# Supplementary material for: Unravelling alternative splicing patterns in susceptible and resistant Brassica napus lines in response to Xanthomonas campestris infection
Source: BMC Plant Biol. 2024 Oct 30;24:1027. doi: 10.1186/s12870-024-05728-8 (PMC11523580; doi:10.1186/s12870-024-05728-8)
Supplement: Supplementary file 1 — Supplementary Material 1: Figure S1. Topology analysis of co-expression networks. A, Scale independence and mean connectivity based on a set of soft thresholds. B, Heatmap showing correlations between modules and samples. Figure S2. Number of genes and transcripts within each module. Figure S3. Bubble diagrams showing the result of GO enriched terms in tan (A), cyan (B), purple (C), and lightcyan (D) modules. Bubble size indicates gene number. Figure S4. Sashimi plot and isoform structure of the DAS gene PBL30. A5SS (A), SE (B), and RI (C) events of PBL30 in the resistant line ZS9mXccR-1 at 0, 5, and 8 dpi with Xcc. Figure S5. Sashimi plot and isoform structure of the DAS gene PBL1. RI events of PBL1 in the resistant line ZS9mXccR-1 (A) and the susceptible line ZS9mXccS-1 (B) at 0, 5, and 8 dpi with Xcc. C, Isoform structure of PBL1. Figure S6. Various differential splicing events of the disease resistance gene MVA3.30 in the susceptible line ZS9mXccS-1 during the time course of Xcc infection. A-D, SE events resulting into different isoforms. E, A5SS events resulting into different isoforms. Figure S7. Sashimi plot and isoform structure of the DAS genes LHY and WD40-like. A, RI events of LHY in the susceptible line ZS9mXccS-1 at 5 and 8 dpi with Xcc. B, SE events of WD40-like in the resistant line ZS9mXccR-1 at 0 and 5 dpi with Xcc. Figure S8. Flow chart for alternative splicing analysis. Table S1. FPKM values of all identified transcripts in 27 samples. Table S2. List of identified DAS genes. Table S3. DAS genes specifically or commonly present in ZS9mXccR-1 and/or ZS9mXccS-1 compared to ZS9. Table S4. Enriched GO terms of DAS genes specifically or commonly present in ZS9mXccR-1 and/or ZS9mXccS-1. Table S5. List of hub transcripts with DAS precursors in selected modules. Table S6. List of DAS hub genes potentially playing a role in black rot resistance. Data S1. Basic code scripts for each part of the analysis. [file 12870_2024_5728_MOESM1_ESM.zip › Table S1.xlsx]

## Sheet: transcript.merge.FPKM
Table S1 FPKM values of all identified transcripts in 27 samples
transcript_id	ZS9_0_1	ZS9_0_2	ZS9_0_3	ZS9_5_1	ZS9_5_2	ZS9_5_3	ZS9_8_1	ZS9_8_2	ZS9_8_3	ZS9mXccR-1_0_1	ZS9mXccR-1_0_2	ZS9mXccR-1_0_3	ZS9mXccR-1_5_1	ZS9mXccR-1_5_2	ZS9mXccR-1_5_3	ZS9mXccR-1_8_1	ZS9mXccR-1_8_2	ZS9mXccR-1_8_3	ZS9mXccS-1_0_1	ZS9mXccS-1_0_2	ZS9mXccS-1_0_3	ZS9mXccS-1_5_1	ZS9mXccS-1_5_2	ZS9mXccS-1_5_3	ZS9mXccS-1_8_1	ZS9mXccS-1_8_2	ZS9mXccS-1_8_3
MSTRG.3.1	0.262367	0.12227	0.519405	0.361533	0.104972	0.182075	0.205142	0.22617	0.316994	19.8646	19.3692	21.0339	13.3279	13.2109	13.5005	8.41275	13.1592	8.96669	5.06963	4.88539	5.76124	7.10993	5.67211	6.37576	7.70827	8.37313	4.42842
MSTRG.4.1	41.7467	46.8867	41.3513	56.9503	48.8483	54.2927	44.6463	47.8304	45.1061	30.0985	21.4615	24.536	39.7157	41.0279	40.9923	21.1622	23.5026	24.3984	26.5037	26.3169	25.1534	28.2368	30.6385	31.5166	59.316	61.5522	59.4158
BnaA01g00010D	0.487262	0.567406	0.205177	0.201503	0.087429	0.099627	0.098153	0.249797	0.304347	0.007479	0.0148	0.005378	0.008016	0	0.000694	0	0.023974	0.007501	0.001724	0.008144	0.003457	0.001724	0.002796	0.006293	0.006973	0.020378	0.010592
MSTRG.5.1	0	0	0	0	0	0	0	0	0	2.60739	2.69872	2.93643	3.0452	2.2174	1.75114	1.27961	2.10517	1.75914	2.66504	2.5529	3.56744	2.71296	1.70079	2.32343	1.62326	1.93694	2.06246
BnaA01g00020D	1.28562	1.1766	1.21319	0.850844	0.742989	0.89459	0.714777	0.728783	1.08271	0.118443	0	0	0.044786	0	0.059457	0.042271	0.123729	0.008065	0	0	0.501131	0	0	0.089908	0.058437	0.019735	0
BnaA01g00030D	2.64017	2.12664	2.20352	0.081627	2.36003	1.5304	0.114056	2.25042	0.077043	1.89648	0.967712	2.52083	2.79793	3.1919	2.7114	3.2316	2.69327	2.9418	3.18056	4.37608	3.75014	2.55476	2.29373	2.75382	2.8685	2.38683	2.98332
MSTRG.6.2	0	2.11061	0.275941	0.476325	0.641973	1.3023	0	0	0.278608	0	0	0	0	0.145125	0	0.016149	0	0.012966	0	0	0	0	0	0.000313	0.069609	0	0
MSTRG.6.3	0.559113	0	0.69865	4.73708	1.05008	1.96469	3.26453	0.406351	4.28313	0.060144	0.050957	0	0.115437	0	0	0	0.044156	0	0.403945	0	0	0.053507	0	0.184018	0	0.054937	0
MSTRG.6.4	0	0	0	0	0	0	0	0	0	0	2.42755	0	0	0	0	0	0	0	0	0	0	0	0	0	0	0	0
BnaA01g00040D	0	0	0	0	0	0	0	0	0	0	0	0	0	0	0	0	0	0	0	0	0	0	0	0	0	0	0
BnaA01g00050D	10.0861	12.0943	16.8533	16.5522	15.2291	12.74	6.90144	7.22182	3.91848	11.2803	10.1304	10.5229	20.2369	16.2415	19.0794	9.02581	6.40092	8.14184	20.1147	23.9462	29.0121	10.0957	6.99555	10.7585	4.41908	7.05114	8.29731
MSTRG.2.1	0.063976	0.466337	0.454559	0.118335	0.059692	0.294348	1.43325	0.58845	0.022772	0.331557	0.365909	0.175743	0.519761	0.223616	0.223303	0.114971	0.133973	0.309509	0.210673	0.106085	0.21508	1.53879	0.01914	0	0	0.421372	0
BnaA01g00060D	0	0	0	0	0	0	0	0	0	0	0	0	0	0	0.052977	0	0.013009	0.075926	0	0	0	0	0	0	0	0	0
BnaA01g00070D	0	0	0	0	0	0	0	0	0	0	0	0.029831	0	0	0	0	0.027165	0.03162	0.030276	0	0	0	0.063723	0	0	0	0
MSTRG.7.1	0	0	0	0	0.112405	0	0	0.033087	3.42152	0	0	0	0	0	0.076925	0.011811	0	0	0	0	0	0	0.120813	0	0	0.053507	0
MSTRG.7.2	1.02702	0.854151	0.726277	0.158751	0.752426	1.8173	1.7569	1.55129	2.10881	0.093219	0.160456	0.262634	0.391631	0.108648	0.138015	0.438403	0.071959	0.019478	0.319305	0.120156	0.0615	0.096965	0.315331	0.061012	0.078169	0.817142	0.133497
BnaA01g00080D	0	0	0	0	0	3.03303	4.72832	0	3.63041	0	0	0	0	0	0	0	0	0	0	0	0	0	0	0	0	0	0
BnaA01g00090D	0	0.023305	0	0	0.021422	0	0.023867	0.009986	0.01662	0.012045	0.046635	0.022566	0.038541	0	0.078622	0.010496	0	0	0.024651	0.01803	0	0.01064	0	0	0	0.035049	0
BnaA01g00100D	2.55251	2.94036	2.39085	3.69404	3.15885	3.66268	4.05422	2.98283	4.02792	3.06705	2.65999	3.06571	3.61901	3.93527	3.65023	3.2166	3.20931	3.30053	3.23931	3.39281	3.12621	3.47935	2.93978	1.93673	3.28383	3.83103	3.04142
BnaA01g00110D	0.064165	0	0.05231	0.245751	0.288693	0.516312	0.709781	0.492558	0.820574	0.025285	0	0	0	0	0.063371	0.011637	0.080472	0.040124	0	0.024778	0.078878	0.468849	0.319426	0.218388	0.596039	0.308257	0.572993
BnaA01g00120D	0.641626	1.17369	0.865362	1.11037	1.56248	0.489429	0.218365	1.21425	0.374616	0.650816	0.595468	0.81704	0.812795	0.753129	2.21873	0.499219	0.56174	1.05495	1.1603	0.680465	0.62593	0.310972	0.446238	0.847706	1.42599	0.804335	0.317684
BnaA01g00130D	0	0	0	0	0	0	0	0	0	0	0	0	0	0	0	0	0	0	0	0	0	0	0	0	0	0	0
BnaA01g00140D	3.30065	3.08606	4.08985	1.06451	1.38764	1.45839	1.37331	0.951672	1.52551	2.25813	1.4071	2.09352	2.34224	2.93554	2.47197	1.08444	0.931423	0.757306	3.45985	2.36971	2.51604	1.17196	0.588662	0.613369	1.17236	1.05314	1.48316
BnaA01g00150D	0.32788	0.165486	0	0	0.121371	0.12763	0.022946	0.152327	0.050078	0	0.090894	0	0.143121	0.143095	0.121731	0.021319	0	0.097245	0.260868	0.045241	0	0.123576	0.092013	0.501427	0.044248	0	0.199551
MSTRG.12.1	0.331506	0.32899	0.441199	0.755699	0.457623	0.548084	1.42474	1.44325	0.78358	0.080345	0.137703	0.127082	0.115121	0.2416	0.038061	0.043233	0.162883	0.203331	0.169662	0	0	0.311862	0.3646	0.16768	0.461843	0.22272	0.319613
BnaA01g00160D	0	0	0	0.002708	0	0	0.01276	0.158115	0	0	0	0	0	0	0	0	0	0	0	0	0	0	0.162916	0	0	0	0
BnaA01g00170D	430.121	425.81	436.108	172.061	159.543	130.915	95.365	85.9201	87.4584	293.945	300.432	304.288	283.042	280.824	257.827	215.788	173.247	198.044	449.47	464.355	447.674	250.077	235.574	236.278	119.39	131.52	141.003
MSTRG.14.1	3.17102	2.60082	2.10253	3.28638	1.60315	5.80545	5.95081	1.25186	0.995273	5.67888	4.64464	6.01252	5.84413	2.37831	4.72041	5.37894	7.01435	5.32046	7.28208	2.29086	6.11339	1.41897	1.0943	4.87512	3.86854	1.07952	1.28876
BnaA01g00180D	0	0	0	0	0	0	0	0	0	0	0	0	0	0	0	0	0	0	0	0	0	0	0	0	0	0	0
MSTRG.14.3	2.20945	0.762377	2.265	3.61476	0.857151	4.56434	4.94141	1.09816	0.683721	5.63823	7.86137	5.03447	0	0.198192	4.19953	9.51558	7.56953	9.52302	4.10431	0.15331	3.72744	0	1.65248	1.50793	2.07959	0.571163	0.300403
BnaA01g00190D	20.0387	19.305	17.296	9.35395	12.3745	3.71569	7.26595	14.4828	14.0823	2.77849	1.53856	2.17574	4.26776	6.38986	0.689607	3.2824	2.84439	3.70196	1.63915	9.12676	1.81477	12.5776	11.7691	8.46977	2.87207	7.03078	7.28493
MSTRG.15.1	0.271318	0	0.448518	0.001456	0.13	0.316172	0.222438	0.151731	0.582811	0.628851	0.003885	1.32	0.544418	0.269951	0.579081	0.802864	1.63628	0.005076	0.385999	1.73452	0.193077	0.765311	1.04053	0.201209	1.15248	1.37748	2.71824
MSTRG.15.2	0	0.469976	0	0	0	0	0	0	0	0.155337	0.431915	0	0	0.382549	0	0.711118	0.90349	0	0.164135	0	0.658312	0.474157	0.759857	0.621419	0	0	1.55321
BnaA01g00200D	0.243786	0.217911	0	0	0.364956	11.6004	0.263482	0.325871	0.307724	0.186287	0.216272	0.21933	7.33539	0.452308	0.170959	0.602519	1.24381	0.31559	10.6438	0.206703	0.7589	0.168447	0.041958	0.296123	0.319699	0.216692	0.292908
BnaA01g00210D	38.2196	40.8063	38.9058	57.465	65.2295	58.9155	37.1955	34.7914	44.4673	37.5054	34.6521	40.5948	59.0999	69.2984	71.5381	57.2926	56.3834	53.1504	82.8113	85.8387	83.2008	69.064	64.0026	73.2921	60.1424	60.2935	61.4232
BnaA01g00220D	0	0	0	0	0	0	0	0	0	0	0	0	0	0	0	0	0	0	0	0	0	0	0	0	0	0	0
BnaA01g00230D	0	0	0	0.050566	0	0	0.149125	0	0.053942	0	0	0	0	0	0	0.045314	0	0	0	0	0	0	0	0	0	0	0
BnaA01g00240D	0	0	0	0	0	0	0	0	0	0	0	0	0	0	0	0	0	0	0	0	0	0	0	0	0	0	0
MSTRG.17.1	0	0	0	0	0	0	0	0	0	5.85757	6.84653	5.97704	4.76792	5.40467	4.69536	6.65005	5.31561	5.3788	4.03619	4.65222	5.08767	2.69903	2.22354	2.81036	1.94624	1.84678	1.7897
MSTRG.17.2	2.09318	1.70144	2.6464	2.36315	1.56478	1.75587	1.6622	1.92612	0.955676	2.83057	1.75265	3.82853	1.9181	1.64308	1.89596	2.1969	2.19837	1.36445	1.63459	1.81942	2.01738	0.778919	0.533366	0.261326	0.0074	0.399696	0.447107
BnaA01g00250D	0	0	0	0	0	0	0	0.050376	0	0	0	0	0	0	0	0	0	0	0	0	0	0	0	0	0	0.12484	0
BnaA01g00260D	0	0	0	0	0	0	0	0	0	0	0	0	0	0	0	0	0	0	0	0	0	0	0	0	0	0	0
MSTRG.19.1	0.71085	0.641557	0.69562	0.364117	0.66666	0.540407	0.264286	0.276345	0.249731	1.90261	1.84481	2.22092	4.9825	4.23851	6.09344	0.913401	0.721548	0.63189	1.50804	1.99192	1.22512	1.15842	0.452436	0.483037	0.360708	0.253952	0.252252
BnaA01g00270D	0	0	0	0	0	0	0	0	0	0	0	0	0	0	0	0	0	0	0	0	0	0	0	0	0	0	0
BnaA01g00280D	10.6935	12.9612	12.3966	8.64409	5.84223	8.49718	4.97258	4.88392	5.72368	8.20913	8.26281	5.82628	8.03283	10.0298	9.29067	6.14591	5.11993	5.4521	10.2486	14.6556	13.1697	8.215	5.16435	6.13647	3.01808	4.18746	4.63672
BnaA01g00290D	0.126106	0.050961	0.217681	0.025711	0.021733	0	0	0	0.027336	0	0.100066	0.20025	0.025767	0.022077	0.126531	0.023274	0.094119	0.108732	0.163378	0.161059	0.117141	0	0.028354	0.061274	0.02448	0.024801	0.013955
BnaA01g00300D	0.165842	0.292024	0.254001	0	0	0	0	0	0	0.192324	0.238682	0.203507	0.079769	0.063308	0.103787	0.0331	0	0.040295	0.081598	0.1461	0.134487	0	0.040219	0	0	0	0
BnaA01g00310D	0	0	0	0	0	0	0	0	0	0	0	0	0	0	0	0	0	0	0	0	0	0	0	0	0	0	0
MSTRG.21.1	1.56731	2.92014	2.252	4.7922	4.48388	5.52345	6.12753	6.12504	5.32874	0	0	0	0	0	0	0	0	0	4.57343	4.27058	3.71937	4.74865	4.17533	5.13237	8.23941	9.55418	9.59885
MSTRG.21.2	0	0	0	0	0	0	0	0	0	0	0	0	3.92489	4.01064	0	7.31717	8.12776	6.56182	0	0	0	0	0	0	0	0	0
BnaA01g00320D	1.41627	0	1.08184	0.602038	0.789759	0.162118	0.931572	0.588758	1.60745	0.792796	0.312171	2.25365	0	0	3.30432	0	0.04841	0.013844	0.029514	0.217399	0.720495	0.899748	0.398914	0.365666	1.75787	0	0
BnaA01g00330D	0	0	0	0	0	0	0	0	0	0	0	0	0	0	0	0	0	0	0	0	0	0	0	0	0	0	0
BnaA01g00340D	4.26223	4.2053	3.78638	3.3279	3.7169	4.06705	3.72068	4.24903	2.81118	4.94677	4.34494	4.12512	0.460277	2.53392	2.96931	2.95077	4.00538	3.79491	4.95954	5.36516	5.68958	3.90131	3.72214	4.24246	2.68565	1.54048	3.04704
MSTRG.24.2	0	0	0	0	0	0	0	0	0	0	0	0	2.36737	0	0	0	0	0	0	0	0	0	0	0	0	0	0
MSTRG.22.1	0.156427	0.051766	0	0.052409	0.045833	0	0.006277	0	0.166604	0	0	0	0	0	0	0	0	0	0	0.050339	0	0.456346	0.228873	0.254521	1.0273	0.754769	1.29017
BnaA01g00350D	0	0	0	0	0	0	0	0	0	0	0	0	0	0	0	0	0	0	0	0	0	0	0	0	0	0	0
MSTRG.25.1	0.888731	0.601178	0.24019	1.47129	0.149439	0.317035	1.06546	0.279925	0.22965	1.12451	0.276933	0.100354	0.266175	0.310559	0.686291	0.238216	0.742705	1.3694	0.519916	0.136625	0.433563	0.207189	0.981116	0.389828	0.709589	0.179455	1.0072
BnaA01g00360D	8.93723	8.2709	7.4891	8.75488	11.6134	8.94502	10.1827	10.4382	12.4246	0	1.30943	1.75788	2.18555	2.21553	1.82691	0.918402	2.05064	0	0	0.378007	0	2.31292	4.14257	2.94045	11.1141	14.1197	9.03831
BnaA01g00370D	0.02119	0.26686	0.03786	0.08738	0.030022	0.082164	0.039806	0	0	0.469904	0.527387	0.352871	0.370127	0.291045	0.533781	0.510069	0.395891	0.491317	0.501584	0.798002	0.620409	0.113289	0.2316	0.344705	0.041528	0.274425	0.131588
BnaA01g00380D	10.5643	11.0576	10.7144	8.47953	9.24188	8.40111	6.22137	6.66007	6.77781	10.6717	11.8998	10.5828	13.2653	10.7753	9.66029	5.97799	7.97848	9.39357	10.558	7.99689	10.0442	7.06001	6.516	5.71739	6.80995	6.42457	7.47288
MSTRG.27.2	1.04892	1.00152	3.66554	1.09503	0	0	0	0	0	3.35779	2.7229	3.35745	2.92421	5.02705	5.84412	4.76151	6.14844	3.83919	3.45635	2.50072	3.39316	1.0519	1.41182	1.7881	0.101854	0.266741	0.358826
BnaA01g00390D	30.3409	28.146	23.4737	24.907	31.9775	28.5026	24.1256	23.9672	23.9777	27.771	26.4985	24.5637	27.8653	21.7047	25.9797	29.2015	39.5346	35.4363	33.9354	29.5502	33.0281	18.6553	25.4717	26.052	23.0789	23.0814	21.2513
MSTRG.26.1	8.75339	6.07945	5.34916	6.47383	7.43348	4.40524	4.24524	4.19959	4.20183	0.425044	0.193674	0.078015	1.7053	2.74607	1.72767	0.101821	0	0.249425	0.919874	1.24137	1.52258	2.12569	5.28093	4.48376	2.49592	3.60611	4.22433
BnaA01g00400D	19.0533	16.3752	22.1804	23.5696	20.2556	20.8407	16.4057	10.9236	12.0243	0.762124	0.558143	0.966313	5.54855	5.77513	10.3733	0.16095	0	0.229338	2.43333	3.47731	3.45855	13.6219	4.08503	15.4636	11.6467	20.0588	0
MSTRG.28.1	1.20471	0.469798	2.56486	30.2373	22.0397	10.7196	38.6451	24.8021	7.36644	0.012974	0	0	0.048957	0.040937	0	2.48068	20.6296	1.11087	0	0	0	1.16762	0.514609	6.30437	1.95371	0.117538	24.0568
BnaA01g00410D	71.9908	68.9971	30.3842	40.7449	12.5398	46.9177	16.4469	8.73797	48.2236	6.44027	5.81536	6.81789	13.8811	16.2978	19.4644	38.569	2.91593	39.3027	19.6973	11.095	20.8909	52.6154	49.9422	34.4437	44.4067	31.6507	8.57657
BnaA01g00420D	18.9154	15.8463	17.4095	10.3344	9.21215	8.80445	5.20764	4.70757	5.1346	11.8721	12.9916	12.599	13.765	15.5912	13.3627	9.48557	9.42664	9.44235	16.4284	16.2059	14.8002	8.90257	8.35847	9.12409	5.45131	7.42587	7.19113
BnaA01g00430D	0.257481	0.196045	0.193677	0.148942	0.033513	0.369064	0.445963	0.109515	0.195309	0.732359	1.03599	0.830708	0.857634	0.913493	0.826452	0.706044	0.740266	0.857248	0.19465	0.180112	0.114307	0.096753	0.084237	0.080185	0.278855	0.107086	0.268814
BnaA01g00440D	0	0	0	0	0	0	0	0	0	0	0	0	0	0	0	0	0	0	0	0	0	0	0	0	0	0	0
MSTRG.31.2	1.05929	1.45935	0.915015	1.3404	1.61928	2.07644	1.71973	4.39203	1.93851	1.68351	1.03639	2.16098	1.00448	0.942382	1.82996	1.7017	1.31464	6.18088	4.06481	5.76951	5.64421	4.84959	5.16467	5.18905	5.29494	5.41634	5.24608
MSTRG.31.3	2.98857	2.57831	3.15073	3.64594	3.22101	2.41384	2.41817	0	2.12015	2.2382	3.31811	2.20329	3.97682	1.51114	3.21099	4.18935	4.06095	0	1.5459	0.153177	0.101089	0.068568	0.094207	0.100875	0.017561	0.057781	0.064439
MSTRG.31.4	0	0	0	0	0	0	0	0	0	0	0	0	0	6.17677	0	0	0	0	0	0	0	0	0	0	0	0	0
BnaA01g00450D	0.125306	0.156185	0.196092	0	0	0.027464	0.031042	0.052301	0.067745	0.327757	0.402362	0.223482	0	0.358313	0.286878	0	0.058313	0.101587	0.772093	0.425551	0.485441	0.228655	0.170282	0.201114	0.054802	0.245854	0.102687
BnaA01g00460D	1.84603	1.02958	2.29165	1.34405	1.21217	0.990535	1.97804	1.46731	1.66485	15.2659	15.8099	13.7623	15.0929	15.1969	14.6486	19.1908	16.2634	17.2195	1.15374	0.049511	2.84939	1.13154	0.060852	0.768604	1.46343	1.39623	1.90536
MSTRG.32.2	0	0.214532	0.05149	0.799903	0.257063	0.67847	0.329773	0	0	0	0	1.45668	0.769571	0	0.750481	0	0.178129	0	0.349125	0	0	0	0.010016	0	0	0	0
MSTRG.32.3	0.672115	1.30984	0	0	0	0	0	0	0.010485	0.81822	0.032597	0.508234	0.038506	0.190309	0.742949	0	0.328708	0	2.39076	3.57215	0.186643	0	1.47095	0	0	0	0
MSTRG.33.1	0	0	0	0	0	0	0	0	0	2.7735	2.34369	2.09419	2.20409	1.64799	2.23787	2.18817	2.40764	2.20095	0	0	0	0	0	0	0	0	0
BnaA01g00470D	0	0	0	0	0	0	0	0	0	0	0	0	0	0	0	0	0	0	0	0	0.045063	0.034684	0.097191	0.046883	0.041956	0.126671	0
BnaA01g00480D	0	0	0	0	0.396846	0.049582	0	0.151798	0	0	0	0	0	0	0	0	0	0	0	0	0	0	0	0	0	0	0.015531
MSTRG.35.2	1.63918	1.62489	1.05285	0.428604	0.064588	0.090021	0.49418	0.201312	0.504404	21.4864	20.3555	21.6791	20.016	19.8478	21.2347	25.1197	21.9586	24.6941	0.146116	0.232818	0.247847	0.053505	0.13554	0.129052	0.058511	0.058829	0.118551
BnaA01g00490D	0	0	0	0	0	0	0	0	0	0.008407	0	0	0	0	0	0	0	0	0	0.054925	0	0	0	0	0	0	0
BnaA01g00500D	0.685024	0.655641	0.641734	1.12834	1.03797	0.981286	1.45336	1.61831	1.25115	0.21903	0.480636	0.218561	0.54514	0.444068	0.506935	0.418911	0.382056	0.310672	0.846163	0.658499	0.507003	0.964488	1.62335	1.05901	0.748414	0.79202	1.09693
MSTRG.37.1	0.115123	0.076053	0.015745	0.061598	0.040402	0.041635	0.037137	0.096417	0.046561	0.037282	0	0.04581	0	0.053607	0.025135	0.208078	0.133203	0.040874	0.593548	0.78611	0.88736	0.413145	0.304096	0.081646	1.59438	2.05384	1.72306
BnaA01g00510D	0	0	0	0	0	0	0	0	0	0	0	0	0	0	0	0	0	0	0	0	0	0	0	0	0	0	0
MSTRG.38.1	0.036997	0.010315	0.063365	1.33847	0.67007	1.06947	11.709	2.73389	3.84979	0.015154	0.007933	0.012374	0.215986	0.02215	0.074956	0.064755	0.019519	0.287741	0.116262	0.21347	0.069399	1.52042	5.50119	2.71205	10.5853	11.7231	12.2112
BnaA01g00520D	0	0.152312	0	0.062379	0	0.120621	0.984113	0.012247	0	0.122194	0.038895	0	0	0	0	0	0	0	0	0	0	0	0.381724	0	5.31947	0.667167	2.85948
BnaA01g00530D	0	0	0	0	0	0	0	0	0	0	0	0	0	0	0	0	0	0	0	0	0	0	0	0	0	0	0
BnaA01g00540D	0	0	0	0	0	0	0	0	0	0	0	0	0	0	0	0	0	0	0	0	0	0	0	0	0	0	0
BnaA01g00550D	0	0	0	0	0	0	0	0	0	0	0	0	0	0	0	0	0	0	0	0	0	0	0	0	0	0	0
BnaA01g00560D	0	0	0	0	0	0	0	0	0	0	0	0	0	0	0	0	0	0	0	0	0	0	0	0	0	0	0
MSTRG.39.1	2.53386	2.99594	2.82387	0.519474	0.416749	0.535704	0.350601	0.499604	0.618795	2.84151	3.87363	3.62286	1.33171	2.29931	2.03149	1.78843	1.63774	1.58618	2.33581	2.8695	1.90207	1.17497	1.01504	0.603302	1.76151	1.15991	1.50355
BnaA01g00570D	0	0	0	0	0	0	0	0	0	0	0	0	0	0	0	0	0	0	0	0	0	0	0	0	0	0	0
BnaA01g00580D	0.408622	0.222147	0.200082	1.36002	3.25448	2.15293	2.95098	3.66383	2.5942	0.008373	0.026853	0.082925	0.081162	0.229301	0.06306	0.153932	0.54051	0.168968	0.056867	0.100773	0	1.10545	1.49671	1.2592	1.49765	1.28106	1.15049
MSTRG.41.1	5.95664	5.62925	6.75095	7.05034	6.53304	6.71312	7.53272	6.04969	6.89953	2.65307	2.74065	2.64499	5.40355	4.89752	5.08386	3.62923	3.7468	3.16456	4.90075	4.48197	5.11583	3.56221	3.87107	3.35174	7.96504	8.71009	7.50764
BnaA01g00590D	0	0	0	0	0	0	0	0	0	0	0	0	0	0	0	0	0	0	0	0	0	0	0	0	0	0	0
BnaA01g00600D	10.2642	10.1506	9.75327	10.6136	11.8	11.5642	14.8866	16.5788	14.0345	9.99659	8.60192	8.38121	9.49968	9.00006	9.42048	13.5339	13.1814	11.2289	6.16413	4.98399	6.03165	4.60918	5.4031	6.4151	8.84148	7.48311	6.95311
MSTRG.42.1	6.932	8.51797	6.36737	4.40916	2.40102	3.20595	3.14552	3.33742	2.68678	1.91717	3.33001	0.850726	2.05748	3.32059	1.99184	3.05682	1.45085	4.00493	5.44512	6.93807	5.74858	2.34269	3.23852	2.65889	1.04125	2.85247	2.29626
MSTRG.42.2	0	0	0	0	0	0	0	0	0	4.26793	0.093206	4.06973	0	0	4.64665	0	3.82703	0	0	0.070533	1.43873	0	0	0	0	0	0
BnaA01g00610D	17.4826	19.4704	19.8602	24.8155	13.8866	13.1255	13.75	8.6887	9.82539	29.7922	26.8686	26.3722	31.0177	28.4813	32.7111	29.7165	35.5155	30.8268	22.6162	31.0828	22.7277	20.8826	11.571	12.6586	5.77085	6.3545	10.0571
MSTRG.43.1	0.043817	0.092553	1.26122	0.198598	1.41361	0.130175	0.091366	0	0.143066	0	1.59828	0	2.93166	0	0	2.24539	0.889023	0.755559	2.30011	1.36042	0	0.685551	0	1.59784	0	0	0
MSTRG.43.2	0	1.8269	0	0	0	0	0	0	0	0	0	1.95874	0	1.38451	0	0	0	0	0	0.166437	0	0	0	0	0	0	0
BnaA01g00620D	0	0.046196	0.034921	0.192146	0.078193	0.066957	0	0.012853	0	0	0	0	0	0	0	0.003956	0	0.009666	0	0	0	0.047772	0.028915	0	0.019937	0.190044	0.117181
BnaA01g00630D	0	0	0	0	0.187817	0	0	0	0	0	0	0	0	0	0	0	0	0	0	0	0	0	0	0	0	0	0
BnaA01g00640D	0	0	0	0	0	0	0	0	0	0	0	0	0	0	0	0	0	0	0	0	0	0	0	0	0	0	0
MSTRG.48.1	11.8761	12.9976	11.2079	10.0718	9.87441	9.01695	8.3872	9.30287	9.8827	12.1027	10.3797	13.3565	11.9091	13.6285	12.3995	10.3356	7.68801	9.77269	21.2622	19.0677	18.0609	2.92133	3.20343	12.4415	11.0343	11.48	11.9094
BnaA01g00650D	0	0	0	0	0	0	0	0	0	0	0	0	0	0	0	0	0	0	0	0	0	0	0	0	0	0	0
BnaA01g00660D	0	0	0	0	0	0	0	0	0	0	0	0	0	0	0	0	0	0	0.185515	1.01635	0.501115	10.649	9.51963	0.042494	0.265768	0.215151	0.299006
MSTRG.48.4	0.140143	0.070156	0.14723	0.005692	0.022956	0.123848	0.083182	0.078362	0.128048	0.379771	0.437291	0.388023	1.14895	0.270023	0.351559	0.641917	5.7332	0.159527	0.047684	0.227647	0.024833	0.048662	0.067142	0.115288	0.064695	0.008534	0.000634
MSTRG.49.1	23.9994	23.8013	24.2534	18.8507	20.5141	18.5011	21.019	22.4432	23.8071	29.932	30.138	30.1485	30.4364	28.2629	24.9039	38.5313	41.2025	40.7115	44.5138	42.5046	43.5779	28.2611	26.9047	29.2465	23.1097	24.3992	24.6657
MSTRG.49.2	0	2.7266	0	0	0	0	0	0	0	0	0	0	0	0	0	0	0	0	0	0	0	0	0	0	0	0	0
BnaA01g00670D	0	0	0	0	0	0	0	0	0	0	0	0	0	0	0	0	0	0	0	0	0	0	0	0	0	0	0
BnaA01g00680D	0.065352	0.214874	0.04931	0.009228	0	0.019665	0	0	0.023919	0.011062	0.032834	0.033913	0.048755	0.038503	0.036967	0.078065	0.049481	0.023805	0.161437	0.021696	0.201226	0.097733	0.049619	0.095661	0.038984	0.130133	0.04963
BnaA01g00690D	0	0	0	0.207855	0.18701	0.222667	0.089294	0.216864	0.605674	0	0	0	0.081969	0.048214	0.156428	0	0.017425	0.081128	0	0	0	0.132657	0.299428	0.141663	0.216448	0.403686	0.120963
BnaA01g00700D	2.5347	2.8228	2.73251	3.35692	2.88029	2.21434	3.12776	3.2603	3.65977	1.57856	1.94485	1.56337	2.1155	2.18962	2.07749	2.1293	1.87701	1.93618	2.17554	2.22932	2.64868	2.09555	1.9726	2.32884	2.8646	3.04475	3.62396
MSTRG.47.1	3.38187	3.2211	0.049868	3.28799	2.29665	2.32434	0.057185	3.00687	2.79896	0.03455	0.018231	0	0.123692	0.157478	0	0.136222	0.400305	0.380484	0.920003	0.057335	0.840696	0.744979	0.749039	0.745693	0.128868	1.0517	0.18417
BnaA01g00710D	0	0	0	0	0	0	0	0	0	0	0	0	0	0	0	0	0	0	0	0	0	0	0	0	0	0	0
BnaA01g00720D	0	0	0	0	0	0	0	0	0	0	0	0	0	0	0	0	0	0	0	0	0	0	0	0	0	0	0
BnaA01g00730D	0.083123	0.039252	0.042709	0	0.219195	0.150589	0.451559	0.211414	0.243026	0.019653	0	0.165551	0	0.050654	0	0.034673	0.038102	0	0.074315	0.040124	0	0.018205	0.044949	0.066	0.197144	0.072306	0.113745
BnaA01g00740D	0	0	0	0	0	0	0	0	0	0	0	0	0.273593	0	0	0.430168	0	0	0	0.092676	0.049252	0	0	0	0	0	0
BnaA01g00750D	0	0	0	0	0	0	0	0	0	0	0	0	0	0	0	0	0	0	0.174971	0.152876	0.088238	0	0	0	0	0	0
BnaA01g00760D	0.59636	0.506044	0.747662	0.564562	0.466793	0.515453	0.211259	0.229574	0.290665	0.689492	0.638627	0.541434	0.668668	0.61279	0.343613	0.594165	0.778747	0.392277	0.670624	0.342757	0.348934	0.651739	0.457763	0.770001	0.232051	0.264717	0.287491
MSTRG.51.1	0	0	0	1.82599	0	0	0	0	0	0	0	0	0	0	0	0	0	0	0	0	0	0	0	0	0	0.882691	0
MSTRG.53.2	0.702078	0.37796	0.338993	0.526733	0.367292	0.226464	0.312637	0.282825	0.253315	1.31264	0.354063	0.689601	1.56995	1.29821	0.603813	0.427718	0.803126	0.160703	0.940878	0.627746	0.727934	0.777542	0.284248	0.373349	0.799192	0.616377	0.44674
MSTRG.53.1	1.08055	1.7174	2.26251	1.04369	1.65498	2.64172	1.0213	1.43879	0.8287	1.59992	3.06682	4.06391	1.71242	1.63924	3.30407	2.52392	4.12585	4.59313	2.39611	2.98078	2.39869	1.10131	1.62594	1.44656	0.855379	0.649645	1.78672
MSTRG.53.3	5.03553	4.28937	6.95877	4.62258	2.822	3.32492	0.891589	4.72064	4.42072	1.32613	12.1386	9.28701	9.99321	1.5371	7.0217	4.47092	7.05527	8.30044	5.93926	5.92165	6.23141	1.06724	2.82788	7.32134	0.664337	0.695569	3.41846
MSTRG.53.4	1.3709	2.52116	2.62019	1.5814	1.82424	1.66208	2.6314	1.55714	1.63682	6.26184	4.59284	4.10453	2.90633	4.82669	2.76168	4.14254	4.72858	4.05138	3.41523	2.92586	3.33176	3.74591	2.12443	2.82866	3.71187	2.71779	2.43974
MSTRG.53.6	0.959926	0.788935	0.552019	0.917744	0.524264	0.259017	0.361074	0.210534	0.442119	1.5129	1.21269	1.77333	1.7898	1.58283	0.888258	0.697231	0.616079	0.247504	1.28558	1.01636	0.911961	1.04687	0.39875	0.48287	0.876195	0.683842	0.625201
MSTRG.53.5	5.38485	4.0981	4.17455	9.7458	8.11196	7.30751	5.22469	4.25558	5.32413	7.32607	5.95629	4.57411	6.93111	13.3086	10.1587	9.72504	4.59438	5.08366	7.41605	11.1514	11.968	8.80017	11.6009	6.03609	8.83387	10.3119	10.7711
BnaA01g00770D	0	0.000294	0	3.2e-05	0.07988	0.033359	0	0.054934	0.000307	1.33358	0.063385	0.061132	0.163566	0	0.076648	0.026339	0.017475	0	0.032195	0.024692	0.123192	0	0.024687	0	0	0.055967	0
MSTRG.52.1	2.08485	2.42774	2.48016	15.915	17.0279	19.765	22.4542	23.4232	18.8253	0.845915	1.2608	2.1566	5.75228	5.04658	9.25521	6.86039	9.25344	10.4625	1.25918	1.31085	1.52571	21.5452	29.2925	23.2375	45.7156	31.6699	39.6475
MSTRG.54.1	1.31483	1.45619	1.29994	11.6693	1.50163	1.22257	0.062275	0.437262	0.651489	0	0	0	0	0.432151	0.519303	0	0	0	0.331779	3.21156	0.728338	0.596578	0.739327	0.807152	1.05999	1.10905	0.474956
BnaA01g00780D	0	0	0	16.6755	0	0	0	0	0	3.87956	3.70166	3.86395	4.35267	5.06069	4.02458	4.70187	4.23714	3.47546	0	35.9307	0	0	0	0	0	0	0
MSTRG.54.3	32.1734	31.6455	29.7926	90.0409	90.221	95.3099	83.2971	77.2337	90.4747	21.6794	16.7027	15.742	46.6955	44.3177	47.8079	40.7654	47.5406	40.3349	13.7969	7.90623	14.7488	44.6796	56.9904	58.6823	79.7611	88.2015	82.5821
BnaA01g00790D	0.025288	0.024012	0.023188	0.029111	0.033237	0.068735	0.038547	0.039538	0.060707	0.010698	0	0.007506	0.012444	0.013197	0.012053	0.068271	0.033796	0.025821	0.00575	0	0	0.010868	0	0.026199	0.019679	0.012035	0.015895
BnaA01g00800D	8.10123	10.3406	10.5505	5.02679	10.0072	5.73475	6.78196	3.05621	5.61454	9.48191	10.4355	7.43123	11.1409	10.2395	8.73908	7.45967	10.3003	6.64963	12.2858	13.1079	14.4503	12.2064	10.5502	10.3929	12.3731	8.11055	9.48381
MSTRG.55.2	6.09542	1.98968	1.54858	6.58071	0.363173	4.89974	0.842999	5.32702	2.39904	0.048566	0.32747	0.474692	7.3e-05	5.8e-05	0.041846	6.4e-05	5.9e-05	0.269499	0.935763	0.914735	0.876498	5.8e-05	0.043133	0	6.3e-05	0.460847	0.114069
BnaA01g00810D	0	0	0	0	0	0	0	0	0.044555	0	0	0	0	0	0	0	0	0	0	0	0	0	0	0	0	0	0
BnaA01g00820D	0.030782	0	0	0	0	0	0	0	0.016566	0	0	0	0	0	0	0	0	0	0	0	0	0	0	0	0	0	0
BnaA01g00830D	0.041731	0	0	0.269041	0.081432	0.180572	1.53206	0.754195	0.5755	0	0	0	0	0	0.031483	0	0.076515	0	0	0	0	0	0	0.042252	0	0	0
MSTRG.57.1	1.52621	1.63297	0.869972	2.22589	1.45126	1.75564	0.822221	0.817501	0.65979	0.081492	0	0.074397	0.311939	0.041887	0	0	0.715073	0	2.67652	0.061971	2.64709	0.011011	0.035131	0	1.07258	0.824473	0.658892
BnaA01g00840D	0	0	0	0	0	0	0	0	0	0	0.008683	0	0	0	0	0.054901	0	0.177966	0	0	0	0	0	0	0	0	0
BnaA01g00850D	0	0	0.641006	0	0.660938	0	0	0	0	3.00745	2.41957	2.61436	4.74068	4.41463	5.17384	0.832395	0.559105	1.16914	0	3.94754	0.407163	1.68318	1.87836	1.40072	0.317581	0.975077	0.606001
BnaA01g00860D	2.07546	1.46009	1.16396	1.68141	1.97628	1.63906	1.29553	1.61824	2.04226	3.1041	1.52831	2.29611	1.26948	1.57866	1.41347	3.38046	2.28484	1.4037	1.25895	2.35687	2.63277	2.75396	1.77655	2.0564	2.18428	2.05017	2.40835
MSTRG.59.1	0.282287	0.358961	0.259172	0.161635	0.397304	0.180481	0.197429	0.113965	0.089602	2.78529	3.404	3.0216	1.8635	1.63295	1.98089	1.71746	1.71521	2.18896	0.959653	1.18247	0.754254	1.4345	2.02632	2.25771	0.585753	0.858499	0.725921
BnaA01g00870D	0	0	0	0	0	0	0	0	0	0	0	0	0	0	0	0	0	0	0	0	0	0	0	0	0	0	0
MSTRG.60.1	2.00072	1.99809	1.7651	1.74763	1.5455	1.50816	1.04823	1.06433	0.958809	3.20526	2.87833	3.00158	2.90688	3.06956	3.41048	3.36165	2.10751	2.58411	2.99947	3.20944	3.29296	2.71594	2.75754	3.51786	2.56625	2.51367	3.10999
BnaA01g00880D	0	0	0	0	0	0	0.04675	0	0	0.159068	0	0.080135	0	0.173907	0	0.156286	0	0.475826	0	0.083571	0.064021	0	0	0	0.002757	0.190264	0
BnaA01g00890D	3.53333	3.12247	4.51832	2.94286	3.02161	2.80499	1.93199	1.84966	2.10366	1.73978	1.74517	1.72531	2.37519	1.78019	1.81005	1.36729	1.57915	1.50227	4.21992	4.84638	4.38251	2.59859	2.35665	2.44899	1.94931	1.4138	1.78826
MSTRG.62.1	0.352636	0.210996	0.352008	3.15326	2.31099	2.88843	2.58264	2.9705	5.78779	0.174575	0.300134	0.411642	0.182088	0.115676	5.6e-05	2.00731	0.733239	1.8268	0.445428	0.374615	0.766059	1.96147	2.46275	2.44689	2.53254	3.53016	3.09064
BnaA01g00900D	2.04379	1.45248	0.975316	36.528	46.5565	44.2919	96.1282	82.9754	105.251	0.812152	0.732484	1.11766	0.982028	1.52648	1.59607	3.42491	4.12259	4.25529	1.63479	1.26015	1.83011	6.16976	9.5252	8.75484	13.7764	18.4294	18.4622
BnaA01g00910D	0	0	0.020228	0.022556	0	0	0.062273	0.067166	0.050309	0	0	0	0	0	0	0	0	0	0	0	0	0	0	0	0	0	0
MSTRG.63.3	0	0.053059	0.06365	0	0	0.034955	0.070838	0	0	0	0.091499	0	0.311186	0.929145	0.238376	1.16876	0.514077	0.551374	0	0.030404	0	0	0	0	0	0	0
MSTRG.63.2	0	0	0	0	0	0	0	0	0	0.58123	0.106179	0.83535	0.118441	1.65945	0.294715	2.00552	2.37632	1.57326	0	0	0	0	0	0	0	0	0
MSTRG.63.1	0.062647	0.049248	0	0.584021	0.505328	0.448597	0.032195	0.00924	0.170315	0.297149	0.663225	0.272562	2.07976	1.51464	1.83977	1.45866	1.84566	2.26921	0.097852	0	0.008861	0	0.55544	0.621238	0.008971	1.13853	0.449996
BnaA01g00920D	1.45119	1.81244	1.13418	1.66985	2.66935	2.01464	3.02977	2.41541	2.93955	0	0	0	0	0	0	0	0	0	1.01076	1.28896	1.22388	2.90164	4.26947	2.51889	3.17748	4.44901	4.27705
BnaA01g00930D	37.227	49.8367	41.4858	26.3172	25.2883	24.061	18.6647	16.599	18.798	0	0	0	0	0	0	0	0	0	21.0114	23.9109	24.0696	10.9467	12.2107	13.7833	8.87487	9.04459	8.28921
MSTRG.65.2	6.2609	7.91439	3.34058	6.89666	3.74811	4.87013	4.98937	2.50212	2.65159	17.2788	19.9419	19.8722	16.4221	16.4053	13.1688	11.3772	12.1283	9.74002	2.00898	2.35172	2.63545	2.00767	1.27242	1.20316	1.82268	1.76051	0.552019
MSTRG.66.1	1.91288	1.98281	2.18765	1.75748	2.01945	2.05807	1.20113	2.0269	1.43476	1.54162	1.48989	1.79608	1.76391	2.48134	1.84082	1.73871	1.72221	1.5523	1.60933	1.84329	1.47606	0.856837	1.30192	1.31837	1.80209	1.42725	1.50701
BnaA01g00940D	0.259178	0.251288	0.508833	0.253959	0.369212	0.332212	0.330468	0.411269	0.242578	0.531955	0.342721	0.472781	0.514063	0.17084	0.498756	0.396039	0.23578	0.32707	0.327758	0.368125	0.706473	0.40173	0.149684	0.216525	0.470027	0.475983	0.319407
MSTRG.67.1	0.60391	1.10956	1.72501	0.854791	0.845399	0.409224	0.593148	1.71771	0.387804	1.00222	0.423087	0.934657	0.533233	0.489916	0	0.670301	1.46558	0.935851	0.504519	0.738425	0.684272	0.595892	0.328416	1.2446	1.14701	0.336777	0.737502
BnaA01g00950D	0	0	0	0	0	0	0	0	0	0	0	0	0	0	0	0	0	0	0	0	0	0	0	0	0	0	0
MSTRG.64.1	0	0	0	0	0	0	0	0	0.063709	1.17151	0.39452	0.481759	1.65321	2.74735	1.9909	1.0986	1.60823	1.42643	0	0	0	0	0	0	0	0	0
BnaA01g00960D	0	0	0	0.031123	0	0	0	0.122213	0	0	0	0	0.24119	0.065006	0	0	0	0	0	0	0	0	0	0	0	0	0
BnaA01g00970D	2.48599	3.02531	3.23691	2.93316	3.1337	3.28143	2.61329	2.661	2.61005	3.42285	2.85249	3.11812	3.63036	3.27465	3.671	2.88437	3.1445	2.94762	3.89974	4.64747	3.25902	3.19751	3.17983	2.85298	1.94042	2.50705	2.5374
MSTRG.69.1	3.55679	6.36718	6.26254	7.27011	3.99924	12.2286	4.08481	4.32737	3.81251	5.79319	5.83272	4.44142	8.58326	5.24907	6.06776	3.14481	3.10393	3.93867	2.87181	6.36693	8.05059	5.28599	3.93799	2.97332	5.01296	3.77848	3.87928
MSTRG.69.2	3.76576	0	0	0	4.49134	0	0	0	0	0	0	0	0	0	0	0	0	0	2.64032	0	0	0	0	2.95191	0	0	0
MSTRG.69.3	1.49105	1.64004	1.63275	1.06984	1.41089	0.884688	0.711043	0.686031	0.589154	0.887172	1.16616	1.22541	1.18422	1.15407	0.817698	0.833169	0.961656	0.758732	0.793014	0.723518	0.719482	0.940328	0.220516	0.724519	0.687363	0.593243	0.474845
BnaA01g00980D	0.327373	1.0012	0.754585	0.972829	0.674251	0.466841	0.315154	0.281075	0.864159	0.782604	0.832398	0.516308	0.330801	0.67034	0.442747	0.216104	0.399291	0.291483	0.124639	1.11771	0.161582	0.300351	0.20871	0.658832	0.349053	0.418881	0.283737
BnaA01g00990D	2.23792	2.20181	2.07017	2.15484	1.9542	1.85874	1.49977	1.8042	1.34273	1.90913	2.75138	1.83725	2.4951	3.0314	2.4001	2.02016	1.99398	1.21431	7.99557	8.80101	8.98971	5.68014	6.36171	6.13476	8.05246	8.41581	8.82116
MSTRG.70.2	0.427251	1.27989	0.909888	0.582663	0.509556	1.24059	0.418905	0.694669	1.01216	1.06083	1.31634	1.60678	1.54254	1.79108	1.62771	0.837227	0.898579	1.47799	2.15846	2.19781	1.98752	1.2913	1.68109	1.33693	1.72667	0.827038	1.79861
BnaA01g01000D	1.91015	1.65665	0.814394	14.8586	9.88791	13.1296	9.39391	5.3915	9.22728	0.08393	0.184979	0.237814	2.17648	3.28599	1.88488	0.058924	0.017474	0.192187	0.041754	0	0	0.46338	0.441953	0.919088	0.409664	0.476995	1.12748
BnaA01g01010D	0.237474	0.070935	0.097844	0.558196	2.77344	3.41473	0.211025	3.60454	0.396604	0	0	0.048331	0	0.036236	0.156991	0.021112	0.151174	0.083126	0.097778	0.066288	0.156759	0	0.864	0.845362	0.453264	0.331396	0.370534
BnaA01g01020D	43.865	43.8307	41.7655	28.335	21.8935	21.8599	17.5452	15.3247	17.485	24.0803	23.0189	23.6832	27.2676	28.214	26.8382	19.0983	19.1903	19.4718	33.607	32.7865	35.2498	29.4311	27.2325	26.9571	20.824	0	25.5866
MSTRG.74.2	0.056919	0	0	0.026647	0	0.031319	0.05065	0.028327	0.007994	0	0.05193	0.058577	0.047456	0.060375	0	0.001365	0	0	9.85363	9.40476	13.9177	12.8877	14.8094	12.3498	15.8462	11.4823	10.3527
MSTRG.74.1	11.3983	9.78956	9.18557	13.9902	18.0547	16.8683	15.9409	14.5129	19.5966	12.8249	13.3908	15.0642	13.9954	13.8961	13.7594	14.1203	12.2646	18.2171	0	3.41671	0	3.51316	1.30351	0	0.635427	3.41684	1.39267
MSTRG.74.3	0	0	0	0	0	0	0	0	0	0	0	0	0	0	0	0	0	0	5.41973	2.43013	1.26293	6.51064	5.16839	9.49089	8.50684	12.3986	14.7803
BnaA01g01030D	2.36503	2.27842	2.00172	2.66192	2.15072	1.92837	1.62891	1.68996	2.2885	2.41016	2.57767	2.73431	3.6839	4.11977	3.94775	3.19521	2.56322	3.03729	1.87023	1.91006	1.97884	1.5533	2.50491	1.87316	1.69697	1.42429	1.40593
BnaA01g01040D	7.14436	7.40944	7.44995	6.07531	6.37779	6.82236	13.295	14.3618	4.89177	7.71277	8.69538	8.49372	12.0434	12.1976	14.0904	7.6591	10.0012	9.06106	5.23517	5.39096	4.98539	7.38608	6.48411	6.79127	9.12253	0	8.93882
BnaA01g01050D	0	0	0	0	0	0	0.072117	0	0	0	0	0	0	0	0	0	0	0	0	0	0	0	0	0	0	0	0
BnaA01g01060D	0	0	0	0	0	0	0	0	0	0	0	0	0	0	0	0	0	0	0	0	0	0	0	0	0	0	0
MSTRG.77.1	1.40657	1.19963	1.67547	2.13904	2.22258	2.68227	5.51229	5.02958	5.54117	1.47012	1.63724	2.18975	1.44907	1.79388	1.5776	3.77075	3.72176	3.66861	5.45025	5.29961	5.30529	4.13984	5.4765	4.29681	8.28141	7.34533	8.42771
BnaA01g01070D	0	0	0	0	0	0	0	0	0	0	0	0	0	0	0	0	0	0	0	0	0	0	0	0	0	0	0
BnaA01g01080D	0.099417	0	1e-06	0	0.179232	0	0.097628	0.287302	0.230886	0	0	0	1.90526	0	1.36821	0	2.0612	1.18863	1e-06	0.10212	0	0.225836	0.614998	0	0	0.77026	0.104527
BnaA01g01090D	0	0	0.062344	0.060978	0	0.164862	0.054675	0	0.187196	0.059767	0	0	0.056018	0	0	0	0	0	0	0.058569	0.062149	0.105786	0	0	0	0.058623	0.171539
MSTRG.79.1	0.662849	0.111722	0.058011	0.839546	0.813249	1.29266	0.607784	0.75793	1.20288	11.0663	2.56738	10.1645	0.772022	9.26283	0.081162	0.052781	1.10011	13.314	0.891001	0.137348	0.411937	0.965498	0.692587	0.493466	1.92849	0.618318	0.323292
BnaA01g01100D	7.0671	6.35113	5.04135	9.6135	10.6197	10.387	10.9615	10.4018	13.068	0	9.94684	0	10.4412	0	10.3763	12.3568	9.59179	0	5.77534	7.62161	6.70978	9.46675	10.7496	10.4574	9.40346	11.4575	11.4802
BnaA01g01110D	0	0	0	0	0.031434	0	0.068911	0.004471	0.088641	0.093368	0	0	0.016635	0	0	0	0	0.07082	0.228176	0.320109	0.036634	0.014003	0.034717	0	0	0.032724	0.155516
BnaA01g01120D	0	0	0	0	0	0	0	0.563633	0	0	0	0	0	0	0	0	0	0	0	0	0	0	0	0	0	0	0
BnaA01g01130D	0.054656	0	0	0	0	0	0.02198	0.026255	0	0	0	0	0	0	0	0	0	0	0	0	0	0.024221	0	0.051097	0	0	0.037093
MSTRG.82.1	4.2309	3.5544	3.0981	3.90648	4.58025	4.47835	7.09115	7.6947	5.31185	1.47307	1.26247	1.07155	1.1733	2.25919	1.8933	0.627274	1.23021	0.902868	2.07795	2.09913	2.19691	2.49029	2.47637	2.64138	1.33445	1.55728	0.952254
BnaA01g01140D	0	0	0	0	0	0	0	0	0	0	0	0	0	0	0	0	0	0	0	0	0	0	0	0	0	0	0
BnaA01g01150D	0	0	0	0	0	0	0	0	0	0	0	0	0	0	0	0	0	0	0.781526	0.684985	0.62057	0.285356	0.245047	0.085365	0.058687	0.200463	0.264214
BnaA01g01160D	0.077349	0	0.097879	0.093164	0.084285	0.220074	0.147434	0	0.103487	0	0.178424	0	0	0.083875	0	0	0	0	0	0	0	0	0.218326	0	0	0	0
BnaA01g01170D	7.89191	7.03729	9.70962	7.81336	7.71871	8.37259	7.42576	9.18774	0	0	5.42476	0	0	0	0	0	0	0	9.71669	8.13442	8.10256	0	0	0	0	0	6.50537
BnaA01g01180D	0	0	0	1.07291	0	0.120302	0	0	0	7.03253	7.87772	6.04848	10.1416	8.85053	9.34223	7.40667	8.30042	9.47136	8.92632	9.29588	5.89747	5.3554	8.36311	8.02908	10.1541	9.26819	8.48427
MSTRG.85.2	0	0	0	2.73327	0	9.62132	0	10.6744	0	0.97897	0	1.37783	0	0.889598	0.841503	0	0	0.797643	1.89505	0	2.40199	1.69402	1.91747	0	0	1.78468	0
MSTRG.85.3	9.82691	10.4279	10.0769	3.2869	10.3311	2.36232	10.7081	0.004203	11.713	0.36791	0.165631	0.012722	0.075366	0.380485	0.281461	0.745652	0.423975	0	0.212119	0.235336	0.63546	0.015082	0.068642	0.037557	0.317868	0.317752	0.860677
MSTRG.84.1	0.480413	0.347364	0.603559	0.408191	0.531712	0.50883	0.530153	0.206385	0.347526	0.294746	0.141895	0.723191	0.413909	0.265222	0.304495	0.342322	0.135763	0.156421	1.24998	0.998345	1.38488	0.703655	1.06143	0.843727	0.832619	0.682023	0.778543
BnaA01g01190D	0.913422	0.284172	0.485671	0.65466	1.17326	1.43456	1.77295	1.56567	0.380783	0	0	0	0	0.040062	0	0.094691	0	0	0.118237	0	0	0.105391	0.123115	0.31012	0.148083	0.022128	0.046992
BnaA01g01200D	0	0	0	0.420002	0.796069	0.41725	0	0.159113	1.64662	0.287584	0.076007	0.601392	0.233104	0.004147	0.014376	0.188484	0.35799	0.018107	0.48946	0.77359	0.152862	1.02569	0.014886	1.0246	0	0.664322	0.053175
MSTRG.89.1	4.62143	5.21651	5.33715	6.17766	6.97737	6.24921	4.52238	4.10388	4.57485	6.81114	4.42045	6.41383	3.02415	4.41255	3.34955	4.9745	3.68385	3.87432	2.7656	2.70735	2.75777	2.46594	5.81576	2.90762	1.76229	3.21196	1.64015
BnaA01g01210D	0	0	0	0	0	0	0	0	0	0	0	0	0	0	0	0	0	0	0	0	0	0	0	0	0	0	0
BnaA01g01220D	0	0	0	0	0	0	0	0	0	0	0	0	0	0	0	0	0	0	0	0	0	0	0	0	0	0	0
BnaA01g01230D	0	0	0	0	0	0	0	0	0	0	0	0	0	0	0	0	0	0	0	0	0	0	0	0	0	0	0
MSTRG.90.1	0	0.171117	0.413617	0	0	0.220797	0	0.125882	0	2.79655	0	2.26919	1.75424	2.25894	0.940785	0.796421	1.34325	1.82315	1.49782	1.49337	1.62854	1.15187	1.19839	1.22773	1.00783	0.974039	1.00314
MSTRG.90.2	0.521593	0.157201	0.621123	0.560893	0.650435	0.345305	0.001155	0.195834	0.845402	4.58221	3.49367	4.0049	2.49134	2.10965	2.44938	2.23284	1.06692	0.836746	2.87548	2.24762	1.71105	1.11722	1.17279	1.10224	0.890742	2.1874	0.996021
MSTRG.90.3	1.74952	1.62287	1.25117	1.54628	1.01595	1.24446	1.10209	0.73014	0	0.775706	1.9161	0.716588	0.175147	0.809377	0.671578	0.751785	0.945191	0.585091	0.689304	1.03778	0.806272	1.98903	1.21632	1.64347	1.128	0.741477	1.52125
MSTRG.90.4	0	0	0	0	0	0	0	0	0	0	0	0	0	0	0	0	0.777359	0	0.171148	0	0	0.072831	0	0	0	0	0
BnaA01g01240D	0	0.720879	0.328215	0	0	0.162483	0	0.245455	0	0.699592	0	0.624545	0.206797	0.748003	0.615893	0.569773	0.885111	0.487869	0.50667	0.91845	0.647835	1.02356	1.51893	1.34299	0.910959	0.479656	1.12343
MSTRG.91.1	0.086493	0	0	0	0.076027	0	0	0	0	0.766873	0.606425	0.870747	0.378705	0.075657	0.569484	0.313206	0.440873	0.633775	0.088375	0.255524	0.265813	0.125908	0.286012	0.275933	0.164989	0.167156	0.029788
BnaA01g01250D	0.365222	0.341826	0.448798	0.267827	0.149656	0.304025	0.31814	0.287131	0.110176	0.384524	0.375951	0.513253	0.28621	0.240567	0.376407	0.603682	0.473752	0.470608	0.621704	0.507286	0.408802	0.266335	0.590363	0.243682	0.371104	0.198335	0.536577
BnaA01g01260D	0	0	0	0	0	0	0	0	0	0	0.009492	0.009804	0	0.004117	0.007961	0	0	0	0	0.009339	0	0	0	0	0.018545	0.022898	0.020927
BnaA01g01270D	0.082511	0.131021	0.099034	0.097163	0.210365	0.158106	0.107042	0.270158	0.149105	0.48252	0.364272	0.386624	0.370125	0.292418	0.45223	0.375786	0.60336	0.454863	0.810423	0.153651	0.515887	1.19427	0.277395	0.847125	0.021855	0.459355	0.212412
MSTRG.94.2	0	0	0	0	0	0	0	0	0	0	0	0.022107	0.077282	0	0.085695	0.015158	0	0	1.37942	2.22878	2.15465	1.07769	2.49145	2.34072	1.8496	1.65669	1.6941
BnaA01g01280D	0	0	0	0.046402	0	0	0	0.02257	0	0	0.012527	0	0	0.09368	0.103944	0.106227	0.023094	0.082289	0	0.149826	0.082464	0.022519	0.028396	0	0.278218	0.096539	0.079675
BnaA01g01290D	0	0	0	0	0	0	0	0	0	0	0	0	0	0.061265	0	0	0	0	0	0	0	0	0	0	0	0	0
BnaA01g01300D	9.10626	9.0322	9.56597	2.7984	2.51797	2.87844	2.29263	2.47761	1.30753	12.2552	8.42767	10.161	6.55101	5.39005	5.3887	5.25321	3.38393	5.36399	4.28983	5.70032	5.05174	1.13877	1.21928	1.77688	0.375035	0.385045	0.48943
MSTRG.96.1	0	0.476672	0	0	0	0	1.01497	1.06477	0	0	0	0	0	0	0	0	0	0	0	0	0	0	0	0	0	0	0
MSTRG.98.1	0	0	0	0	0	0	0	0	0	0	4.4747	0	0	0	0	0	0	0	0	0	0	0	0	0	0	0	0
BnaA01g01310D	20.0716	32.4388	34.7779	21.8716	19.2627	18.8836	13.5378	7.63968	8.30846	27.4367	15.6973	24.4109	25.2327	16.1112	22.9715	18.2032	17.0806	18.0232	17.0188	25.8949	25.8076	17.421	17.1249	17.0245	10.9007	7.37348	12.1765
BnaA01g01320D	0.157593	0.23631	0.1605	0.119119	0.269849	0.148539	0.196999	0.145402	0.300267	0	0.047926	0	0.008388	0.014155	0.018269	0.040377	0.058984	0.054164	0	0.094738	0.045338	0.027719	0.04507	0.056151	0.076691	0	0.055172
BnaA01g01330D	1.2305	1.01832	1.20975	0.732547	0.96987	0.009821	1.43297	1.05253	0	1.21721	1.09636	1.56134	0.718358	0.762954	0.831223	0.990109	0.992399	1.15846	0.056231	1.25116	1.02133	0.821993	0.731388	0.037062	0.483863	0.59498	0.639385
MSTRG.100.2	0	0	0	0	0	0	0	0	1.52522	0	0.274708	0	0.060107	0	0	0.503058	0	0	0	0.339582	0.478097	0.262606	0.02939	0	0.043185	0.436938	0.218421
MSTRG.100.4	0	0	0	0	0	1.29804	0	0	0	0	0	0	0	0	0	0	0	0	0	0	0	0	0	0	0	0	0
MSTRG.100.3	0.105629	0.068311	0.12123	0.040576	0.087471	0	0.095195	0.078134	0.158674	0	0	0	0	0	0	0	0	0	2.14428	0	0	0	0.347542	1.2848	0.2647	0	0
BnaA01g01340D	1.13121	0.957008	0.110232	0.841058	0.049028	0.933253	0.740337	0.043883	0.915838	1.77106	1.7622	2.02639	1.54891	1.25769	0.334698	1.75485	0.21762	1.77461	1.05087	1.91128	1.46964	0.293512	0.231904	1.08648	0.98394	0.259058	1.29625
MSTRG.101.2	0	0.205227	0.021239	0.180903	1.78528	0.403826	0.305851	2.02256	0.229322	0	0	0	0	0	2.60364	0	2.53547	0	2.52323	0.307861	0.353623	1.46774	1.65045	0	0.865404	0.042049	0
MSTRG.101.3	0	0	1.81503	0	0	0	0	0	0	0	0	0	0	0	0	0	0	0	0	0	0	0	0	0	0	0	0
MSTRG.101.4	0	0	0	0	0	0	0	0	0	0	0	0	0	0	0	0	0	0	0	0	0	0	0	0	0	3.0156	0
BnaA01g01350D	0	0	0	0	0	0	0	0	0	0	0	0	0	0	0	0	0.049832	0	0	0	0.027842	0	0.015613	0	0	0	0
MSTRG.102.1	2.90747	3.37678	2.87203	1.91614	1.77111	2.38251	2.1921	2.09864	1.80325	3.20803	2.33326	3.00441	2.08695	2.05056	2.00257	1.90883	1.79301	2.02456	5.0383	5.43953	5.78103	2.65484	1.71985	2.04293	1.11945	1.10508	1.63421
BnaA01g01360D	0	0	0	0	0	0	0	0	0	0	0	0	0	0	0	0	0	0	0	0	0	0	0	0	0	0	0
BnaA01g01370D	0.144644	0.277683	0.278573	0.143929	0	0.059479	0.07059	0.088294	0.112716	0.159119	0.216785	0.075721	0.019824	0.061996	0.130354	0.204615	0.138129	0.099813	0.278092	0	0.13632	0.023654	0.195067	0.066545	0.587237	0.105525	0.458978
BnaA01g01380D	0.064451	0	0.066203	0	0	0	0	0	0	0.218577	0.049425	0	0.060871	0.050485	0	0	0.284233	0.06072	0.067333	0.026296	0.134341	0.149207	0.11452	0	0.212427	0.103989	0.12576
MSTRG.103.1	0.391525	0.229815	0.403281	0	0.216783	0.24855	0	0	0	0	0	0	0	0	0	0	0	0	0	0	0.638073	0	0.646758	0	0	0	0
MSTRG.103.2	0.884782	1.06212	1.2456	1.04325	0.853353	0.708599	0	0.821926	0.430966	0	0	0	0	0	0	0	0	0	0.981325	1.28865	0.755016	0.374968	0.49047	0.453363	0.0845	0.541176	0.571633
MSTRG.103.3	0.669391	1.62494	0.461425	0.478497	0.725013	0.91595	0.356015	0.08809	0.505516	0	0	0	0	0	0	0	0	0	0.599376	1.88889	0.606024	0.784114	0	0.227658	0.386912	0.046824	0.275991
MSTRG.103.4	0.402592	0.083233	0.280333	0.378748	0.106277	0.272652	1.27752	0	0	0	0	0	0	0	0	0	0	0	0.130111	0	0.563073	0	0.205248	0.355613	0	0	0.063899
BnaA01g01390D	0	0	0	0	0	0	0	0	0	0	0	0	0	0	0	0	0	0	0	0	0.070607	0	0	0.06276	0	0	0
MSTRG.104.1	11.8632	10.7399	11.4359	4.61199	4.81968	4.82401	9.38893	8.23126	7.61099	1.01736	0.813617	1.43379	1.15091	0.859458	1.10025	2.1263	1.70579	2.47467	8.94346	11.003	9.23406	3.91667	4.2319	3.99117	6.80266	6.18035	5.39012
BnaA01g01400D	0	0	0	0	0	0	0	0	0	0	0	0	0	0	0	0	0	0	0	0	0	0	0	0	0	0	0
MSTRG.106.2	0.074723	0.097564	0.09744	0.05401	0.065058	0.041205	0.12875	0.335925	0.248837	5.33093	5.36993	1.81203	4.90481	0	3.77906	15.6036	4.25062	14.6063	0.680695	0.004075	0	0.082638	0.059545	0.143541	0.683933	2.03633	2.35391
MSTRG.106.1	5.61028	6.46501	5.6994	6.80236	5.62013	5.90051	7.32064	6.82357	8.02217	0	0	1.73094	0	3.89079	0	0	6.32811	0.007329	5.42441	6.24376	7.04355	8.93705	7.83714	8.50257	5.66191	1.23572	1.69408
MSTRG.106.3	0	0	0	0	0	0	0	0	0	0	0	2.00319	0	0	0	0	2.91461	0	1.6314	0.748197	0.365225	0	0	0	0.565591	2.81316	1.96614
BnaA01g01410D	0	0	0	0	0	0	0	0	0	0	0	0	0	0	0	0	0	0	0	0	0	0	0	0	0	0	0
MSTRG.107.1	6.82321	7.03819	8.17774	5.81434	4.77439	4.71322	4.291	3.95872	4.1182	9.5472	10.2949	10.9331	10.6981	10.8367	9.57123	8.83895	9.00006	8.41958	15.6591	14.2043	14.0154	7.74741	6.11452	7.70855	8.48502	10.3538	7.37618
BnaA01g01420D	0.26261	0.138652	0.00458	0	0	0.069936	0	0.160827	0	0.036938	0.055197	0.418792	0	0.052755	0.03514	0.051924	0.044076	0.125767	0.028883	0.053658	0.065894	0	0	0.063471	0	0.11409	0
BnaA01g01430D	0.281382	0.415663	0.393218	0.279599	0.116262	0.104415	0.06402	0.1164	0.163338	0.533684	0.722028	0.980607	0.530891	0.644803	0.452341	0.440179	0.314967	0.55237	0.852934	0.604267	0.56505	0.260691	0.238955	0.305064	0.287846	0.272481	0.276948
BnaA01g01440D	0.148848	0.162988	0.009891	0.156767	0.150027	0.04773	0.120903	0	0	0.083523	0.201985	0.111555	0.083202	0.053729	0.162358	0.017997	0	0.045834	0	0.088853	0.125797	0.078414	0.100923	0.083505	0.023661	0.047784	0.080431
MSTRG.105.1	3.68807	2.94019	3.58402	2.57745	2.44039	2.30518	1.90962	1.86805	1.95138	2.36562	2.53829	2.76824	2.56416	3.25122	3.40952	8.57746	7.07372	6.887	4.13445	4.2982	3.17787	4.02801	3.6759	4.33374	2.42968	1.77619	2.09394
BnaA01g01450D	0	0	0	0	0	0	0	0	0	0	0	0	0	0	0	0	0	0	0	0	0	0	0	0	0	0	0
MSTRG.105.3	0	0	0	0	0	0	0	0	0	0	0	0	1.10519	0.105348	0	0	0	0	0	0	0	0	0	0	0	0	0
MSTRG.109.1	0.13858	0.150765	0.234712	0.111953	0.045656	0.051535	0.082539	0.072377	0.077254	1.8757	2.03408	1.91248	2.48124	2.18357	2.03722	3.25859	3.06298	2.28063	2.55119	2.30498	2.59239	1.81219	1.351	1.8363	1.48517	1.30276	1.55956
BnaA01g01460D	0	0	0	0	0	0	0	0	0	0	0	0	0	0	0	0	0	0	0	0	0	0	0	0	0	0	0
BnaA01g01470D	16.1415	16.0462	9.07883	12.1447	12.7539	13.5515	12.8093	12.052	11.5748	30.4758	14.408	35.017	22.362	25.6264	26.3411	34.3045	33.2627	37.1576	21.0137	23.141	11.216	8.96954	16.8015	16.4139	14.5912	0.834411	15.337
BnaA01g01480D	0.094495	0.01957	0.031359	0.11606	0.06643	0.019063	0.16262	0.051914	0.044829	0.369789	0.61972	0.519067	0.092224	0.128556	0.138221	0.57132	0.426372	0.336793	0.33555	0.266589	0.366236	0.112375	0.092997	0.078281	0.220869	0.540691	0.237452
MSTRG.111.1	0	0	0	0	0	0	0	0	0	0	0	0	0	0	0	0	0	0	0.098137	0.085207	0	0	0	0	0	1.03472	0
BnaA01g01490D	0	0	0	0	0	0	0	0	0	0.05155	0.102349	0	0	0	0	0	0	0	0	0.203426	0	0	0	0	0	0	0
MSTRG.113.1	0	0	0	0.134081	0	0	0.063129	0	0.071756	0	0	0	0	0	0	0	0	0	0.598442	0.384837	1.15996	1.88089	2.19935	3.19749	3.18724	3.88577	2.90069
MSTRG.114.1	4.23535	3.09045	3.22705	3.92934	5.04558	4.49036	4.26505	4.58058	3.68907	3.80582	3.60368	4.16801	4.45341	4.12056	4.16154	6.69361	6.73282	5.9749	5.17595	6.31217	5.41826	4.06486	4.50599	4.61156	7.25886	6.71105	7.27611
MSTRG.114.2	0.092896	1.51852	1.12982	0.678009	0.743932	0.487782	1.08677	0.350875	0.946012	0.583055	0.490666	0.804686	0.45543	0.62974	0.983671	1.71272	1.90503	1.09695	0.332783	0.036746	0.003329	0.088534	0.388676	0.278395	0.401099	0.764189	0.198363
BnaA01g01500D	0.337405	0	0.244994	0	0	0	0	0.297728	0.367987	0	0.1565	0	0.111454	0	0	0.262719	0.248872	0	0.27429	0	0.054162	0	0	0	0	0	0
BnaA01g01510D	0.157056	0.178332	0.209458	0.29391	0.108748	0.302754	0.413709	0.303328	0.377508	0.024072	0.024798	0.045031	0.040404	0.065529	0.038264	0.042807	0.03468	0.070551	0.079307	0.224554	0.176096	0.225812	0.071549	0.172967	0.434934	0.443473	0.394814
BnaA01g01520D	1.69286	1.5054	1.95187	1.90379	2.19034	2.36723	2.2897	2.68189	2.44174	1.1947	1.47743	1.60744	1.81841	1.66718	1.59132	2.15104	2.00936	1.70828	1.54966	1.45364	1.4253	1.27332	1.28903	1.31204	1.59952	1.19453	1.30736
BnaA01g01530D	0	0.04265	0	0	0	0	0	0	0	0	0	0	0	0	0	0	0.118153	0	0	0	0	0	0	0	0	0	0
BnaA01g01540D	0.912134	1.07305	0.983905	0.644265	0.51627	0.611102	0.286017	0.136298	0.257427	0.340714	0.206978	0.437749	0.600797	0.518216	0.4447	0.383502	0.33389	0.306632	0.442899	0.633313	0.54379	0.283563	0.301412	0.307725	0.352327	0.243755	0.063391
BnaA01g01550D	63.6381	63.3765	68.662	35.0462	36.1473	25.9868	22.2594	24.3022	28.585	163.851	0	166.638	75.2458	77.0344	82.2594	168.25	203.553	178.445	0	1.07701	0	0	0	0	0	0	0
MSTRG.119.1	5.65094	5.23244	6.41148	4.96878	5.5933	5.4637	6.04132	4.94102	6.63072	11.7596	10.7012	13.2301	10.2777	8.21467	8.63903	14.6262	13.3536	13.7459	11.3643	9.40747	10.5348	9.17628	10.2281	8.72806	9.93207	8.62415	8.2577
BnaA01g01560D	0	0	0	0	0	0	0	0	0	0	0	0	0	0	0	0	0	0	0	0	0	0	0	0	0	0	0
BnaA01g01570D	1.45472	1.18477	1.0241	0.475732	0.628507	1.08949	2.99431	1.6771	2.90301	0.390109	0.997314	0.744792	0.183707	0.894056	0.681252	0.674448	1.91238	4.77403	2.35984	0.694462	2.13352	1.90159	1.57288	7.1911	1.6947	3.01391	1.67449
BnaA01g01580D	1.96417	1.70431	1.62856	1.10132	0.49351	1.03908	0.949359	1.07025	1.43513	1.718	1.39057	1.99679	1.43603	1.24383	1.95627	1.38278	1.6893	1.83368	3.72786	3.63702	2.60283	2.28894	1.56736	1.39849	2.13937	2.37681	1.69382
MSTRG.121.2	0	0	0	0	2.02685	0	0	0	0	0	0	0	0	0	0	0	0	0	0	0	0	0	0	0	0	0	0
BnaA01g01590D	3.12976	1.13242	2.37628	4.89769	2.82808	3.59672	3.72847	4.41855	4.27272	2.24708	2.23856	1.5256	1.77404	1.50634	2.43507	2.34723	1.807	1.91588	1.42328	6.14816	6.27264	6.0019	6.55649	7.8733	10.8516	10.8683	9.65493
BnaA01g01600D	0.354905	0.675244	0.485262	0.328211	0.337082	0.433945	0.195844	0.040098	0.158651	0.742309	0.857601	0.920504	0.305773	0.322893	0.537087	0.413221	0.881536	0.132685	0.696032	0.396023	0.333213	1.12113	1.05324	0.861326	0.321376	1.28934	0.739811
BnaA01g01610D	0	0	0.208055	0	0.063311	0	0	0.144038	0	0	0	0.033426	0	0	0	0	0	0	0	0	0	0.042914	0.053387	0.030318	0.003837	0	0
MSTRG.125.1	3.30911	3.76385	3.3802	4.84995	7.22983	4.88809	6.75157	4.44675	5.47463	3.06543	2.42982	2.26285	5.69981	5.35881	4.93792	2.96057	1.76808	2.32596	2.89366	1.98357	2.13171	4.56306	6.60047	5.07444	6.89337	7.7571	8.38682
BnaA01g01620D	2.0012	1.12545	1.96622	3.11145	3.40536	3.33152	2.52936	2.35237	1.52652	1.40262	1.90419	1.36931	2.50802	2.74733	1.71623	1.19362	1.21302	1.70681	0.590085	0.835787	0.916423	1.74518	1.32633	1.53978	1.56879	1.14899	2.01853
MSTRG.126.1	0.130337	0.212335	0.24162	0.83213	0.224728	0.077602	0.052914	0	0.113897	0.303905	0.165935	0.393948	0.119095	0.118128	0.141161	0.119553	0.226359	0.078597	0.062955	0	0.219101	0.085001	0.064873	0.287469	0	0.101967	0.445899
BnaA01g01630D	0.397696	0.353665	0.211637	0.151627	0.205716	0.124986	0.040742	0.156054	0.029638	0.29873	0.538407	0.518377	0.452405	0.237577	0.270105	0.075704	0.126503	0.148083	0.446076	0.669335	0.473413	0.3246	0.586968	0.420392	0.261348	0.347308	0.220285
MSTRG.128.1	1.15372	1.41945	1.61649	0.839466	0.783096	0.718221	0.664007	1.82427	1.84682	0	0.061691	0	0.034814	0.164983	0	0.03795	0.043615	0	0	0	0	0	0	0	0	0	0
MSTRG.129.1	0.270684	0.266515	0.189863	0.058991	0	0.083322	0.077066	0	0.021024	0.633943	0.069797	0.667636	0.767822	1.58114	1.43798	0.486157	0.882014	0.794535	0.297153	0.242145	0.012316	0.153562	0.065128	0	0	0.037209	0
BnaA01g01640D	0	0	0	0	0	0	0	0	0	0	0	0	0	0	0	0	0	0	0	0	0	0	0	0	0	0	0
BnaA01g01650D	3.55585	3.84052	3.75645	4.18531	5.35242	6.68912	7.15078	7.07536	6.04007	3.42221	2.03003	0.740517	2.81237	5.16397	3.99595	4.47473	4.59591	5.58755	4.5772	2.39228	5.20657	2.66449	6.10787	2.85898	3.22625	4.24701	2.68027
MSTRG.131.2	0.455474	0.637954	0.626001	1.34571	1.28311	0.401874	0.098072	0.558198	1.24362	0.633474	0.333631	0.693269	1.59569	0.61215	0.605574	0.836293	0.781232	1.29293	0.62992	0.70026	0.608291	0.984073	1.19221	0.380163	0.814767	0.712459	1.06221
MSTRG.131.3	0.484206	0.534287	0.329278	0.384592	0.168196	0.653424	0.407242	0.314461	0.434212	0.121419	2.59778	1.14729	0.37104	0.520997	0.226619	0.246935	0.090377	0.097559	0.42613	0.154897	0.391055	0.25488	0.267193	0.27775	0.186257	0.631046	0.110932
MSTRG.130.1	0	0	0	0	0	0	0	0	0	0	0	0	0	0	0	0	0	0	0.569966	0.538199	0.920427	0.566803	0.960384	0.117204	0.196538	0.339241	1.07753
BnaA01g01660D	0.586825	0.44629	0.295484	0.323093	0.393141	0	0	0.450191	0.501461	0	1.08805	0.353553	2.07381	1.80438	1.82192	1.40961	0.753359	0.215137	0.867663	0.695677	0.691229	0.386635	0	0.533935	0.311244	0	0.510872
MSTRG.132.2	0.083013	0.083274	0.109852	0.248851	0.221129	0.320715	0.517267	0.153032	0.223918	1.22564	0	1.13417	0	0	0.079633	0	0.295668	0.891237	0.02425	0.621944	0	0.185359	0.624536	0.050235	0.060206	0.368204	0.305279
BnaA01g01670D	18.0925	14.4826	12.8792	19.5859	19.0174	20.52	19.7703	18.7694	24.4594	17.9245	13.2653	14.1174	13.74	15.6341	13.6819	22.5714	23.0095	28.6095	10.003	13.523	13.3905	16.7384	17.7795	17.2103	15.7669	15.9065	14.7514
BnaA01g01680D	1.21517	1.42031	1.51648	0.885174	1.09475	1.29045	1.45822	1.08554	0.943651	5.49531	4.77396	4.79328	4.28044	4.0923	4.2245	7.02222	5.58675	6.72136	6.99151	6.90421	5.86476	5.87743	4.94968	6.24645	4.88788	4.75142	5.46202
BnaA01g01690D	1.13697	1.21405	1.0714	1.2811	1.42377	1.52831	1.80328	1.29677	2.34955	3.2568	3.60365	5.27371	4.62055	5.156	4.73686	5.1685	3.80338	4.81326	2.21835	2.08104	2.50629	2.57797	2.30363	2.56424	4.43832	2.89101	2.63041
MSTRG.135.2	0	0	1.51308	0	0.473445	0	0	0.88182	0	0.163862	0.140726	0.00816	0.09913	0.311122	0.01046	0.016123	0.11825	0.00685	0	0	0	0	0.438464	0	0	1.37028	0.090467
MSTRG.137.1	27.1402	24.4197	22.2728	30.181	32.109	31.8078	35.7644	39.9198	34.1516	25.6934	24.8121	24.1869	34.9316	35.7375	29.4359	23.9604	22.5467	22.6708	19.867	20.1112	19.7877	19.4066	17.5077	18.7981	21.2057	19.351	20.5877
BnaA01g01700D	0.415698	0.000471	0.884556	0.41925	0.689663	0.224745	0	0.000442	1.77745	0.000159	2.9e-05	0.812116	0.00036	0.152125	3.95028	0.335614	1.61734	0.912246	0.169151	0.000319	0.000394	0	0	0.141364	0.166875	0	0.000433
BnaA01g01710D	0.036396	0	0.041319	0	0.036064	0.019573	0	0	0.071114	0	0	0	0.023692	0.121224	0.066592	0	0.047679	0	0.040732	0	0.01317	0.038166	0.017223	0	0	0.110961	0.054224
BnaA01g01720D	0	0	0	0	0	0	0	0	0	0	0	0	0	0	0	0	0	0	0	0	0	0	0	0	0	0	0
BnaA01g01730D	0	0	0	0	0	0	0	0	0	0	0	0	0	0	0	0	0	0	0	0	0	0	0	0	0	0	0
BnaA01g01740D	0	0	0	0	0	0	0	0	0	0	0	0	0	0	0	0	0	0	0	0	0	0	0	0	0	0	0
BnaA01g01750D	0.131178	0.125441	0.147903	0.061604	0.080195	0.101066	0.090697	0.118039	0.170559	0.064056	0.036834	0.018045	0.033038	0.039215	0.007738	0.05875	0.023863	0.066111	0.258345	0.268768	0.225234	0.138347	0.112138	0.171687	0.172051	0.098109	0.22123
BnaA01g01760D	0.224847	0.026735	0	0.013597	0	0.064433	0	0	0	0	0	0	0	0	0	0	0	0	0.231283	0	0.117007	0.204286	0.140597	0.037939	0.161119	0	0
MSTRG.138.2	1.27772	1.26999	0.730842	1.37558	1.61241	0	1.77523	0	1.23755	0	0	1.47096	1.65907	0	0	0	1.34907	0.805282	0.38019	0.614399	1.51592	0.616165	0.053928	0.708841	0.671762	1.04206	0
MSTRG.138.3	0.841744	1.11418	2.38653	0.637176	0.784481	1.24322	0	0.947345	0	0.94029	0.861609	0	0	1.52482	1.65906	0.650332	0	0	1.11818	1.17555	0.55248	0.250489	0.554651	0.104818	0.411406	0.224768	0.5275
BnaA01g01770D	0	0	0	0	0	0	0	0	0	0	0	0	0	0	0	0	0	0	0	0	0	0	0	0	0	0	0
MSTRG.141.1	16.0974	214.981	220.637	13.6588	92.5445	4.16968	28.2664	34.0194	4.3034	0.399894	0.635007	0.660826	1.18767	0.400907	0.562426	0.191258	0.340968	0.752432	4.35554	2.03735	5.50278	2.56019	4.12053	4.84183	5.00009	5.28913	2.15337
BnaA01g01780D	371.22	17.1059	0	486.721	317.446	655.226	281.459	212.424	358.65	11.9023	12.4876	7.99895	33.3132	36.985	29.7143	9.46702	15.845	12.3353	39.1966	35.3411	41.3917	243.678	188.349	188.092	209.22	205.738	124.363
MSTRG.141.3	9.15227	0	22.4789	17.8701	64.7648	5.17756	5.67347	41.0198	10.8155	0	0	0	0	0	0	0	0	0	0	0	0	1.22197	0	0	1.96215	0	0
MSTRG.141.4	2.4468	31.3632	1.36075	17.2826	19.8572	10.4372	4.77646	1.13143	0.626201	0.094671	0.020032	0.09798	0.000775	0.008029	0.003813	0.000124	0.026502	0	0.287367	0.429985	0.051552	4.20165	0.332237	1.55696	0.901548	0.853175	0.466491
BnaA01g01790D	0	0	0	0	0	0	6.80996	0	0	11.0112	10.0073	8.41043	13.7219	13.6914	14.069	8.30305	13.9954	9.84196	9.72896	9.4528	8.94553	7.95203	10.3095	11.5091	8.24633	8.18507	9.11273
MSTRG.142.2	1.24656	1.68557	4.52865	7.65859	3.84882	2.19542	0	1.55529	7.25856	1.03707	1.97587	0.701725	1.3301	1.92364	0.354375	1.64733	0.981786	0.515124	1.05986	1.02186	1.11251	0	1.58057	0.662501	1.18821	0.741589	0.361291
MSTRG.142.4	1.88436	0	0	0	0	0	0	0	0	0	0	0	0	0	0	0	0	0	0	0	0	0	0	0	0	0	0
MSTRG.142.3	6.43673	5.17464	5.72416	1.32506	10.2266	12.5797	1.89082	6.21825	0	0	0.00047	0	0	0	0	0.014119	0	0	0	0	0	0	0	0.00026	0.000234	0	0
MSTRG.143.1	16.9052	23.6168	20.1679	5.78725	5.01487	6.48715	6.02761	12.2684	9.57701	2.46501	2.26022	2.52056	2.72231	2.6965	1.11298	3.57058	2.96436	2.0846	7.34586	10.0039	4.09052	2.87267	4.13657	7.69443	11.2734	6.43161	7.80857
BnaA01g01800D	28.1902	25.5971	23.5785	19.0569	24.6344	20.5196	22.3806	21.1662	21.6308	50.1637	44.8469	45.7348	51.6972	54.1036	53.0148	55.5219	75.9052	55.1239	2.8498	1.2885	7.17509	7.23151	8.25846	6.11301	8.31302	15.1578	9.10303
BnaA01g01810D	1.06342	1.22751	0.841567	0.297801	0.454001	0.607811	0.491547	0.380148	0.113356	2.58078	3.01559	2.4298	1.19174	1.78559	1.13678	1.96394	1.74478	1.51799	0.68463	0.884772	0.732521	0.267587	0.309749	0.41316	0.06346	0.401304	0.037362
BnaA01g01820D	0	0	0	0	0	0	0	0	0	0	0	0	0	0	0	0	0	0	0	0	0	0	0	0	0	0	0
BnaA01g01830D	0	0	0	0	0	0	0	0	0	0	0	0	0	0	0	0	0	0	0	0	0	0	0	0	0	0	0
BnaA01g01840D	0	0	0	0	0	0	0	0	0.033526	0	0	0	0	0	0	0.099899	0	0.054262	0	0	0	0.023287	0.215915	0	0	0	0
BnaA01g01850D	0	0	0	0	0	0	0	0	0	0	0	0	0	0.045591	0	0.103875	0	0	0	0	0	0	0	0	0	0	0
BnaA01g01860D	0	0	0	0.125116	0	0	0	0	0	0	0	0	0.070353	0	0	0	0	0	0	0	0	0	0	0	0	0	0
MSTRG.145.1	1.49582	4.7259	1.39695	1.27269	1.35925	3.35376	3.56996	3.33135	1.47022	16.3265	10.1175	7.55366	8.63334	3.22028	2.89228	7.56873	8.78495	9.02627	0.763547	1.18064	1.11101	2.20636	2.28093	1.41097	2.39308	2.14516	0.670474
MSTRG.145.2	0	0	0	0	0	0	0	0	0	0	14.4423	1e-06	0	0	0	0	0	0	0	0	0	0	0	0	0	0	0
BnaA01g01870D	6.68911	3.19283	6.85985	6.22712	7.15079	2.59849	3.00211	2.72414	6.0573	14.6555	14.4184	32.9247	7.19155	16.9747	16.1674	7.04479	7.65865	7.45796	0.773841	1.14945	1.68731	1.97774	2.35028	1.49709	2.06161	2.44009	5.33859
BnaA01g01880D	0.141917	0.045029	0	0	0	0	0.032914	0.077418	0	0.036481	0.178364	0.118052	0.051983	0	0.07726	0.121014	0.156462	0.082671	0.093488	0.17988	0.097137	0.08224	0.052201	0.220309	0	0.091626	0
BnaA01g01890D	0	0	0	0	0	0	0	0	0	0	0	0	0	0	0	0	0	0	0	0	0	0	0	0	0	0	0
MSTRG.146.1	0.946516	1.37571	0.833176	2.9771	3.0582	2.26535	5.90222	4.85856	3.59724	0.73277	0.790042	0.135964	0.328545	0.413969	1.05327	2.54261	2.07321	2.27174	0.069112	0.065301	0.138583	2.09357	2.38491	2.08652	0.900609	1.75973	1.01554
MSTRG.147.1	5.538	7.28859	5.0813	5.52597	5.18028	5.74995	4.5511	6.331	4.92301	7.71154	8.34011	7.86083	4.23149	4.32556	8.3985	10.54	9.82495	9.29082	8.76715	6.78536	7.68862	5.29886	5.72641	4.85466	3.52537	5.04158	5.71553
BnaA01g01900D	10.651	11.0167	12.4395	9.86277	9.11157	10.3269	10.6551	10.43	8.92736	14.4304	11.6165	15.2113	9.9556	8.97493	5.5894	16.895	17.3006	17.1673	16.6942	14.7986	15.6501	10.5899	9.91323	8.74076	8.28588	7.68064	8.16907
BnaA01g01910D	0.307766	0.203155	0.34305	0.163968	0.071821	0.12171	0	0.313231	0.084316	0.750753	0.535643	0.852737	0.588155	0.652832	0.491356	1.05114	0.896531	1.02002	0.601098	0.690526	0.603564	0.500814	0.183867	0.155975	0.190572	0.188087	0.260697
BnaA01g01920D	0	0	0	1.21144	0	1.23758	0.981541	0	0	1.24388	0	0	0	0	0	0	0	0	0	0	0	0	0	0	0	0	0
BnaA01g01930D	0.25823	0.533866	0.096476	0.404349	0.051652	0.152702	0.118252	0.349717	0.292009	1.28163	0.524024	1.60726	0.785464	0.440725	0.904797	0.760643	1.37427	1.83401	0.809576	0.814861	1.07567	0.713008	0.982228	1.10189	0.494708	0.508959	0.375886
MSTRG.151.1	0.447099	0.036948	0.071631	0.253775	0.281886	0	0.186491	0	0	0.726754	0.574502	0.593857	0.89301	0.512533	0.052348	0.675041	1.14701	1.58235	0.562451	0.631923	0.473911	0.305512	0.213405	0.297846	0.354034	0.170872	0.194283
BnaA01g01940D	0	0	0	0	0	0	0	0	0	0	0	0	0	0	0	0	0	0	0	0	0	0	0	0	0	0	0
BnaA01g01950D	0.717743	1.33122	0.294401	0.950903	1.75658	0.963912	1.21613	1.07561	1.29368	0.906118	0.825114	0.776751	0.612999	0.916327	1.12172	0.923573	1.06237	0.954333	0.653628	0.481552	0.502256	0.54514	0.551082	0.702241	0.429031	0.922968	1.12945
BnaA01g01960D	1.60878	0	0	1.22009	0.923345	0.864612	1.0152	1.1642	0.986035	0	0	0	0	0	0	0	0	0	0	0	0	0	0	0	0.310852	0	0
BnaA01g01970D	3.49053	2.77898	2.80009	3.32648	3.10236	2.87601	3.35506	3.48056	3.24858	1.33875	1.6684	1.48795	3.19873	3.11607	2.63977	1.23231	1.06098	1.32602	3.32697	3.18576	2.26752	2.15348	2.45235	2.23166	3.42473	2.93053	3.17304
MSTRG.155.1	34.55	31.42	26.595	9.78783	30.6373	24.3295	13.3705	18.3668	25.3766	13.6806	12.5946	20.8485	13.2649	24.7619	8.24545	7.52491	9.93154	8.26681	16.8225	14.4155	26.8849	6.65478	9.9229	5.39293	21.6527	11.1424	6.58717
MSTRG.155.2	7.19512	13.3864	0.740412	0.02638	0.375178	11.5581	2.27047	11.6925	0	7.44716	9.33251	6.60973	12.8744	9.85843	11.8351	5.03094	11.0685	14.5023	0	0.00711	11.285	11.1697	0	4.1808	0	0	10.5873
BnaA01g01980D	3.97422	2.11392	20.2091	24.4059	5.5482	1.00508	8.88348	0.744699	3.18444	11.8256	7.91325	2.7399	10.7619	2.34228	17.1772	12.4493	6.57123	2.95454	20.5253	10.7536	2.2506	9.49413	11.9841	6.62937	2.66081	14.8533	9.20041
MSTRG.155.4	0	0	0	6.27781	0	0	6.71963	0	2.79952	0	0	0	0	0	0	0	0	0	0	14.1594	0	0	0	5.24719	0	0	0
BnaA01g01990D	4.65648	3.23586	2.52789	4.56182	3.92693	3.94223	2.64881	3.05751	3.02078	2.97629	2.74421	3.28107	1.85858	1.36304	4.92051	1.77703	2.39809	1.56875	5.98393	6.26604	6.70552	2.60222	2.08971	2.06669	2.62177	1.93198	2.73586
MSTRG.156.2	0	0.675905	0	0.531383	0	0	0	0	0	0	0	0	3.1042	3.20158	0.508461	0.676265	0	0	1.32976	0.56574	0	0	0	0	0	0	0
MSTRG.156.3	3.37032	3.55903	6.78135	0	1.22261	0.469749	0.854517	0	0	0.453379	0.715651	0	0.841657	1.10718	0.2186	0.207119	0.300139	1.03759	0.594137	0.582432	0.724425	0.335089	0.571319	0.735683	0.333075	0.261491	0.264673
BnaA01g02000D	0.025125	0	0	0	0.02017	0	0	0	0	0.049064	0.213123	0.071841	0.027548	0.021244	0.078025	0.022783	0.106424	0.125658	0.051171	0.13506	0.101407	0	0	0	0.024336	0.048556	0
MSTRG.154.2	0	0	0	0	0	0	0	0	0	0	0	0	0	0	0	0	0	0	0	0	1.52779	0	0	0	0.061643	0	0
BnaA01g02010D	0	0	0	0	0	0	0	0	0	0	0	0	0	0	0	0	0	0	0	0	0	0	0	0	0	0	0
BnaA01g02020D	0	0.426155	0.336845	0.462704	0	0	0	0.331252	0.669532	0.04479	1.03211	0.627142	0.37485	0	0	0.578502	0.230949	0.136386	0.567056	0.690522	0.027419	0.083123	0.787241	0.097854	0	0.607095	0.277226
MSTRG.157.2	0.394613	0	0	0	0.379616	0.444577	0.437853	0	0	1.44247	0	0	0	1.41972	0.591602	0	0.647274	1.20795	0	0	1.03874	0.907264	0	1.07678	1.65093	0	1.0076
BnaA01g02030D	0	0	0	0	0	0	0	0	0	0	0	0	0	0	0	0	0	0	0	0	0	0	0	0	0	0	0
MSTRG.158.1	0.662541	0.455843	0.509736	1.09911	1.33905	1.74174	2.81454	2.90506	1.86866	1.72302	0.554091	0	0.837021	0.64527	0	3.18362	1.86017	2.9545	0.782965	0.707006	0.018287	2.10058	1.66681	0.93178	1.12221	0.847653	1.0011
MSTRG.158.2	0	0	0	0	0	0	0	0	0	0.055836	1.0723	2.17184	0	0.062183	1.07773	0.566387	1.73284	0.92288	0	0	0.657889	0	0	0.951632	0	0	0
BnaA01g02040D	0	0	0	0	0	0	0	0	0	0	0	0	0	0	0	0	0	0	0	0	0	0	0	0	0	0	0
MSTRG.159.1	0.855189	0.830075	0.800298	0.788698	0.056121	0.940044	0.707029	0.17827	0.844584	0.885286	1.8372	1.75036	1.54502	0.654863	0.635787	1.16102	2.68889	1.8068	2.08753	0.916877	0.003495	0	1.22529	0	0	0	0
BnaA01g02050D	13.8097	11.9975	10.802	7.59556	8.57909	6.8867	6.85383	8.69259	7.17967	10.3629	9.966	11.4314	10.9418	11.3465	11.145	12.725	9.97917	10.8754	0	7.93617	6.42793	3.96405	2.66129	4.20207	3.65402	5.22637	4.9513
MSTRG.159.3	0.001341	0.189162	0.050338	0.084641	0.329026	0.108028	0.058741	0.052511	0.051444	0.174943	0.000372	0.134454	0.093064	0.099366	0.205215	0.000342	0.167834	0.09508	10.3075	0.387304	0	0	0	0	0	0	0
BnaA01g02060D	0.298547	0.31757	0.237658	0.370592	0.182213	0.226882	0.287648	0.051576	0.306132	0.415315	0.258683	0.380691	0.028474	0.298283	0.234941	0.57559	0.173019	0.359714	0.429648	0.238297	0.303212	0.306572	0.226627	0.425716	0.197173	0	0.154763
BnaA01g02070D	1.35349	1.40242	1.37957	1.55215	0.970138	1.02827	0.873368	0.57455	0.510055	0.632023	0.359687	0.699034	0.474792	0.595944	0.578604	0.304604	0.250266	0.408692	0.563215	0.723483	0.541204	0.203065	0.1524	0.447089	0.184813	0.197974	0.331725
BnaA01g02080D	0	0	0	0.120811	0.052826	0.381067	0.46849	0	0.128016	0	0.117154	0	0	0	0	0	0	0	0	0	0	0	0	0.064052	0	0	0.064681
BnaA01g02090D	122.295	127.011	121.232	97.4174	91.7991	94.5708	95.3596	100.003	81.6207	263.965	286.605	254.178	142.719	147.148	140.004	225.554	224.141	233.546	64.8183	68.287	66.173	86.3683	85.0114	86.9701	48.331	44.9825	52.0806
MSTRG.163.2	0	0	0	0	0	0.003093	0	0	3.50727	0	0.000925	0.005626	0.007158	0	0	0	0.002048	0	0	0.001723	0.022516	0.005927	0.108001	0	0	0.014989	0.003208
MSTRG.163.1	0	0	0	0	0	0	0	0	0	0	0	0	1.1591	0	0	0	0	0	11.9482	3.62286	2.7332	0	0	2.23582	0	0	0
MSTRG.163.3	0	0	0	0	0	0	0	0	0	0	2.41679	6.17966	0	0	0	0	2.22032	0	0	0	0	0	0	0	0	0	0
BnaA01g02100D	11.989	11.3487	11.4311	4.56882	4.9163	5.10359	7.65784	8.65846	3.18173	5.9795	5.14631	5.90541	1.0116	4.35026	0.653261	7.27433	5.73976	6.84811	1.04385	0.900534	0.982366	0.986803	4.34468	0.164091	0.862484	0	0
MSTRG.163.6	0	0	0	0	0	0	0	0	0	0.40276	0.596004	0.277587	0.357619	0	0	0.709908	1.95709	0.989462	0	0	0.216527	0.104423	0	0	0.150085	0	0
MSTRG.163.5	0	0	0	0	0	0	0	0	0	14.4058	14.9679	11.3358	9.63239	7.03103	12.5178	13.0121	10.7782	12.8942	7.3069	17.0175	14.9891	7.16543	3.60432	5.86545	8.25984	7.94294	10.4398
MSTRG.164.1	0	2.53555	0	1.53994	0	0	0.511972	0.603501	0.445409	5.32735	6.08311	6.02597	5.46279	5.86988	5.21213	1.96492	1.87639	2.92615	2.68886	3.14629	0	0.813658	0.784661	0	0	0.314559	0.447176
BnaA01g02110D	3.8745	5.56672	5.86058	1.19301	1.29553	1.83967	0.773736	0	1.05045	0	0	0	0	0	0	1.28342	1.35743	0	3.31115	3.26239	4.29194	1.34961	1.42727	0.911211	0.829133	1.03468	1.53546
BnaA01g02120D	0	0	0	0	0	0	0	0	0	0	0	0	0	0	0	0	0	0	0	0	0	0	0	0	0	0	0
MSTRG.164.3	6.17017	2.12229	6.55741	0	1.93756	1.92703	0	0	0	0.003634	0.003071	0.005619	0.007188	0.005633	0.004527	0.001661	0.00669	0.004977	0	0	4.3018	0	0	1.37984	0.810872	0	0
MSTRG.165.1	0.034189	0.485057	0	0.215569	0.208306	0.106679	0.07073	0.126134	0.105643	0.689564	1.07791	0.514592	0.639886	0.383145	0.522455	0.625497	0.481775	0.417745	0	0	0.293333	0	1.30934	0.139295	1.92845	0	0.405815
BnaA01g02130D	0.442984	0	0.527652	0	0	0.331951	0.053064	0.053038	0	1.23487	0.867912	1.5147	1.52287	1.78895	1.39937	1.45018	1.52474	1.63035	1.09207	1.00177	1.53899	1.77314	0	0.206322	0	1.08154	0.3856
MSTRG.165.3	0	0	0	0	0	0	0	0	0	0.033779	0.038758	0	0	0.000781	0	0	0.032903	0.043447	0.890591	0.746856	0	0	0	2.15371	0	1.26025	2.66459
BnaA01g02140D	0	0	0	0	0	0	0	0	0	0	0	0	0	0	0	0	0	0	0	0	0	0	0	0	0	0	0
MSTRG.166.1	2.93792	3.48547	3.76835	1.59257	1.10546	1.74805	0	0.322875	0.558504	3.29076	3.95674	4.39494	5.71856	5.20634	4.79655	1.72052	2.08145	2.01822	3.2434	4.19197	3.76079	1.35279	1.37155	0.784651	1.48682	0	0
MSTRG.166.2	0.971165	0.482488	0.268308	0.168363	0.385156	0	1.08735	1.00914	0.574241	0.207692	0.346486	0.402542	0.121577	0.109521	0.679017	0.529907	0.388252	0.575946	1.07549	0.17019	0.376693	0.226367	0.08619	0.322634	0.320095	1.41565	1.57049
BnaA01g02150D	0	0	0	0	0	0	0	0	0	0	0	0	0	0	0	0	0	0	0	0	0	0	0	0	0	0	0
MSTRG.167.1	14.9778	12.9823	13.0629	17.1277	17.0304	16.9792	23.6339	25.7579	24.6006	12.5088	11.7724	12.0829	12.8746	12.4684	12.3968	20.3615	18.0289	20.6629	15.3571	13.4241	13.6871	22.9393	21.7322	24.6321	24.0126	26.9104	29.8397
BnaA01g02160D	0	0	0	0	0	0.010354	0.011157	0	0	0	0	0	0	0	0	0.080551	0.022105	0	0	0	0	0	0	0	0	0	0
BnaA01g02170D	4.55218	4.16607	3.72646	4.00525	5.23102	6.10602	4.58163	5.91719	5.73927	7.26357	6.22888	7.22044	7.53503	8.08302	8.67937	8.36594	8.01159	6.99993	5.17206	6.21228	6.0105	5.77762	6.10072	6.57297	8.15387	7.4358	7.89834
MSTRG.169.1	3.42876	3.14693	2.8179	3.8419	4.2363	3.1346	5.21004	4.94448	5.66369	7.01769	6.65447	7.19337	10.1917	9.35362	9.18099	6.96184	7.59751	6.57914	5.08547	0.864411	4.71266	4.92005	5.14252	4.49834	8.132	9.51813	8.68703
MSTRG.169.2	0	0	0	0	0	0	0	0	0	0	0	0	0	0	0	0	0.161263	0	0	4.69828	0	0	0	0	0	0	0
MSTRG.169.3	0	0	0	0	0	1.29897	0	0	0	0	0	0	0	0	0	0	0	0	0	0	0	0	0	0	0	0	0
BnaA01g02180D	0	0	0	0	0	0	0	0	0	0	0	0	0	0	0	0	0	0	0	0	0	0	0	0	0	0	0
BnaA01g02190D	10.2004	8.68442	7.79286	14.4975	17.2201	16.9327	19.0782	18.8509	19.502	8.17507	8.45412	11.6489	9.96549	9.11495	9.03974	10.5137	10.4341	11.0881	7.70364	8.05532	13.2332	11.8287	11.9842	12.292	15.0735	13.451	14.6943
MSTRG.171.1	0.393988	0.752604	1.38584	0	0.358063	0.350848	0.596619	0.496622	0.59746	0.395923	0	0	0	0	0.112384	0	0.434785	0	2.31469	1.19034	0.215778	0.699785	0	0.216045	0	0.209351	1.09825
BnaA01g02200D	0	0	0	0	0	0	0	0	0	0	0	0	0	0	0	0	0	0	0	0	0	0	0	0	0	0	0
BnaA01g02210D	0.345148	0.289467	0.438773	0.092941	0.073958	0.122251	0.23344	0.238082	0.323088	0.511246	0.719072	0.442147	0.277227	0.275666	0.397433	0.34872	0.487149	0.404141	1.04693	1.05246	1.1138	0.222996	0.513096	0.410106	0.466016	0.419443	0.306766
BnaA01g02220D	3.9175	3.91768	3.7452	3.31564	2.26789	2.80412	1.41801	1.69893	1.93262	3.30123	3.82783	4.11628	4.52115	3.88972	3.26641	2.42546	5.01722	3.03393	5.82242	6.02722	5.62004	3.97381	2.62101	4.09227	2.50393	3.14933	2.76326
BnaA01g02230D	0	0	0	0	0	0	0	0	0	0	0	0	0	0	0	0	0	0	0.017936	0	0	0	0	0	0	0	0
MSTRG.173.1	0	0	0	0	0	0	0	0	0	0	0	0	0	0	0	0	0	0	1.2397	0.492177	0.513894	0.805494	0.984564	0.426295	0.176237	1.68441	1.30503
BnaA01g02240D	0	0	0.036117	0	0.645253	0.028621	0.058073	0.618705	0.453294	0.578258	0	0.668262	0.145898	0.265687	0	0.154923	0.100548	0.141143	0.269552	1.71546	0.473186	0.733555	0.945428	0.702127	0.722956	0.803257	0.483475
MSTRG.176.1	1.20349	0.3002	1.52882	0.707142	0.442401	0.456508	0.196762	0.330963	0.429409	0	0	0	0	0	0	0	0	0	0	0	0	0	0	0	0	0	0
BnaA01g02250D	0	0	0	0	0.030659	0	0	0	0	0	0	0	0	0	0	0	0	0	0	0	0	0	0	0	0	0	0
MSTRG.177.1	1.60799	0.101335	0.423582	2.61998	0.15682	0.178886	3.17697	2.15344	2.04501	5.04928	4.87097	4.2949	6.63377	5.77337	5.63704	6.2958	5.75504	6.00432	3.50476	3.71555	3.74715	3.52162	6.03487	5.0413	7.22129	6.31123	7.21394
BnaA01g02260D	0.426852	2.18932	0.907312	0.292767	2.50057	2.73675	0.180507	1.40233	1.4441	0	0	0	0	0	0	0	0	0	0	0	0	0	0	0	0	0	0
MSTRG.177.3	1.94209	1.93528	2.66126	3.83597	2.86303	3.00222	4.37423	4.15757	3.83373	2.91906	3.91639	3.98493	4.97121	3.57735	3.97558	3.85672	4.05586	3.17602	1.6871	1.56791	2.42505	3.26157	2.53142	2.75305	3.0867	3.69995	2.6054
MSTRG.178.1	1.54114	1.41192	1.01171	1.41129	1.72121	0.360851	0.618548	1.29056	1.11757	0.747526	1.46586	0.529907	2.07095	0.148028	2.23569	1.4487	0.663601	1.69187	1.42751	1.28955	1.03665	2.71448	1.94835	0.900023	1.86961	0.683372	2.16236
BnaA01g02270D	11.0336	10.0999	10.9637	12.5688	12.7188	16.6512	7.12612	9.06636	6.16997	4.71698	3.77295	5.26968	5.07714	4.94813	4.38699	8.71482	9.92706	9.47086	16.4418	16.8494	14.6484	17.1053	13.5768	17.5918	6.93016	5.56302	6.32536
BnaA01g02280D	0	0.026245	0	0.027187	0	0	0	0	0	0	0	0	0	0	0	0.024528	0	0	0	0	0	0	0	0.028828	0	0	0.029015
BnaA01g02290D	2.12458	2.1722	2.97885	1.41593	1.64957	1.17144	1.87966	1.91445	1.80778	2.31366	2.33542	1.75604	1.14342	0.9151	1.17897	2.47888	3.05642	2.43825	1.84164	2.40423	2.06205	1.76919	1.36601	1.34322	0.734716	0.967584	0.955008
BnaA01g02300D	5.56327	5.29617	4.83613	10.9017	13.7326	12.2295	18.7545	16.976	21.1199	4.46651	4.61006	5.50498	5.59493	5.39442	5.79436	6.54266	6.61548	5.93892	4.74897	4.90526	4.94188	7.58682	8.04261	7.76627	12.7632	13.1289	13.5593
BnaA01g02310D	0	0	0	0	0.037695	0	0	0.074696	0.012484	0	0	0.023313	0	0	0	0.038888	0	0	0	0	0	0	0	0	0	0.020996	0.061539
BnaA01g02320D	0	0.027408	0.030599	0.084369	0	0.035296	0	0	0.009635	0	0.01709	0	0	0.044571	0.056433	0.039462	0	0	0	0.038177	0.029062	0	0	0	0.023052	0	0
MSTRG.185.1	1.70375	1.37519	0.821992	0.683838	1.01182	1.23721	0.695375	0.726512	0.457119	3.4098	4.11211	2.62654	4.55429	3.99172	5.05927	2.91469	3.41591	3.06693	2.39447	0.931933	0.760613	0.8561	0.730641	0.931167	1.07309	1.76292	1.09899
MSTRG.185.4	0.198561	0.360954	0.397349	0.503255	0.153631	0.165337	0	0	0	1.11294	0.694831	1.25962	1.13691	1.95109	0.655735	1.15935	1.27209	1.22205	0.317754	1.01933	0.352545	0.070481	0.369642	0	0.399454	0	0.091271
MSTRG.185.6	0.002119	0.148227	0	0.019452	0.200127	0.432895	0	0	0	0.652877	0.14565	0.506248	0.210466	0.632506	0.466567	0.260221	0.184284	0.212783	0.18075	0.017541	0.417699	0.06973	0	0	0.222749	0	0.116377
MSTRG.185.3	0	0	0.373246	0	0	0	0	0	0.309434	0.085145	0.976315	0.606068	1.63323	1.12696	0.51699	0.585095	0.613705	0.721331	0	0.242078	0.372173	0	0	0	0	0	0
MSTRG.185.2	0	0	0.088089	0	0	0	0	0	0	0.077463	0.481737	0.164372	1.00933	0.814337	0.459224	0.527094	0.664125	0.606161	0	0.37107	0.407495	0	0	0	0	0	0
MSTRG.185.5	0.08914	0	0.006541	0.312039	0.302756	0	0.00089	0.004732	0.002639	0.934704	0.476642	0.518062	0.388961	0.685859	1.22649	1.14067	0.827719	0.686497	0.159092	0.08815	0.408234	0.298506	0.001649	0.003877	0.541383	0.173601	0.21365
BnaA01g02330D	0.032719	0.063045	0.044584	0.193583	0.047786	0.065431	0.068558	0.227483	0.032878	0.014063	0.093403	0.068049	0.096649	0.114944	0.026022	0.280491	0.104527	0.07374	0.040517	0.314557	0.044623	0.075135	0.087414	0.046991	0.074241	0.072193	0.109565
BnaA01g02340D	0	0	0	0	0	0	0	0	0	0	0	0	0	0	0	0	0	0	0	0	0	0	0	0	0	0	0
MSTRG.183.1	0	0	0	0	0.106151	0	0	0	0	0	0.227567	0.235047	0.13241	0.105635	0.352507	0.109509	0.505584	0.128868	0.616955	1.02985	1.49774	0.105797	0	0.641822	0.575137	0	0
BnaA01g02350D	0.028402	0.010612	0.029177	0.027522	0.055446	0	0.063799	0.075348	0.113177	0.905414	0.885841	0.919948	0.650786	0.747044	0.499767	1.42377	1.95327	1.64042	0.056338	0.164027	0.069284	0.047417	0.042449	0.054767	0.086148	0.141224	0.131243
BnaA01g02360D	0	0	0	0	0.006176	0	0	0.00371	0	0.012827	0	0.058658	0.008127	0	0.01061	0.051509	0.007983	0	0	0	0	0	0	0	0.006455	0.013827	0.016788
MSTRG.188.1	12.7121	10.6949	12.0687	9.21617	8.89482	8.84899	5.13396	3.5597	4.71094	5.26491	7.06768	9.60819	7.23773	10.6596	14.1267	7.70955	5.8222	2.44726	7.6788	8.3061	8.05113	6.67588	5.91414	5.68881	3.61623	4.57907	3.82424
MSTRG.188.2	1.21287	1.185	1.46275	0.590878	1.02651	1.34601	0.027723	1.31683	0	5.7047	4.63797	2.87897	10.8136	8.58279	3.22126	0	0.704791	5.44857	0.244759	0.245968	0.064041	0	0.088495	0.017708	0.056901	0.05104	0.000409
BnaA01g02370D	0	0	0	0	0	0	0	0	0	0	0	0	0	0	0	0	0	0	0	0	0	0	0	0	0	0	0
BnaA01g02380D	1.44076	1.44308	0.901003	0.347749	0.432642	0.547418	1.14213	1.55413	0.770376	0	0	0	0	0.118125	0	0	0	0	0.542463	0	0.226427	0.359104	0	0	0	0.181018	0.360739
BnaA01g02390D	0	0	0	0	0	0	0	0	0	0	0	0	0	0	0	0	0	0	0	0	0	0	0	0	0	0	0
BnaA01g02400D	0	0	0	0	0	0	0	0	0	0	0	0	0	0	0	0	0	0	0	0	0	0	0	0	0	0	0
BnaA01g02410D	0	0.199546	0	0	0	0	0	0	0	0	0	0	0	0	0	0	0	0	0.085637	0	0	0	0	0	0	0	0
MSTRG.187.2	1.5334	0	1.19413	0.895965	0.329831	0.591595	0.391869	0.44399	0.887019	0.667226	0.324779	0.340921	0	0.451624	0	0.149497	0.262092	0.10928	1.82485	1.8164	2.17325	0.760547	1.08417	0.772277	0.668546	1.11926	0
BnaA01g02420D	0.153388	0.240048	0	0.156695	0.216215	0	0	0	0	0.041212	0	0	0.086537	0	0.324327	0	0	0	0	0.080772	0.123706	0.218915	0	0	0	0	0.177092
BnaA01g02430D	0	0	0	0	0	0	0	0	0	0	0	0	0	0	0	0	0	0	0	0	0	0	0	0	0	0	0
MSTRG.191.1	13.0553	13.2539	11.6754	5.52109	5.35965	5.55933	2.68253	3.0238	2.37705	4.24345	4.05986	3.90964	4.56474	5.26724	4.76817	2.23263	2.72143	2.95966	4.51827	5.72535	5.19735	2.122	2.30377	1.82783	1.3509	0.703403	1.36334
MSTRG.191.2	0	0	0	0	0	0	0	0	0	5.30552	5.0476	4.15415	5.39225	5.4211	3.79505	4.00922	3.44534	3.66866	8.45056	1.60005	7.9729	3.68681	3.68187	3.1973	1.62213	2.03687	1.55553
BnaA01g02440D	0	0	0	0	0	0	0	0	0	0.143925	0.156793	0.054266	0.140895	0.146474	0.090469	0.071831	0.137881	0.064832	0.075399	0.073933	0.081962	0.028853	0	0.07796	0.030198	0.04667	0.00627
MSTRG.192.1	35.2118	36.7369	34.9592	43.7163	41.6329	46.1155	54.549	48.4715	55.0566	32.3331	27.8071	29.4306	32.1704	28.9689	32.2173	34.8955	35.9786	35.8777	34.9802	33.5899	38.1476	45.2079	44.9224	44.5772	41.0051	44.9509	44.9582
MSTRG.190.1	1.09513	1.61732	1.50225	0.573032	0.657011	0.712131	0.587516	0.234507	0.263991	0.009034	0.002257	0.045183	0.007129	0.020121	0.003774	0.014782	0.016094	0.036476	0.165344	0.131148	0.07297	0.045457	0.149216	0.123334	0.022981	0.071343	0.047182
BnaA01g02450D	0	0	0	0	0	0	0	0	0	0	0	0	0	0	0	0	0	0	0	0	0	0	0	0	0	0	0
MSTRG.193.1	8.14715	6.96165	5.24909	6.13274	2.02564	1.79645	1.87389	0.84898	0.920041	0.068508	0.134105	0.072877	0.935756	0.17016	0.463444	0.611612	0	0.358516	0.217182	0.488621	0.132213	0.766842	0.100795	0.461196	0.099309	0.26298	0.128639
BnaA01g02460D	0	6.50075	0	0	0.07294	0	0	0	0	0	0	0	0	0	0	0	0.421118	0	0	0	0.098873	0	0	0	0	0	0
MSTRG.194.1	0.264879	0	0.041161	0.015718	0	0.043571	0.028346	0.149207	0.087512	6.55747	5.68094	4.87974	4.48503	5.35243	4.98866	5.17841	6.67052	5.68882	6.06097	5.59917	5.32235	5.26336	5.31592	5.42585	4.61152	4.96074	4.00101
MSTRG.194.2	0.280361	0.373877	1.08817	1.32806	0.844189	0.984756	1.88342	0.81001	0.418441	0.090786	0.194171	0	0.000131	0.000108	9.8e-05	0.033399	0.114405	0.000126	0.042088	0	0.000129	0.074415	0.083483	0.094112	0.046307	0	0.093203
BnaA01g02470D	0	0	0.157172	0	0.035996	0.037668	0.366719	0.05345	0.048714	0.133021	0.270863	0	0.155992	0.211203	0	1.68144	0	0.536782	0	0.665027	0.11896	0.460457	0	0	0.759919	0.253823	0
BnaA01g02480D	1.74836	4.2422	0.122243	0.29592	2.20845	1.12218	0	0	1.09735	0.1675	1.71598	0.108137	1.29485	1.62215	1.08414	2.363	0	0.358935	0.366241	0.418679	0.449146	0.083409	0	0.215522	0	0.259534	0.43369
MSTRG.196.1	1.49125	1.67881	1.41867	0.748647	1.54283	0	0.957242	1.4438	0.83492	2.48448	3.187	4.76039	1.23122	1.8478	2.38361	2.20804	3.12811	5.25837	3.5819	4.21067	3.84214	1.20201	2.34147	2.29461	2.013	0	2.17194
BnaA01g02490D	5.39758	4.34987	4.78608	3.43795	3.2718	3.6457	3.65488	3.05709	3.33325	11.6157	9.27766	6.96601	7.69007	6.52197	7.56461	10.9237	10.508	8.05047	10.5869	8.97777	9.53283	8.27931	6.51557	7.14393	5.8045	8.08239	6.7502
BnaA01g02500D	3.24953	3.06651	2.82897	3.73655	4.09192	3.65001	4.36899	4.12691	4.08897	2.60579	2.87956	2.72604	3.26106	3.13561	3.09771	4.16499	4.2755	4.06911	3.11585	3.20484	2.91696	4.56161	4.00842	3.67149	4.24218	3.68186	4.08254
BnaA01g02510D	0.249897	0.171021	0.135723	0	0	0.035266	0.036648	0	0.007885	0.117089	0.092393	0.07309	0.095784	0.034693	0.032643	0	0.013696	0	0.09807	0.250171	0.211413	0.172112	0.043815	0.075743	0	0	0
BnaA01g02520D	0.41031	0.302142	0.378908	0.525729	0.215472	0.338401	0.706039	0.773062	0.738259	0.470201	0.280097	0.454918	0.768955	0.486104	0.489265	0.430892	0.492623	0.500957	0.709994	0.396111	0.458757	0.737061	0.192965	0.210391	0.62394	0.400301	0.628471
MSTRG.198.2	0.416476	0.352999	1.02746	1.08782	1.1888	1.14962	0.721342	1.676	1.17146	0.465196	0.78368	0.709642	0.167186	0.499901	0.424777	0.351365	0.226769	0.205884	0.116051	0.125078	0.117566	0.07338	0.006596	0	0.112331	0.3073	0
MSTRG.199.1	13.2587	14.1443	13.846	19.3735	15.3202	17.7037	13.7961	14.0827	17.6936	3.81453	3.44486	3.10102	8.43796	8.64644	8.04247	3.24599	4.03869	3.8655	16.8819	16.6258	17.0702	6.9802	6.42392	6.47683	23.7437	20.069	23.36
BnaA01g02530D	0	0	0	0	0	0	0	0	0	0	0	0	0	0	0	0	0	0	0	0	0	0	0	0	0	0	0
BnaA01g02540D	14.3379	14.4779	14.1648	5.88701	9.092	10.3304	6.08967	5.24127	4.55944	24.0121	20.3629	28.5004	35.5057	23.9849	21.9546	15.4196	16.4015	17.8793	10.3541	11.6539	11.2857	7.10466	5.43146	6.57161	2.39886	3.61444	2.80379
BnaA01g02550D	0.354668	0.244991	0.132276	0.431718	0.31068	0.155248	0.235491	0.132155	0	0.092207	0.129622	0.161804	0	0.116949	0.134034	0	0	0.299422	0.594388	0.77788	0.567618	0.198746	0.44375	0.201613	0.29168	0.389641	0.260235
BnaA01g02560D	0	0	0	0	0	0	0.024074	0	0	0	0	0	0	0	0	0	0	0	0	0	0	0	0	0	0	0	0
BnaA01g02570D	0	0	0	0	0	0	0	0	0	0	0	0	0	0	0	0	0	0	0	0	0	0	0	0	0	0	0
MSTRG.202.1	2.20397	2.31761	2.30641	3.50596	5.17558	4.36751	6.91277	7.40619	7.84492	0.843095	2.5314	2.47506	1.18888	1.43337	1.71931	4.12686	3.31712	4.11805	1.15478	1.04955	2.04183	4.77724	5.23758	6.01801	12.5518	9.01261	11.6954
BnaA01g02580D	0	0	0	0	0	0.016057	0	0	0	0.016667	0	0.027217	0	0	0	0	0.016523	0.018175	0	0	0	0	0.008163	0	0	0.004354	0
BnaA01g02590D	1.33692	1.23996	1.44828	1.0233	0.812434	0.628005	0.890485	0.850392	0.899983	1.6173	1.56352	1.39029	1.32107	1.85689	1.58425	1.57771	1.49704	1.28254	1.20002	1.10636	1.41624	0.544655	0.321433	0.372983	0.644548	0.477738	0.473833
MSTRG.203.2	0	0	0	0	0	0	0	0	0	0	0	0	0	0	0	0	0	0	0	0	0	0	0	0.318277	0	0	1.31771
MSTRG.203.4	0	0	0	0	0	0	0	0	0	0	0	0	0	0	0	0	0	0	0.344124	2.03814	2.37359	0.117613	0.495146	0	0.398737	0.684411	0
MSTRG.203.3	0	0	0	0	0	0	0	0	0	0	0	0	0	0	0	0	0	0	3.55667	1.86801	1.48243	1.74075	1.6286	1.32519	0.727456	0.730732	0
BnaA01g02600D	0	0	0	0	0.261325	0.1582	0.405243	0	0	0	0	0	0	0	0	0	0	0	0	0	0	0	0.389599	0.313684	0	0	0
BnaA01g02610D	1.28999	0.667168	1.29751	1.42847	0.767519	0.777204	0.42171	0.642171	0.660958	1.82836	1.97075	1.94381	3.44724	3.15928	3.27093	1.53947	1.74518	1.83273	2.036	1.91334	1.52944	2.12968	1.32857	2.06827	1.48448	1.09131	1.87968
MSTRG.205.1	2.34514	3.55574	7.40967	3.27121	2.40817	3.19008	0.875727	2.32665	1.34878	11.3208	9.27677	8.60995	15.1793	12.2784	16.6952	9.70556	15.4849	14.7866	9.09041	11.88	10.3425	9.41839	7.99531	9.41642	4.96976	5.35551	4.18781
BnaA01g02620D	17.2517	19.1049	20.86	14.9449	15.0596	13.2694	4.59486	3.60578	4.82757	3.35499	2.91686	6.96625	2.09559	5.58408	1.74516	10.2603	3.16326	3.14089	3.44091	0.503256	0.902096	1.23631	0.855513	1.29936	0.355965	0.560506	0.471463
BnaA01g02630D	0.902343	0.686925	0.573776	0.934599	0.295042	0.273561	0.787377	0.378571	0.242728	0.305726	0.254721	0.600789	0.318139	0.386427	0.633796	0.178829	0.298072	0.340521	0.636191	0.38275	0.403968	0.161243	0.251509	0.186002	0.277139	0.189608	0.074571
MSTRG.207.1	8.2376	9.62648	8.71051	9.63181	8.57363	9.401	9.31572	8.94473	10.2841	14.6736	14.4034	14.1049	16.3939	16.8948	15.6524	14.9375	12.8954	12.5865	15.6338	17.2919	17.3325	11.8399	10.1815	11.3702	11.9817	11.5965	11.9279
BnaA01g02640D	0	0	0	0	0	0	0	0	0	0	0	0	0	0	0	0	0	0	0	0	0	0	0	0	0	0	0
BnaA01g02650D	18.2823	18.8727	17.9033	52.0554	46.6956	50.4692	51.7393	0	59.2419	4.55441	0	0	0	93.0666	0	0	11.4203	0	0	0	0	89.161	84.7531	0	0	0	0
MSTRG.208.1	0	0	0.114309	0	0	0	0	37.552	0	40.2603	18.6669	26.5629	62.4099	0	34.7427	29.097	16.3141	12.9025	11.3645	10.5911	9.66375	0	0	39.4717	39.2932	31.8548	36.7546
MSTRG.208.3	0	0	0	0	0	6.76183	0	0	0	0	19.8429	17.7267	0	7.70584	0	0	7.69137	45.4896	0	0	0	0	0	0	0	0	0
MSTRG.208.4	0	0	0	0	0	0	0	0	14.4148	20.8573	34.4515	21.7976	0	9.09568	36.6915	47.3099	49.1887	23.2993	0	0	0	0	0	0	0	0	0
BnaA01g02660D	11.6923	14.9902	14.1964	19.5583	22.8684	9.22718	22.6853	0	3.24878	0	1.34973	0	0	1.55121	3.87148	3.50992	0.135851	1.69737	10.9736	11.9745	11.4553	28.371	26.7417	19.4834	19.8107	23.9495	22.4236
BnaA01g02670D	13.1556	11.2574	11.5643	14.8408	14.7528	14.7731	13.1451	15.4613	14.563	9.7405	8.80502	9.82879	10.1138	10.9632	10.3155	12.2909	12.6098	11.6895	10.886	11.7415	12.7824	9.87454	9.50923	11.3516	10.477	8.81845	9.61026
BnaA01g02680D	0	0	0	0	0	0	0	0	0	0	0	0.04868	0	0	0	0	0	0	0	0	0	0	0	0	0	0	0
BnaA01g02690D	0	0	0	0	0	0	0	0	0	0.035882	0.002799	0.057648	0.000548	0.04064	0.063998	0.106789	0.009034	0.138191	0.069778	0.061474	0.0927	1.36507	0.056283	0.075176	0.02937	0.04826	0.053796
MSTRG.210.2	1.08147	0.93906	1.20785	1.02032	0	1.48593	1.20916	1.48403	1.36905	2.94303	3.30164	3.38942	4.01058	3.10854	2.68768	4.65816	4.14361	3.34704	4.52262	4.26238	4.50118	1.69238	3.60919	3.83111	3.43533	4.53529	4.13506
MSTRG.210.3	0	0	0	0	1.47426	0	0	0	0	0	0	0	0	0	0	0	0	0	0	0	0	0	0	0	0	0	0
MSTRG.210.4	0	0	0	0	0	0	0	0	0	0	0	0	0	0.318005	0.973981	0	0	0	0.24626	0	0	0	0	0	0.457051	0	0
BnaA01g02700D	0	0	0.14992	0	0	0	0	0	0	0	0.04836	0	0	0	0	0	0	0.026473	0.049851	0	0	0	0	0	0.023661	0	0.026522
BnaA01g02710D	0.457621	0.318381	0.309383	0.154893	0.349073	0.207799	0.302357	0.049297	0.248145	0.012105	0.034324	0.047927	0.022208	0.023788	0.084865	0.126581	0.036642	0	0.72544	0.715548	1.09037	0.665062	0.437069	0.520751	0.395382	0.376306	0.253889
BnaA01g02720D	0	0	0	0	0	0	0	0	0	0	0	0	0	0	0	0.029425	0	0	0.099463	0	0	0	0	0	0	0	0
MSTRG.213.1	0	0.061941	0	0	0	0	0	0	0	0	0	0	0	2.1384	0.08158	1.64537	0	0.371356	0	0	0	0	0	0	0	0	0
BnaA01g02730D	0	0	0	0	0	0	0	0	0.008892	0	0	0	0	0	0	0	0	0	0	0	0	0	0	0	0	0	0
MSTRG.213.3	2.95842	1.21151	0.559691	1.5003	2.03032	0.747639	1.83666	1.8899	1.29939	2.49803	3.47306	0.958282	1.82285	1.42091	3.15136	2.88218	1.04113	3.67924	1.36847	0.114859	1.23813	2.5656	0.804766	3.10127	0	0.090924	0.949356
BnaA01g02740D	8.17244	11.9897	9.90607	10.0019	8.30652	9.15122	10.7286	9.82361	11.0712	20.8857	20.9031	19.4836	11.8305	14.1152	13.9044	13.3207	13.6756	16.0031	4.13865	5.74792	4.30838	7.27656	8.62132	6.29892	5.61859	7.49594	6.57941
BnaA01g02750D	0	0	0	0	0	0	0	0	0	0	0	0	0	0	0	0	0	0	0	0	0	0	0	0	0	0	0
BnaA01g02760D	0	0	0	0	0	0	0	0	0	0	0	0.035797	0	0	0	0.03117	0	0	0	0	0	0	0	0	0	0	0
MSTRG.215.1	2.63199	1.31591	0.411357	1.05959	1.3603	2.51325	1.40142	0.98744	1.89046	1.15281	0	0	0	0	0	0	0	0	2.4074	0.167297	0.808238	2.02332	2.29245	1.00687	2.51198	1.7995	2.20771
BnaA01g02770D	2.55881	4.9684	5.10361	5.60321	3.71236	3.51252	5.1947	4.97195	3.66576	3.85637	4.38263	5.22886	5.79905	5.67705	5.51988	6.90933	6.99243	6.33119	3.56758	5.94965	5.61307	3.59847	3.1065	4.65751	2.69976	4.28241	3.24289
MSTRG.214.1	0.337712	1.15281	0.661847	0.109969	0.725128	0.558954	0.106789	1.11254	0.222179	0.571258	0.40168	0.482439	0.220729	0.997866	0.164485	1.05828	0.623216	0.544844	0.44716	0.295047	0.409468	0.367427	0.594661	0.424449	0.104352	0.276289	0.445892
BnaA01g02780D	7.88166	5.82331	7.37629	12.6816	14.1681	11.0455	28.2524	17.3027	22.3937	4.65537	3.59199	3.48475	7.7815	8.24344	8.84235	6.93955	6.28151	7.31418	14.999	14.9935	13.0075	36.1399	40.177	31.7119	64.8631	46.7144	54.0033
MSTRG.216.2	0	0.400512	0.189367	5.7e-05	0	2.74475	5.6e-05	4.7e-05	0.175895	0	0	0	0	0	0	0	0	0	0.20425	0.118347	0.045123	2.98681	0.816855	4.60851	0.000108	9.83538	0.139688
BnaA01g02790D	0	0	0	1.05905	0	0	0	0	0	1.78435	1.00644	0	0	0.77623	0	0	0	0	0	0	0	0	1.59058	0	0	0	0
MSTRG.218.1	0.742702	0.158402	1.34986	0.669859	0.362668	1.0836	0.924518	0.29946	1.1222	0.142578	0.154644	0.296378	1.51446	0.289944	0.343913	0.413514	0.43413	0.479407	1.7411	1.25378	1.49188	1.45298	1.14687	0.381312	1.39895	1.83879	3.20549
MSTRG.218.2	0.699676	0	0.440268	0	0	0	0	1.13578	0	1.49112	1.82073	2.0353	1.45812	2.34781	1.8614	2.62374	3.1571	2.76062	0.219515	0.65681	1.02791	1.49212	0.487714	1.42689	0.579357	2.07201	1.13139
BnaA01g02800D	0	0	0	0	0	0	0	0	0	0	0	0	0	0	0	0	0	0	0	0	0	0	0	0	0	0	0
MSTRG.218.5	0.049832	0.19486	0.021722	1.10161	0.083017	0.575983	0.112993	0.1468	0.766244	0.392993	0	0	0.001905	0.438227	0.490197	0.543975	0	0.315355	0.407618	0.441413	0.031706	0	0.513125	0.392094	2.5588	0.027445	0.378076
MSTRG.218.4	0	0.27464	0.072414	0	0.592937	0.220818	0.903971	0	0	0.50675	0.809492	0.811567	1.16118	0.51728	0.70967	0.682767	0.545227	0.671213	0.248462	0.890308	0.63172	0.381185	0.862822	0.730321	0.466808	0.179702	0
MSTRG.218.6	0.400467	1.28832	0.14853	0.800924	1.24638	1.05908	0.856728	1.42659	0.85624	0.154766	0.051284	0	0	0.019643	0.069997	0.083293	0.070895	0.072407	0	0.030313	0	0.02303	0.033387	0.088932	0.028827	0	0.024243
MSTRG.219.1	0.460555	0.750007	0.861439	0.590024	0.1456	0.911404	0.735733	0.357066	0.194299	0.082694	0.239994	0.591537	0.183458	0.438591	0.136378	0.074121	0.153395	0.357698	1.19902	1.45219	1.20328	1.06434	1.20302	1.25247	2.0789	1.16801	0.732973
BnaA01g02810D	21.4772	20.5128	21.1601	10.6569	9.81686	9.63035	5.77831	5.27017	5.90404	12.4047	0.040821	12.9762	11.7737	12.4169	8.99729	13.4388	9.16585	8.34901	13.7599	0.04736	13.7215	0.227958	0.757423	6.16478	4.87688	5.64322	3.74057
MSTRG.221.1	1.44925	1.31829	1.51433	0.842235	1.00192	1.2998	2.62465	1.70753	1.98882	0.646777	0.938176	0.426623	0.696294	0.87296	0.740354	1.44492	1.05275	1.5293	2.09445	2.32775	1.74845	2.57384	2.18178	2.42368	3.075	2.64948	2.8649
BnaA01g02820D	0.982995	1.59665	0.83071	1.93559	2.26152	1.94285	1.36231	1.67112	2.4138	1.24536	1.1873	1.8923	0.820858	1.40835	1.47908	1.32538	1.7918	1.3691	0	0	0	0	0	0	0	0	0
BnaA01g02830D	1.43291	1.67627	1.91245	1.97701	1.84647	2.55084	2.58163	2.7514	1.86685	1.5117	0.731509	1.56328	1.77723	1.01825	1.06587	0.746536	0.59281	0.961739	1.93024	1.01188	1.17383	2.63869	1.58136	1.61082	2.23606	2.41744	2.73979
MSTRG.223.1	0	0	0	0	0	0	0	0	0	0.268327	0.534311	2.21008	1.43869	2.24851	3.32232	0.710319	1.96798	1.18324	0	0	0	0	0	0	0	0	0
MSTRG.223.2	1.91152	2.44626	1.84672	2.71476	2.88276	2.60444	2.63789	2.91178	2.33152	3.48877	2.89363	2.06188	4.06441	4.40256	1.60054	4.39922	5.68607	5.70078	0.020408	0.341004	0	0.061082	0.082925	0	0.241342	0.06454	0
BnaA01g02840D	0	0	0	0	0	0	0	0	0	0	0	0	0	0	0	0	0	0	5.48782	5.67343	5.63213	6.11282	6.78403	8.58106	7.00793	6.14247	7.42473
MSTRG.224.2	0	0	0	0	0	0	0	0	0	0	0	0	0	0	0	0	0	0	2.83633	2.0822	2.1708	2.18766	2.73002	3.07165	2.45816	3.60396	2.65082
MSTRG.224.1	1.16945	0.212939	0	0	0.754947	1.00915	0	1.11353	0.337268	0.801112	0.362447	0.358212	0.436472	0.518646	0.495284	0.705887	0.826031	0.547239	0.963347	0.852332	0.857942	0.751752	0.796434	0.559604	0.413605	0.230533	0.150374
BnaA01g02850D	0	0.514289	1.88022	1.05677	0	0	1.62608	0.000211	1.23683	0.107904	0.341115	0.453741	0.265312	0.210118	0.199751	0.25875	0.316974	0.349756	0.154278	0.023117	0.200436	0.290221	0.162502	0.123213	0.297019	0.204429	0.242153
BnaA01g02860D	7.27656	5.76187	6.60437	3.98185	3.943	3.86707	2.18612	1.59278	2.15473	19.4657	21.3098	20.1869	21.1814	20.3989	18.0772	13.9069	8.14416	10.2096	2.9057	3.27262	2.40674	6.88535	5.08905	6.5582	1.18769	1.83256	1.9526
BnaA01g02870D	0	0	0	0	0	0.033248	0	0	0	0	0.017888	0	0.079954	0	0	0.033285	0	0	0.037254	0	0	0	0	0	0	0.034877	0
BnaA01g02880D	8.28021	6.52466	7.04078	6.58996	6.32543	6.59126	7.94677	5.58279	12.2365	9.13661	14.8364	13.9189	7.06452	5.79025	5.66489	5.29659	4.16486	5.55306	10.5921	11.109	12.5556	10.7639	8.5431	6.41679	5.34268	3.80391	7.38748
MSTRG.227.2	0.302901	0.646066	0.306127	0	0	0	0	0.11096	0	2.84107	0.572025	0	0.634447	0.142144	0.094717	0.743095	0	0	0	0	0	0	0.15388	0.555615	0.412756	1.08149	0
MSTRG.226.1	0.257737	0.187655	0.23122	1.89378	2.91222	2.74593	14.62	6.71596	12.2921	0	0	0.042287	0	0.073485	0.017285	0.115418	0.269303	0	0	0	0	0.17271	0.111866	0.150719	0.094816	0.133403	0.450573
BnaA01g02890D	0.036608	0	0	0.060056	0	0.055807	0.463526	0.058374	0.245526	0	0	0	0	0	0	0	0	0.304489	0	0	0	0	0	0	0	0	0
BnaA01g02900D	3.13334	3.55356	2.32641	4.91714	1.94522	4.37923	4.69908	4.61682	4.45824	1.79751	0.942363	1.33497	1.47954	1.30089	0	4.09473	2.98966	3.92683	1.35534	1.18026	2.68918	3.30549	4.13926	2.78636	3.24642	2.4296	3.73264
MSTRG.228.2	0.219892	0.459878	0.48424	0.382624	1.85919	0.289788	0.879911	0.740045	0.3068	0.159266	0.480689	0.720829	0.104262	1.03871	2.09112	0.469925	0.656805	0.067676	1.59952	1.18967	0.286613	0.107878	1.94479	1.06101	0.713214	1.13327	0.461616
BnaA01g02910D	1.20768	1.19834	1.77136	0.336419	0.544087	1.61364	0.891157	1.09714	1.38036	0.299226	0.723625	1.27097	1.68023	0.38639	2.64232	1.30274	0.407421	1.56032	0.928669	1.64726	2.31834	1.26895	0.631877	0.809836	0.542766	0.707637	0.561414
MSTRG.230.1	2.98056	3.18175	3.20819	1.34437	1.24534	1.78522	0.910751	1.04409	0.825999	3.1463	3.0802	3.29151	3.98081	2.84512	4.81998	3.03169	2.52135	2.40292	3.29517	3.18436	3.31458	1.43026	0	1.49719	0.645285	0.681766	0.949938
BnaA01g02920D	0.05117	0.059324	0.037527	0.075053	0.000313	0.048361	0.001853	0.046617	0.070859	0.051449	0.092536	0.095578	0.073445	0.136552	0.066416	0	0.02466	0.03377	0.151599	0.018359	0	0	1.05794	0	0.033097	0.037314	0
BnaA01g02930D	6.35501	1.53851	1.16595	1.14003	2.63346	0.752077	2.77206	7.37859	1.51191	0.013895	0.061674	0.340186	0.64994	0.774859	1.51951	0.154859	0.194953	0.226269	1.20884	1.29287	0.467776	4.94298	3.73552	4.25342	2.9987	2.51834	8.51347
BnaA01g02940D	118.581	111.054	115.029	86.3577	73.8215	81.6305	63.3646	45.3261	46.7492	110.901	107.634	109.556	100.87	98.837	101.674	98.5976	87.5018	93.1061	127.03	124.142	123.889	90.6454	96.0437	99.1401	50.6503	46.4812	52.6459
BnaA01g02950D	7.86869	9.12353	8.71973	10.2691	10.4143	11.1357	13.7098	14.2445	13.6619	7.88885	9.60042	5.12543	10.2409	9.4761	10.6634	10.4581	12.8057	9.39627	9.91349	10.3091	9.43865	7.01745	8.78522	8.43223	7.85404	9.11808	13.3841
MSTRG.233.2	0.282037	9.2e-05	0.061452	0	8.1e-05	0.047684	0.032446	0.050634	0.217361	2.13496	4.7e-05	4.38904	0	0.23192	0.052162	0.278904	0.050625	0.02412	0.218769	0	0.060039	0.225353	0	0	0.155215	0.032142	0
BnaA01g02960D	0	0	0.050982	0	0	0	0	0	0	0	0	0	0	0	0	0	0	0	0	0	0	0	0	0	0	0	0
BnaA01g02970D	0.061968	0.562334	0.562344	0.341128	0.34208	0.602211	0.843948	0.034551	0.213381	1.94983	3.04768	3.44844	0	0.247169	0.449594	0.072728	0	0.480758	0.173074	0.381703	0.256518	0.299329	0.393375	0.168059	0.181736	0.473454	0.190796
MSTRG.237.2	0.046804	3.13575	2.92604	4.9636	0.103163	0.06801	0.104102	0.074277	0.226451	28.0261	0.069731	8.91745	4.74889	5.58713	4.21642	2.38741	4.68756	4.51793	0.140698	0.268485	0.25195	0.221096	0.1234	0.147709	0.041753	0.084408	0.143766
MSTRG.237.3	0	0	0	0	0	0	0	0	0	2.87668	1.06092	0	0	0.377912	0	0	0	5.81651	0	0	0	0	0	0	0	0	0
MSTRG.237.4	7.11746	8.91074	8.59174	11.6803	0.822204	9.45683	7.45687	1.17072	10.8069	2.73254	9.4892	4.75439	1.98108	1.75454	1.7567	0.564338	0.570198	0.927181	0.719337	0.661911	1.29534	0.316571	1.44541	1.47049	2.10399	1.81871	1.0374
MSTRG.237.5	0	0	0	0	0	0	0	0	0	0	0	9.96977	1.21502	5.66238	1.39505	3.72129	6.57312	4.81207	0	0	0	0	0	0	0	0	0
MSTRG.237.6	0	0	0	0	0	0	0	0	0	0.020078	0.008613	0	0	0.410631	0	0	0	5.99835	0	0	0	0	0	0	0	0	0
MSTRG.237.7	0	0	0	0	0	0	0	0	0	0	0	0	3.61798	0	0	0	0	0	0	0	0	0	0	0	0	0	0
MSTRG.237.8	0	0.176092	0.20435	0.328904	0.006681	6.30469	0	0.000211	6.58137	4.26497	10.48	2.37757	0.291978	5.3463	0.290275	2.165	0.311577	0.684548	2.25979	0.125395	4.05907	0	0.094833	0.153595	1.33584	2.69177	0.188089
MSTRG.237.9	0	0	0	0	0.000342	0	0	0	0.104467	4.24569	31.4392	6.21583	0.481721	6.49352	0.569905	2.23788	0.499646	1.20089	2.09389	0.787713	0.001713	1.15647	0.703512	0.2962	9.16251	6.16834	0.896649
BnaA01g02980D	15.4604	0	0	0	40.1648	0	38.4822	42.356	0	0	0	38.6045	34.867	0	44.7362	24.8546	25.1507	0	0	9.21234	0	42.7151	38.025	34.723	0	0	28.7099
BnaA01g02990D	0	0	0	0	0	0	0	0	0	0.000181	0	0	0	0	0	0	0	0	0	0	0	0	0	0	0	0	0
BnaA01g03000D	0.071347	0	0.072351	0.060154	0.068519	0.062327	0	0.049146	0.071021	0	0	0	0	0	0	0	0	0	0	0	0	0	0	0.068589	0	0	0
MSTRG.234.1	1.56388	0.745592	1.7899	1.67057	1.34886	0.577896	1.29556	0.601477	1.8272	16.7673	15.9572	5.40341	11.5755	13.4558	9.98104	11.207	15.367	14.5011	2.40821	2.0137	1.74688	3.44847	1.49039	2.13258	1.54595	1.99969	2.25009
MSTRG.234.2	0	1.3213	2.04523	1.63095	0	0	1.80895	0.882672	0	0	0	2.48516	3.89392	0	2.24138	6.59869	0	0	0	0	0	0	0	0	0.75581	0	0
BnaA01g03010D	49.2043	2.0667	1.39352	1.68937	37.343	35.779	2.02428	0.556488	32.0858	0	0	7.09524	4.00774	0	3.05952	5.30405	0	0	31.507	33.6412	31.2944	62.8797	61.1869	47.5248	28.6507	15.8702	33.7736
BnaA01g03020D	0.655732	0.468789	0	0	0	0	0	0	0	0	0	0	0	0	0	0	0	0	1.08293	0	0	0	0	0	0	0	0
BnaA01g03030D	0	0	0	0	0	0	0	0	0	0.098304	0.257664	0.160471	0	0.003606	0	0.016022	0	0.06013	0	0	0	0.02262	0	0	0	0	0
BnaA01g03040D	1.14126	0.404647	1.83705	0.186701	0.053368	0.028844	0.030873	0	0	24.1183	23.8191	21.9036	7.57108	8.02282	6.31603	30.859	30.0469	28.2724	28.9243	29.2196	31.1213	11.805	12.3441	8.63513	7.21716	8.10919	8.35519
MSTRG.238.1	0	0	0	0	0	0	0	0	0	48.534	46.9222	49.0446	35.0267	34.9902	37.5558	52.6627	57.5651	52.2783	15.6014	23.2093	12.4407	10.5941	11.0047	11.1937	8.06756	8.34435	7.98188
BnaA01g03050D	28.6916	26.6988	27.6202	27.8323	25.4046	27.668	29.4485	27.1032	24.3444	1.11865	3.25664	0.595511	0.1724	0.152921	0.116642	2.88101	3.37687	0.261269	9.77499	0	10.0901	7.04184	7.11383	7.25564	5.76788	6.36063	5.80817
MSTRG.239.1	0	8.45224	8.11734	10.0729	11.1739	12.0835	12.4593	11.552	12.0745	6.89086	8.26808	7.10044	6.42371	7.15053	7.33354	9.77007	7.72479	9.61901	6.13739	6.06217	8.90063	9.31099	9.03744	10.9161	7.37826	8.00923	8.3005
BnaA01g03060D	9.04971	0	1.01237	0	0	0	0	0	0	9.02163	11.9427	15.0023	10.4803	11.0963	11.6445	13.4656	18.381	17.6594	11.0997	14.622	8.46659	12.1822	12.3082	11.551	12.9463	8.56964	14.8717
BnaA01g03070D	0.603211	0.504203	0.559994	0.671901	0.495079	0.809909	0.469203	0.409883	0.461604	0.779677	0.127768	0.258926	0.393248	0.846808	0.266712	0.258835	0.356794	0.457964	0.246444	0.339241	0.379921	0.245941	0.149604	0.326094	0.55719	0.143142	0.362579
MSTRG.240.2	2.58177	2.13702	2.42751	2.77728	3.4488	3.12788	2.15817	1.77724	1.85757	0.26295	1.20293	0.96325	1.62904	0.678781	1.09626	0.362624	0.555492	0.135832	1.89951	1.68039	1.87228	1.06843	1.0057	0.674145	0.477052	1.11333	0.7596
MSTRG.241.1	1.16009	2.17096	1.59141	0.924678	1.04115	0.814998	1.17725	0.599899	1.19893	8.69082	9.14396	10.0832	3.46991	3.23377	5.3307	6.45405	5.8667	5.25018	0	0	0	1.07111	0	0	0	0.278327	0
MSTRG.241.2	0.057187	0	0.262695	0.345946	0.015928	0	0	0.137911	0.032143	1.29965	1.40393	0	1.92601	0.538538	0	0.982841	1.8149	0.308841	0.142373	0	0.86136	0	1.28642	0.912977	0.026687	0.098449	0.030114
BnaA01g03080D	0	0	0	0	0	0	0	0	0	0	0	0.854027	0	0	0.500519	0	0	0	1.13962	1.30117	0	0.509078	0	0	0	0	0
MSTRG.242.1	1.69786	0.250466	0.179877	0.129229	0.61319	0	0.239271	0.166963	0.231985	3.49387	1.24528	1.40759	1.22838	0.967827	0.382618	0.902093	1.66889	0.856133	0.070974	0	0	0.064331	0	0.077734	0	0	0
BnaA01g03090D	0.176394	0	0	0	0	0.023179	0.024976	0.021041	0.135906	0	0	0	0.056114	0.022383	0	0.046254	0.046918	0	0	0.589766	0	0	0.182992	0.081726	0	0.110611	0.082254
BnaA01g03100D	0	0	0	0.119845	0	0.319323	0	0.09837	0.241669	0.353966	0.35021	0.362122	0	0.419287	0	0.434667	0.329763	0	1.03332	0	0	0	0	1.14159	0.892298	0	0.382412
BnaA01g03110D	0.24626	0.231412	0.240202	0.138318	0.140437	0.082744	0.07982	0.08131	0.211296	0.088822	0.203617	0.273359	0.020644	0.136711	0.034495	0.334532	0.115772	0.241266	0.564035	0.449585	0.404491	0.298741	0.098748	0.138638	0.146961	0.086975	0.309998
MSTRG.244.2	0	0	0	0	0	0	0	0	0	0	0	0	0	0	0	0	0	0	1.28137	1.51038	0.476793	0.059948	0.341578	0.165697	1.15399	0	0
BnaA01g03120D	1.37407	1.82807	1.64563	1.33117	1.80523	1.94789	1.38333	2.0983	1.6156	1.42027	1.28893	1.56912	1.95272	1.50733	1.20591	1.0361	1.13122	1.38116	0.514184	0.422885	0.522675	0.317769	0.361842	0.231282	0.428916	0.504199	0.655712
MSTRG.246.1	0.81487	0.444512	0	0.586455	0.297404	0.169591	0.798215	0.145741	0.512705	4.21116	4.18393	6.71772	2.92633	2.16363	2.32219	1.9402	3.16556	3.39407	0	0	0	0	0	0	0.301648	0.20915	0
MSTRG.246.2	0.030573	0.226036	0	0.087288	0.377459	0.033032	0.33281	0.130595	0.504308	1.63513	2.7759	0.248571	0.31079	0.784535	0.774561	0.88349	0.147342	0.305987	0.04863	0.153543	0.008166	0.063722	0.462814	0.150966	0.155609	0.161284	0.174705
BnaA01g03130D	1.13408	1.17252	1.35631	3.1008	2.74588	3.68968	3.42096	3.12281	3.73992	0.271787	0.450091	0.499973	0.433861	0.46886	0	0.885559	0.51276	0	3.22608	2.40418	1.80709	5.57863	6.70146	6.32059	6.0552	4.98183	5.38863
BnaA01g03140D	0	0	0	0	0	0	0	0	0	3.40712	3.22462	1.81409	2.89428	1.15166	2.00372	0.970833	2.01584	1.49815	1.08227	1.43796	0.639786	0.16714	0.354419	0.327341	0.181965	0.122352	0.068137
BnaA01g03150D	21.1982	20.8978	21.6719	20.5402	13.4829	19.8725	17.8148	24.9078	20.6027	21.3384	30.9784	33.323	24.1069	15.6021	26.5443	37.4798	30.4044	30.8103	22.1838	24.3094	19.2904	20.1554	18.0871	20.7409	24.2029	17.2105	24.6346
BnaA01g03160D	0	0.03239	0	0	0	0.022213	0	0	0	0	0	0	0	0	0	0	0	0	0	0	0	0	0	0	0	0	0
BnaA01g03170D	0.272209	0.39525	0.116056	0.062361	0.055918	0.045095	0.05418	0.067702	0.03118	0.491267	0.331319	0.248771	0.315313	0.720061	0.581658	0.176666	0.296068	0.323017	0.042441	0.275676	0.354922	0.102472	0.084578	0.159397	0.070731	0.020377	0.171097
BnaA01g03180D	0.372002	0.425231	0.444459	0.13636	0.136417	0.020131	0.085331	0.125108	0	0.810895	0.664667	0.804425	0.97362	1.14481	0.662602	0.263825	0.51424	0.29458	0.25611	0.440984	0.439727	0.161429	0.0998	0.086014	0.074046	0.04295	0.334928
BnaA01g03190D	0	0	0	0	0	0	0	0	0	0	0	0	0	0	0	0	0	0	0	0	0	0	0	0	0	0	0
MSTRG.250.1	0	0.058835	0	0	0	0	0	0	0	0	0	0	0	0	0	0	0	0	0.30115	1.79079	1.31215	0.458272	0	0.62741	1.33547	0	0.57022
BnaA01g03200D	2.80274	2.65149	2.13265	0.111459	0.06504	0.139153	0.084837	0.060517	0	6.18255	7.71114	6.66467	0.30732	0.269981	0.189962	2.59826	1.61823	0.768119	15.0511	19.3681	20.4457	3.1653	0.784067	1.91801	0.049749	0.139771	0.322414
BnaA01g03210D	4.44887	3.20787	3.94072	4.88101	2.06566	3.95906	4.13936	3.65949	4.50049	1.8587	1.8722	1.72979	1.74299	1.6674	1.80791	2.44634	2.30299	1.09956	5.84327	6.55032	7.01899	3.70361	2.16578	3.68355	4.96124	3.2689	4.14166
BnaA01g03220D	0.20308	0.367859	0.200884	0.571694	0.522642	0.420049	0.510092	0.504751	0.593393	0	0.077325	0.035235	0.113661	0	0.04655	0.434748	0.000825	0.062126	0.487812	0.000105	0.42894	0	0	0.004795	0.132261	0.562899	0.445248
MSTRG.253.2	0.317792	0	0.248345	0.406717	0.204301	0	0.316986	0.310187	0.536258	0.686034	1.14667	0.784721	0.400231	1.28824	0.796656	0.718211	1.28816	1.66542	0.214532	0.952149	0.38467	0.623309	1.40868	0.984399	1.06142	0.423682	0.533921
BnaA01g03230D	3.10797	3.48179	2.86615	3.60727	3.02822	3.30362	2.98799	2.6743	3.49457	3.60875	3.1114	3.31306	3.27533	3.1003	3.29718	3.62863	3.00426	2.84408	3.48301	3.18946	2.53845	3.55537	3.1951	2.98998	3.54302	3.83963	3.498
MSTRG.255.1	6.61993	6.5003	5.75411	5.07685	5.31906	4.51766	2.35426	2.46068	2.39864	4.87688	3.72201	4.13395	3.99492	2.71499	3.65399	2.40245	1.09651	1.25469	0	0	2.62788	0	0	0	0	0.640836	0
MSTRG.255.2	0.119256	0.401106	1.67546	0.666218	0.309351	0.534707	0.529359	0.451122	0	0	0	0	1.0319	0.789449	0	0	1.45528	0	0	0	0	0	0	0	0	0	0
BnaA01g03240D	0.343641	0.449385	0.355946	0.295097	0.167826	0.147328	0.114261	0.105116	0.024585	0.13927	0.339977	0.295514	0.147505	0.253087	0.039483	0.111977	0.021732	0.003221	0	3.42081	0.667655	1.46194	1.16774	0	0.142266	0.001817	0.863284
MSTRG.255.4	0.063102	0	0	0	0	0	0	0	0	0	0.085547	0	0	0	0.272921	0.146001	0	0	0	0	0	0	0	0	0.595531	0.818869	0
BnaA01g03250D	0	0	0	0	0	0	0	0	0	0	0	0	0	0	0	0	0	0	0	0	0	0	0	0	0	0	0
BnaA01g03260D	0.048766	0.096826	0	0	0	0	0	0	0	0	0	0	0	0	0	0	0	0.104076	0	0	0	0	0	0	0	0	0
BnaA01g03270D	5.09421	4.44624	3.6215	5.48087	5.85408	5.83676	3.99644	3.56786	4.84596	3.03105	3.08223	2.97621	4.14705	4.45886	4.93448	3.30349	2.19159	2.67678	5.4745	5.93616	5.58704	2.73629	3.14445	3.46482	3.79823	4.54439	3.72872
MSTRG.256.2	0.242572	0.213256	0.111771	0	0.311895	0.209069	0.052373	0.206832	0	0.389199	0	0	0	1.55207	1.35559	0	0	0.2159	0	0	0.377917	0	1.10684	0	0	0	0
BnaA01g03280D	0.108896	0	0	0	0	0.357528	0.894853	0	0	0.587909	0	0	0	0	0	0	0	0.622488	0	0	0	0	0	0	0	0	0
MSTRG.257.1	1.12661	0.991379	0.971329	0.898111	0.787672	0.930936	0.22337	1.01717	1.22934	0.258046	0.864267	1.22451	0.855404	0.993217	0.694101	2.01587	1.59966	0.792882	1.00662	0.789024	1.61232	0.939331	1.27704	0.737169	0.97429	0.847043	0.907103
BnaA01g03290D	0	0.033225	0	0	0.005557	0.013249	0	0.045863	0.042556	0	0	0	0	0	0	0	0	0	0	0	0	0.021935	0	0.081616	0	0	0
BnaA01g03300D	0	0	0	0	0	0	0	0	0	0.159227	0	0.384876	0	0	0	0.175488	0	0	0	0	0	0	0	0	0	0	0
BnaA01g03310D	0.577633	2.66296	1.86226	1.74848	2.33659	1.11084	1.16941	0.830768	2.04524	1.45362	2.90835	2.67781	1.58555	3.06557	3.20002	0.536547	0.452237	0.376766	2.48492	2.01478	1.37477	1.46771	0.875838	1.57011	1.25635	1.10631	1.43354
MSTRG.260.3	0.174018	0.481022	0	0.483579	0.417048	0	0.27406	0.376716	1.32647	1.36049	1.22523	1.31729	2.07116	1.30754	2.05444	3.1408	2.29617	3.62372	4.57084	5.21562	1.46109	5.6257	5.3497	1.37903	3.7584	6.00999	5.38073
MSTRG.260.2	1.70826	1.74924	3.23454	1.80297	1.53744	0.579173	2.32116	0.722757	1.81456	3.19185	2.54995	3.79206	2.90921	3.60486	2.87158	3.02802	3.46507	0.003546	0	0.18137	3.28706	0	0	4.02947	3.46485	0	2.3489
MSTRG.260.1	2.5999	2.35356	1.13058	2.49761	2.85884	2.33671	2.88306	2.271	1.96263	2.71408	2.73272	3.37429	2.79663	4.16782	2.83007	2.96508	3.22325	3.07474	0	0.291499	3.49018	0.017929	0	4.16277	3.4247	0	2.26218
MSTRG.260.4	0.227596	0.165113	0.205876	0	0	0.309521	0	0.129462	0.882258	1.57558	1.21595	1.35325	2.12567	1.23047	2.0049	2.86091	2.3737	3.65198	4.56286	4.0431	1.45213	4.54107	4.12742	1.61803	3.53082	6.05511	3.38219
BnaA01g03320D	0.550413	0.835502	0.507552	1.35203	1.35972	0.04654	0.889024	0.039564	1.31223	0	0	5.3e-05	6.1e-05	0	0.00018	0.000182	0	0	0.715689	0.308602	4.4e-05	1.74316	0.68475	1.7e-05	0.000108	0.537159	0.000212
MSTRG.260.6	0	0.033655	0.026206	0	0	4.51982	0.260608	5.31449	0.221368	0.178687	0.033197	7.5e-05	0.109228	0.060017	0.026017	0.236278	0.132972	0.112518	1.15264	1.3056	6.5e-05	0	1.38515	0.023299	0.000174	1.64101	0.200178
BnaA01g03330D	5.14288	3.91138	3.65606	3.58462	2.99995	4.64621	3.19042	0.62093	2.36776	8.78356	7.96816	5.91273	7.73909	6.25644	8.58789	7.58943	8.21376	5.92375	2.72471	7.51357	5.31314	2.27825	4.42255	3.74425	5.1471	5.80026	5.37664
BnaA01g03340D	0.360116	0.773019	0.000997	0.001239	0.000846	0.026852	0.138835	0.027975	0.034615	0	1.61013	2.19934	0.165677	0.354844	0.256198	0.150008	0.175075	0.094758	0.301421	0	0.005352	0	0.05143	0.091837	0.00246	0.177561	0.052562
MSTRG.261.2	1.04061	1.2965	1.60502	2.83812	2.21599	1.97845	2.2041	2.75087	1.73279	1.84695	0	0	1.44495	0.994311	1.53453	1.11645	2.05774	1.02848	2.51659	3.24636	2.88797	2.24808	2.74575	1.53437	2.75484	1.90663	2.60032
MSTRG.262.1	0.190771	0.004663	0.945114	0.050344	0.038812	0	0.85779	0.039663	0	1.42262	0.836596	2.45074	1.8402	2.0511	2.05731	1.72769	1.84807	3.1197	0	1.11585	0.000415	0.670362	0.911879	0.438695	0.032226	0	1.18874
BnaA01g03350D	0.631392	1.24083	0.022135	1.01159	0.937326	0.958399	0.031179	1.03139	1.22975	1.16965	2.02755	0.454089	1.37155	1.05746	1.08981	2.25073	1.52181	0.649277	1.13272	0.058221	1.11314	0.209686	0.029516	0.192835	1.27182	1.02667	0
BnaA01g03360D	0.322719	0.060674	0.185665	1.33793	0.666704	0.059181	0.125876	0.162477	1.0189	0.108225	0.22363	0.38304	0.260222	0.228833	0.000474	0.218388	0.353845	0.20008	0.18429	0.532429	0.210073	0.53314	0.685461	0.000225	0.263701	0.146233	0.000229
MSTRG.263.2	1.2867	1.78831	1.7451	0.201866	1.68528	2.52695	1.92465	2.3252	1.51525	3.20745	2.9708	2.6746	3.0429	4.16331	5.36041	5.46102	5.27901	4.68158	2.85045	2.64338	3.4205	3.44735	3.49109	4.64691	3.22235	3.26806	3.41668
BnaA01g03370D	2.76072	2.61561	1.5015	7.87833	8.51588	7.72476	9.78365	8.58066	9.76981	5.56039	5.975	6.67461	8.94246	9.15118	8.16052	12.9273	15.1317	12.795	8.19906	5.02655	4.88124	4.82769	10.8173	5.6575	9.71255	11.5019	12.0909
MSTRG.265.1	0	0	0	0	0	0	0	0	0	4.34527	3.42731	1.74214	4.2479	2.94032	3.32582	0	2.81723	2.65021	0	0	0	0	0	0	0	0	0
MSTRG.264.2	8.37157	6.00039	7.07089	17.8786	13.6781	21.9057	20.1731	20.8779	21.795	0.000469	0	0.000218	0.000237	0.032418	0.000186	0.158965	0.000404	0	1.30276	10.1292	8.40428	16.4397	4.21375	15.9809	18.9215	15.3249	14.4862
MSTRG.267.1	0.581963	2.58046	0	0	1.84488	1.16744	2.05131	0.781033	0	0	2.01441	0.232944	1.48001	0.225403	1.71325	0	0	0	1.90747	1.13741	0.847696	0	0.109256	0.125191	2.36667	0.092778	1.46748
BnaA01g03380D	4.70795	3.67471	5.17498	5.27279	4.36072	6.12918	3.18895	4.31711	5.91955	4.02535	2.5416	3.42434	3.90017	3.34412	3.0555	4.56995	4.44921	4.27781	3.95525	4.46075	4.79063	4.30951	4.06789	4.72627	3.23632	4.204	3.10283
MSTRG.267.3	0.013992	0.000473	0	0.041144	0.109529	0.010113	0	0.026925	0.005551	0	0	0	0	0	0	0	0	1.99645	0	0.005134	0.176622	0.00484	0.010677	0.005372	0.042642	0.000104	0.004354
BnaA01g03390D	3.11502	2.98989	2.58804	3.06421	2.36223	2.57814	2.58862	2.91224	1.90136	2.99738	3.70078	2.9704	2.02541	2.01869	1.93807	3.69599	4.27341	4.22337	4.18412	3.77758	2.95723	4.41649	4.79324	3.95516	2.76482	2.47042	2.29232
MSTRG.268.2	0	0	0	0	0	0	0	0	0	0	0	0	0	0	0	0	0	0	0	0	0	1.2121	0	0	0	0	0
BnaA01g03400D	18.6506	19.6602	18.9547	15.7531	15.4927	16.4184	18.1207	18.5431	15.9585	16.5149	17.1806	16.0779	18.0477	16.9724	16.4701	15.3899	17.3077	15.7651	22.8947	22.7819	23.668	26.4256	27.4247	23.1296	18.4655	19.7232	18.0515
BnaA01g03410D	0.618238	0.3209	0.40201	0.281046	0.148429	0.220464	0.147578	0.119288	0.181513	0.145551	0.052106	0.056256	2.82393	0.042265	0.107636	0.015717	0.033023	0	0.899667	0.627651	0.712418	0.317579	0.262028	0.70818	0.237652	1.06065	0.20011
MSTRG.269.2	0	5.9e-05	4.38422	2.97898	2.99208	2.65737	1.5375	1.23145	0	2.87304	3.67585	0	0	0	0.000759	2.45482	2.05911	6.4e-05	5.76118	5.74656	5.6481	4.06291	0.000132	0	1.84559	0	0
MSTRG.269.3	5.73316	5.15185	0	0	0	0	0	0	1.44416	0	0	3.74267	0	5.51973	0.020431	0	0	2.62707	0	0	0	0	3.50979	3.84003	0	0	2.55097
MSTRG.269.4	0	0	0	0	0	0	0	0	0	0	0	0	0	0	3.18392	0	0	0	0	0	0	0	0	0	0	0	0
MSTRG.269.5	0	0	0	0	0	0	0	0	0.280616	4.30955	3.59517	3.12519	4.75007	4.53782	3.60793	3.65692	2.62357	2.19981	0.047397	0	0.257816	0	0.037658	0.035847	0.02864	0.877592	0
MSTRG.269.6	1.08465	0.724809	2.43347	0.771654	1.11915	0.684099	0.842861	0.36707	0	0	0	0	0.124424	0	0.24501	0	0.235848	0.028809	2.49924	2.83233	3.76778	1.86888	1.8733	0.563712	0.789035	0	0.993162
BnaA01g03420D	0	0	0	0	0	0	0	0.360934	0	0	0	0	0	0	0	0	0	0	0	0	1e-06	0	0	0	0	0	0
BnaA01g03430D	3.22396	0.041541	4.94476	0	3.84597	0	0.039086	0	0	4.32857	8.51909	4.84294	5.39507	6.59018	7.66436	6.2764	6.13197	6.15542	9.07882	8.76371	6.25375	5.13412	5.22442	6.68432	4.50395	4.36574	5.85469
MSTRG.271.2	2.06333	5.10524	0	4.1351	0.137957	3.57681	1.45791	2.29595	2.46656	2.36285	0	2.27261	3.2225	1.57272	0	1.09983	0.405383	1.53778	0.653449	1.31431	4.13526	3.16239	3.72198	2.75999	0.892703	0	0.502753
MSTRG.274.1	4.66867	4.36404	4.3592	2.77722	2.26607	2.8231	0.978038	0.592907	0.950899	5.3954	6.46115	3.34048	4.58385	5.52857	5.25905	5.77581	3.7742	4.55407	8.04869	8.32355	7.81813	4.04183	3.65435	4.00401	2.21654	2.77681	1.90778
MSTRG.274.2	0	0	0.585769	0	0	0	0.006051	1e-06	0.029351	2.11618	2.03947	3.38697	3.21173	2.0698	1.65534	0.362832	1.21726	1.60701	0	0	0	0	0	0	0	0	0
BnaA01g03440D	0	0	0	0	0	0	0	0	0.00012	0	0.04519	0	0.229258	0.156586	0.062427	0.022994	0	0.062495	0	0	0	0	0	0	0	0	0
BnaA01g03450D	0	0	0	0	0.003604	0	0	0	0	0.081683	0	0	0.019332	0	0.042759	0	0.050397	0	0	0	0	0	0	0	0	0	0
MSTRG.274.5	0.925512	1.61398	0.140161	1.11287	1.21205	0.192923	0	0	0	1.04047	0.591939	0.668721	1.68518	0.81814	1.32365	0.127891	0.057562	0.217218	1.40006	0.910467	1.84099	0.484858	0	0	0.413187	0	0
BnaA01g03460D	0.466456	0.412374	0.233505	0.109989	0.747258	0.166026	0.573794	1.45543	0.694244	0.014525	0.026709	2.73521	0.039872	0.034151	0.726634	0.007886	0.007713	0.015934	0	0	0	0	0	0	0	0	0
MSTRG.272.1	0.034319	0	0	0.080282	0.165566	0.025565	1.174	0.660713	2.82172	0	0	0	0	0	0.011361	1.779	0.647488	1.44574	0.069196	0.074289	0.070313	0.068573	0.248922	0.402995	0.025997	0.023794	0.131949
BnaA01g03470D	0	0	0	0.868384	0.343205	0.387217	1.40498	2.95023	0	0	0	0	0	0	0.138589	0	0	0.248708	0	0.027312	0	0	3.28746	0.604898	0	0.769874	0.761358
BnaA01g03480D	5.9912	5.64705	8.62787	4.96465	4.86508	8.10152	3.72034	3.66164	4.68159	2.40193	3.54818	1.81264	2.77446	1.19271	2.54709	2.47422	2.65312	2.40527	9.59717	8.157	5.98262	4.17039	5.35473	4.54236	5.54714	7.80008	8.04092
BnaA01g03490D	0	0	0	0	0	0	0	0	0	0	0	0	0	0	0	0	0	0	0	0	0	0	0	0	0	0	0
MSTRG.275.1	0.895949	1.226	1.55207	0.645583	0.492194	0.498459	0.425796	0.078004	0.740328	1.74996	1.9799	0.938178	0.582216	1.50571	1.01689	1.1426	1.13582	0.564655	0.859327	0.369236	1.06673	0.294584	0.039194	0.37761	0.300351	0.418479	0.348851
MSTRG.275.5	1.61444	0.636074	0.646785	0.285475	0.256835	0.068668	0.296041	0.324755	0.845812	0.452806	0.415431	0.848563	0.083517	0.43588	0.369029	0.76684	1.01755	0.274214	0.388415	0.412702	0.262986	0.150655	0.0618	0.153357	0.097576	0.446429	0
MSTRG.275.4	0.228921	0.583824	0.738748	0.361295	0.371508	0.319163	0.079048	0.06491	0.943061	0.503318	0.538726	0.270331	0.293145	0.507034	0.484696	1.04985	0.474908	0.758895	0.953333	0.431439	0.084555	0.531323	0.780397	0.152117	0.529168	0.535288	0.217507
MSTRG.275.2	1.39737	1.1507	1.32395	0.708987	0.478851	1.18185	0.334745	0.102473	0.338349	0.46004	0.867738	1.31203	0.444601	0.970841	1.11559	0.959897	0.217934	0.594	0.858643	0.349456	0.632948	0.237096	0.048085	0.268711	0.279355	0.766805	0.330441
MSTRG.275.3	0.888071	0.592438	0.483732	0.142721	0.590917	0.331866	0.281498	0	0	0.952364	0.631063	0.493188	1.96289	0.793042	1.09402	0.075436	0.449159	0.213521	0.435719	0.082586	0.479143	0.169061	0	0.348131	0.105843	0	0.14696
MSTRG.275.6	0.786107	1.01099	1.06314	0.728514	0.518757	0.405493	0.32526	0.358565	0.338014	0.748518	1.09061	0.773284	0.762339	1.75331	1.04811	0.366019	0.196764	0.516876	0.683876	0.29299	0.926013	0.458112	0.057227	0.344741	0.354261	0.274549	0.378543
MSTRG.275.7	0.223376	0.572362	0.256849	0.910753	0.273135	0.351605	0	0.419352	0.217955	0	0.51109	0	0.686929	0.225938	0.720156	0.635538	0.609404	0.337079	0.394071	0.057142	0.042202	0.101579	0.08105	0	0.097746	0.214571	0.307082
MSTRG.275.8	0.073814	0.179151	0	0.099083	0	0	0.058825	0	0.006837	0	0	0.098	0	0	0	0	0	0	0	1.10944	0.466875	0	0.089756	0.174738	0	0	0
MSTRG.275.9	0.33357	0.250584	0.371648	0.409228	0.411667	0.181763	0.312351	0.422952	0	0.395369	0.167539	0.117873	0	0	0.269103	0.172185	0.199759	0.273521	0.437753	0.880729	0.312542	0.215064	0	0	0.261211	0	0.228416
MSTRG.275.10	0.067978	0.20336	0	0.096805	0	0	0.078037	0	0.009068	0	0	0.08546	0	0	0	0	0	0	0	1.24689	0.494279	0	0.134464	0.253726	0	0	0
MSTRG.275.11	0	0.075641	0	0.115563	0	0	0	0	0.035188	0	0	0.068303	0	0	0	0	0.12313	0.276848	0	0.332595	0.324381	0	0.100132	0.239122	0	0	0
MSTRG.275.12	0.4457	0.348833	0.092794	0.394844	0.621886	0.438618	0	0.064537	0.012447	0	0.347613	0	0.468041	0.054698	0.079768	0.258969	0.676914	0.360534	0.161489	0.130208	0.015317	0.121975	0.797	0	0.208677	0.464894	0.869917
BnaA01g03500D	0.322474	0.625434	0.209516	0.118996	0.187832	0.248663	0.123776	0.410017	0.295345	1.13625	0.505057	0.396912	0.679824	0.427031	0.416293	0.293389	0.474315	0.681318	0.336835	0.418974	0.208461	0.162902	0.523998	0.405447	0.297145	0.632859	0.52656
BnaA01g03510D	11.4181	11.4568	9.62913	14.8324	14.7244	16.6902	15.4961	10.0406	15.22	15.0822	13.6003	11.3467	8.41784	8.12901	11.04	14.5057	17.4922	14.0344	9.39831	9.15672	9.99675	14.171	13.5669	13.4696	11.7585	12.1089	10.8457
BnaA01g03520D	0.042458	0	0	0	0	0.038459	0	0	0	0	0	0	0	0.018569	0.084561	0	0.073268	0	0	0	0	0.102288	0.185737	0.112221	0.064867	0.101883	0.022848
BnaA01g03530D	0.601273	0	0.661262	0	0	0.453114	0.340959	0	0.301696	0	0.053287	0.246684	0	0	0	0	0.091855	0.13838	0	0	0.476075	0.415477	0	0.640649	0	0.523372	0.355666
MSTRG.278.1	0.124287	0.703927	0.255072	0.4376	0.543953	0.179783	0.065923	0.37792	0.022463	1.23262	0.694772	0.530648	1.73893	1.44754	1.4545	1.52197	1.55382	0.825066	0.634166	0.608845	0.434242	0.083735	0.403095	0.105246	0.257188	0	0.071379
BnaA01g03540D	0.270199	0.297334	0.427813	0.06596	0.111887	0.205753	0.09094	0.055441	0.22809	0.063305	0.039484	0.01386	0	0	0.009951	0.036734	0	0	0.978004	0.739151	0.691724	0.321005	0.326464	0.280868	0.21877	0.169553	0.127593
BnaA01g03550D	0	0.068733	0	0.029756	0.038701	0.160996	0.216042	0.006839	0.026414	0	0	0	0.002052	0	0.005475	0.019846	0	0.016902	0.01489	0.022903	0	0.038446	0	0	0	0	0.007701
MSTRG.279.2	3.29726	2.94458	2.47826	3.03845	2.03057	2.31647	1.27706	1.83917	1.25619	2.72057	2.21599	2.90899	2.73291	2.43641	2.34729	2.23827	2.15218	1.73347	2.87185	2.79485	2.68128	1.50302	1.40553	1.72513	1.41301	1.72125	1.6689
BnaA01g03560D	2.52346	4.06001	2.5252	2.24747	3.08349	2.00896	1.52008	1.47986	1.71565	2.37897	3.17864	3.21929	3.47657	3.96807	3.30121	2.21305	2.92923	2.46639	4.12377	3.19136	4.27791	2.57474	2.49742	2.05479	2.89096	3.95963	3.28454
BnaA01g03570D	0.214637	0.380495	0.380747	0.322032	0.280461	0.293633	0.300341	0.251922	0.251454	0	0	0	0	0	0.019906	0	0	0	0	0	0	0	0.02672	0.025778	0	0.023372	0
MSTRG.282.1	4.57465	5.669	5.1863	4.30509	4.31511	2.6464	2.87876	2.85295	2.79788	12.3262	14.2482	12.9109	17.1088	16.772	17.0446	6.52985	6.07786	7.33494	1.9352	2.82235	2.17133	5.08842	4.94208	3.88214	12.1278	9.24507	11.4878
BnaA01g03580D	0	0	0	0	0	0	0	0	0	0	0	0	0	0	0	0	0	0	0	0	0	0	0	0	0	0	0
BnaA01g03590D	0.062788	0	0	0.004856	0	0	0	0.01417	0.01607	0.319822	0.03288	0.237264	0.496025	0	0	0.191622	0.044853	0	0	0	0	0	0.192247	0	0	0	0.327882
MSTRG.283.2	0.182273	0.253044	0.058012	0.136264	0.177991	0.204457	0.095827	0.087364	0.117309	0.595735	0.401591	0.17176	0	0.407842	0.906313	0	0	0.497845	0.495687	0.914923	1.11532	0.643842	0.43735	0.962658	0.684561	0.526344	0.304499
BnaA01g03600D	10.3984	10.0312	10.9286	11.7807	10.4026	8.60565	10.7913	12.7725	12.2292	8.14632	7.998	9.00128	9.5311	10.0803	7.9744	8.19261	6.11766	7.18823	13.3329	12.3983	12.0738	12.2498	10.6162	11.0817	10.4415	12.3675	13.9636
MSTRG.285.1	2.56617	0	0	1.2178	1.91682	0	0.788	2.09385	0.000507	1.00444	0	0	3.11741	0	0	1.72191	0	2.07689	0.237257	0	0	2.20981	0	0	0.162272	1.82804	0.654821
MSTRG.285.2	0.42301	0.856611	1.30905	0.704876	0.559924	0	0.662886	0.196659	0.16857	1.4494	1.39509	0.62931	0.704136	0.055871	0.293971	1.9391	0.30987	1.38421	3.07238	0.487503	1.38227	0.298658	0.567395	1.98909	3.72974	1.04209	0.492722
MSTRG.285.3	0	0.719936	1.25394	0	0	0	0.747423	0	0	0.717434	1.07103	0.763534	0	0.078438	0.583124	0	0.395008	0	0	3.13182	2.42779	0	0.007353	0	0	0	0
BnaA01g03610D	0	0.270472	0.280614	0	0	2.36033	0.076394	0	2.59308	0	0.351673	0.135537	0	0.45054	0.308571	0	0.083458	0	0.186488	0.173622	0.183489	0	1.84044	0.455783	0.149391	0	2.08291
MSTRG.285.4	0	0.878011	0.13793	0.28145	0.232572	0.287184	0.714068	0	0.537524	0	1.1573	2.74587	0.316551	3.60496	3.19273	0.366614	3.21925	0.465086	0	0	0	0.151369	0.017976	0	0	0.473607	0.11417
BnaA01g03620D	0.115324	0.14164	0.01693	0.031613	0	0	0	0	0	0.312067	0.490624	0.544152	1.1681	0.623692	1.13411	0.213393	0.119864	0.138182	0	0.015905	0	0	0	0	0	0	0
MSTRG.287.2	0	0	0	0	0	0	0	0	0	0	0	0	0	0	0	0	0	0	0	0	0	2.11336	0.491865	0	0.135259	0	0
MSTRG.287.1	0	0	0	0.115736	0.210613	0	0	0	0	0.302493	0.314313	0.32952	1.1563	0.189674	0.25999	0	0.080827	0	0	0	0.561947	1.79272	0	0	0	0	0.578016
MSTRG.287.3	0	0.000986	0	0	0	0	0	0	0	0	0	0	0	0	0	0	0	0	0	0	0	0	0	0	0	0	1.04781
MSTRG.287.4	0.412552	0.158339	0.019662	0	0.003322	0.1087	0.264345	0	0.104815	0.737343	0.95847	0.696366	0.623503	1.15136	0.047604	2.15485	0.038023	1.26235	1.48414	2.15063	1.29305	0.687516	1.36555	1.65511	0.556361	1.31437	0.216051
MSTRG.287.5	1.28588	0	0.038543	0	0.056381	0.925633	1.34616	1.00439	0.149796	0	0	0	0	0	0	0	0	0	0	0	0	0	0	0	0	0	0
MSTRG.287.6	1.27245	0	0	0	0.238433	1.78062	1.78703	1.29822	0	0	0	0.267225	0.152859	0	0	0	0	0	0	0	2.68565	0	0	0	0	0	1.79251
MSTRG.287.7	0	0	0	0.087907	0.043865	0	0	0	0	1.37922	1.33411	0.340843	0.33256	2.02889	2.8431	0	3.83984	1.52432	1.93927	0	1.75008	0.733034	0	0.886018	0	0	1.22746
BnaA01g03630D	2.39447	4.64318	5.08358	4.19608	3.64657	1.83292	0.502941	1.34841	3.74656	2.00942	1.65744	2.08943	1.83214	2.45522	2.3209	2.44612	2.56495	3.07442	3.11467	3.85356	0	0	2.18722	1.83848	2.62968	3.01185	0
MSTRG.289.1	2.80564	2.30828	3.22232	3.1573	2.9128	2.44767	2.20361	2.7737	2.80575	1.57666	1.11264	1.28832	1.63376	1.64228	0.547289	1.57966	1.59177	2.00695	0	1.14525	1.25988	1.18316	1.59985	1.04507	0.68518	0.809782	1.77271
MSTRG.289.2	2.11203	1.57336	1.78639	0	0.086335	0	1.62196	0.780751	1.48058	1.43375	1.43939	2.08106	1.77594	1.25093	3.6479	2.09305	2.39863	2.77773	4.27897	0.641556	2.62862	1.64557	1.77271	3.16683	3.56031	1.52194	2.01982
MSTRG.289.3	0	0.600047	0	1.22758	0	2.89611	1.45629	1.17607	0.203285	0	0.635881	0	0.374956	0.582255	0.110999	0.473432	0	0	0	0	0.503289	0.515664	0	0.303306	0.254819	0	0.345875
MSTRG.289.4	0.082737	0.001484	0.107058	0.467256	2.54374	0.211661	0.351974	0.837784	1.05338	1.10846	1.17362	1.09415	0.271506	0.686199	0.24732	1.07863	1.17369	0.800294	0.000463	0.005757	0.722469	1.0491	0.893965	0.2236	0.056861	1.87782	0.55748
BnaA01g03640D	0.007544	4.6e-05	0	0	0.005409	0.026795	0	0	0.006643	0	0.1151	0.048708	0.064257	0.11041	0	0	0	0	0.61405	0	0	0.052839	0	0	0	0	0.132171
MSTRG.289.6	0.00014	0.369084	0	0	0.007227	0.037441	0	0	2.9e-05	0.000895	0.00072	0.000141	0.09604	0.352916	0	0.000191	0	0.000942	0	4.45583	0	0.002323	0.003016	0.000192	0.983349	0.000617	0
MSTRG.289.7	0	0	0	1.02467	0.76123	0.392564	0.455243	0.11763	1.11892	0.675153	0.278267	0.515229	0.720788	0.120394	0.240026	1.74689	0	0.844975	0	0	0.257018	0.372939	0.712716	0.518694	1.03003	0.662568	0.504241
BnaA01g03650D	2.7851	2.31344	2.7087	5.69191	6.76655	7.1886	9.71466	9.31134	9.78143	1.42344	2.13671	2.81306	3.22847	2.10669	3.73157	4.82211	5.31074	5.44294	3.03384	2.89281	3.04944	4.49133	6.17309	5.67666	7.78135	8.70225	11.3186
BnaA01g03660D	0	0.314963	0	0.171609	0.097843	0.202491	0	0	0	0.340595	0.268519	0.337053	0.198304	0	0.254858	0	0.149248	0	0.234933	0	0.229474	0	0.084203	0.201097	0.114616	0	0.306282
BnaA01g03670D	0	0.656819	0	0	0	0	0	0	0	0	0	0	0	0	0	0	0	0	0	0	0	0	0	0	0	0	0
MSTRG.291.2	1.15955	0	2.7801	0	3.61409	0	2.6526	0	0	0.780676	0.57256	0.338581	1.03976	1.64695	0	5.54911	5.16731	5.38727	1.40501	1.89933	0.582241	3.54838	2.79928	0.652995	4.26744	3.29613	3.0093
MSTRG.291.1	0.49045	0	0	2.98593	1.01606	0	6.66991	6.31882	12.4767	1.2405	0.388068	0.423543	1.1521	1.64504	1.99702	1.65901	2.49274	2.04968	2.55634	0.256915	1.95293	1.60042	1.30602	2.73576	6.17154	2.80504	2.20235
MSTRG.291.3	3.96742	0	2.60512	13.1765	12.937	12.1864	16.5598	14.3428	8.01055	0	0	0	0	0	0.30706	0	0	0	0.008932	0	0	0	0	0	0	0	0
MSTRG.291.4	0.279074	0	0	0	0.552291	0	0.055781	0	14.301	1.47992	0.313104	0	1.26386	2.2577	0.532068	2.65281	2.47214	2.91292	0.264225	0.691378	0.992768	2.6829	0.011623	0.155952	0.361159	0.187163	0.09735
MSTRG.291.5	1.05763	0.619555	0	0	3.86801	4.98539	0	0	1e-06	0	0.119479	0.120137	0	0.718796	0	0	1.85911	1.0405	1.50109	1.16343	0.720907	0.709155	3.01997	0.690521	4.92263	11.7364	5.00131
MSTRG.291.6	0	0	0	0	0	0	0	0	0	0.722006	0.231804	0.225358	0.624539	0	0	1.44026	1.85059	1.87947	2.52658	1.10573	1.70112	1.33867	1.25469	2.83231	7.75942	0.999643	2.38716
MSTRG.291.7	0	0	0	0.851317	0	0.767742	0	0	0	0	0	0	0	0	0	0	2.85181	0	0.068453	0.09529	0	2.08362	1.30704	2.53391	4.34119	3.41654	2.36245
MSTRG.291.8	1.75261	3.82619	0.238863	5.84426	5.52543	5.74601	6.83593	9.62883	7.08559	0.48072	2.47638	2.67092	2.84115	0.396817	4.1995	4.29883	1.80977	1.59446	0.076301	1.15862	1.74676	0.579697	0.592811	0.680148	5.45878	5.54318	9.63884
BnaA01g03680D	0	0	0	0	0	0	0	0	0	0	0	0	0	0	0	0	0	0	0	0	0	0	0	0	0	0	0
MSTRG.291.10	0	1.8182	0	4.46977	0	3.51506	5.50514	4.54445	8.31988	0.617844	0	0.372563	0	0.927756	0	0.362227	1.6201	0	0	1.66056	1.97611	0	0.158559	0.069198	0.461873	0	2.23194
BnaA01g03690D	0	0	0	0	0	0	0	0	0	0	0	0	0	0	0	0	0	0	0	0	0	0	0	0	0	0	0
BnaA01g03700D	0	0	0	0	0	0	0	0	0	0	0	0	0	0	0	0	0	0	0	0	0	0	0	0	0	0	0
BnaA01g03710D	0	0	0	0	0	0	0	0	0	0	0	0	0	0	0	0	0	0	0	0	0	0	0	0	0	0	0
BnaA01g03720D	0	0	0	0	0	0	0	0	0	0	0	0	0	0	0	0	0	0	0	0	0	0	0	0	0	0	0
BnaA01g03730D	0.257114	0.130599	0.2006	0.08805	0.183947	0.074723	0.168875	0.053183	0.155823	1.91934	1.9095	2.00311	0.855175	0.899741	0.832143	1.82881	1.84325	2.12718	1.17435	0.993246	0.68472	0.481195	1.78855	1.26821	1.34576	1.77413	0.991309
BnaA01g03740D	0.024546	0	0	0	0	0	0	0	0	0.233434	0.50317	0.266968	0.026375	0.11938	0.114874	0.348573	0.307748	0.180213	0.446101	0.311499	0.12556	0.188865	0.134318	0.208417	0	0.213805	0
BnaA01g03750D	0	0	0	0	0	0	0	0	0	0	0	0	0	0	0	0	0	0	0	0.030401	0	0.034817	0	0	0	0	0
BnaA01g03760D	0	0	0	0	0	0	0	0	0	0	0	0	0	0.020315	0	0.085722	0.036867	0	0	0	0	0	0	0	0	0	0.025164
BnaA01g03770D	0	0.071851	0.062908	0	0.070116	0.027122	0.031764	0	0.128433	0.031058	0.015811	0.063862	0.065955	0.082529	0.053584	0.09553	0.043953	0.107652	0	0	0.057087	0.032289	0	0.025378	0.034489	0.026033	0.060747
MSTRG.296.1	0	0	0	0.122924	0	0	0.169834	0	0	2.40215	2.0158	1.9892	2.99578	2.55872	2.63457	1.16472	1.31449	1.38916	1.35275	0.876892	1.04013	1.78228	1.71411	1.11025	1.06001	1.69463	1.6308
BnaA01g03780D	0.132169	0.128334	0.22707	0	0.168102	0.075524	0	0.200127	0.188513	0.166037	0.229845	0.123264	0.077861	0.096942	0.247571	0.025032	0.032367	0.092457	0.221935	0.206213	0.18814	0.303331	0.039159	0	0	0.250499	0
BnaA01g03790D	10.3265	9.79419	10.0171	18.1003	17.1723	18.7963	28.0246	26.1181	31.3216	12.4721	11.1516	13.1427	14.3395	15.1929	14.647	21.0704	20.7507	18.3601	17.1269	16.3173	15.525	20.9891	18.9729	23.3147	33.2355	34.4527	35.4961
MSTRG.298.1	0	0	2.6728	2.03071	1.81591	3.33451	0	0	3.96234	6.43414	1.83068	6.6636	1.36895	1.5017	1.88461	4.66144	4.68028	4.06107	1.57265	1.50654	1.42601	1.55391	2.17115	1.01721	1.02454	1.46227	1.66959
MSTRG.298.2	2.29012	2.45167	1.08066	0.042043	0.076896	0	1.68374	3.8188	0.020874	2.9015	7.19378	2.96178	5.64225	5.63666	5.64378	6.40363	6.01208	6.87779	5.03691	5.71985	5.52258	4.64729	3.60754	4.59281	4.65881	3.59472	3.34071
BnaA01g03800D	0	0	0	0	0	0	0	0	0	0	0	0	0	0	0	0	0	0	0	0	0	0	0	0	0	0	0
BnaA01g03810D	5.89561	4.9024	0	5.93057	6.45478	2.56894	6.41335	2.69694	1.69021	0	0	0	0	0	0	0	0	0	0	0	0	0	0	0	0	0	0
MSTRG.293.1	1.47129	17.5612	16.5187	28.8352	2.51935	25.5345	35.2001	2.58679	2.15643	5.27078	0	8.57039	0	6.31909	15.3523	16.0694	24.3196	18.9283	0.903722	1.15052	0.820236	2.23074	11.0664	0	0	6.87587	4.70283
MSTRG.293.3	14.4084	6.55643	6.22429	6.84929	15.9906	5.45891	6.24778	15.115	4.41554	0.052214	6.257	0.004005	3.18169	0.063466	0.08003	0.003904	0.004645	0.17604	0.000365	0	0.105897	0.246732	0.211618	0.031658	1.19299	0.002333	0.232632
MSTRG.293.2	28.3566	20.6935	18.1747	33.7593	46.7259	29.9942	40.3141	56.089	51.1743	0	0	0	0	6.31791	0	0	0	0	0	0	0	0	0	0	0	0	0
BnaA01g03820D	0	0	0	0	0	0	0	0	0	24.5145	26.5364	16.7612	13.3853	0	2.45589	0.034281	0	0	0	0	0	8.51219	0	7.91762	5.08962	0	0
BnaA01g03830D	0	0	0	0	0	0	0	0	0	0	0	0	0	0	0	0	0	0	0	0	0	0	0	0	0	0	0
BnaA01g03840D	0	0	0	0	0	0	0	0	0	0	0	0	0	0	0	0	0	0	0	0	0	0	0	0	0	0	0
MSTRG.294.2	9.58314	8.40532	9.71524	4.75379	4.19657	3.63875	2.83042	3.7123	3.23622	3.53333	3.64452	3.06354	2.7034	2.86009	3.0184	1.39672	1.5615	1.75019	2.58224	3.24034	2.06982	1.32683	0.879141	1.41897	0.577205	1.11044	1.15777
BnaA01g03850D	0.177826	0.014852	0.885825	0	0	0	1.16445	0.180325	0	0	0	0	0	0	0	0	0	0.10861	0	0	0	0	0	0.048811	0	8.2e-05	0.031948
MSTRG.299.2	0.143738	0.075566	0.012617	0.299236	0.189569	0.197665	0.028694	0	1.50003	0.078979	0	0.079087	0	0.052859	0.033156	0.127618	0.129019	0	0.061744	0.038893	0.123259	0.210937	0.218962	0.117835	1.01401	1.37708	0.620231
BnaA01g03860D	568.317	565.132	603.943	242.018	222.255	203.103	156.945	148.78	144.981	346.354	388.843	364.153	231.122	227.174	332.062	276.066	230.55	162.107	280.05	483.805	457.939	207.277	166.441	176.175	152.937	145.037	190.144
BnaA01g03870D	0.041656	0.207332	0	0.168601	0	0.03786	0.111334	0.034482	0.089328	0	0	0	0	0	0	0	0	0	0	0	0	0	0	0	0	0	0
MSTRG.302.1	0.467946	0	0	0.943421	0	0.718225	1.59767	0.8791	0	3.85035	0.0523	2.22222	3.54977	3.73564	0.444017	4.45863	4.12981	3.23208	1.18163	2.62235	0	3.28409	4.26123	3.41265	5.62057	0.054141	4.47637
BnaA01g03880D	5.42241	6.90183	6.82502	8.8173	8.27793	9.0027	8.27517	8.18764	11.3052	0.990852	3.18712	1.55506	1.31987	0.577745	4.95433	1.92883	2.58743	1.89644	3.42458	2.05377	5.6524	2.2829	0.982186	2.86701	1.77367	6.01261	2.05461
MSTRG.302.3	0	0	0.2289	0.197294	0.294728	0.320795	0.201056	0.089159	0	0	0.402802	0.59116	0.799479	1.06882	0.24518	2.62323	1.06331	1.86697	0.443084	1.51135	0.281971	0	1.1031	0.42069	1.95238	0.404381	1.29722
BnaA01g03890D	0	0	0	0	0.016063	0.082459	0.179663	0.030052	0.048657	0	0.071246	0.023097	0	0	0.004311	0	0	0.0156	0.228536	0.275968	0.149386	0.015689	0	0.038952	0.280039	0.676056	0.33702
MSTRG.304.1	0.61987	0	1.24509	1.46377	1.24246	0.105315	1.12532	0	0	0.12615	0.041957	0.108625	0.329794	0.136349	0.285636	0.14059	0.097438	0.085119	0.623971	0.905868	0.791144	0.299594	0.396033	0.660867	0.159354	0.040738	1.10267
MSTRG.304.2	0.868983	1.36734	0	0.106386	0.017413	0.825992	0.370155	0.680735	0.575018	0.08307	0.045282	0.364363	0.194446	0.219505	0.070448	0.165868	0.408025	0.087613	1.59182	0.449406	1.16459	0.44863	0.133345	0.068642	0.806478	0.468598	0
MSTRG.304.3	2.05652	0	0.041413	0	0	0	0	0	0	0.902342	0.315418	0	0	0	0.172782	0.297105	0	0.725568	0	0	0	0	0.953287	0	0.604226	0	0
MSTRG.304.4	0.927472	2.39493	0.064635	0	0	0	0	0	0.606905	0.1196	0	0	0.120424	0	0.036328	0	0	0	0	0.119453	0.724152	0	0	0.070683	0.568326	0.872056	0.033062
MSTRG.305.1	0.859169	0.45114	1.25216	0.478105	0.569866	0.785175	1.01194	0.992021	2.13668	0	0	0	0	0	0.02847	0	0	0.024399	0	0.018007	0	0	0	0	0	0.043606	0
BnaA01g03900D	0	0	0	0	0	0	0	0	0	0	0	0	0	0	0	0	0	0	0	0	0	0	0	0	0	0	0
MSTRG.304.5	1.96283	2.85521	3.54193	2.75255	3.73367	1.6353	2.17708	0.954432	0	0	0.489222	0.081176	0.109806	0	0	0.212523	0.580836	0.163826	0	1.08831	0	0.371964	0.027305	0.019266	0.268043	0	0
MSTRG.304.7	0.788746	0.994801	0	0	0.036691	0.083413	0	0.096319	0.109256	0	0.060946	0.025531	0.067088	0	0.080396	0	0.039459	0.11684	0.112452	0.26386	0.08174	0.235418	0.025835	0.024152	0	0.231444	0
MSTRG.304.6	0.955625	0	0.660271	1.99203	1.08635	0.516541	0	1.11273	0.801103	0.488821	0	0.440405	0.586207	0.346654	0.401153	0.293289	0	0.310134	0.825852	1.52853	2.11178	0	0.777003	0.91093	1.17306	1.66424	2.52633
BnaA01g03910D	0.000611	2.18823	3.65964	0.247943	0.000772	0.055665	0.73898	1.64842	1.26304	0.127504	0.155987	0.546446	0	0	0	0.201596	0.533987	0.012702	1.06118	0.957123	0.456616	0.607667	0.627732	0.477717	0.101007	0.005311	0.683632
MSTRG.306.1	0	0	0	0.110917	0.086977	0.141276	0.235304	2.20645	1.82136	0	0	0	0	0	0	0	0	0	0	0	0	0	0	0	0.101743	0.390636	0.059384
BnaA01g03920D	0.705	0.445119	0.37823	1.74236	1.51477	2.88642	3.99619	4.1136	3.93112	0	0	0	0	0	0	0	0	0.022532	0.22713	0.051528	0.952989	0.379921	0	0	0	0.028338	0
MSTRG.307.1	0.907025	0.796341	1.05948	0	0.255427	0	0	0.205699	0.770395	0.098715	0	0	0	0	0	0	0	0	0.834774	0.562249	0.713411	0.141089	0.218808	0	0	0	0
BnaA01g03930D	0.987581	0.247916	0.739061	0.592286	0	0.056264	0.310514	0.452725	0.160548	0	0	0	0	0	0	0	0	0	0	0	0	0	0	0.085197	0.215335	0.163343	0.066851
BnaA01g03940D	0.029064	0.203971	0.092838	0	0.034355	0.026504	0	0.038454	0.310534	0	0	0	0	0	0	0	0	0	0	0	0	0	0	0	0	0	0
BnaA01g03950D	0	0	0	0	0.04216	0.012047	0.072822	0	0.079847	0	0	0	0.157209	0	0.007349	0.068017	0	0.034031	0.389028	0.215686	0.101078	0.02928	0	0.078854	0.400449	0.791439	0.837593
MSTRG.309.1	1.724	1.84993	1.01553	0.522329	0.520647	0.528368	0.289431	0.225968	0.271771	0.076468	0.181496	0.552314	0.265004	0.149598	0	0.182345	0.196122	0	0.708379	0.371584	0.311114	0.550744	0.115784	0.062763	0.105341	0.198207	0.282062
BnaA01g03960D	0.028947	0.677743	0.040483	0.309189	0.249504	0.011367	0.019796	0.174561	0.084298	0	0	0	0	0	0	0	0	0	0	0	0	0	0	0	0	0	0
MSTRG.309.2	0.673152	0.234167	0.42069	0.156384	0.068332	0.512723	0.979565	0.061633	0.082454	0	0	0.020987	0	0.014935	0.028397	0.011471	0	0.025584	0.010184	0.179923	0.048056	0.05106	0.022279	0.088221	0.009797	0.009369	0.000605
BnaA01g03970D	0	0	0	0	0	0	0	0	0	0	0	0	0	0	0	0	0	0	0	0	0	0	0	0	0	0	0
BnaA01g03980D	0.049673	0.029011	0.109381	0	0	0	0.08153	0.140658	0	0	0	0	0	0	0	0	0	0	0	0.015865	0	0.015705	0.03507	0.079609	0.22201	0	0
BnaA01g03990D	0	0.020015	0	0	0	0	0	0	0	0	0	0	0	0	0	0	0	0	0.034427	0.01973	0.028292	0	0.011899	0.023548	0	0	0.019816
BnaA01g04000D	151.187	155.909	150.915	102.942	88.2301	98.4766	115.708	89.9627	120.095	220.286	213.553	191.913	107.976	103.065	144.292	105.495	239.421	173.505	187.195	183.64	185.991	43.6802	44.3918	46.1895	117.842	67.8814	49.1726
MSTRG.311.2	0	0	0	0	0	0	0	35.0894	0	0	0	0	0	37.6393	0	133.123	0	47.8074	0	0	0	0	0	0	0	6.65186	56.8976
MSTRG.312.1	0	0	0	0.042781	0	0	0	0	0	1.31524	0.967594	1.17023	1.15644	1.01964	0.850426	1.25864	0.838553	0.973498	2.72258	1.95265	1.9672	1.47178	1.19212	1.69326	2.17594	1.46255	1.13149
BnaA01g04010D	6.54778	5.44483	6.21791	4.51928	4.05292	4.3416	3.1851	3.79878	3.7364	5.84638	5.41028	6.63797	6.11709	6.89517	6.77041	2.63833	3.83503	3.54737	9.3825	8.57291	9.15274	6.17203	5.91951	6.59201	5.22362	8.34849	6.0726
BnaA01g04020D	0.988437	0.958835	0.690682	1.24402	1.43497	1.56618	1.96025	1.9239	2.92574	0.738319	0.742192	0.991033	0.687185	0.680889	0.715365	1.37404	1.04497	1.12603	0.666281	0.791191	0.599201	1.4103	0.864614	0.918209	0.84668	0.791051	1.03269
BnaA01g04030D	6.20951	5.49291	6.17348	5.17998	5.25357	4.89273	4.34991	3.26543	3.86288	5.9712	5.58476	6.11755	5.1999	5.40348	5.28517	4.90761	5.80849	5.19972	7.65912	7.63785	8.08109	4.9721	6.02588	4.96743	4.10555	4.10901	4.11503
BnaA01g04040D	0	0	0.03031	0	0	0	0	0	0	0	0	0	0	0	0	0	0	0	0	0	0	0	0	0	0	0	0
BnaA01g04050D	0	0	0.139458	0	0	0	0.12789	0.097912	0	0	0	0.014228	0	0.095094	0.13406	0.049291	0.127776	0.033764	0.37507	0	0.206273	0.012064	0.023843	0.057932	0	0.052174	0.174335
BnaA01g04060D	0	0	0	0	0	0	0	0	0	0	0	0	0	0	0	0	0	0	0	0	0	0	0	0	0	0	0
BnaA01g04070D	0	0	0	0	0	0	0	0	0	0	0	0	0	0	0	0	0	0	0	0	0	0	0	0	0	0	0
BnaA01g04080D	0	0	0	0	0	0	0	0	0	0	0.085752	0	0	0	0	0	0	0	0	0	0	0	0	0	0	0	0
BnaA01g04090D	0	0	0	0	0	0	0	0	0	0	0	0	0	0	0	0	0	0	0	0	0	0	0	0	0	0	0
MSTRG.316.1	4.3984	4.5255	5.1736	4.60841	3.94022	3.16548	4.52299	4.36534	3.91419	8.54663	9.94153	9.28121	6.24118	7.25936	7.63528	8.8501	8.68285	8.03003	6.09725	8.20999	7.17277	5.99721	6.14296	5.14055	6.88506	6.13709	5.62428
MSTRG.316.2	2.72207	2.50639	1.34916	1.77842	1.66216	2.12968	1.22826	0.841163	0.947077	3.52966	1.5965	0.791448	4.19665	3.98047	1.79799	2.79954	3.40285	1.98295	6.21009	3.42563	3.94191	2.73984	3.88695	4.31744	3.99442	3.98127	4.14224
MSTRG.316.3	0.328132	0.431574	0.411387	0.222129	0.271257	0.218061	0.689066	0.215174	0.861758	3.72225	3.83514	4.92348	4.93003	3.78056	5.15419	4.98412	3.70532	5.12046	4.34686	6.2237	6.62093	3.42541	3.63517	3.45136	3.22426	1.88246	4.00904
BnaA01g04100D	0	0	0	0	0	0	0	0	0	0	0	0	0	0	0	0	0	0	0	0	0	0	0	0	0	0	0
BnaA01g04110D	0.08379	0.044278	0.015412	0	0.065126	0.112081	0.027131	0.079346	0.108942	0.103132	0.142775	0.26816	0.074001	0.077885	0.155779	0.156405	0.122648	0.29374	0.177662	0.057697	0.168085	0.025666	0.175517	0.326303	0.170228	0.340096	0.0933
BnaA01g04120D	0	0	0	0	0.113505	0	0.050482	0	0.050128	0	0	0	0	0	0	0	0	0	0.211385	0.185985	0.047155	0.133064	0.056565	0.101277	0	0.098934	0.105764
BnaA01g04130D	0	0.001058	0	0	0.00096	0	0	0	0	0	0	0	0	0.002706	0	0	0	0	0.208703	0	0.001803	0	0	0	0.003535	0	0
MSTRG.319.3	0.269124	0	0	1.08066	0	0	0	0	0	0	0	0.169355	0	0	0	0	0	0	0	0	0.210167	0	0	0	0	0	0
MSTRG.319.2	3.9475	4.18786	4.28539	3.0365	4.25	3.63079	3.43496	3.63588	3.23527	3.70605	3.82538	3.68025	3.62763	3.51054	3.63285	3.97575	3.20928	2.82206	3.84912	4.55645	4.05845	3.01172	2.72912	2.69735	3.28417	2.79338	3.19287
MSTRG.320.1	0	0	0	0	0	0	0	0	0	0	0	0	0	0	1.17888	0	0.083632	0	0	0	0	0	0	0	0	0	0
BnaA01g04140D	0	0	0	0.029695	0.026321	0	0.058453	0.073043	0.182363	0	0	0	0	0	0	0	0	0	0.030391	0.113486	0	0.079042	0	0.05175	0.240763	0.329995	0.276264
MSTRG.317.1	0	0	0	0	0	0	0	0	0	0	0	0	0	0	0	0	1.20481	0	0	0	0	0	0	0	0	0	0
MSTRG.318.1	0.243509	0.263928	0.500621	0	0.352942	0.260642	0	0.073477	0.188604	1.23555	1.3226	2.06148	0	0	1.04435	0.564935	0	0.616806	0.262958	0.46557	0.592126	0.885417	0	0	0.12614	0.170684	0.31241
BnaA01g04150D	0	0	0	0	0	0	0	0	0	0	0	0	0	0	0	0	0	0	0	0	0	0	0	0	0	0	0
BnaA01g04160D	0.051668	0.069162	0.07147	0	0.061235	0.062841	0	0.054639	0	0.067029	0.129457	0.077661	0.131125	0.178446	0.083901	0.025929	0.01586	0	0.097383	0.080311	0.167474	0.031544	0	0.037124	0	0	0
BnaA01g04170D	0.134289	0.083242	0.104519	0.024422	0.021239	0.116273	0.018439	0.017881	0.055895	0.090554	0.146191	0.470556	0.061849	0.075949	0.119262	0.086042	0.06257	0.066629	0	0	0	0	0.038341	0	0	0.00849	0.039481
MSTRG.321.2	0.194283	0.52204	0.393417	0.123898	0	0.22958	0.284594	0.472679	0.267204	1.05596	0.57186	0.172864	0.56965	1.25624	0.485801	0.998143	1.04351	0.843632	0	0	0.055853	0.149181	0	0	0.055017	0.163782	0
BnaA01g04180D	0	0	0	0	0	0	0	0	0	0	0	0.05805	0.049314	0	0.022996	0	0	0	0	0	0	0	0	0	0	0	0
BnaA01g04190D	0	0	0	0	0	0	0	0	0	0	0	0	0	0	0	0.041831	0	0.049061	0	0	0	0	0	0	0	0	0
BnaA01g04200D	4.75267	4.84313	4.46645	6.44674	4.18052	6.48601	6.34337	6.28967	6.07826	7.00667	6.81014	7.3815	9.09674	5.23069	6.09099	5.68139	6.46624	5.95187	7.75974	5.22255	5.58554	5.84945	8.89941	5.36579	10.0539	9.89948	9.81883
BnaA01g04210D	0.328051	0.284722	0.243106	0.281257	0.340759	0.281482	0.273106	0.101905	0.02764	0.5751	0.228298	0	0	0.170833	0.012596	0.018102	0	0.144571	0	0.184607	0.101567	0.003789	0.02242	0	0.11043	0	0.107424
BnaA01g04220D	0.059007	0.071656	0.021938	0.116092	0.080998	0.087612	0.092976	0.057829	0.106365	0.054945	0.010485	0.061658	0.173512	0.102472	0.114937	0.027205	0.024397	0.137132	0.044561	0.1754	0.139744	0.123325	0.165599	0.057422	0.095833	0.069559	0.111427
MSTRG.324.1	0.992091	0.995372	0.806147	0.358785	0.714415	0.761796	0.485075	0.82896	0.326887	5.61672	3.74238	5.64868	3.03644	3.72383	4.12415	5.12424	4.33441	3.30993	10.3529	7.53931	7.36135	5.72072	4.70688	5.37054	5.39381	4.31997	4.24953
BnaA01g04230D	0	0	0	0	0	0	0	0	0	0.000892	0	0	0.00036	0.07608	0.003356	0	0	0	0	0	0	0	0	0	0	0	0
BnaA01g04240D	0	0	0	0	0	0	0	0	0	0	0	0	0	0	0	0	0	0	0	0	0	0	0	0	0	0	0
BnaA01g04250D	0	0	0	0	0	0	0	0	0	0	0	0	0	0	0	0	0	0	0	0	0	0	0	0	0	0	0
BnaA01g04260D	0.061491	0	0	0	0	0	0	0	0	0	0	0	0	0	0	0	0	0	0	0	0	0	0	0	0	0	0
BnaA01g04270D	0.167873	0.245138	0.146663	0.058327	0.068781	0.064708	0.019222	0	0	0.143181	0.204439	0.231306	0.212044	0.016997	0.161436	0.053575	0.090273	0.077167	0.21146	0.275886	0.137394	0.128363	0.010588	0.073392	0.018783	0.113927	0.021196
BnaA01g04280D	0.329168	0.278628	0.466834	0.116792	0.024781	0.06879	0.147751	0.057389	0.081153	0.111171	0.071418	0.145857	0.073555	0.084964	0.217325	0.068865	0	0	0.287879	0.109699	0.003382	0.030039	0.102693	0.037641	0	0.032642	0
MSTRG.325.1	0.400164	0.2915	0.28049	0.359121	0.312121	0.358997	0.221566	0.267602	0.330315	0	1.22517	0.997579	0.664422	0.070516	0.896833	1.02402	0.887446	0.881706	1.03556	0.639368	0.256333	0.489389	0.622502	0.723333	0.515093	0.561844	0.123814
MSTRG.325.2	0.041993	0	0	0	0	0	0	0.057364	0	1.04447	0	0.071803	0	1.09648	0	0	0	0	0	0.084122	0	0	0	0	0	0	0
BnaA01g04290D	0.046284	0.020952	0.060771	0.037819	0.09765	0.076074	0.053487	0.015609	0.004489	0.259652	0.297913	0.2814	0.38141	0.215259	0.293492	0.259493	0.126232	0.008645	0.213798	0.384947	0.59402	0.266066	0.148507	0	0.140603	0.083605	0.372318
MSTRG.325.4	0	0	0	0	0	0	0	0	0	0	0	0	0	0	0.130826	0	0	0.896568	0	0.816805	1.15087	0	0	0.586392	0	0	0.195076
MSTRG.325.5	2.29528	2.55421	2.43095	0	2.18969	2.32247	2.21092	2.79871	3.12879	0.116769	1.16797	1.612	1.10092	0.785707	0.801145	0.682566	1.86224	0	1.38356	1.93587	1.7055	0.801377	0	1.85472	2.97096	0	3.00601
BnaA01g04300D	0	0	0	4.78386	0	0	0	0	0	2.55409	0.612729	1.08732	0.794345	1.92156	1.62428	2.03241	0.620934	3.0909	0.657225	0.228567	0.55555	1.24026	2.9171	0.241895	0.768711	5.65985	0.633898
MSTRG.326.1	0.140523	0.042205	0.128523	0	0.073354	0	0.037099	0	0	0.068978	0.117379	1.58688	1.17977	1.24362	1.02393	0.144173	0.070165	2.71861	1.26014	0	0.785016	1.31317	0.218078	0.214847	0.784123	0.757075	0.199365
BnaA01g04310D	0	0	0	0	0	0	0	0	0	0.9234	0.712253	0	0	0	0	0	0	0	0	0	0	0	0	1.7162	0	0	0
BnaA01g04320D	0	0	0	0	0	0	0	0	0	0	0	0	0	0	0	0.009147	0	0	0	0	0.041335	0.017616	0.022287	0.058478	0.019178	0	0.040509
BnaA01g04330D	0.017452	0.034594	0	0	0	0.002635	0.008517	0	0	0.093468	0.167757	0.145687	0.085223	0.134813	0.196195	0.202842	0.147029	0.120722	0.132824	0.219694	0.213811	0.021303	0.022492	0.008928	0.046956	0.079776	0.014087
MSTRG.328.1	3.83753	3.98016	1.36583	2.57975	1.62699	2.5064	1.38692	1.64254	1.904	4.16905	4.6349	3.61568	3.61856	5.28958	4.80592	4.9097	2.6868	4.75943	5.70372	5.6324	5.21682	3.20245	3.33028	2.73721	3.36291	4.23622	2.89289
MSTRG.328.2	0.823085	1.33008	2.61287	2.85861	2.56372	2.32192	1.75374	1.29022	1.48431	1.83326	1.47264	1.64559	2.25031	1.38758	1.32258	2.20781	3.43275	1.50033	1.35493	1.61835	1.69239	1.10846	1.25612	1.35101	0.763306	1.01862	2.09316
MSTRG.328.3	0	0.369854	1.49562	0.033471	0	0.19423	0.622596	0.14566	0	0	0.069992	0.297362	0.129114	0.731015	0.700863	0	0.396785	0.880987	0.272563	0.160219	0.717914	0.199263	0.355961	0	0.466385	0	0.221608
BnaA01g04340D	0.90198	0.747765	0.450798	0.457562	0.723393	0.872324	0	0.804205	0.58139	1.30883	0.482846	0.577403	0.870265	0.670903	0.653023	0.684184	0.724542	0.942599	0.375041	0.659825	0.727759	0.368135	0.381347	0.24829	0.312329	0.402514	0.252127
BnaA01g04350D	0	0	0.01345	0.011138	0	0	0	0	0	0	0	0	0	0	0	0	0	0	0.023873	0.137397	0.133995	0.205044	0.314145	0.082289	0.424821	0.421079	0.302831
MSTRG.329.1	10.0758	0	0	0	0	0	0	0	0	4.68387	0	2.62713	0	0	0	0	4.00978	0	14.7855	14.2166	13.993	17.1125	15.4538	15.2883	19.0415	11.5827	17.4318
MSTRG.329.2	0	10.8275	10.1833	0	0.032754	13.2095	0.042559	14.4887	14.0107	4.21845	0.056977	7.4102	10.6086	0.096302	0.079208	12.9304	6.49012	11.4805	0	0.448748	0.005275	0	0.007668	0.712922	0	3.15899	0
BnaA01g04360D	0	0	0	12.2816	12.5039	0	14.8159	0	0	0	9.65768	0	0	9.92384	10.5407	0	0	0	0	0	0.150758	0	0.197941	0.278403	0.141493	0	0.406687
BnaA01g04370D	0	0	0	0	0	0.075539	0	0	0	0	0	0	0	0	0	0	0	0	0	0	0	0	0	0	0	0	0
MSTRG.331.1	0.800626	0.261097	0.544119	0.588954	1.87642	0.930361	0.513041	1.21588	0.321954	0.742231	0.433116	0.966422	0.956903	0.811637	0.859643	0.710438	1.18304	1.10925	0	0	0	1.20817	0	1.63366	1.23487	0.906283	0.458938
MSTRG.331.2	0.349017	0.160036	0.755995	0.485341	0.416114	0.266483	0.710968	0.498588	0.722139	0.26098	0.204329	0.663781	0.635997	0.425112	0.676313	0.860701	0.273011	0.264491	1.39433	0.684264	0.996441	0.054958	0.650556	0.392999	0.445611	0.7085	0.736098
MSTRG.331.3	0.028709	1.65914	0	0.873804	0	0.730288	0	0.488153	0.022716	0.9802	0.955292	0	0.630713	0	0.440255	1.12732	0	0.497735	0.018897	0.340068	0.918205	0.409511	0.522794	0.238064	0	0.002835	0.008346
MSTRG.331.4	0.354036	0.732399	1.01534	0.524509	0.427728	0.27776	0.721167	0.539187	1.67243	0.262716	0.220924	0.64997	0.686024	0.462051	0.658973	0.79616	1.03821	0.271117	1.88957	1.07678	1.14664	0.059682	0.483483	0.738466	0.460971	0.859753	2.48391
MSTRG.331.7	0.545718	0	0.331999	0.555515	0.568378	0.364701	0.464651	0.39522	0	0.425882	0.49317	0.626937	0.459141	0.614984	0.906154	0.547228	0.164381	0.650156	0	0	0	0.199498	0	0.468103	0.700814	0.487387	0
MSTRG.331.6	1.65375	0.794986	0.480992	0.455747	0.354669	1.01622	0.255755	0.556896	1.46899	0.562297	1.09285	0	0.760469	0.904419	0.470746	0.816033	1.09971	0.741937	0.384854	0.477783	0.694921	0.820413	1.22522	1.04411	0.855163	0.792522	1.06117
MSTRG.331.5	0.010639	4.9e-05	0.966911	0.000203	0.91612	5.7e-05	1.18422	0.000251	0.010416	0.278561	1.2e-05	1.67042	0.392897	0.989948	0.000156	3.3e-05	1.52561	0.771356	0.01605	0.958738	0.00016	0.639647	0.759105	7.4e-05	0.980384	0.005732	0
BnaA01g04380D	0	0	0	0	0	0	0	0	0	0	0	0	0	0.003054	0.000914	0	0.003201	0	0	0	0	0	0	0	0	0	0
MSTRG.331.9	0.002409	0	0	0.001405	0	0	0	0	0	0	0	0	0	0.004227	0	0	0.001368	0	0.00645	0	1.866	0	0	0.003122	0	0	0
MSTRG.332.1	1.02179	0.665843	2.0953	0.256751	0.493879	0.922956	1.92734	1.81866	0.526439	0.626872	0.571092	1.13239	1.87391	2.05759	2.38238	1.56507	0.891054	1.63003	0.688792	1.88662	0.803821	0.455013	0.488461	0.91747	0.831427	0.535184	2.40884
BnaA01g04390D	0	0	0	0	0	0	0	0	0	0	0	0	0	0	0	0	0	0	0	0	0	0	0	0	0	0	0
MSTRG.331.11	0.91739	0.011797	0.882223	0.978288	0.030447	0.878357	0.760864	0.741462	0.03263	0.628283	0.55705	0.848948	0.667973	0.728991	0.760291	1.06856	0.706501	1.3204	1.24884	1.87499	0.036765	1.35034	1.72757	0.024756	1.09102	0.480206	0.025578
BnaA01g04400D	0	0	0	0	0	0	0	0	0	0	0	0.08955	0	0	0	0	0	0	0	0	0.046101	0	0.049881	0	0	0	0.02122
MSTRG.330.1	1.31371	1.61582	1.32755	2.16765	1.62251	1.73044	1.95757	1.47959	1.81327	0.514616	0.555588	0.536303	0.784437	0.696693	0.918633	0.687306	1.33185	1.28123	2.748	2.35611	2.02483	1.60728	2.29804	1.99923	2.03494	2.56456	1.74769
MSTRG.330.2	1.12606	0.35547	0.259912	0.911243	0.844312	0.887922	0.555146	0.679718	0.638742	0.121695	0.164883	0.003666	0.317397	0.340953	0.435126	0.26993	0.148449	0.51451	1.18982	1.24625	0.299989	0.268882	1.4088	0.631634	0.379446	0.237852	2.10377
MSTRG.333.1	0.94991	1.25225	1.02422	0.658089	0.438974	1.0013	0.42647	0.403953	0.570938	1.44266	1.23407	1.29028	1.49656	1.51911	0.526787	1.17047	1.32998	0.868332	0.653994	1.25034	1.44951	0.409247	0.472173	0.765582	1.30803	1.03867	0.821459
MSTRG.333.2	1.01277	0	0.143156	0.061828	0.516637	0.234778	0.373678	0.387854	0.373152	0.198259	0.219426	0.165678	0	0	0.007256	0	0	0.174065	0.141934	0.622147	0.564299	0.032704	0.046154	0.194196	0	0.846018	0
MSTRG.333.3	0	0	0	0	0	0	0	0	0	0	0.553216	0	0.036444	0.183316	0	0.008187	0	0.759427	0	0	0	0	0	0	0	0	0
BnaA01g04410D	0.319525	0.158343	0.736323	0.191088	0.279925	0.360582	0.38984	0.771989	0.595261	0.117877	0	0.312828	0.211079	0.069874	0.194544	0.140527	0.723778	0.21925	0.198606	0.420036	0.326506	0.277592	0.703022	0.759411	0.214343	0.140201	0.441327
BnaA01g04420D	7.80152	5.01842	5.09079	4.75994	1.897	7.85432	1.39101	1.67037	5.53712	4.04251	4.86166	2.33111	5.95886	2.44515	2.06099	3.36524	2.79505	1.67118	5.66576	6.36947	5.18052	4.15179	5.9644	4.14398	5.95068	6.47027	5.79746
BnaA01g04430D	1.69472	1.87553	1.30422	1.62019	0.909994	1.3472	2.1829	1.91922	1.80421	2.63804	1.90192	3.20303	2.66716	1.66761	1.59811	2.48169	2.09382	2.32632	2.92093	2.95796	2.75208	2.75807	2.25104	2.17645	1.74589	1.65872	2.36471
MSTRG.336.1	0.01525	0.53262	0.373112	0.278145	0.412953	0.025982	0.748939	0.31372	0.57507	2.48884	2.0911	2.1994	1.87318	2.88362	3.76308	3.65919	3.07371	2.98521	2.44692	3.42433	3.84764	2.26645	1.28812	2.1265	1.78974	1.9693	1.61816
BnaA01g04440D	13.8279	12.7032	14.1479	11.9304	11.5015	12.7691	9.16515	9.58248	9.70336	8.81811	8.97634	8.39835	11.2083	10.4933	11.1349	9.69744	8.76739	9.15381	12.5745	9.95061	11.4235	7.50082	10.0321	7.85454	5.22783	4.0138	6.37136
MSTRG.337.1	29.7052	29.9543	30.8721	20.9914	15.8026	16.3738	14.4416	12.2124	11.7538	30.5098	33.2531	29.7655	28.3452	23.0123	29.6712	24.3533	25.1905	18.9104	27.5415	31.1947	32.3057	23.2082	17.9255	23.7561	12.9966	12.2958	13.5103
MSTRG.337.2	5.34817	6.24114	5.94979	4.00646	4.30034	6.11833	1.39699	0.182367	3.09552	4.21443	6.83626	5.88295	6.92571	7.58783	4.71748	3.81294	2.4277	5.38239	11.2725	5.84301	8.68009	5.61233	2.9722	4.07677	3.63168	3.07109	2.03222
BnaA01g04450D	0	0	0	0	0	0	0	0	0	0	0	0	0	0	0	0	0	0	0	0	0	0	0	0	0	0	0
BnaA01g04460D	0.674401	0.443049	0.418927	0.352614	0.392048	0.365514	0.109682	0.09306	0.204267	0.999536	0.774369	1.71016	1.13027	0.763944	0.60213	0.551838	0.51105	0.225672	0.497293	0.809796	0.79965	0.206489	0.571316	0.294951	0.253946	0.398939	0.23437
BnaA01g04470D	0.839132	0.106784	0.121332	0.297592	0.257142	0.269338	1.47337	0.390037	0.330303	0.955287	0.580819	0.919669	1.36506	0.979829	1.04625	1.00187	1.08161	1.38266	0.48839	0.429048	0.447494	0.467425	0.477398	0.812559	0.529289	0.454242	1.05353
MSTRG.340.2	0.542965	1.05769	0.723199	2.69743	2.12275	1.88369	1.7993	2.64427	2.82602	0	0.001669	0	0.001417	0	0.001791	0	0	0	0	0.034784	0	0	0.002475	0	0	0.14613	0
MSTRG.341.1	0.709151	1.16695	1.31529	1.11263	1.15353	1.00084	1.20742	0.97891	1.4627	1.00783	2.28307	0.924525	2.2117	2.56336	1.85346	1.23662	3.99328	2.90853	2.5488	1.07145	3.04638	2.78485	0.561238	1.34404	3.32368	3.94685	1.67161
MSTRG.341.2	1.20884	0	0	2.05138	0.520067	1.38255	0	2.41932	0.554752	0.306823	0.379595	0.238167	0.15174	0	0	3.79392	0.191955	0	0.626454	0.307255	0.743483	0	0	0.444127	0.591354	0.865631	0.570485
MSTRG.341.3	0.258894	0.559124	0.689054	0.248017	0.295393	0.275015	0	0.245571	0.310005	0.189612	0.328304	0.153486	0	0	1.33861	0.583297	0.511655	1.08209	0.822366	0.224761	0.519009	0	4.34453	0.374256	0.366219	0.477767	0.514165
BnaA01g04480D	0.799435	1.663	1.04293	1.30221	0.792744	1.53995	1.97402	0.762466	0.863434	1.09711	3.30669	0.903106	3.04209	3.729	3.47326	2.29903	0.54579	0.463959	3.25688	0.62653	2.31805	3.09573	0.545908	0.673223	3.92831	3.52854	0.775804
MSTRG.341.6	0.053872	0.131863	0.736976	0.26595	0.22705	0.344251	0	0.235183	0.31828	0	0	2.77314	0	0	0.409177	0.503669	0.805921	1.15689	0	2.78202	0	0.778772	0	1.00818	0	0	2.10974
MSTRG.341.5	0.284149	0	0	0	0.288944	0.20858	0.242239	0.108904	0.202485	4.20115	0	1.81714	1.0831	0.290851	0	0.358973	0.878591	1.35712	0	3.16925	0	0.654159	2.09693	3.94012	0	0.146111	2.88291
MSTRG.341.7	1.11247	0.266748	0.12813	0.20137	1.43311	0	0	0.866732	2.03701	0.070135	0	0	0	0.127549	0.049286	0	0.275226	0	0.406413	6.6e-05	0.720689	0	0	0.297371	0	0.137171	0.356291
MSTRG.342.1	0.94707	0.263583	0.973816	0.429167	0.757205	1.16968	0.619249	0.387475	0.531272	0	0	0.469199	0.470055	1.28184	0.850404	0.691897	0.629579	0.367946	0.264231	0.16644	0.095959	0.528126	0	0.458136	0.82162	0.07108	0
BnaA01g04490D	0	0	0	0	0	0	0	0	0	0	0	0	0	0	0	0	0	0	0	0	0	0	0	0	0	0	0
MSTRG.338.1	0.051102	0	0	0.009588	0	0	0	0	0.218067	1.92057	0	0.916299	1.11716	1.13034	0.565788	0	0.772541	1.65487	0	0	0	0.014823	0	0	0	0.049379	0
BnaA01g04500D	0	0	0	0	0	0	0	0	0	0	0	0	0	0	0	0	0	0	0	0	0	0	0	0	0	0	0
BnaA01g04510D	18.133	17.8428	16.7297	18.7192	15.6994	18.0262	14.4042	19.1722	17.0498	9.69601	15.0675	9.50081	10.4528	17.0895	10.9522	10.2564	11.4095	8.7904	17.9823	20.3937	19.0238	18.9377	21.1806	18.4952	20.9632	20.697	20.929
MSTRG.344.1	18.5356	17.843	18.4871	10.9956	10.2103	10.915	9.50165	11.1179	9.86513	7.26204	7.86956	8.58362	5.87479	5.04916	5.24521	5.33377	5.30549	4.62107	11.0956	12.1795	11.9241	8.82371	0	8.33058	5.7593	6.75889	6.08739
BnaA01g04520D	0.073461	0.163413	0.021645	0.047133	0.092447	0.078256	0.083386	0.067306	0.052673	0	0.652476	0.503751	0.167685	0.356377	0.288837	0.457078	0.312939	0.45503	0.029838	0.012158	0	0.020499	3.32968	0.032961	0.032064	0.060161	0.019156
MSTRG.344.3	0	0	0	0.034905	0	0	0	0	0	1.16125	0.45598	0.246162	0.193924	0	0.130319	0.297654	0.300894	0	0	0	0.104742	0.035887	0	0	0	0	0
BnaA01g04530D	0.083259	0.085399	0.108627	0.323463	0.269556	0.501375	0.25039	0.319881	0.408979	0	0.029076	0	0	0.017024	0	0.04057	0	0.02993	0.183931	0.055551	0.125185	0.127049	0.079082	0.191629	0.340423	0.462255	0.253724
BnaA01g04540D	12.4203	17.6523	15.8674	18.3239	21.381	18.4353	23.9188	25.539	25.3441	3.35247	4.29726	4.04498	6.36064	5.68028	6.36434	8.04777	6.13399	8.03376	7.29859	6.2502	7.93892	11.3339	17.4717	10.355	13.1689	13.8171	13.2501
MSTRG.347.2	6.26385	6.12134	5.47612	8.14208	0	7.80224	0	11.9605	11.2736	2.20567	3.00712	3.6159	0.044359	4.43851	4.96591	0.032318	4.58097	5.05977	0	6.26822	6.61862	11.1151	5.04617	0	0	14.6099	0
MSTRG.347.3	0	0	0	0	0	0	0	0	0	0	0	0	0	0	0	0	0	0	0	0	0	0	0	0	10.0183	0	7.65285
MSTRG.347.4	0	0	0	0	0	0	0	0	0	3.08659	0	0	5.38064	0	0	0	0	0	6.49029	0	0	0	0	10.4852	0	0	8.11792
MSTRG.347.5	0	0	0	0	0	0	12.7959	0	0	0	0	0	0	0	0	6.68231	0	0	0	0	0	0	0	0	6.76772	0	0
BnaA01g04550D	0.439245	0.715034	0.417562	0.106952	0.234091	0.192237	0.207142	0.140536	0.301669	0.043727	0.040378	0.071019	0.038544	0.060257	0.08631	0.0322	0.04883	0.170513	0.313229	0.259618	0.090329	0.247206	0	0.055884	0.067283	0.048495	0.038217
BnaA01g04560D	0	0	0	0	0	0	0	0	0	0	0	0	0	0	0	0	0	0	0.6665	0	0	0	0	0	0	0	0
MSTRG.348.2	0.572519	0	0.617356	0.416034	0	0.602203	1.12214	0	0.166076	0	0	0.021568	0	0.141417	0	1.38048	0	0	0.04831	0	0	0.044133	0	0	1.39321	1.23764	0
MSTRG.348.1	0.361729	0.819905	0.604422	0.422631	1.15733	0.617225	0	0.903114	0.069523	1.14314	0.712566	0.990734	1.49884	1.4118	1.8213	0.062254	1.78393	2.38783	1.65896	1.66575	1.79152	1.16074	1.56239	1.75096	0.04462	0.008771	1.07879
MSTRG.348.3	0.246658	0.281021	0.061472	0.441287	0	0.270395	0	0.054363	0.997585	0	0	0	0	0.095802	0	0	0	0	0	0.046811	0	0	0	0	0	0	0
BnaA01g04570D	0.203535	0.048579	0.134423	0.025362	0.097979	0.017656	0.15321	0.105764	0.024833	0.049459	0.15689	0.042367	0	0.158347	0	0.232906	0.237634	0.301978	0.210538	0.28773	0	0.216643	0.253176	0.075884	0.351843	0.118058	0.05586
BnaA01g04580D	0	0.550647	0	0	0.514868	0.333405	0	0	0.479645	0	0	0	0	0	0	0	0.431821	0.293792	0	0	0	0	0	0	0	0	0
BnaA01g04590D	3.47251	2.92239	0.586035	2.4348	1.71081	1.86631	1.9612	2.01592	1.80578	2.36769	3.71611	1.05401	2.99434	0.923524	3.13508	3.69056	3.73361	2.82211	4.03151	4.01222	3.95613	2.07167	2.00918	2.12126	2.35496	1.68008	1.2653
MSTRG.350.2	0	0	3.27564	0	0	0	0	0	0	0	0	0	0	0	0	0	0	0	0	0	0	0	0	0	0	0	0
MSTRG.350.3	0	0.343986	0.244532	0	0	0	0	0	0	0	0	0	0	3.89227	0	0	0	0.219898	0.161405	0	0.126868	0	0.032313	0.095235	0	0.446351	0
MSTRG.350.4	0	0	0	0	0	0	0	0	0	0	0	4.38194	0	0	0	0	0	0	0	0	0.001228	0	0.011622	0	4e-06	0	0
MSTRG.351.1	11.2808	11.4917	11.2828	7.51137	9.09077	8.60058	8.74109	8.40093	7.83886	8.91507	10.6557	9.29434	7.54316	7.7836	7.62042	10.1181	8.05814	7.01485	35.7661	35.0837	32.247	16.8995	15.188	17.8323	12.167	11.3592	11.0515
BnaA01g04600D	0	0	0	0.082167	0.069759	0	0	0	0	0	0	0	0	0	0	0	0	0	0.086745	0.077529	0	0	0.104473	0.103009	0.171203	0	0.275937
BnaA01g04610D	2.77139	2.61663	2.12653	0.908845	0.946881	1.54714	0.422545	1.07961	1.30208	1.39333	0.858686	0.467871	0.510451	0.5613	1.07272	1.51612	0.914749	1.63144	2.31749	2.82069	2.50436	1.74253	1.71415	1.6056	1.03717	0.950212	1.2627
BnaA01g04620D	20.1256	21.5936	21.2371	0	0	0	0	0	0	0	0	0	0	0	0	0	0	0	0	0	0	0	0	0	38.4161	0	37.0093
BnaA01g04630D	0.206489	0.315033	0.203372	0.134956	0.1572	0.097912	0.020056	0.051551	0.199053	0	0.020437	0.039966	0.022224	0.144773	0.033364	0	0.134559	0.066976	0.056303	0.112354	0.085075	0	0.020693	0.022347	0.039997	0	0.066505
MSTRG.354.1	1.91387	2.26006	1.91356	0.376756	1.2062	0.595189	0.484601	0.653366	0.727727	0.000419	0	0.202337	0.002473	0.043466	0.000548	0.0004	0.244998	0	2.10998	2.59492	2.16136	1.05681	1.11748	0.899423	1.00783	1.296	0.960517
BnaA01g04640D	0	0	0	0	0	0	0	0	0	0.767286	0.66226	1.50733	1.13142	2.33186	1.08187	0.536255	0.643443	1.07808	0.001907	0	0.023578	0	0	0.033284	0	0.007213	0
MSTRG.355.1	0	0	0	0	0	0	0	0	2.20539	17.4845	23.7709	0	0	0	0	0	0	0	0	0	0	0	0	0	0	0	3.17314
BnaA01g04650D	59.6597	60.2047	61.8288	33.7747	32.6424	29.3617	9.84942	12.1245	7.44929	45.3643	41.6267	33.0021	35.0342	33.4368	33.3604	21.1171	23.903	18.4468	96.5902	94.134	99.603	33.6256	31.4871	33.3984	15.5972	17.5201	12.8508
MSTRG.356.1	0	1.21087	0	0	5.56675	5.35969	0	3.38354	0	13.0471	10.6043	12.7358	9.47583	8.9837	9.54437	10.9725	11.5736	9.7024	0	9.16247	0	0.233741	0	0	3.91522	4.92666	0.634558
MSTRG.356.2	0	0	0	0	0	0	0	0	0	3.77711	3.48001	2.95013	4.5087	4.91664	2.46307	4.22469	3.45591	4.34832	0	0	0	0	0	0	0	0	0
BnaA01g04660D	5.75729	5.08484	5.3971	4.12144	0.055276	0.037701	2.31579	0	3.01921	0.020673	0.539277	0.597038	0.228948	0.188067	0.033621	0.062106	0.019238	0	6.11023	0.025402	6.51884	2.56937	2.90908	2.62818	0	0.040556	2.95034
MSTRG.356.4	5.75592	1.55343	8.20898	4.48225	0	0	2.73039	4.68732	2.97777	0.154816	0	0	0.342768	0	0.160668	0.306652	0.279905	0.265159	7.68177	6.753	7.24532	2.98952	3.54901	3.62353	0.596778	0	0
MSTRG.357.1	3.60128	3.52103	4.08912	2.39602	2.47508	2.39939	1.28141	1.17608	1.01544	1.08074	0.857759	1.00108	2.08205	1.88313	1.92013	1.91286	1.73101	1.21814	3.09053	2.91515	2.92624	1.33979	1.10832	1.39386	0.424956	0.790576	0.424784
BnaA01g04670D	0	0	0	0	0	0	0	0	0	0	0	0	0	0	0	0	0	0	0	0	0	0	0	0	0	0	0
MSTRG.358.1	0.771239	0.880414	1.03766	0.402349	0.339014	0.367216	0.022082	0	0	1.41429	0.989455	1.49315	1.84895	2.26631	1.27824	0.417287	0.190053	0.373628	0.608801	0.921637	1.31079	0.141572	0.248043	0.346755	0.153982	0	0.149076
BnaA01g04680D	0	0	0	0	0	0	0	0.018604	0.024259	0	0	0	0	0	0	0	0	0	0	0	0	0	0	0	0	0.029858	0
BnaA01g04690D	0	0	0	0	0	0	0	0	0	0	0	0.112306	0	0	0	0	0	0	0	0	0	0	0	0	0	0	0
MSTRG.359.1	11.9858	13.0332	12.3846	14.8051	15.5316	14.5333	16.3348	15.4165	15.8497	13.8276	13.1442	13.2013	16.4178	16.36	17.9663	26.0301	25.5392	25.9854	15.53	15.4542	15.1301	18.3199	15.638	18.597	15.256	14.0002	15.1363
BnaA01g04700D	0	0	0	0	0	0	0	0	0	0	0	0	0	0	0	0	0	0	0	0	0	0	0	0	0	0	0
MSTRG.360.1	2.04635	4.4709	2.93767	2.10881	3.23073	2.31758	0.431198	0.330575	0.101653	1.56747	0.576829	2.17915	6.63288	5.37835	7.9231	2.99465	4.45341	3.5749	2.97777	3.84074	2.77611	2.69043	2.06708	1.52712	0	0.226799	0.143039
MSTRG.360.2	0.463027	0.40099	0.41886	0.457877	0.660695	0.433497	0.068003	0.131316	0.084477	0.396517	0.357595	0.288592	1.1464	1.66786	1.59549	2.00494	1.77651	1.01951	0.672129	0.781201	0.498531	1.04416	0.659435	1.8792	0.054441	0.407441	0.069772
BnaA01g04710D	0.862974	0.435046	0.386144	1.16701	1.00429	0.292891	0.200256	0	0	1.48513	1.06069	1.82784	4.00439	2.68868	3.57843	3.98405	3.88195	1.97884	1.15582	0.789255	0.949912	0.856818	1.00032	0.158822	0.595037	0	0
BnaA01g04720D	1.46562	1.78023	1.08441	0.951609	0.766784	0.53896	0.657422	0.502773	0.590527	1.43601	1.95576	2.34797	1.5932	1.3094	2.05851	1.88158	2.34276	1.52826	1.84923	2.50895	1.35946	0.923409	1.0735	0.574883	0.787645	1.26877	1.2017
MSTRG.362.1	0.627223	0.488839	2.19426	4.28223	1.01167	1.12757	0.770219	0.647987	3.72244	2.55905	2.86711	3.14412	2.04491	3.23993	3.65752	6.39504	5.79451	4.55265	1.21937	3.385	3.37138	0.179321	7.51074	6.97294	0.529376	4.45369	0.636614
BnaA01g04730D	1.84313	1.57194	0.092038	0.099864	3.25198	0.13156	0.679629	0.803401	0.247116	0.021366	0.080516	0.219122	0.454516	0.681972	0.102707	0.745738	1.82612	3.01098	2.30635	0.081178	0.084851	0.664108	0.139153	0.282166	1.50673	0.294315	1.98507
MSTRG.362.3	1.2032	1.55694	1.07957	1.54244	2.84205	1.80376	8.95481	5.65486	2.91895	0	0.313358	0.058716	0.074815	0.187321	0.243934	0.073385	0	0	0.793834	1.98466	0.822184	2.47782	1.03305	1.3074	11.4679	4.14267	9.94694
MSTRG.362.4	0	0	0	0	0	0	0.313189	0	0	0	0	0	0	0	0	0	0	0	0	0	0	0.960546	0	0	0.447593	0	0
BnaA01g04740D	328.423	314.58	314.807	257.04	226.552	146.341	105.968	102.078	113.424	227.498	306.423	234.79	287.803	213.184	203.251	247.754	187.391	236.188	322.336	445.345	445.813	302.431	201.767	285.53	133.683	202.886	144.566
MSTRG.364.1	0	0	0.125281	0	0	0	0	0	0	0	0	0	0	0	0	0	0	0	0	0	0	0	0	0	0	0	0
BnaA01g04750D	2.05072	2.27411	2.00617	3.4458	2.52924	2.86963	2.63714	2.14413	3.4184	0.260974	0.289612	0.261457	0.607658	0.605049	0.656244	1.08673	0.844741	0.901283	3.68257	3.311	2.98658	2.41295	1.92019	1.4974	3.36562	3.51533	4.04198
BnaA01g04760D	4.37281	5.47914	5.07573	4.79498	5.22652	5.48027	4.01041	3.87273	4.73408	5.71777	6.25034	5.76541	5.59565	4.9176	4.91319	7.94217	8.81849	7.80962	6.14792	6.0655	6.04785	4.26602	4.40218	4.85947	3.6793	3.37811	3.44378
MSTRG.368.1	5.92303	6.76509	6.12965	8.67795	8.40003	8.86508	8.53451	8.39215	8.41759	6.01501	6.3601	5.85058	8.56081	8.27447	7.32242	9.16004	8.17279	8.56825	6.89141	6.69252	7.47733	7.8717	8.88199	8.04773	8.34641	8.83931	8.18731
BnaA01g04770D	0	0	0	0	0	0	0	0	0	0	0	0	0	0	0	0	0	0	0	0	0	0	0	0	0	0	0
BnaA01g04780D	4.73083	3.33959	3.64025	4.23266	4.08983	3.88205	3.93962	4.24143	3.65279	5.29327	3.77416	5.39608	5.76524	4.90686	4.55656	5.75908	6.40732	5.16966	3.79031	4.31922	3.86097	3.34811	3.02989	3.2137	3.0095	3.76431	3.95587
BnaA01g04790D	0.116903	0.045434	0.159616	0.26141	0.586987	0.739341	0.420923	0.609712	0.578494	5.92523	4.79337	3.62998	5.81665	6.60861	8.14943	5.69405	6.74989	5.80383	0.058415	0.043479	0.281981	0.115503	0.031922	0.165711	0.032742	0.108303	0.089396
BnaA01g04800D	2.84826	3.04277	2.57849	2.55672	1.94349	3.01724	1.87599	1.55228	1.79999	1.75972	1.86124	2.02788	2.83929	2.91587	2.48488	1.60252	2.22342	2.39543	2.61987	3.0412	2.76651	2.60363	1.56269	1.65925	2.18953	1.61315	2.09095
BnaA01g04810D	0	0	0	0	0	0	0	0	0	0	0	0	0	0	0	0	0	0	0	0	0	0	0	0	0	0	0
BnaA01g04820D	0	0	0	0	0	0	0	0	0	0	0	0	0	0	0	0	0	0	0	0	0	0	0	0	0	0	0
BnaA01g04830D	0	0	0	0	0	0	0	0	0	0	0	0	0	0	0	0	0	0	0	0	0	0	0	0	0	0	0
MSTRG.371.1	6.32116	6.59647	6.13765	9.85376	9.77854	10.8111	11.1211	10.012	11.3274	14.7002	18.1872	18.6168	11.1713	12.7924	11.9664	24.1407	23.5899	23.6645	6.46206	5.58981	5.35853	10.5995	10.6339	9.60626	10.219	7.74938	8.00824
BnaA01g04840D	0	0	0	0	0	0	0	0	0	0	0	0	0	0	0	0	0	0	0	0	0	0	0	0	0	0	0
MSTRG.372.2	0.120891	0.188875	0.223472	0.085389	0.031493	0.072872	0.240178	0.202353	0.159461	7.64542	4.28737	9.47338	7.68531	8.09867	5.67075	12.1136	9.96197	12.3562	0.257539	0.27552	0.048984	0.32832	0.110603	0.434077	0.046814	0.067332	0.274085
MSTRG.372.1	6.71277	8.03449	7.73201	16.6276	11.4822	16.0665	10.0574	9.00995	13.2791	5.63042	12.4762	4.8898	23.6314	26.6613	25.8359	8.72828	7.47296	8.32168	4.66588	4.56027	5.76439	13.8955	14.2716	12.3751	9.78019	7.95227	10.4826
BnaA01g04850D	0.000111	0.000571	0.352357	0	0	0	0	0.000236	0	0.00037	0.004512	0.000336	0.000258	0.001355	0	0.025772	0.000326	0.029228	0	0	0	0.28917	0	0	0.000102	0	0.00031
MSTRG.373.1	1.67373	1.20158	0.166404	1.11696	0.590549	1.10294	1.79928	0	1.31943	0.002032	0.555202	0.524485	0.172003	0.726497	0.805792	0.310114	2.90541	0.855172	2.2708	0.755852	2.11889	1.23213	0	0.791567	1.44015	0.240522	1.33472
BnaA01g04860D	0.355525	0.799454	1.85983	1.34785	1.90023	1.84269	0.15673	1.94827	1.26574	2.0671	1.70524	2.30839	3.06053	1.60867	1.64412	2.73952	0.087353	2.19528	0.041466	1.0416	0.043041	0.933934	1.17283	1.28883	0.169685	1.57213	0.187356
MSTRG.374.1	10.9219	9.87747	10.9449	10.6567	8.38954	9.85443	9.91177	11.0475	11.8317	13.5531	13.084	15.2686	12.7368	10.9393	13.315	19.5768	17.8774	18.9075	12.8098	13.7757	13.8642	13.0919	12.323	13.4836	10.701	8.60989	8.86904
BnaA01g04870D	0.423544	0.560071	0.86483	0.992148	0.962571	0.493948	1.12017	1.39288	1.313	1.2931	2.80457	1.91085	0.863119	2.18697	0.837604	1.18288	1.93313	1.82945	0.977443	0.48477	0.811037	0.586985	1.2293	0.577404	0.380452	1.464	0.93516
MSTRG.375.1	1.38999	1.44465	2.1199	1.69159	0.916822	2.00796	0.596375	1.0492	1.64875	2.43161	2.5284	3.00223	2.09183	3.50904	1.39996	2.96016	1.09703	1.72658	0.261408	1.40185	1.04129	0.667598	0.635132	0.813072	0.771904	1.27461	0.78762
MSTRG.375.3	1.04593	0.722916	1.10028	0.516065	0.958346	0.525195	1.05033	0.951299	1.8075	2.34737	2.78447	3.32522	2.9097	2.68702	2.2549	1.25482	1.45051	1.29339	0.184679	0.221085	0.345531	0.644292	0.681019	0.571955	0.346538	0.266799	0.509189
MSTRG.375.2	1.09007	0.946087	1.22613	1.00308	1.10699	0.899322	1.62734	1.44906	1.00782	3.32205	3.00021	3.47397	4.22686	4.1319	2.9461	0.890809	1.41443	2.05212	0.460022	0.08869	0.916843	0.558575	0.896832	0.409765	0.130194	0.478894	1.05834
BnaA01g04880D	10.0966	10.103	8.55398	2.74822	7.1371	2.53888	2.61719	2.79168	10.5424	8.43204	8.87757	7.73666	9.27015	8.07235	8.08753	4.4481	5.59754	5.62784	4.96932	1.65173	4.81211	5.94537	7.63628	2.19252	2.65185	3.55326	3.48455
BnaA01g04890D	0	0	0	0	87.9343	0	0	0	0	204.404	195.564	0	189.328	0	0	0	187.238	0	0	100.68	0	0	0	66.9146	64.6389	73.7001	74.2803
BnaA01g04900D	0	0	0	0	0	0	0	0	0	0	0.032469	0	0.144771	0	0	0	0	0	0	0	0	0.015918	0	0.035245	0	0	0
BnaA01g04910D	6.56811	6.12281	10.3295	1.93979	8.72122	10.3245	8.91331	10.4055	8.11588	6.18296	6.48185	8.11005	7.69546	8.2376	7.62509	1.49848	6.32422	5.76228	7.07346	4.90178	2.47056	7.33013	7.62397	6.8548	6.31713	7.83834	7.55646
MSTRG.378.2	0	0	0	0	0	0	0	0	0	0	0	0	0	0	9.02896	0	0	5.23011	0	6.80673	0	0	0	0	0	0	0
MSTRG.378.3	5.46343	6.57404	0	0	0	0	0	0.018511	0	0	0	0	0.372647	0	0	0	0	0	0	1.63338	0.02925	0	0	0	0	1.88735	1.53446
MSTRG.378.4	0.003776	0.019875	0.031317	10.1633	0.017986	0	0	0.426413	0	0	0.006711	0.017219	0.628356	0.009339	0.019552	8.22141	0.01642	0.002252	1.12349	0	4.3258	1.21375	1.2426	1.30702	1.36874	0	0
MSTRG.378.5	0	0	0	0	0	0	0	0	0	0	0	0	0	0	0	0	0	0	0	0.962398	2.73275	0	0	0	0	0.48193	0.124719
BnaA01g04920D	11.9908	12.3623	10.4434	13.1923	12.8781	12.544	12.7416	12.8819	12.3215	15.7684	15.7469	15.0874	13.8373	15.6301	16.1017	14.4392	16.152	12.5079	15.7356	15.5189	16.4173	16.1158	16.0847	17.8501	16.0353	15.4659	16.3804
BnaA01g04930D	0.294478	0.261008	0.144132	0.084305	0.285437	0.463622	0.149066	0.373626	0.396947	0.281858	0.14753	0.21127	0.359057	0.130273	0.489422	0.179607	0.428988	0.422548	0.230488	0.237684	0.009569	0.655618	0.66353	0.753581	0.332187	0.590501	0.589067
BnaA01g04940D	0	0	0.006898	0	0	0	0.004544	0.011724	0.008199	0	0	0	0	0	0	0	0	0	0	0	0	0	0	0	0	0	0
BnaA01g04950D	0	0	0	0	0	0	0	0	0	0	0	0	0	0	0	0	0	0	0.101323	0.108573	0	0.069509	0.13145	0.105713	0	0.083018	0
BnaA01g04960D	0	0	0	0	0	0	0	0	0	0	0	0	0	0	0	0	0	0	0	0	0	0	0	0	0	0	0
BnaA01g04970D	0.020506	0.020358	0.059317	0	0	0	0	0	0.01092	0.067032	0.048938	0.061932	0.146202	0.200061	0.085914	0	0.025184	0.021882	0.096339	0.025604	0.025147	0.031409	0	0	0	0.016044	0
MSTRG.382.2	0	1.47928	0	0	0	0	0	0	0	0	0	0	0	0	0	0	0	0	0	0	0	0	0	0	0	0	0
MSTRG.382.1	7.27922	4.93756	7.33007	3.58828	3.29555	3.77987	3.61729	3.40251	2.70066	3.22693	3.42849	4.47606	4.1945	4.18429	4.11825	4.88474	3.64977	4.49695	5.7207	7.10194	6.29203	3.84562	4.1122	3.6506	4.29258	3.49202	3.7413
MSTRG.382.3	0.433769	1.08289	0.557196	0.714411	1.27036	0.473796	0.44226	0.601679	0.578759	0.380816	0.174254	0.197544	0.609695	0.097666	0.422909	0.158771	0.218084	0.912458	1.39378	0.338979	0.415617	0.270279	0.339586	0.788185	0.399904	0.28773	0.075025
BnaA01g04980D	0	0	0	0	0	0	0	0	0	0	0	0	0	0	0	0	0	0	0	0	0	0	0	0	0	0	0
BnaA01g04990D	0	0	0	0	0	0	0	0	0	0	0	0	0	0	0	0	0	0	0	0	0	0	0	0	0	0	0
BnaA01g05000D	0	0	0	0	0	0	0	0	0	0	0.063496	0	0	0	0.052543	0	0	0	0	0	0.13258	0	0	0	0	0	0
MSTRG.381.1	5.39528	4.69613	5.14145	2.65777	2.31601	2.4766	1.10659	0.837794	0.816572	3.76705	3.71621	3.54314	4.37313	4.43905	4.22365	2.71907	2.02563	2.17756	4.87118	5.12258	4.94373	2.98851	2.27012	2.61832	1.08495	1.08004	1.39604
BnaA01g05010D	0	0	0	0	0	0	0	0	0	0	0	0	0	0	0	0	0	0	0	0	0	0	0	0	0	0	0
BnaA01g05020D	0	0.068602	0.071009	0	0.060132	0	0	0.027841	0	0.204223	0.066903	0.069566	0.15153	0.060041	0.056871	0.062661	0	0	0.108817	0.066711	0.172662	0	0.226974	0.073646	0	0.133544	0
BnaA01g05030D	0	0	0	0	0	0	0.082471	0	0	0	0	0	0	0	0	0	0	0	0	0	0	0	0	0	0	0	0
BnaA01g05040D	0.688879	0.627735	0.416193	0.37687	0.410278	0.438455	0.613953	0.592126	0.327072	0.208531	0.361239	0.35315	0.325326	0.327735	0.421731	0.278992	0.707977	0.532684	0.331765	0.345118	0.333718	0.525343	0.270141	0.140394	0.45507	0.468281	0.64778
BnaA01g05050D	0.046005	0	0	0.04624	0	0	0	0	0.048998	0	0	0	0	0	0	0.062577	0	0	0	0	0	0.080607	0	0.049032	0	0	0.049514
MSTRG.384.1	53.6148	59.6945	59.357	65.2135	58.9634	51.4583	47.4366	43.2264	39.7089	78.2351	80.2923	81.2732	60.0629	53.8134	56.4719	81.428	87.8753	97.3344	15.5786	22.0383	20.9012	85.3493	89.5782	78.6565	26.7293	34.0214	30.8932
BnaA01g05060D	0	0	0	0	0	0	0	0	0	0	0	0	0	0	0	0	0	0	0	0	0	0	0	0	0	0	0
MSTRG.383.1	0	0	0	0.194914	0.550487	0.167237	0.475142	0.3271	0.106099	0	0	0	0	0.087138	0.073243	0.089732	0.258149	0.581126	0	0.096172	0	0.902397	1.28831	0.397081	0.558677	0.675111	0.357383
MSTRG.385.1	4.77537	3.94512	3.2983	4.19532	3.38316	3.15421	3.09959	2.47172	3.39061	1.61468	1.5972	4.58333	3.30432	3.46226	3.57382	5.59154	5.70435	4.8936	5.49292	4.97609	5.85358	5.42445	5.56665	5.38736	2.67463	3.29314	1.73024
MSTRG.385.2	0	0	0	0	0	1.66099	0	0.228056	0	3.13865	3.41439	0	0	0	0	0	0	0	0	0	0	0	0	0	0	0	2.4199
BnaA01g05070D	0	0	0	0	0	0	0	0	0	0	0	0	0	0	0	0	0	0	0	0	0	0	0	0	0	0	0
BnaA01g05080D	6.00698	5.25246	4.92624	3.29468	4.0981	4.20396	3.95049	3.12586	3.9597	8.35258	8.19558	5.75765	8.92157	7.88478	6.62506	7.06102	4.4071	6.55028	5.58535	5.3105	5.24182	4.82116	4.12561	4.10374	3.4391	3.52394	3.65483
BnaA01g05090D	3.12676	3.36806	3.07903	5.47004	7.62279	6.70729	8.70191	7.59626	7.20444	4.08613	3.52718	4.85139	3.10604	3.32268	4.72472	8.76195	9.81544	9.83007	2.71908	2.68035	3.53855	5.67797	7.04364	6.47284	4.97606	3.80248	4.50275
MSTRG.387.2	0	0	0	0.126077	0	0	0.26147	0	0.126481	0.15163	0	0	0	0	0	0.331354	0	0.287132	1.5264	0	0	0	0	0	0	0	0
BnaA01g05100D	4.58892	3.77676	5.09133	6.65094	7.48029	7.31999	8.45941	6.29168	8.91174	6.98408	5.66647	5.39779	6.94887	8.54279	8.22626	8.2914	8.06776	6.54681	4.93193	5.97537	5.96906	8.99918	8.64953	7.71245	8.4168	10.3335	9.68722
BnaA01g05110D	7.89062	6.74286	7.58729	8.06192	9.01623	6.09829	7.16624	4.90185	7.49231	12.0914	11.193	11.4662	12.8354	17.4716	18.2437	11.6173	12.9639	11.563	8.82924	8.64232	8.56807	8.31146	6.0497	7.83723	7.9695	9.00544	7.54986
MSTRG.389.2	0	0.10344	0	1.12774	0.331777	2.31736	0.379467	0.04249	0.15846	2.4217	1.37159	1.03526	2.46298	3.4962	2.45102	0.911172	1.5668	3.22684	0	0	0	0	0.266009	0	0.263199	0.088908	0
MSTRG.390.1	0	0	0	0	0	0	0	0	0	1.01171	0.625543	1.3314	0.359567	0.569075	1.21854	1.23348	0.788739	0.504832	0	0	0	0	0	0	0	0	0
BnaA01g05120D	0	0	0	0	0	0	0	0	0	0	0	0	0	0	0	0	0	0	0	0	0	0	0	0	0	0	0
BnaA01g05130D	0	0	0	0	0	0	0	0	0	10.8515	9.69722	11.175	7.73417	9.44389	9.46134	11.7819	8.3343	11.1882	0	0	0	0	0	0	0	0	0
MSTRG.391.2	12.8108	12.5984	12.7349	7.62497	8.40743	8.51345	8.63101	10.1252	9.42078	4.76336	6.34418	4.49253	4.48672	3.7531	3.82145	5.00453	7.2614	5.97302	15.9822	13.6436	15.635	8.77086	10.3832	10.7907	9.63573	9.39296	8.94598
BnaA01g05140D	1.24427	1.39231	1.40058	1.03147	1.35733	1.06046	1.04293	1.30296	0.785337	0.947746	0.588046	0.896455	0.857726	1.09531	1.08744	0.969016	0.5477	0.845696	1.11359	1.50438	1.12124	0.847249	0.765542	0.784519	1.35176	1.18183	1.50059
BnaA01g05150D	0	0	0	0	0	0	0	0	0	0	0	0	0	0	0	0	0	0.01737	0	0	0	0	0	0	0	0	0
BnaA01g05160D	0	0.035449	0	0.071779	0.077322	0.123123	0.065289	0.219614	0.075299	0	0	0	0	0	0	0	0	0	0	0	0	0	0.034975	0	0	0	0
MSTRG.392.1	0.017068	0.016945	0.034962	0.033395	0	0	0	0	0	0.151105	0.271831	0.110441	0.259251	0.188555	0.395477	0.092864	0.125178	0.106852	2.12619	2.53414	2.60893	0.39396	0.16957	0.433666	1.66381	1.91151	1.13181
BnaA01g05170D	0	0	0	0	0	0	0	0	0	0	0	0	0	0	0	0	0	0	0	0	0	0	0	0	0	0	0
BnaA01g05180D	0	0	0	0	0	0	0	0	0	0.494659	0.444336	0.439702	0.286308	0.360737	0.410733	0.566443	0.538159	0.664398	0	0	0	0	0	0	0	0	0
BnaA01g05190D	0	0	0	0	0	0	0	3.0378	0	0	1.37134	0	0	0	0	0	0	0	0	0	0	0	0	0	0	0	0
BnaA01g05200D	0	0	0	0	0	0	0	0	0	0	0	0.065867	0	0	0	0	0	0	0	0	0	0	0	0	0	0	0
BnaA01g05210D	0	0	0	0	0	0	0	0	0	0	0	0	0.077651	0.030975	0.029144	0.064007	0.09739	0.075574	0	0	0	0.124089	0	0	0	0	0
BnaA01g05220D	6.23707	6.03244	5.8587	2.98729	3.9026	3.6833	2.84756	3.27265	3.52861	6.91725	6.70643	6.57702	4.99395	5.76412	5.18891	6.62165	7.06519	6.64855	8.34716	8.37425	9.06519	4.33614	4.10208	3.03212	3.35338	3.2134	3.35573
MSTRG.398.1	0.066477	0.161079	0.007828	0.003268	0.133234	0.05434	0.011664	0.014467	0.00163	2.29891	2.0528	2.97015	2.46483	2.3849	1.7294	0.624127	0.605628	2.52507	3.05934	0.223995	0.607276	2.44141	2.88684	0.511933	0.453537	0.754402	0.716857
BnaA01g05230D	0	0	0	0	0	0	0	0	0	0	0	0	0	0	0	0.381092	1.2519	0	0	1.14653	0.830847	0.081894	0	0.961169	0	0.373606	0.323741
MSTRG.398.3	1.71756	3.97079	1.96481	2.54582	4.47048	2.38144	1.73911	2.46084	3.66096	0	0	0	0	0	0	0	0	0	0	0	0	0	0	0	0	0	0
MSTRG.398.4	0	0	1.91385	1.92126	0	0	1.67349	1.72807	0	0	0	0	0	0	0	0	0	0	0	0	0	0	0	0	0	0	0
MSTRG.398.5	0.686569	0.419306	1.61102	0.704326	0.146503	0.417415	1.03295	0	0	0	0	0	0	0	0	0	0	0	0	0	0.334045	0	0	0	0.269721	0	0
BnaA01g05240D	0.126169	0.159186	0.120248	0.043852	0	0.013366	0.035911	0.048533	0.015507	0	0	0.025964	0	0.03055	1.38471	0	0	0.015746	0.045733	0.059898	0	0.287764	0.214668	0.213039	0.357628	0.221023	0.295084
MSTRG.399.2	0.067897	0.053049	0	0.035832	0	0	0	0	0	2.45609	1.31165	2.29998	1.62187	1.21576	0.11513	1.10617	1.08061	0.45964	1.69008	1.4033	0.983962	0.045332	0.030734	0.120049	0.016253	0.035414	0.03204
MSTRG.399.3	0	0	0	0	0	0	0	0	0	0	0.964388	0	0	0.064532	0	0	0	0.312188	0	0	0.549545	0	0	0.017398	0	0	0
BnaA01g05250D	0	0	0	0	0	0	0	0	0	0	0	0	0	0	0	0	0	0	0	0	0	0	0	0	0	0	0
BnaA01g05260D	0	0	0	0	0.008976	0	0	0	0	0	0	0	0	0	0	0	0	0	0	0	0	0	0	0	0	0	0
BnaA01g05270D	0.637871	1.2645	1.23108	0.223924	0.538463	0.376952	0.305847	0.186187	0.402659	1.0236	0.779582	1.08984	0.4675	0.489613	0.402334	0.543433	0.725081	0.497592	1.57536	1.75873	1.43524	0.467769	0.653242	0.788384	0.318129	0.132341	0.440501
MSTRG.400.1	0.246126	0.548632	0.441546	13.7956	23.7332	15.7221	29.5092	22.7576	30.8658	0.31334	0.296753	0.630479	1.94979	3.08446	5.04765	9.44595	10.0548	12.1795	0.517058	0.315577	0.524203	20.5333	18.2497	15.0789	16.8548	17.0713	26.516
BnaA01g05280D	0	0	0	0	0	0	0	0	0	0	0	0	1.7681	0	4.09223	0.646513	1.1798	1.6711	0	0	0	7.23224	17.4435	11.2253	26.815	3.26055	13.5302
BnaA01g05290D	0	0.080722	0	0.080541	0.097953	0.132491	0	0	0	0.513807	0.247768	0.410564	0.528939	0.151251	0.226352	0.144346	0.130205	0.234995	0.211069	0.015198	0.290503	0.066722	0.028208	0	0.05762	0.104731	0.135098
BnaA01g05300D	8.60808	9.11469	8.75102	10.8063	10.5419	10.6322	9.98891	9.23128	9.952	10.7748	12.2119	11.3216	16.147	15.7238	15.8496	12.5068	11.1898	10.2816	17.7981	16.5136	16.2853	18.6538	15.8707	19.6689	16.8618	15.0837	15.807
BnaA01g05310D	0	0	0	0	0	0	0	0	0	0	0	0	0	0	0	0	0	0	0	0	0	0	0	0	0	0	0
MSTRG.403.1	4.38419	3.10595	4.70911	4.66918	4.11721	3.44148	4.9095	4.37307	9.14359	9.0568	7.1837	5.27167	3.44983	4.13824	5.34286	13.9617	17.588	12.9995	3.96478	2.96992	5.11116	2.52952	2.49267	2.31205	2.18532	2.87703	2.04768
MSTRG.403.2	3.29018	3.04384	2.19512	4.47359	2.35179	3.52385	2.50609	5.09922	2.71679	4.1471	3.96081	6.51077	3.63472	2.67694	5.03488	7.54424	9.02421	6.15627	4.79158	3.5314	3.7725	1.87878	2.34015	2.47834	1.71664	2.45679	0.403838
BnaA01g05320D	25.5241	25.0148	20.6462	27.0122	29.1579	29.6052	39.6519	36.1573	48.1104	8.47763	37.0253	8.95508	6.5621	8.95109	7.55959	16.7064	21.4883	73.6407	54.9014	50.8684	52.3632	34.1428	36.1862	40.3435	42.7875	41.8841	40.4649
BnaA01g05330D	0	0	0	0	0	0	0	0	0	0	0	0	0	0	0	0	0	0	0	0	0.069645	0	0	0.064181	0	0.099754	0
BnaA01g05340D	0	0	0	0	0.008723	0	0.009621	0	0	0	0	0	0.02176	0	0.016334	0.017997	0	0	0.020278	0	0	0	0	0	0	0	0
BnaA01g05350D	0	0	0	0	0	0	0	0	0	0	0	0	0	0	0	0	0	0	0	0	0	0	0	0	0	0	0
BnaA01g05360D	0.089674	0	0	0.180264	0.078297	0	0.042888	0.090837	0.191015	0.088342	0	0.171492	0	0.077133	0	0	0.110274	0.191384	0	0	0	0	0	0	0	0	0
MSTRG.405.1	1.27711	2.43497	1.68898	2.39536	2.68569	1.40399	3.14461	2.74532	2.67865	1.61824	1.6056	1.39024	1.91226	1.35394	2.03469	4.03665	2.33622	2.61185	1.39553	2.51687	1.9167	1.7442	1.71367	2.62854	2.37944	1.46036	2.50796
MSTRG.405.2	0.489505	0.381882	0.141635	0.745682	0.692962	1.81754	0.785743	0.821375	0.7357	0.232292	0.479114	0.738255	0.301051	1.19234	0.627395	0	1.61006	1.09706	1.30452	0.401533	0.279891	0.52183	0.541276	0.465015	0.744578	0.924168	0.876516
BnaA01g05370D	0.657144	0.478077	0.70535	0.509243	0.689131	0.888108	1.42775	0.644256	1.76915	0.840006	0.785586	0.808188	0.651942	0.579108	0.310099	1.33722	1.65418	2.16436	0.628212	0.625679	0.748776	0.760095	0.87565	0.36748	1.19437	1.81856	0.61175
MSTRG.406.1	0.891886	0.991365	1.97107	0.794964	0.494203	1.00418	1.74599	1.68746	1.30195	1.67545	3.7932	2.00674	1.92122	2.09193	5.01275	2.49376	2.06839	4.76008	0	0	0	0	0	0	0	0	0
MSTRG.406.2	2.45666	3.34464	2.61933	4.0347	2.44456	8.43725	1.14955	2.68185	3.46489	4.05148	3.38929	7.04362	7.85209	4.80433	5.28113	5.46418	3.12371	7.6796	0	0	0	0	0	0	0	0	0
BnaA01g05380D	10.4728	9.68252	11.0612	9.06901	9.18148	3.01732	10.86	9.63664	7.91918	19.0171	15.2572	15.4231	12.5693	15.7132	5.97328	12.3265	15.9968	6.31483	14.2267	14.8522	14.6896	11.1977	11.0985	11.5477	13.4551	0.040083	0.018041
MSTRG.406.4	0.401358	0	0.214452	0.332025	0	0.221036	0	0.315008	2.16354	0	0	0.240845	0.72522	0	7.86221	0.222583	0	6.58376	0	0	0	0	0	0	0	0	0
MSTRG.406.5	0	0	0	0	0	0	0	0	0	0	0	0	0	0	0	0	0	0	0	0	0	0	0	0	0	20.4777	20.7532
MSTRG.407.1	2.94586	3.50216	0.324492	0.653816	1.88646	2.04744	2.95585	2.85098	2.27195	5.09628	7.1114	4.99425	4.29599	5.06359	5.1589	8.46012	7.73271	9.28118	5.56199	5.65567	1.56155	4.87461	4.07703	4.82351	3.73409	5.92697	0.93116
BnaA01g05390D	0	0	0	0	0	0	0	0	0	0	0	0	0	0	0	0	0	0	0	0	0	0	0	0	0	0	0
MSTRG.407.3	0	0	1.63537	1.34395	0	0	0	0	0	0.243611	0	0	0	0	0	0	0.398843	0	0	0	0.674071	0	0	0	0	0	1.30019
BnaA01g05400D	0.124145	0	0	0	0	0	0	0	0	0	0	0	0	0	0	0	0	0	0	0.044062	0	0	0	0.102354	0	0	0
MSTRG.411.1	205.875	144.202	86.0093	118.223	49.4798	51.1803	88.5609	97.438	26.4261	270.768	198.514	419.68	298.973	145.208	275.922	288.037	325.722	279.813	82.6736	152.226	56.6333	43.6454	37.6417	17.8268	11.7501	16.6735	19.8271
MSTRG.411.2	0	0	0	0	0	0	0	0	0	0	25.5961	25.1705	0	0	0	0	0	0	86.2342	0	0	0	0	0	0	0	0
MSTRG.411.3	0	17.4481	0	0	0	0	0	0	0	47.8282	0	46.0339	0	21.8183	0	8.62075	0	27.8161	0	0	0	0	0	0	0	0	0
MSTRG.411.4	0	0	0	0	9.19341	0	0	0	0	0	0	41.5196	0	0	0	0	0	0	0	0	0	0	0	1.356	0	0	0
MSTRG.411.5	0	3.83111	0.918337	0	9.49679	0	0.367949	1.08645	0	32.2213	34.7463	12.9996	6.45544	17.2104	4.25088	4.47215	12.0582	6.383	1.37107	2.94806	0	0	0	0	0	0	0
MSTRG.411.6	0	0	0	0	0	0	0	0	0	0	0	0	0	0.114127	0	0	0	0	0	0	0	1.35443	0	0	0	0	0
BnaA01g05410D	0	0	0	0	0	0	0	0	0	0	0	0	0	0	0	0	0	0	0	0	0	0	0	0	0	0	0
MSTRG.411.8	90.4223	0	0	0	60.9985	40.2088	0	0	0	0	47.272	0	0	0	0	0	0	0	0	0	0	0	0	24.0508	0	0	0
MSTRG.411.10	0	0	0	0	0	59.3646	0	0	0	0	0	0	0	0	0	0	0	0	0	0	0	0	0	0	0	0	0
MSTRG.411.9	0	163.477	41.4141	0	0	0	0	0	0	0	0	0	0	0	0	0	0	0	0	0	0	0	0	0	0	0	0
BnaA01g05420D	0.051867	0.164806	0.081101	0.132586	0.033733	0	0.037077	0.009921	0.078145	0.209411	0.229283	0.477969	0	0	0	0.123748	0.053668	0.111795	0	0.037175	0.018791	0.14417	0.042539	0.115633	0	0.279069	0.102908
MSTRG.408.2	0.821845	0.240753	0.442235	0	0.25271	0.282764	0	0.891199	0	0	0.102423	0	0.570197	0.286498	0.245303	0.422409	0.396353	0.463173	1.84264	1.12356	1.23809	0	0.285842	0	0.389792	0	0
BnaA01g05430D	0	0	0	0	0	0	0	0.043013	0	0.112848	0	0	0	0	0	0.065654	0	0	0	0	0.058673	0	0	0	0	0	0
BnaA01g05440D	0	0.12904	0	0	0	0	0	0	0	0	0	0	0	0	0	0	0	0	0	0	0	0	0	0	0	0	0
MSTRG.409.1	0	0.502021	0	1.48055	0.870329	0.942995	0.698272	1.25832	0	0	0.732483	0	0.655308	0.293356	0	0.745279	0	0.875963	0	0	0	0	0	0.119277	0	0	0
BnaA01g05450D	0.271229	0.193988	0.295742	0.052822	0.05147	0.107159	0.012835	0.021444	0.042015	0.116846	0.094202	0.170889	0.010813	0	0.026298	0.023848	0.041228	0.014032	0.347205	0.416465	0.315464	0.175062	0.065175	0.0199	0.043227	0.037441	0.021228
BnaA01g05460D	0.090787	0	0	0	0.590336	0.185335	0	0.129367	0.192708	0	0	0	0	0	0	0	0	0	0	0	0	0	0.091601	0	0	0.015206	0.271183
BnaA01g05470D	0	0	0	0	0	0	0	0	0	0	0	0	0	0	0	0	0	0	0	0	0	0	0	0	0	0	0
MSTRG.410.1	0.761533	1.07401	0.833549	0.71997	0.712882	1.34802	0.64127	0.55462	0.659841	1.43056	1.18038	1.5977	0.530253	0.626234	1.21077	1.82576	2.19903	2.22848	0.759749	0.576652	0.735517	0.392324	0.270337	0.380614	0.518683	0.630744	0.43233
BnaA01g05480D	0.682033	0.652299	0.566359	0.682994	0.560327	0.617745	0.82171	0.860531	0.786105	1.147	1.22879	0.851097	1.39354	1.41608	1.52865	2.13615	1.46045	3.56572	0.761626	0.85637	0.476405	1.32165	1.36372	1.03478	0.474439	1.2182	1.32565
MSTRG.413.1	6.13689	6.79806	6.75391	5.92598	5.51953	6.2155	4.65252	5.17964	5.2987	6.69479	6.2378	6.48932	9.11495	9.57588	8.6836	5.93034	6.67131	5.41339	5.39959	5.5634	5.69454	3.43061	3.40228	3.35304	3.48004	3.69383	3.81767
BnaA01g05490D	0	0	0	0	0	0	0	0	0	0	0	0	0	0	0	0	0	0	0	0	0	0	0	0	0	0	0
BnaA01g05500D	0	0.146026	0	0	0	0.024936	0	0.090392	0	0	0.125707	0.067968	0	0.082893	0.139415	0.240033	0.221153	0.269146	0.111949	0.052976	0	0	0.048658	0.187509	0.194845	0.095368	0.058269
MSTRG.414.1	4.01943	3.78342	4.30259	3.56951	4.14569	4.35284	3.67649	3.9521	3.19067	3.51957	4.28721	4.72497	4.6418	4.34668	4.22677	4.23902	3.50421	3.97459	3.70034	3.74767	3.3341	3.26278	3.08884	3.05107	3.27136	3.10245	3.25492
MSTRG.414.2	0	0	0	0	0	0	0	0.093369	0.481201	0	0	0	0.006363	0	0	0	0	0	0	0	0	0	0	0	0	0	0
BnaA01g05510D	0	0	0	0	0.001894	0	0	0	0.002037	0.002358	0	0	0	0	0	0.002614	0	0	0	0.005458	0	0	0	0.001565	0	0	0
BnaA01g05520D	0.033752	0.033508	0	0	0	0	0.033054	0	0.072136	0	0	0	0	0	0	0	0.031046	0	0.034602	0	0.104075	0	0.037286	0	0.129198	0.065447	0.036326
MSTRG.415.1	0.76998	0.901191	0.018005	0.459973	2.198	3.81797	1.30286	0.876475	0.102188	0	0.247397	0.171216	1.01655	0.379645	0.166122	0.992113	1.13293	0.505293	0	0	0	0	0	0	0.634917	0.210214	0.131398
BnaA01g05530D	12.5794	10.3907	11.7665	16.3914	15.0873	15.2466	20.1538	20.3082	20.5068	9.16749	8.03824	10.0465	11.724	16.5443	16.1196	14.0613	13.6983	12.4195	15.8225	13.9069	14.7516	17.6066	13.6362	15.575	33.6575	28.9481	30.9059
BnaA01g05540D	0	0	0	0	0.11703	0.222287	0	0	0	0	0	0	0	0	0.22576	0	0.116537	0	0	0	0	0	0	0	0	0	0
MSTRG.416.2	8.16252	8.36978	8.25895	8.81317	9.21947	9.74652	10.202	10.8515	6.48681	6.15603	5.39292	7.05637	8.99392	8.00178	9.6734	4.12526	3.47131	4.42264	6.7097	6.20324	6.17737	5.44522	4.94333	4.95551	1.86482	2.5917	2.07395
MSTRG.416.3	0	0	0	0	0.302683	0	0.301247	0.328828	0	0	0	0	0	0	0.241641	0	1.45996	0	0	0	0	0	0	0	0	0	0
BnaA01g05550D	0.491984	0.552909	0.417021	0.639679	1.00919	1.42519	1.3501	0.867944	0.997306	0.555541	0.484294	0.506414	0.307709	0.188343	0.635171	0.83307	1.25585	1.38821	0.453483	0.373683	0.568405	0.613257	0.344652	0.47648	0.574407	0.378814	0.365161
BnaA01g05560D	0	0	0	0	0	0	0	0	0	0	0	0	0	0	0	0	0	0	1.60298	0	0	0	0	0	0	0	1.91454
MSTRG.419.1	0.579087	1.17856	0	0.61894	0	0.891208	0.529632	0	0.557982	0.552034	0	0.452005	0	0	1.46289	0.606072	0	0.599428	0.439489	0.514577	0	0.295006	0.041379	0.319368	0.229001	0.199071	0.236774
BnaA01g05570D	0	0	0	0	0	0	0	0	0	0	0	0	0	0	0	0	0	0	0	0	0	0	0	0	0	0	0
BnaA01g05580D	0	0	0	0	0	0	0	0	0	0	0	0	0	0	0	0	0	0	0	0	0	0	0	0	0	0.039934	0
BnaA01g05590D	0.017623	0	0	0.033343	0.020517	0.010149	0.032357	0.036666	0.002793	0	0	0	0	0	0	0	0	0	0	0	0	0	0	0	0.002046	0	0
BnaA01g05600D	0	0	0	0.115905	0.172611	0	0	0	0.083399	0	0	0	0	0	0	0	0	0	0	0	0	0	0	0	0.137919	0	0
MSTRG.420.1	6.39071	5.62326	5.76792	6.09576	6.83533	6.5732	7.63095	7.59153	6.02013	5.53425	5.97561	7.30729	6.40976	8.57082	8.09621	6.71706	6.57352	9.79551	6.93004	6.65642	6.38711	9.70126	7.87527	6.9171	9.43916	6.02106	7.64484
MSTRG.420.2	0	1.34647	0.204569	1.31919	1.65073	2.22796	0	1.33362	1.33302	0	0	0.009814	2.16153	0	0.007058	2.8286	1.612	0	1.16577	1.98746	1.20572	0	0	1.90443	0.007005	0.75413	1.23623
BnaA01g05610D	0	0	0	0.002771	0.059662	0.004799	0	0	0	0	0.007948	0	0	0	0	0	0.006029	0	0	0	0.019512	0	0.022066	0	0	0.026183	0
MSTRG.421.1	0	0	0	0	0.032899	0.098822	0.146901	0.20953	0.16058	1.64012	1.22557	0	0.218281	0.373359	0.223052	0	1.36129	1.39305	0	0.038439	0	0.06674	0.299981	0.126741	0.216208	0	0.299969
BnaA01g05620D	0.667243	0.472378	0.650451	0.58307	0.661843	0.408886	0.288207	0.440382	0.142106	0.015067	0	0	0.382323	0.573024	0.386135	0.012462	0.156564	0	0.207141	0.877769	0.709096	0.510553	0.382041	0.531671	0.204662	0.177665	0.272644
BnaA01g05630D	0.06628	0.069576	0.052217	0.04778	0.09889	0.167727	0.057445	0.066695	0.137085	0	0.006531	0.006837	0	0.022945	0.040987	0.005912	0.030423	0	0	0.03278	0	0.023797	0	0.079132	0.038517	0.058971	0.006919
MSTRG.423.2	2.31387	3.49202	1.07913	5.27295	4.53918	4.33196	5.87946	10.2413	5.15625	2.04966	1.17937	0.382825	0.794986	0.465561	0.900658	1.654	0.605012	3.14247	3.43838	2.76375	1.69534	3.41189	2.86902	2.72352	2.44662	1.39007	0.265517
MSTRG.424.1	0	0.100312	0.018942	0.100186	0	0.107932	0	0	0.052354	0.048425	0	0.072855	0.137566	0	0	0	0.020029	0.021856	1.01985	2.26467	0.495862	9.2246	6.53367	3.5923	2.64129	4.03016	2.5923
BnaA01g05640D	0	0	0	0	0	0	0	0	0	0	0	0	0	0	0	0	0	0	0	0	0	0	0	0	0	0	0
BnaA01g05650D	0	0	0	0	0	0	0	0	0	0	0	0	0	0	0	0	0	0	0	0	0	0	0	0	0	0	0
MSTRG.423.3	5.88687	6.54003	5.35325	22.4267	26.3541	24.9735	30.8122	29.7967	28.244	4.85516	7.74133	7.9252	2.67853	3.22989	2.78549	9.866	12.8405	10.5056	6.73764	7.78558	5.90411	29.5687	31.5094	33.3629	18.7292	17.4192	25.833
BnaA01g05660D	2.85523	0	3.79881	0	2.06787	8.49873	0	4.94186	2.89704	0	0	0	2.17064	3.43893	2.9112	2.19985	0	0	0	0	1.66482	3.08085	3.50198	4.44891	5.78771	5.2082	0.420971
MSTRG.427.1	10.1768	2.15583	3.10665	1.93146	7.20743	1.7218	3.14975	1.90922	7.68392	1.19112	2.13023	1.22942	3.26422	3.1053	5.03928	0.724694	0.832219	0.710909	2.24139	1.30471	1.00062	4.56409	5.18223	1.64514	2.71685	4.44634	1.30026
BnaA01g05670D	28.2097	26.8802	30.9708	46.2286	44.6714	51.8519	48.8295	47.6969	46.4778	14.8843	12.8733	15.6	18.5684	20.1665	16.934	17.3332	21.8666	16.7082	24.2934	22.8664	25.275	26.2291	26.3994	25.6305	36.006	38.7377	39.7109
BnaA01g05680D	0	0	0	0	0	0	0	0	0	0	0	0	0	0	0	0	0	0	0	0	0	0	0	0	0	0	0
MSTRG.429.1	2.32118	0	3.9542	0	3.25624	4.39622	3.02502	3.19269	0	0	0	0	0	0.010101	0	0	0	0	0	0	0.057622	0	0	0.00044	0	0	0.000238
BnaA01g05690D	0	4.55297	0.350352	4.53184	0.606327	0.185752	0.428812	0.033257	3.21184	3.3467	3.33233	3.2154	4.43817	4.25347	4.32333	3.2832	2.91985	3.14663	4.20246	5.47786	3.30138	4.5363	3.88045	3.22032	3.75251	3.293	4.96199
MSTRG.430.1	0.578341	2.13878	1.48814	2.12591	1.55718	1.92661	0.164029	1.19803	0.613867	0.103342	0	0	0.180978	0.149297	0	0.04286	0	0	0	0	0	0	0	0	0	0	0.062775
BnaA01g05700D	0.334021	0.149471	0.120783	0.145228	0.096866	0.058312	0.032735	0.188899	0.184049	0.267234	0.449766	0.139472	0.200091	0.070442	0.034174	0.528342	0.128154	0	0.265603	0.017222	0.08963	0.096819	0	0	0.150362	0.258175	0.131306
BnaA01g05710D	0	0	0	0	0	0	0	0	0	0	0	0.024135	0	0.046323	0	0.016224	0	0.02536	0	0	0	0	0	0	0	0	0
MSTRG.431.1	44.0635	37.1314	42.4177	22.2136	19.911	18.3794	9.22061	9.77847	9.3453	28.9742	40.8955	39.1489	16.5728	43.8368	41.5771	17.8943	11.8422	16.7918	28.4811	41.0896	41.7046	26.7493	23.2038	24.6972	14.4882	16.9681	17.202
MSTRG.431.2	0	0	6.14538	0	0	0	0	0	0	8.40994	0	0	34.7884	0	0	0	3.93683	0	19.2812	0	0	0	0	0	0	0	0
BnaA01g05720D	0	0	0	0	0	0	0	0	0	0	0	0	0	0	0	0	0	0	0	0	0	0	0	0	0	0	0
BnaA01g05730D	0	0	0.210552	0	0.20605	0	0	0	0.062468	0.057781	0	0	0	0.099531	0	0	0	0	0	0.338422	0.29882	0	0	0	0	0	0.063126
BnaA01g05740D	0	0	0	0	0	0	0	0	0	0	0	0	0	0	0	0	0	0	0	0	0	0	0	0	0	0	0
BnaA01g05750D	0	0	0	0	0	0	0	0	0	0	0	0	0	0	0	0	0	0	0	0	0	0	0	0	0	0	0
MSTRG.432.1	5.59566	5.80377	3.59712	1.76433	1.91506	2.00489	1.20779	0.952715	1.51677	2.18654	2.42848	2.55213	2.7886	3.79999	3.85482	2.88991	1.49515	3.82804	3.43288	3.00927	3.58002	2.95241	3.38712	3.29149	2.13524	3.03347	2.60803
BnaA01g05760D	0	0	0	0	0	0	0	0	0	0	0	0	0	0	0	0	0	0	0	0	0	0	0	0	0	0	0
MSTRG.433.2	38.1983	34.5538	36.331	13.8716	12.2413	11.2085	11.7813	14.2426	9.10179	4.08263	4.95925	6.13838	15.8771	14.5361	17.9299	4.15554	5.78237	4.78273	2.53471	4.30346	3.29496	8.18939	7.73742	7.03644	11.1665	14.9546	13.2166
BnaA01g05770D	0.284471	0.297782	0.353624	0.231299	0.171798	0.166338	0.133741	0.222329	0.222215	0.149007	0.082728	0.103294	0.068228	0.244974	0.137992	0.082994	0.02126	0.176357	0.441758	0.360062	0.217986	0.079774	0.256184	0.184378	0.416461	0.255395	0.269137
BnaA01g05780D	2.14372	3.29209	1.09412	1.77579	2.42062	1.90526	1.64348	3.35553	1.85574	1.55991	0.637327	1.72349	1.14942	1.4638	0.720586	1.96097	1.31936	0.791937	5.82167	6.29556	4.5101	3.69693	3.55863	4.17161	4.68213	2.95061	2.76987
BnaA01g05790D	0	0	0	0	0	0	0	0	0	0	0	0	0	0	0	0	0	0	0	0	0	0	0	0	0	0	0
BnaA01g05800D	0	0	0	0	0	0	0	0.516353	0	0.375199	0.684686	0	0.672379	0.840109	0	0.745658	0	0	0	0	0	0	0	0	0	0	0
MSTRG.437.1	0.867258	1.07014	0.460662	0.390866	0.672509	0.701638	0.210655	1.71275	0.280477	0.243828	0.569327	0.668971	0.239678	0.352978	0.585031	0.322833	1.09967	0.188472	0.881269	0	0	0.618923	0.45366	0	0.243995	0	0.531053
BnaA01g05810D	2.01999	2.1032	1.71393	1.58349	1.70296	1.83225	1.76405	1.7696	1.49432	1.31242	1.40137	2.22439	2.08212	1.77867	1.42552	1.254	1.36506	1.78412	1.99783	2.13011	1.86631	1.82572	1.25127	1.67195	1.45583	1.36745	1.29961
BnaA01g05820D	3.07071	2.92901	3.40695	4.12729	3.54357	3.57283	4.46396	4.19566	3.29263	6.36782	5.89705	4.98385	6.22743	6.08888	6.9438	6.64334	7.94706	7.26855	6.6002	6.91798	6.16245	4.9816	8.00715	7.39827	6.49476	5.94337	7.55943
MSTRG.440.1	0	0	0.173531	0.018799	0.108191	0.015083	0.327937	0.012052	0	1.68613	1.20303	1.15352	0.158954	0.036791	1.55431	9e-05	2.89959	2.56825	2.26803	1.68872	1.80749	2.18031	2.67352	2.48227	3.20087	3.44101	2.24049
MSTRG.440.2	0	0	0	0.152958	0	0.239255	0	0	0	0	0	0	1.31343	1.72628	0	3.14862	0	0	0	0.191322	0	0.332172	0	0	0	0	0
BnaA01g05830D	2.58095	2.38009	2.94397	3.85362	3.18015	3.73943	4.08271	3.8126	4.54936	0.304631	0.386071	0.130726	0.032018	0.040363	0.505642	0	0.188215	0	0.052578	0.122824	0.07368	0.065074	0.069181	0.067769	0.05682	0.040639	0.065054
MSTRG.441.1	1.28533	9.49446	2.01338	0.863506	0	3.75572	1.9997	0.631423	0	5.79253	0	6.56164	6.69705	5.50504	7.45155	5.05733	11.9676	3.24755	0.179791	0.165752	0	0	0.035398	0	0.043317	0.02329	0.100646
BnaA01g05840D	42.4427	29.3322	42.8782	40.5591	42.6937	36.8469	30.501	33.1242	36.0635	18.9529	25.5231	15.9113	22.786	23.7285	24.3076	21.389	14.8438	23.0988	19.1043	21.6793	14.1141	19.8059	17.5292	16.9733	11.4289	16.4912	18.3174
MSTRG.441.3	0	0	0	0	0	0	0	0	0	0	0	0	0	0	0	0.154074	0	0	0	0	0	0	0	0	0	0	0
MSTRG.441.4	0	0.71342	0.23851	0.128753	0	0.430615	0	0.00017	0.007292	0.008193	0.23801	0	0	0.11239	0.080608	0.163082	0	0.195724	0	0	9.89943	0	0	0	0	0	0
MSTRG.441.5	0.070617	0	0	0.013069	0.000607	0	0	0	0.010935	0	0	0.020696	0.016316	0	0.035825	0	0.030198	0	0.237592	0	0.052607	0	0.096602	0.119472	9.91706	0.091139	0
BnaA01g05850D	0	0	0	0	0	0	0	0	0	0	0	0	0	0	0	0	0	0	0	0	0	0	0	0	0	0	0
BnaA01g05860D	0	0	0	0	0	0	0	0	0	0	0	0	0	0	0	0	0	0	0	0	0	0	0	0	0	0	0
BnaA01g05870D	0	0	0	0	0	0	0	0	0	0	0	0	0	0	0	0	0	0	0	0	0	0	0	0	0	0	0
BnaA01g05880D	0	0	0	0	0	0	0	0	0	0	0	0	0	0	0	0	0.037948	0.02588	0	0	0	0	0	0	0	0	0
BnaA01g05890D	1.04901	0.459024	0.861231	0.971404	0.791497	0.630765	0.187679	0.15585	0.376295	1.86853	1.49432	1.07815	2.05485	0.632169	1.61698	0.559232	1.02598	1.03083	1.25605	1.56753	1.42344	0.586491	0.510342	0.528605	0.377764	0.314156	0.525963
BnaA01g05900D	0.909853	1.20656	0.268424	0.479333	1.08074	0.833921	0.466769	0.006687	1.12368	0.299347	1.07873	0.810674	1.0123	0.856251	1.55646	0.022085	1.05667	0	4.2878	4.48798	4.88799	3.49616	3.68742	2.38053	3.51186	3.86162	3.81989
MSTRG.443.2	3.71461	3.8886	5.25817	3.96707	4.16016	3.18331	3.39468	3.97894	3.25617	5.18089	6.06845	5.28139	5.24015	5.57431	4.65804	6.55006	5.53347	7.21179	0	0	0	0	0	0	0	0	0
BnaA01g05910D	0	0	0	0	0.038973	0	0.043421	0.073036	0.071071	0	0	0	0	0	0	0	0	0.047472	0	0	0	0	0	0	0	0	0
BnaA01g05920D	9.95363	9.01494	10.7353	17.3875	20.1059	23.7438	31.4269	32.2247	28.6525	7.48143	9.47652	8.83038	10.1125	10.5633	9.97143	17.4141	13.9291	16.1529	6.65447	6.31933	6.66237	11.3584	11.8616	12.3532	12.3981	11.7005	10.7706
BnaA01g05930D	0	0	0	0	0	0	0	0	0	0	0	0	0	0	0	0	0	0	0	0	0	0	0	0.052797	0.041425	0	0.069846
BnaA01g05940D	0	0	0	0	0	0	0	0	0	0	0	0	0	0	0	0	0	0	0	0	0	0	0	0	0	0	0
BnaA01g05950D	7.50176	7.09823	5.70287	10.8534	8.57254	6.89187	9.22711	9.19051	12.1328	5.84849	5.07206	5.55229	6.52759	7.14954	6.08566	6.52777	5.68656	4.2251	8.1173	7.27435	10.7319	11.1819	10.7851	9.36811	12.6004	13.7755	11.849
BnaA01g05960D	0.429079	0.470381	0.701573	0.303659	0.302082	0.151677	0.504633	0.30946	0.137836	0.296064	0.333984	0.173861	0.184953	0.149297	0.248291	0.017139	0.194593	0.135946	0.107792	0.145554	0.1519	0.520003	0.304372	0.106561	0.123434	0.183231	0.402153
BnaA01g05970D	0.003412	0	0.001445	0	0.001233	0	0.002626	0.005002	0.00168	0.004052	0.007289	0.002911	0.006056	0.005788	0.001131	0.009031	0.014301	0.008411	0	0	0.006989	0	0.001071	0.002826	0.000714	0.002283	0
MSTRG.449.1	0.457163	0.259985	0.082307	0.112982	0.143487	0.064822	0.297088	0.131171	0.175067	0.445716	0.602936	0.480275	0.295875	0.38394	0.228123	0.454818	0.455636	0.481488	0.040157	0.193718	0.087901	0.08598	0.206667	0.142585	0.191981	0.22314	0.026706
MSTRG.449.3	0	0	0.960305	0	0.776104	0.512692	0	0	1.0549	0	0	0.242927	0	0.883449	1.4745	1.71607	1.34377	1.3757	0	0	0.372172	0.120634	0	0	0	0.114854	0
BnaA01g05980D	0.591655	1.11108	1.28248	1.9382	1.67787	1.93301	3.08007	2.71389	1.92384	1.92057	1.79166	1.77368	1.79161	1.28463	1.50944	5.1564	4.53856	4.63079	1.03638	1.55712	0.644867	1.68249	1.46474	2.07996	1.8367	1.66978	2.55465
MSTRG.450.1	5.07281	3.90155	3.71774	3.62662	3.05319	3.34212	3.27279	3.43778	2.61019	3.8953	2.51574	4.58444	3.97482	4.08874	3.44862	3.39997	4.2383	3.57265	2.45085	2.00184	2.42141	1.32683	1.27277	0.956548	0.711401	1.18413	0.707033
MSTRG.450.3	0	0.585298	1.69646	0.796804	0.494692	1.11833	0.475366	0.384895	0	0	1.39349	0.184939	0.4385	0.179077	0.185969	0.39999	0.33312	1.09012	0	0	0	0	0	0	0	0	0
MSTRG.450.2	1.96304	1.41224	0.454169	0.258393	1.2454	0.236021	0	0.326035	1.84883	0.812263	0.240952	0.413309	0	0.393277	1.04523	0.959005	0	0	0	0	0	0	0	0	0	0	0
MSTRG.450.4	0	0.279339	0.40103	0.280246	0.263504	0.217281	0	0.314545	0	0	0.282816	0.183574	0	0.274928	0.227832	0.721881	0	0	0	0	0	0	0	0	0	0	0
BnaA01g05990D	0.0031	0.010364	0.000828	0.00132	0	0.001384	0.001668	0.027632	0.005645	0	0.000405	0	0.012202	0	0	0	0.000331	0.013206	0	0	0	0	0	0	0	0	0
MSTRG.451.1	2.18235	1.9223	1.19206	1.40654	2.92461	2.81884	2.79832	3.05109	2.45496	0	1.06489	1.96747	2.34063	3.28181	3.24115	2.98959	2.6047	3.33031	2.10039	1.9064	1.58804	1.87751	0.266914	1.38102	1.63196	0.754066	1.26706
BnaA01g06000D	0.465995	0.176329	1.19427	1.43989	0.112519	0.133969	0.168141	0.004755	0.391153	1.10402	0.300693	0.508971	0.327802	0.0001	0.0001	0.163955	0.225883	0.15536	0.811171	0.162257	0.185915	0.06228	0.299143	0.314267	0.268816	0.11203	0.136925
BnaA01g06010D	8.00501	14.1197	14.2851	14.84	15.3975	14.5193	16.333	19.3037	13.305	12.8786	14.3175	15.1672	14.1651	14.4718	8.23332	18.3741	15.3455	17.5376	13.6791	14.8554	14.9796	13.043	14.0227	14.8069	16.1017	14.1188	15.4129
MSTRG.447.1	0.949841	4.86726	3.40946	3.26597	3.32238	5.17621	1.35649	2.71008	4.34345	4.0717	3.61772	3.32937	3.92422	2.91947	2.82858	5.73705	6.46801	4.81367	0	0	0	0	0	0	0	0	0
BnaA01g06020D	10.5367	5.64391	7.92437	9.47507	7.51429	5.33114	8.21482	8.03894	8.08503	7.9823	5.33048	6.13847	4.80689	7.89215	10.1351	14.1258	8.28237	8.64561	0	0	0	0	0	0	0	0	0
MSTRG.447.3	0.783705	1.60596	0.731121	1.88903	2.62983	1.01401	1.2911	1.16414	1.8791	1.62085	1.42105	1.67199	0.934089	2.08699	0.3052	4.18029	1.51231	3.50885	7.63517	7.79017	6.67461	3.97275	9.48216	10.0239	3.86712	8.3078	8.53942
MSTRG.447.4	0.167834	0	0.247495	1.58052	2.45456	2.01558	1.32493	1.17636	1.99374	0	0	0	1.23428	0	0	3.02989	2.42525	2.81499	0	0	0	0	0	0	0	0	0
BnaA01g06030D	1.06709	1.05338	0.750888	0.669126	0.611678	0.560665	0.610062	0.452869	0.574288	0.859042	1.05082	0.710965	0.650457	0.992725	0.774616	1.27655	1.53399	1.14883	0.976598	1.26899	0.910554	0.757825	0.568782	0.393751	0.130888	0.278949	0.320931
MSTRG.454.1	0.725303	1.07963	0.733279	1.59649	0.264131	0.232011	0.989919	1.36488	0.192274	0.864748	0.392889	1.3501	1.05102	0.940242	1.18789	1.07666	1.0183	1.44875	0.714284	1.33901	1.31093	0.64681	0	0.491653	0.619606	0.565253	0.844681
BnaA01g06040D	5.30122	4.69996	5.29098	4.62149	3.95042	4.66282	5.42153	5.04146	5.68357	5.05943	5.69963	6.29598	5.17459	4.93134	4.89757	9.08285	7.73976	6.8765	5.81112	5.66488	5.95193	5.37763	4.82468	5.85774	5.87614	5.66641	5.7625
BnaA01g06050D	0	0	0	0	0.017359	0	0	0	0	0	0	0	0	0	0	0	0	0	0	0	0	0	0	0	0	0	0
MSTRG.453.1	0.122569	0	0	0.086351	0	0	0	0.059104	0	0.446597	0.148774	0.3376	0.080068	0.072143	0.253605	0.769062	0.220269	1.0543	0.087781	0	0	0	0	0	0	0	0
BnaA01g06060D	0.119455	0.047616	0.011104	0.02693	0.034502	0.029962	0	0.027742	0.058173	0.097758	0.138525	0.1332	0	0.027054	0.230545	0	0.027117	0	0.02956	0.031933	0.137871	0.086934	0.036541	0.052762	0.031443	0	0.0356
BnaA01g06070D	0.100836	0	0.096652	0	0.069046	0	0	0	0	0	0.136831	0.080255	0	0	0.033017	0	0.06049	0.081727	0	0	0	0	0	0	0	0	0
BnaA01g06080D	0	0	0	0	0	0	0	0	0	0	0	0	0	0	0	0	0	0	0	0	0	0	0	0	0	0	0
BnaA01g06090D	0.328921	0.707884	0.69313	0.353377	0.206705	0.367123	0.195006	0.491931	0.183798	0.69195	0.519061	0.532636	0.802615	0.47909	0.476004	0.473905	0.564522	0.723865	0.412613	0.274739	0.41045	0.307609	0.17325	0.344439	0.140845	0.144294	0.040238
MSTRG.456.1	20.4398	21.3924	20.2122	20.9536	19.4622	18.707	15.022	14.1682	16.8975	15.1771	14.3928	13.1322	16.0588	17.3704	15.5366	14.6022	12.5351	13.4873	7.42541	8.29594	8.47365	9.73858	8.91563	8.38593	7.29047	7.9828	7.38517
BnaA01g06100D	0	0	0	0	0	0	0	0	0	0	0	0	0	0	0	0	0	0	0	0	0	0	0	0	0	0	0
BnaA01g06110D	0.240295	0.216029	0.116791	0.174071	0.262758	0.291263	0.47206	0.1941	0.380909	0.09678	0.122389	0.052034	0.063437	0.096903	0.118569	0.046041	0	0.082044	0	0	0	0.271094	0.075064	0.215616	0.099373	0.103316	0.087516
MSTRG.458.1	0.107657	0.20726	0.077936	1.08538	0.975152	1.20656	0.916112	1.9859	1.23853	0.178176	0.04203	0.042321	0.129336	0.135365	0.079005	0.18585	0.20554	0.135733	0.043664	0.125517	0.022198	0.256087	0.587581	0.620931	0.531493	0.80043	0.465807
BnaA01g06120D	0	0	0	0.074996	0	0	0	0.000164	0.000609	0	0	0	0	0	0	0	0	0	0	0	0	0	0.000438	0	0	0.000706	0
BnaA01g06130D	1.39084	1.32655	1.06088	0.851535	0.854792	1.3236	0.551432	0.732006	0.900142	3.52589	2.73054	2.47663	2.68375	2.56984	2.17885	1.87414	2.02931	1.66081	0.324238	3.26733	2.20288	1.34015	0.368001	0.822318	2.06274	1.5055	1.72669
BnaA01g06140D	0.222048	0.726473	0.439036	0.625485	0.21595	0.723739	0.267762	0.499687	0.67646	0.061818	0	0	0	0.081513	0.080563	0.091422	0.057527	0	0	0	0	0	0.058229	0	0	0	0
BnaA01g06150D	0.469176	0.399901	0.867767	0.77803	0.915223	0.778407	0.69893	0.500263	1.26023	0.06996	0.072709	0.059679	0.12566	0.050984	0.049116	0.159824	0.027355	0.154928	0.211634	0.165928	0.203908	0.026141	0.065927	0.062756	0.085	0.086116	0
BnaA01g06160D	2.09284	2.17509	1.64832	3.41422	2.70298	2.97103	3.24266	2.43884	3.65316	3.50687	4.30477	3.40429	6.59775	6.12261	5.34791	5.52368	5.7786	4.91517	2.97764	3.65647	3.30658	6.21922	6.10799	6.54151	7.47392	8.4432	7.96629
BnaA01g06170D	0.52797	1.1256	0.805001	0.654874	1.23227	1.12766	1.88795	1.38189	1.43139	0.619313	1.23655	0.50963	0.780761	1.05026	0.993115	2.0265	2.1457	2.00657	1.81201	1.29005	1.51542	0.316531	2.24864	2.08718	2.38026	1.15691	2.70458
MSTRG.464.1	19.2261	18.9891	16.0359	62.9568	65.3072	69.0646	138.58	131.009	158.753	10.2588	9.43528	11.0512	17.2624	16.4311	18.6771	39.3243	36.7433	40.9268	12.7341	0.709378	14.3979	45.8826	58.232	50.7765	108.255	125.452	115.51
BnaA01g06180D	0	0	0	0	0	0	0	0	0	0	0	0	0	0	0	0	0	0	0	0	0	0	0	0	0	0	0
BnaA01g06190D	17.7366	17.3833	18.5541	8.20027	7.84024	6.63597	4.78095	4.22842	4.09948	7.0271	5.95893	6.95812	6.81076	6.22653	6.99954	3.5561	3.01059	3.92769	11.1301	11.3222	12.2187	5.09202	4.77054	5.29697	2.91309	2.97809	2.58176
BnaA01g06200D	0	0	0	0	0	0	0	0	0	0	0	0	0	0	0.069541	0	0	0	0	0	0	0	0	0	0	0	0
BnaA01g06210D	4.2282	4.56264	3.781	3.60645	3.22557	4.16577	3.78532	3.57331	3.96089	2.7609	2.95252	4.13703	2.7562	2.06669	3.28548	3.28962	4.42166	3.00968	4.54235	4.12381	3.7519	5.15122	3.792	3.46203	3.33091	3.05584	2.59172
BnaA01g06220D	15.6854	16.4166	15.9584	13.6126	12.7506	12.0879	10.4837	9.74099	10.8073	7.14242	8.61028	7.94825	9.70081	9.72348	8.92909	8.14538	9.51815	8.14947	14.3077	14.4704	14.8987	13.38	12.7668	13.2609	8.88169	9.71319	9.537
MSTRG.470.1	3.40496	3.0268	2.01619	3.43521	2.34975	1.83808	1.48039	1.30436	2.61106	3.52651	3.54985	4.73056	2.14339	3.41733	2.23835	2.29152	2.61755	2.19979	4.86879	4.93109	6.55237	3.10949	2.31293	3.67985	0.82552	2.65618	2.49096
BnaA01g06230D	0	0	0	0.248878	0	0	0	0	0.245487	0	0	0	0	0	0	0	0	0	0	0.437644	0	0	0	0	0.454279	0	0.094743
MSTRG.470.3	0.384225	0	0	0.769579	0.529242	0.924361	0.454857	0	0.037963	0	0.369178	0.039939	2.94737	0	0	1.10858	0	0	0.440873	0.021993	0.332063	0.100726	0	0.035639	0	0	0.104266
BnaA01g06240D	0.237347	2.02454	4.44032	0	0.984429	1.14143	1.00338	2.53104	0	2.14325	0	0	1.04342	1.09437	3.29	1.58046	3.41649	3.2044	0.260647	0	0.325791	0	0.364343	0	2.37804	1.55533	0.906806
MSTRG.466.1	5.0177	4.88921	4.7624	5.22361	5.26251	5.92992	4.98861	5.52629	5.33289	5.23354	5.03513	5.86713	4.86515	6.0983	5.51624	5.88868	5.24957	5.44639	5.78667	5.55237	5.87196	5.21495	4.98888	4.62053	5.11445	4.26764	5.66035
BnaA01g06250D	0	0	0.000145	0	0	0.000132	0	0	0	0	0	0	0.022121	0.008087	0	0	0	0	0	0.01881	0	0	0	0	0	0	0
BnaA01g06260D	0	0	0	0	0	0	0	0	0	0	0	0	0	0	0	0	0	0	0	0	0	0	0	0	0	0	0
BnaA01g06270D	0.480629	0.578648	0.22002	1.01609	1.40098	1.35896	1.34003	1.50514	2.00327	0.397124	1.38605	0.642516	0.25487	0.371853	0.670568	1.57039	1.70338	2.1798	0.251811	0.123237	0.166077	0.984986	1.76439	0.654897	0.717418	0.478981	0.779736
BnaA01g06280D	0	0	0	0	0	0	0	0	0	0.186364	0.345115	0.27431	0.630019	0.396371	0.266117	0.136204	0.179318	0.431598	0	0	0	0	0	0	0	0	0
BnaA01g06290D	0	0	0	0	0	0	0	0	0	0.08358	0.176114	0.539619	0.253442	0.12523	0.382283	0.18166	0	0.35556	0	0	0.094069	0	0	0	0	0	0.093459
BnaA01g06300D	0	0	0.059455	0	0	0	0.108087	0.047415	0	0	0	0.05747	0	0	0.047618	0.004197	0.041431	0.03087	0.057446	0.026997	0	0	0	0.058991	0	0	0
BnaA01g06310D	0	0	0	0	0	0	0	0	0	0	0	0	0	0	0	0	0	0	0	0	0	0	0	0	0	0	0
BnaA01g06320D	0.314202	0	0	0	0.005758	0	0	0	0	0	0.03488	0.38823	0.15986	0.032151	0.05354	0.308061	0.095196	0.094497	0.124219	0.016161	0.063489	0.051664	0	0	0.046025	0.035869	0
MSTRG.472.2	3.74875	5.81751	4.53551	5.08036	0.144479	5.93346	4.856	4.45824	8.30324	7.76099	5.95838	6.63277	9.42508	7.86498	8.81377	6.20159	0.136721	9.22879	1.40626	0.895757	0.596362	0.250357	0.249854	3.78699	0.283409	0	0.019752
BnaA01g06330D	5.20131	5.13291	4.78722	4.96077	7.06876	5.64327	6.16577	5.89373	6.77653	5.70042	6.54023	7.34458	6.3054	6.64982	6.7647	7.87581	9.58653	7.01592	7.45969	9.82344	10.2138	5.00108	5.08878	5.69238	7.17815	8.80802	9.10629
MSTRG.478.1	1.96173	1.73264	1.80989	3.73292	3.67112	4.81578	4.93623	4.30979	6.45225	1.34966	1.69344	1.52672	2.05636	2.12051	1.62584	2.09804	2.48569	1.95195	2.56438	2.47677	2.18427	2.51848	2.98816	1.08788	5.2956	4.77765	3.25914
BnaA01g06340D	0	0	0	0	0	0	0	0	0	0	0	0	0	0	0	0	0	0	0	0	0	0	0	0	0	0	0
BnaA01g06350D	7.53667	7.11389	2.77554	10.5298	10.9565	12.2682	5.51717	5.74603	18.8945	6.69055	7.87569	2.5409	4.41955	3.72515	4.48834	7.82645	2.51736	7.39963	4.4931	4.29316	4.02527	7.42361	7.54621	7.11981	7.92876	9.1694	8.4096
MSTRG.480.1	0.91069	1.88869	0.707812	3.60325	1.45223	2.34534	3.63394	3.28499	4.02078	1.30461	1.97085	0.729418	0.660536	0.950072	0.580769	1.90132	1.09284	1.6233	1.22281	0.777462	0.711822	1.21499	0.684895	1.48905	2.00688	1.26075	0.75511
BnaA01g06360D	0	0	0	0	0	0	0	0	0	0	0	0	0	0	0	0	0	0	0	0	0	0	0	0	0	0	0
MSTRG.482.1	0.976181	1.22973	1.0352	0.577012	0.656101	0.641096	0.433403	0.449328	0.778557	1.44577	1.59956	1.33332	0.54043	0.500157	0.668715	1.06791	0.642124	0.999449	1.61546	1.78161	1.86659	1.06711	0.847731	0.768009	0.454164	0.581535	0.636326
BnaA01g06370D	0	0	0	0	0	0	0	0	0	0	0	0	0	0	0	0	0	0	0	0	0	0	0	0	0	0	0
MSTRG.483.1	2.24378	1.94932	2.5067	1.59765	1.13009	1.14566	1.58011	0.00745	1.00192	2.33598	2.16047	2.27188	1.90059	2.83234	2.83394	2.88733	2.52376	2.87476	3.89169	3.13213	2.82504	1.54301	1.92109	1.32534	1.86364	1.30442	1.50176
MSTRG.483.2	0	0	0	0	0.052434	0.108591	0	0.046177	0	3.55616	3.41043	3.76094	1.89082	0	0	0	0.181637	0	0	0	0	0	0	0	0	0	1.60411
BnaA01g06380D	0.808477	1.52082	1.7274	1.0128	0.35164	0.868544	0.262865	1.54865	0.440425	0.321344	0.476054	0.281576	0	2.42333	2.5656	3.1659	2.57311	2.99452	3.00061	4.67772	4.73247	2.11507	0	2.28461	0	0	0
MSTRG.483.4	1.34231	0.801113	0.942451	0.785124	0.485277	0.862103	1.95125	0.001923	0.606426	0	0.013415	0.03534	0.101381	0	0	0	0	0	2.76746	0	0.870324	0	0	1.07548	2.06799	0.025363	0
MSTRG.483.5	1.28244	2.04574	0.140731	0.29549	0.875673	0.833994	0.158871	0.010759	1.04914	0.022953	0.004383	0	0	0.000156	0.000149	0	0.009797	0	2.93155	0.00015	1.17738	0	3.85476	0	0.694618	4.31379	1.56518
BnaA01g06390D	0	0	0	0	0	0	0	0	0	0	0	0	0	0	0	0	0	0	0	0	0	0	0	0	0	0	0
BnaA01g06400D	0.077457	0.034025	0.03475	0	0	0	0	0	0.066921	0	0	0	0	0	0	0	0	0	0.072116	0	0.155059	0.022419	0	0	0.065377	0.020975	0.073773
MSTRG.485.1	18.1969	22.1725	17.7164	11.1233	11.6485	9.86575	8.6901	9.53225	9.05273	5.50671	6.26006	8.89043	11.7609	10.6029	9.5189	13.7742	11.0325	13.554	22.0986	22.4922	24.8221	22.4926	19.66	20.4142	16.6906	15.9454	13.6246
BnaA01g06410D	0.124236	0.24223	0	0.499649	0	0.134772	0.164811	0.203216	0	0.049022	0.145665	0.073974	0.05456	0.087344	0.346063	0.176432	0.045163	0.152043	0	0	0	0.194428	0.682742	0	0	0	1.23053
MSTRG.487.1	20.8983	23.8587	21.7592	25.9682	25.9704	27.3374	26.0159	20.7148	30.414	14.2717	16.2829	15.3873	17.2235	20.1749	19.7172	14.6399	15.4925	16.8723	46.8196	43.0298	49.0611	36.1342	41.8648	41.1116	36.2535	39.4068	38.3612
MSTRG.487.2	2.19439	1.25307	1.29942	3.49099	0.284586	0.120819	0	1.41668	1.79872	1.78833	0.432763	0	1.72824	1.29356	1.09108	2.63253	1.78668	2.43351	3.77188	5.36543	5.73646	6.63403	2.69899	3.20256	3.65417	3.41572	1.76936
BnaA01g06420D	0	0	0	0	0	0	0	0	0	0	0	0	0	0	0	0	0	0	0	0	0	0	0	0	0	0	0
BnaA01g06430D	0	0	0	0	0	0	0	0	0	0	0	0	0	0	0	0	0	0	0	0	0	0	0	0	0	0	0
MSTRG.488.1	36.4193	35.9596	33.6285	38.948	26.8915	39.6484	48.9949	34.7838	51.5381	32.8905	33.2778	33.3705	20.1139	27.4922	28.6604	43.6608	42.0308	45.4004	96.545	97.2052	97.2184	95.0496	98.8043	94.1762	118.098	72.8893	75.316
BnaA01g06440D	0	0	0	0	0	0	0	0	0	0	0	0	0	0	0	0	0	0	0	0	0	0	0	0	0	0	0
BnaA01g06450D	0	0	0.014818	0	0	0	0	0.011856	0	0	0	0	0	0	0	0.013876	0	0	0	0	0	0	0	0	0	0	0
BnaA01g06460D	0	0	0	0	0	0	0	1.66499	0	0	0	0	0	0.018703	0	0	0	0	0	0	0	0	0	0	0	0	0
BnaA01g06470D	0	0	0	0	0	0	0	0	0	0	0	0	0	0.015876	0	0	0	0	0	0	0	0	0	0	0	0	0
MSTRG.473.1	13.166	12.7645	11.2673	13.8128	13.3737	17.4857	15.8035	11.135	16.8344	42.2752	37.4943	36.3752	33.0014	34.1123	31.9989	34.3694	33.2903	34.0009	7.25373	7.16454	7.17409	10.7725	8.947	9.0181	7.47092	13.2415	9.89881
MSTRG.474.1	0.429633	0.537719	0.152584	0.22694	0.35208	0.137734	0.074705	0.031467	0.040758	0.890233	2.36782	1.76836	1.25711	1.37157	1.84231	1.3807	1.47	1.62586	0.82113	0.494819	0.386804	0.164502	0.470109	0.24934	0.073	0.36708	0.08305
MSTRG.475.1	1.95466	2.75435	2.40246	3.60953	3.39352	5.25414	15.1828	12.4112	11.3645	0.016645	1.50786	0	0	0	0	0	0.038856	0	4.77838	3.49508	5.44283	5.10694	6.58056	5.49726	6.14049	6.84402	7.52189
BnaA01g06480D	4.02119	2.65056	3.26947	3.89198	7.29289	7.47354	14.5233	12.1302	16.0609	0	0	0	0	0	0.093032	0	0	0.122221	6.1387	6.00275	6.97743	7.2542	6.8781	8.42447	5.96791	11.5997	5.66474
BnaA01g06490D	7.6605	10.1633	8.52861	1.26831	1.21182	0.856306	2.25208	2.5772	2.44028	12.0168	3.09799	9.87264	2.44382	2.05295	1.54287	14.0836	10.0329	14.1261	22.096	14.4376	19.7639	9.58337	6.44109	6.12063	0.602774	1.10139	0.51156
BnaA01g06500D	0.11771	0.199307	0.107319	0.371182	0.223223	0.419623	0.528649	0.853568	0.67478	0.107105	0	0.058856	0.129062	0.154445	0.045387	0.105706	0.107552	0.157012	0.165254	0	0.240885	0.329439	0.243349	0.350187	0.281498	0.284357	0.356797
BnaA01g06510D	0	0	0	0	0	0	0	0	0	0	0	0	0	0	0	0	0	0	0	0	0	0	0	0	0	0	0
MSTRG.477.1	6.22819	6.00889	5.40899	5.3423	6.70377	5.52816	6.15507	5.59592	5.28176	10.9057	10.9941	11.4389	9.3414	9.43507	9.90742	10.917	10.0854	10.2126	5.99504	7.11604	6.85081	7.22282	7.82286	7.20727	6.51261	7.82282	6.77126
BnaA01g06520D	0	0	0	0	0	0	0	0	0	0	0	0	0	0	0	0	0	0	0	0	0	0	0	0	0	0	0
MSTRG.490.1	3.4566	4.65773	4.88772	1.92566	2.95389	6.66697	9.59849	6.98785	7.18975	6.69186	3.32492	3.66696	2.79409	2.35592	1.06297	8.06607	7.126	25.7112	1.02757	1.88733	3.37866	3.92624	5.59202	6.73187	6.05193	1.95245	7.30137
BnaA01g06530D	19.4322	17.072	17.3577	28.8393	30.2621	26.1234	27.2803	27.4546	33.0873	33.5804	32.2746	30.4854	21.031	20.6486	24.1543	45.3725	45.942	26.2478	23.4948	23.434	21.1842	36.9084	35.14	31.5987	30.9655	30.5256	25.7544
MSTRG.490.3	0	0	0	0	0	0	0	0	0	0	0	0	0	0	0	0	0	1.50955	0	0	0	0	0	0	0	0	0
BnaA01g06540D	22.2714	17.0746	19.8809	50.6155	57.4194	65.6121	84.8932	92.6709	76.0474	21.0891	51.1248	40.3882	34.5991	45.3043	41.7012	183.89	64.9939	166.182	17.0409	25.2801	25.4289	78.4852	92.9452	83.6164	91.6384	91.9822	93.153
BnaA01g06550D	0.672649	0.487477	0.453069	0.412784	0.391421	0.169567	0.198675	0.111123	0.202263	0	0	0	0	0	0	0	0	0	0.433514	0.40677	0.279094	0.068027	0.086038	0.07553	0.113315	0.158675	0.176069
BnaA01g06560D	0	0	0	0	0	0	0	0	0	0	0	0	0	0	0	0	0	0	0	0	0	0	0	0	0	0	0
BnaA01g06570D	0.03025	0.064571	0.156742	0.285211	0.271066	0.36341	0.15948	0.128814	0.224142	1.24202	1.70179	1.04247	1.35196	0.967738	1.14012	0.623883	0.74734	0.343321	0.179537	0.154424	0.162654	0.226935	0.036588	0.103864	0.197129	0.532007	0.173262
BnaA01g06580D	0	0	0	0	0	0	0	0	0	0	0	0	0	0	0	0	0	0	0	0	0	0	0	0	0	0	0
BnaA01g06590D	0	0.031805	0	0	0	0	0	0	0	0	0	0	0	0.013529	0.102455	0	0	0	0	0	0	0	0	0	0	0	0
MSTRG.493.1	15.3645	1.03562	8.23452	5.71604	2.66077	7.28349	4.23122	2.14638	4.36896	0	0	2.89883	0	3.65893	4.1885	2.36243	0	3.63729	3.00192	2.25738	2.07486	7.05918	11.3028	9.12927	4.17766	8.06911	0
MSTRG.493.2	0	0	0	0	2.38639	0	0	0	0	0	0	0	0	0	0	0	0	0	0	0	0	0	0	0	0	0	0
BnaA01g06600D	0	0	0.004449	0	0.12648	0	0	0.001686	0	0	0	0	0	0.004186	0	0	0	0	0	0	0	0.003793	0	0	0.179144	0	0
BnaA01g06610D	0	0	0	0	0	0	0	0	0	0	0	0	0	0	0	0	0	0	0	0	0	0	0	0	0	0	0
BnaA01g06620D	0.065646	0.127758	0	0.731341	0.585235	0.145762	0.505154	0.118763	0	0	0	0	0.070537	0.102785	0.3872	0.237716	0.217256	0	0.067074	0.059903	0.067248	0.096277	0.240379	0	0	0.152418	0
MSTRG.496.1	0	0	0	0	0	0	0	0	0	0	0	0	0	0	0	0	0	0	0	0	0	0	0	0	0	0	0
BnaA01g06630D	0.089532	0	0	0.017456	0	0	0.767329	0	0	0	0	0	0	0	0	0	0	0	0	0	0	0	0	0	0	0	0
BnaA01g06640D	0.085722	0.2798	0.086716	0	0	0	0	0	0	0.225697	0.111464	0.17202	0.339112	0.370571	0.282517	0	0.026254	0.060581	0	0.055294	0	0	0.092799	0.061042	0	0	0
BnaA01g06650D	0	0	0	0	0	0	0.034349	0	0	0	0	0	0	0	0	0	0	0	0	0	0	0	0	0	0.060255	0	0
BnaA01g06660D	0	0	0	2.53936	0	0	0	0	0	0	0	0	0	0	0	0	0	0	0	0	0	0	0	0	0	5.06914	0
MSTRG.498.1	5.17462	5.02581	5.07932	5.22659	5.39693	5.83939	5.77813	5.7427	4.86293	7.8942	7.78078	8.49738	6.93758	7.46157	7.70055	12.4862	12.8843	12.1223	5.62042	5.55863	6.35623	4.60543	5.26736	5.37923	6.29952	5.79554	5.46988
BnaA01g06670D	0	0	0	0	0	0	0	0	0	0	0	0	0	0	0	0	0	0	0	0	0	0	0	0	0	0	0
BnaA01g06680D	1.39479	1.07752	1.14077	3.22997	2.62237	2.40382	3.10998	2.77756	3.20147	0.848161	6.76233	0.728091	2.31547	0.198636	1.82156	3.80769	3.09583	3.85062	1.87607	2.54991	1.72924	1.5456	1.87473	1.39146	1.58653	1.0157	1.5425
MSTRG.500.1	0	0	0	1.22764	0	1.48889	0	1.16572	0	0	0	0	0	0	0	0	0	0	0.661608	0.891536	0.782607	0	0	0.0055	0	0	0
BnaA01g06690D	0	0	0	0	0	0	0	0	0	0	0	0	0	0	0	0	0	0	0	0	0	0	0	0	0	0	0
BnaA01g06700D	2.48518	2.58824	2.3315	2.34239	1.90018	1.95754	2.19755	2.14401	1.916	6.0755	6.30313	5.42085	6.12665	4.56773	4.20131	9.09719	8.54095	8.85277	6.42684	5.53619	5.02702	1.16133	2.14581	2.03275	1.51072	1.85071	2.08529
MSTRG.501.2	0	0	0	0	0	0	0	0	0	0	0	0	0	0	0	0	0	0	0	0	0	2.88127	0	0	0	0	0
BnaA01g06710D	0	0	0	0	0	0	0	0	0	0	0	0	0	0	0	0	0	0	0	0	0	0	0	0	0	0	0
BnaA01g06720D	0	0	0	0	0	0	0	0	0	0	0	0	0	0	0	0	0	0	0	0	0	0	0	0	0	0	0
MSTRG.502.1	0	0	0	0	0.013352	13.495	0	0.200211	0	0	0	0.059134	0	0.315477	0	0	0.188926	0	0.10564	0.090457	0.069938	0	0	0	0	0	0
BnaA01g06730D	0.371729	0.649181	0.463676	0.269093	0.309896	0.315356	0.939603	0.336485	0.337907	0.143741	0.750436	0.532904	1.73112	1.2064	0.905785	0.201403	0.186492	0.054314	0.050966	0.114819	0.091247	0.322538	0.039633	0.108312	0	0.049019	0.164339
BnaA01g06740D	0.931452	0.424945	0.456192	3.87602	7.87379	4.13852	7.00134	7.53065	4.19056	0.491189	0.600516	0.319208	0.171069	0.219652	0.370248	0.114192	0	0.341315	0	0	0	1.49579	0.478098	0.696755	0.992286	1.03525	1.20792
MSTRG.503.1	1.60393	1.56696	2.15292	5.21352	4.36121	4.64433	8.47233	6.55871	4.20735	0.632547	0.771964	1.03723	5.16596	3.76253	4.84337	1.62245	1.60191	2.28981	0.841865	1.71709	1.02687	4.61568	4.77678	5.47303	6.56535	7.22219	6.35598
BnaA01g06750D	2.86701	16.637	13.9457	26.287	5.56667	35.9581	38.0164	41.9869	33.0659	2.60092	2.636	17.5113	70.9149	14.6475	92.7842	4.16759	6.21767	6.02772	1.40017	3.01522	2.92328	29.5159	32.7475	4.85945	34.9882	39.5788	40.6016
MSTRG.504.1	0	0.462003	0.004285	0.497557	0.390366	0.386331	1.24476	2.02122	0.032034	0	0.852034	0.558141	0	0	1.79094	0	0.058637	0.695317	0	0.045707	0	0.253901	1.85563	0.502079	0	0	0.041393
BnaA01g06760D	0.544375	0.592195	3.41237	0.587497	0.364264	0.683016	3.63626	3.18827	1.35879	1.88627	4.62549	0.888769	1.23355	1.53057	5.93198	1.73644	1.98613	1.29007	1.84637	1.20416	0.75305	0.666247	2.7956	0.841015	0.543101	1.21915	1.27717
BnaA01g06770D	0.195775	0.057189	0.187178	0.148889	0.184328	0.109418	0.142049	0.054608	0.103466	0.098404	0.097097	0.082525	0.145634	0.200753	0.358019	0.055954	0.030442	0.044587	0.260664	0.139732	0.301268	0.029091	0.036683	0.016193	0.031671	0.096019	0.035738
MSTRG.505.1	1.09644	1.58632	0.612734	1.51365	1.13014	0.711189	1.86356	1.65018	1.69293	0.947435	0.925857	1.07111	0.98351	1.51878	1.13654	1.53184	2.07102	1.99712	1.11039	0.928359	0.886621	1.10413	0.492153	0.67897	1.84312	2.07246	1.83064
BnaA01g06780D	6.48534	5.42375	7.75106	6.54882	6.56293	5.9628	7.30011	6.99201	6.17036	6.80126	6.99475	6.02974	6.74337	6.59533	5.72789	8.12805	8.43074	8.0041	7.01475	8.338	7.81309	5.56442	5.42275	6.18949	8.91776	6.25725	8.4287
BnaA01g06790D	0	0	0	0	0	0	0	0	0	0	0	0	0	0	0	0.030588	0	0	0	0	0	0	0	0	0	0	0
MSTRG.506.1	13.6587	13.1768	13.336	19.9061	23.7738	23.8165	25.8659	23.9102	23.9733	39.3169	43.6325	40.7929	12.6989	13.2063	12.5327	26.8718	20.7583	22.5307	8.74887	9.13965	7.64461	24.3906	22.9672	17.8677	7.61516	8.90816	8.89978
BnaA01g06800D	0	0	0	0	0	0	0	0	0	0	0	0	0	0	0	0	0	0	0	0	0	0	0	0	0	0	0
BnaA01g06810D	1.4171	1.20765	1.75636	2.58463	3.64668	2.62472	2.17616	2.50973	2.95343	1.67645	1.51336	1.96563	2.27684	3.06723	4.88286	4.15675	2.92893	2.50557	1.49775	1.76359	1.6083	1.4252	1.52536	1.91595	1.51888	1.61937	1.59482
MSTRG.507.2	1.23128	1.20368	0.237096	0.137682	1.20795	0.191348	0.291517	0.156815	0.196325	0.461137	0.489585	0.773968	1.37892	0.27214	0.262779	0.360537	0.305878	1.30356	0.910787	0.180664	1.1315	0.692531	0.274719	0.420145	0.521107	0.034584	0.279972
BnaA01g06820D	128.8	123.76	113.724	182.815	195.012	184.974	246.674	248.075	212.571	79.0219	73.2666	83.5711	98.5186	104.457	105.545	111.379	105.106	122.438	72.9439	81.2037	75.3648	189.062	178.739	202.113	266.091	225.777	289.276
MSTRG.509.1	0	0	0	0	0.070974	0	0	0	0	0	0	0	0	0	0	0	0	0	0	0	0	0	0	0	0	0	0
MSTRG.510.1	0.1988	0.356389	0.036882	0.125056	0.17877	0.108367	0.437574	0.108207	0.208116	0	0.046643	0.24099	0.077934	0.234469	0	0	0.169634	0.219582	0	0.063138	0.071899	0.340977	0.276659	0.383658	0.080644	0	0.460954
BnaA01g06830D	0	0.021712	0	0	0	0.229742	0.911212	0.152005	0.322254	0.136702	0	0	0	0.040325	0	0	0	0.047387	0	0	0	0.036151	0	0	0	0.223479	0.048786
BnaA01g06840D	0.12542	0	0	0	0	0	0.491248	0.028557	0.123502	0	0	0	0	0	0	0	0	0	0.061213	0	0	0	0	0	0	0.508545	0.312465
MSTRG.513.1	0.139866	0.09223	1.64479	0	2.07117	1.40824	0.423216	3.16064	1.43021	0.023781	0.110445	3.9988	0.094649	3.1531	0.93986	0.056643	3.17037	1.97197	0.721875	0.142054	0.588626	0.13548	0.050248	0.057737	0.0257	0	0.027042
MSTRG.513.2	5.17146	4.72587	0.815071	0	1.23437	1.20946	3.2952	0.338848	1.11618	4.06145	0.218216	0.395087	4.47791	0.001303	2.64487	6.78166	0	2.31574	3.95252	0.196698	3.28141	0.163081	2.76834	4.19166	2.59701	3.04399	0.045721
MSTRG.513.3	0	0	2.53326	0	1.03917	1.09474	0	0	1.33222	0	0.070274	0	0	1.6891	0.777088	0	2.93678	2.33148	0	0.076357	0	0.016832	0	0	0	0	0.015273
MSTRG.513.4	0.059517	0	0.524387	0.086839	0	0.468111	0.094478	0.055264	0.11397	0	0.001569	0	0.07412	0	0.22928	0	0.000366	0	0.052517	0.002066	0	0.002073	0.09538	0.061679	0.035653	0	0.1297
BnaA01g06850D	0	0.134028	0.007404	0.043644	0.000406	0	0.028648	0	0.048494	0.011813	3.04945	0.123462	0	0.06132	0	0.076021	0.070285	0.044004	0.067997	3.45501	0.088486	2.65096	0.025034	0.005891	0	0	2.22438
MSTRG.513.6	0.013503	0	0	2.48947	0	0	0	0	0	0	0	0	0	0	0	0	0	0	0	0.045355	0	0.08304	0	0	0	0	0
MSTRG.513.7	0	0	0	1.92893	0	0	0	0	0	0	0	0	0	0	0	0	0	0	0	0	0	0	0	0	0	0	0
BnaA01g06860D	1.45112	1.51349	1.40536	0.716227	0.588436	0.669385	0.376116	0.529378	0.671162	1.16666	1.47255	1.45975	0.502735	0.857003	0.746069	0.979372	0.876805	0.934044	1.77316	1.81622	1.66881	0.56634	0.453558	0.555069	0.419477	0.360067	0.273276
BnaA01g06870D	0.040738	0.041839	0.099212	0	0.037044	0	0	0.031765	0	0.067951	0.020538	0.014425	0.184829	0.073727	0.034222	0.038216	0	0	0.085976	0.159496	0.084905	0.025482	0	0.044915	0	0	0
BnaA01g06880D	0	0	0	0	0	0	0	0	0	0	0	0.041706	0	0.036237	0	0	0	0	0	0	0	0.072344	0	0	0	0	0
BnaA01g06890D	0.062287	0.173998	0.069248	0	0.019766	0.020369	0	0.017677	0	0	0	0.022488	0	0.029374	0	0	0.020616	0	0.22969	0.043419	0	0	0	0.020119	0.019303	0.021729	0.024202
BnaA01g06900D	0.107315	0.102376	0.100765	0	0.045524	0	0.0337	0.034541	0	0.145419	0.275996	0.107173	0.037352	0	0	0.108312	0.069336	0.092111	0	0.0198	0	0.15356	0.031945	0.073597	0.062459	0	0.001734
MSTRG.514.1	2.37937	2.78684	2.86206	3.18892	3.52294	3.18969	6.87588	6.21064	6.15811	2.91799	2.37971	1.83011	2.65021	2.48487	3.05841	6.25808	6.74192	5.0656	3.80721	4.4286	4.16948	3.71722	4.54051	4.65919	6.60724	4.82327	6.79389
BnaA01g06910D	0	0	0	0	0	0	0	0	0	0	0	0	0	0	0	0	0	0	0	0	0	0	0	0	0	0	0
BnaA01g06920D	0	0	0	0	0	0	0	0	0	0	0	0	0	0	0	0	0	0	0	0	0	0	0	0	0	0	0
BnaA01g06930D	0	0	0	0	0	0	0	0	0	0	0	0	0	0	0	0	0	0	0	0	0	0	0	0	0	0	0
MSTRG.515.1	1.25178	1.40789	1.76422	0	0.586848	0.58418	0.252396	0.263009	0.209022	2.77696	3.14752	3.31729	1.75341	2.27121	1.83385	1.35966	0.556254	1.0707	0	3.57942	3.009	0.599073	0.639323	0.373582	0.186272	0.236529	0.383559
MSTRG.515.2	0	0	0	0	0	0	0	0	0	0	0	0	0	0	0	0	0	0	3.05337	0	0	0	0	0	0	0	0
BnaA01g06940D	0.569932	0.554619	0	0.468814	0	0	0	0	0	0	0	0.123068	0	0	0	0	0.558582	0.247321	1.23114	0	0.308828	0	0	0.258152	0	0	0
BnaA01g06950D	0	0	0	0	0	0	0.036533	0.030777	0	0	0	0	0	0	0	0.033941	0.034314	0	0	0	0	0	0.020674	0	0	0	0.040284
BnaA01g06960D	0	0	0	0	0	0	0	0	0	0	0	0	0	0	0	0	0	0	0	0	0	0	0	0	0	0	0
BnaA01g06970D	0.087173	0.382169	0.276559	0.680723	0.041181	0.442351	0.293469	0.161735	0.178831	0.416752	0.17033	0.672255	0.190963	0.541176	0.132746	0.320179	0.307126	0.602882	0.400217	1.40227	0.290524	0.191197	0.35342	0.514006	0.476515	0.08674	0.123843
BnaA01g06980D	0	0	0.019699	0.068068	0.059385	0.030745	0.318783	0.031896	0.057943	0	0.009326	0.009763	0	0	0	0	0	0	0	0	0	0	0.032139	0.02074	0	0.009371	0.061715
BnaA01g06990D	3.79568	2.78227	4.94111	5.36283	5.79721	5.95885	5.08854	7.31316	6.9841	3.93585	5.00704	5.05281	5.7446	4.82	5.90487	4.77063	5.67398	6.10828	5.12513	4.50504	4.9048	5.46333	5.77003	6.98803	8.60659	6.88976	7.95292
MSTRG.517.2	0.916452	2.34985	0.440723	0.435289	0.440789	0.625064	0.881109	0.513095	0.454954	1.50573	1.33995	0.546143	0.216247	0.543543	0.462693	1.40222	1.05013	0.949372	0.993123	0.484373	1.10484	1.67523	0.712865	0.366487	0.566846	2.10909	1.03671
MSTRG.518.1	4.48942	3.7238	3.59671	9.09969	10.2667	10.3866	13.7	13.4767	12.5782	2.14107	2.12588	1.48048	4.12965	4.1925	4.972	6.02725	6.61031	6.14315	4.1574	5.15187	4.19904	9.07736	10.114	8.6976	14.6769	12.1209	13.5627
BnaA01g07000D	0	0	0	0	0	0	0	0	0	0	0	0	0	0	0	0	0	0	0	0	0	0	0	0	0	0	0
BnaA01g07010D	0.357904	0.405019	0.425614	0.385391	0.399119	0.311455	0.166721	0.243092	0.274329	0.104372	0.152308	0.218453	0.15771	0.244997	0.210491	0.147383	0.171051	0.233748	0.59203	0.629422	0.487052	0.522126	0.460124	0.18781	0.394548	0.449901	0.30564
BnaA01g07020D	0	0	0	0.019465	0	0.058562	0	0	0	0	0.028987	0	0	0	0	0	0	0.053582	0	0	0.11833	0	0.054756	0.034337	0	0.031236	0
BnaA01g07030D	0	0	0	0	0	0	0	0	0	0	0	0	0	0	0	0	0	0	0	0	0	0	0	0	0	0	0
BnaA01g07040D	0	0	0	0	0	0	0	0	0	0	0	0	0	0	0	0	0	0	0	0	0	0	0	0	0	0	0
MSTRG.520.1	4.8082	4.89918	4.04707	5.34912	5.83444	5.15893	4.05727	4.86897	4.77652	4.69366	4.4058	4.1336	5.6893	5.14395	5.8534	6.79753	7.08502	5.80492	3.6816	4.71504	5.2092	4.00557	4.19268	3.67366	4.10861	4.00074	3.99155
MSTRG.521.1	3.71496	4.01608	5.2299	3.27695	4.69312	4.47763	3.58013	4.68446	4.96395	4.73889	2.39198	4.26765	4.38381	5.09052	4.56079	5.61294	3.11055	5.15469	5.70636	0.714522	0.782282	5.15923	0.695124	4.4496	0.769616	0.996517	0.774103
BnaA01g07050D	0	0	0	0.104775	0	0	0	0	0.228207	0.471175	3.68124	0	0	0	0	0	0	0	0	9.20434	10.8376	0	11.8211	0	15.8301	10.9871	11.6806
MSTRG.521.3	0.535207	0.551773	0	1.71909	0.660676	0	1.19502	0.532119	0.450143	0.495517	0.651461	0.538446	0.696047	0.351744	0.570661	0.409296	1.87585	0.463629	0.633683	2.97794	2.0241	1.02166	1.54205	3.90124	1.51269	2.00047	1.39241
BnaA01g07060D	0.672305	0.739463	0	1.14457	0.726611	0.870886	0.840539	0.019884	0.02441	0.369675	0.825164	0.935649	0.946521	0.942799	0.828125	0.986868	1.85521	0.865525	0.543031	0	0	0.170062	0	0.896726	0	0	0
BnaA01g07070D	0.017018	0.028674	0	0.024456	0	0	0	0.088265	0	0	0	0.026477	0.027659	0	0.055066	0	0.023454	0	0.077657	0	0	0.022413	0.056921	0	0.153063	0	0
BnaA01g07080D	0.208875	0.342472	0.264678	0.089227	0.22504	0.513274	0.37659	0.845975	0.447325	0	0	0	0	0.041154	0.084792	0.045577	0.091774	0	0.105092	0.049731	0.079155	0.063991	0.214787	0.162691	0.427608	0.27369	0.392154
BnaA01g07090D	0	0	0	0	0	1.13437	0	0	0.413227	0.170129	0	0.43435	0.567415	0.377397	0.631298	0	0.23748	0	0.352608	1.08368	0.972708	0.718132	0	1.00954	0.247066	0.083159	0.325261
MSTRG.522.1	2.32171	1.43542	2.04577	5.48345	5.20813	6.21245	4.50788	3.6862	3.67255	3.1284	5.26567	4.51591	3.14308	4.03334	2.97657	7.96567	0	2.26898	2.2118	3.38736	5.26922	4.86162	2.51161	4.72234	4.05619	4.62001	5.5925
MSTRG.522.2	1.74134	0.210676	0.733884	1.8156	1.02148	0.44364	0.68042	0.296229	0	0	0	0.487492	0	0.630448	0.173864	0.381301	1.05473	0.280038	0.561222	0.645953	0.113398	1.03494	0.3479	0	0	0.356567	0
MSTRG.522.3	0	0	0	0	0	0	0	0	0	0	0	0	0	0	0	0	4.90642	0	0	0	0	0	0	0.006821	0	0	0
MSTRG.522.4	0.071451	0.963526	0.486186	0.087351	0.700195	0	1.15498	2.58236	2.39466	0.992576	0.056519	0.339189	0.880618	0.223871	1.46742	0	0.458527	0	1.70003	1.09814	0	0	2.18794	0.056293	1.38596	0.179704	0.057719
BnaA01g07100D	0.032757	0.046631	0.023879	0.009473	0.052236	0	0.039357	0	0.073451	0.018234	0.027168	0.013727	0.033685	2.5e-05	0.050463	0.021513	0.032174	0.08713	0.018768	0.088567	0.020088	0.060661	0	0	0.035063	0.037379	0.062743
MSTRG.522.6	0.154617	1.59888	0.762338	0.152466	0.556024	0.211479	0.745202	0.395419	1.08909	0.965732	0.280513	0.34	0.782069	0.283785	0.738286	0.044027	0.273128	0	0.911592	0.420085	0.127556	0.066326	0.300911	0.129439	1.42304	0.325087	0.388098
MSTRG.522.7	0	0	0	0	0	0	0	0	0	0	0	0	0	0	0	0	0	4.93104	0	0	0	0	0	0	0	0	0
BnaA01g07110D	0	0	0	1.47124	0.82523	0	0.778149	0	0.70893	1.8299	1.45202	0	0	3.10806	0	0	0	0.886509	0	0	0	0	0	1.27335	1.33258	1.54182	1.07374
BnaA01g07120D	0.626448	0.68638	0.700571	0.614274	0.688799	0.456535	0.622609	0.299577	0.377511	0.713215	0.453429	0.920096	0.346903	0.522066	0.640996	0.672798	0.755769	0.467626	0.918611	1.25515	1.81605	0.944396	1.15083	0.551773	0.627688	1.04376	0.71375
BnaA01g07130D	0.998257	1.50196	1.72728	2.49005	2.13099	2.27356	2.91233	2.47134	2.69553	1.65121	1.17894	1.35696	1.0223	1.15176	1.81318	1.35614	2.17282	2.06338	2.44759	2.5221	2.60361	0.073679	6.92866	5.35773	8.18796	4.54396	0.270582
BnaA01g07140D	0	32.3208	29.3101	0	0	0	11.0132	0	12.0459	0	0	0	0	21.3253	0	15.8339	0	0	0	0	0	0	0	0	0	0	0
BnaA01g07150D	2.30555	0.12623	0.450897	0.138099	0	0.090845	0	0.185815	0	0.167215	0.070764	0.356091	0.230799	0	0.268349	0.099369	0.090358	0.602917	0.435865	0.262214	0.055329	0.250745	0.371437	1.37698	0.036541	0	0.125845
BnaA01g07160D	0.537238	0.790576	1.0672	1.19203	0.874736	1.22822	1.57561	0.813896	1.16775	0.758266	0.848314	1.36905	1.28318	0.921756	1.05618	1.39202	1.43552	1.30446	5.04732	3.86563	3.57339	3.23091	2.17512	2.24311	3.36704	3.12456	3.89122
MSTRG.528.2	1.6607	0	0	0	0	0	0	0	0	0	0	0	0	0	0	0	0	0	0	0	0	0	0	0	0	0.295624	0
MSTRG.529.1	0	0	0	0	0	0	0	0	0	0	0	0	0	0	0	0	0	0	0.611471	0	0.835577	1.21704	2.06006	0	1.29269	1.34086	1.40877
BnaA01g07170D	0	0.137295	0.283057	18.3321	10.7029	11.7356	13.1001	17.668	0.09423	12.735	14.0932	12.7146	0	0	14.8882	0	30.0866	21.4866	8.8673	8.91584	7.19982	12.8311	13.335	18.3527	11.5108	9.22341	14.3019
MSTRG.530.2	13.7759	15.6291	13.1238	3.77597	11.7093	8.53623	9.31884	4.72335	24.4951	10.7816	16.9988	15.4599	16.4703	16.7377	1.70856	39.1915	7.90531	16.8759	0	0	6.9e-05	0.985562	0.796436	0	6.6e-05	0	7.2e-05
BnaA01g07180D	0.073009	0.100475	0.106598	0	0	0	0	0.084855	0.03385	0.040875	0	0.051302	0.071929	0.030531	0.150108	0.059578	0	0	0	0.031585	0.066819	0.08285	0.07304	0.03361	0	0	0.037565
MSTRG.533.1	2.39553	2.01993	2.78762	3.07171	3.0612	2.56148	3.4532	4.26166	3.89645	2.21303	2.14729	2.86684	1.05256	2.46578	2.81171	2.11997	2.31854	3.3281	2.13758	2.07562	2.4938	2.43386	3.36705	1.58104	3.06416	2.40949	3.00008
BnaA01g07190D	0	0	0.03459	0	0.018111	0	0.01743	0	0	0	0	0	0	0	0	0.018077	0.038621	0.024818	0.013555	0	0	0	0	0.012705	0.010423	0	0
MSTRG.533.3	0.664785	0.886997	0.21223	1.21448	1.34652	0.930829	1.02447	0.484765	0.718031	0.525021	0.709089	0.258917	2.4904	0.582317	0.7655	1.43032	2.16207	0.524555	0.951537	0.994087	1.06598	1.22158	0.949502	2.32177	0.753396	0.881402	0.298334
MSTRG.533.4	0	0	0	0	0.063932	0.163476	0.184268	0.230999	0.624672	0.181701	0.227065	0	0	0	0	0.061311	0.100021	0.229779	0.368646	0.122567	0.211404	0.117238	0.350881	0.349247	0	0	0.076798
MSTRG.531.1	7.55979	5.94403	6.40887	18.2098	20.7834	18.746	30.6475	25.7931	29.1092	43.1165	46.4942	51.0209	48.8475	47.5893	42.7096	5.56492	3.97641	6.3647	2.51392	2.6473	2.09189	14.328	13.0856	12.0926	8.52799	13.0646	16.618
BnaA01g07200D	0.840221	1.03671	1.00027	1.12152	1.48767	1.19814	1.52501	2.03738	1.94167	0.96198	1.15107	1.15362	1.28294	1.19043	1.48093	0.901004	0.861494	0.929996	0.880352	1.28135	1.18587	1.41764	1.75104	1.4185	2.17851	3.14872	2.41411
BnaA01g07210D	0.086281	0.384721	0.37986	0.122591	0.047469	0.239134	0.06778	0.059143	0.095777	0.597113	0.73284	0.710854	0.394392	0.609846	0.319429	0.533975	0.415514	0.17216	0.326431	0.397334	0.098753	0.308904	0.426241	0.151304	0.066917	0.12327	0.127603
BnaA01g07220D	0	0	0	0	0	0	0	0	0	0	0	0	0	0	0	0	0	0	0	0	0	0	0	0	0	0	0
MSTRG.536.2	0	1.09091	1.15202	0.538505	0.435596	0.447671	0.144129	0.066121	0.285264	0.250716	0.192457	0	0.423666	0.211099	0.285367	0	0.172399	0.057335	0.991548	0.569279	0.378496	0.14027	0.160852	0.183625	0.102063	0.116297	0.126447
BnaA01g07230D	0	0	0	0	0	0	0	0	0	0	0	0	0	0	0	0	0	0	0	0	0	0	0	0	0	0.158584	0
BnaA01g07240D	0	0.037655	0.038976	0	0	0.068713	0	0	0	0.037241	0.110906	0.247813	0	0	0	0	0.068384	0	0.522402	0	0	0.166141	0.0419	0	0	0	0.020411
BnaA01g07250D	0	0	0	0	0	0	0	0	0	0	0	0	0	0	0	0	0	0	0	0	0	0	0	0	0	0	0
BnaA01g07260D	0	0	0	0	0	0	0	0	0	0	0	0	0	0	0	0	0	0	0	0	0	0	0	0	0	0	0
BnaA01g07270D	0	0	0	0	0	0	0	0	0	0	0	0	0	0	0	0	0	0	3.04492	3.16869	2.92859	5.76212	4.17107	4.65017	4.19819	5.18717	4.69762
MSTRG.539.1	0.062869	0.026322	0	0.060745	0.14783	1.43589	0	1.65779	0	0	0	0	0	0	0	0	0	0	0	0	0	0	0	0	0	0	0
MSTRG.539.2	6.65391	9.83089	8.75445	0	2.4008	1.2934	1.56379	10.6926	11.9824	3.99418	3.99041	2.20776	3.81904	3.39332	3.76784	3.1764	3.40993	3.08815	3.57594	5.36241	4.95851	9.77106	10.104	7.78394	7.03619	8.34673	7.85676
MSTRG.539.3	0.053333	0.075145	0	3.56113	0.130931	0.169328	0.170844	0.214854	0.757045	0	0	1.36137	0	0	0	0	0	0	0.754985	0	0	0	0	0.015932	0	0	0.315278
BnaA01g07280D	0.086969	0	0.472927	8.01294	4.77355	6.13102	6.31647	0.206	0	0	0	0	0	0	0	0	0	0	0	0	0	0	0	1.63738	0	0	0
BnaA01g07290D	0.018855	0.068419	0.026995	2.52125	0	1.87472	5.25165	0.086756	0.090514	1.53659	1.51066	1.53462	2.00804	1.25744	2.06843	2.0643	2.08334	1.61676	0.19768	0.342391	0.036319	0.101509	0.214544	0.069599	0.044133	1.22254	0.208793
BnaA01g07300D	0	0	0	0	0	0	0.094654	0	0	0	0	0	0	0	0	0	0	0	0	0	0	0.084958	0	0	0.183755	0	0
BnaA01g07310D	0.307423	0.153859	0	0.785168	1.27154	1.27065	2.98985	2.68911	2.44257	0	0	0	0.030205	0	0.008215	0	0	0	0	0	0	0.897399	1.25373	1.30164	3.52805	4.2284	2.50195
BnaA01g07320D	0	0.02566	0	0.026306	0	0.017952	0.116011	0.0086	0.009656	0	0	0	0	0	0	0	0	0	0	0.199931	0.344234	0.004719	0	0	0	0.176743	0
MSTRG.541.2	0.400231	0.435136	1.08186	0.970199	0.616474	0.553004	0.566852	0.958013	0.886227	0.372684	0.987648	0.149638	0.662395	0.495722	0.423391	0.965526	0.496398	0.056552	0.141822	0	0	0.112946	0.258228	0.231999	0.138642	0	0.115901
MSTRG.541.3	0	0.407201	0	0.588182	1.01421	1.68531	0.602765	0.719059	1.26442	0.546703	0	0.772218	0.525081	0.626352	0.884451	0.169288	0.957043	0.98558	0.173315	0.046358	0	0.082381	0	0	0	0	0
BnaA01g07330D	0.879588	1.75098	1.06485	2.34461	1.78459	2.82221	2.29875	2.32594	2.53262	1.33839	0.745546	1.05938	1.80423	1.54402	2.12907	1.4987	1.16228	1.34124	0.651787	0.809843	0.860738	0.824195	0.678066	0.734918	2.02826	1.8884	1.48705
MSTRG.543.1	5.19219	8.1924	8.53116	8.22819	3.0539	6.00274	10.1126	4.42036	8.17097	14.0086	12.5375	10.8907	14.1253	13.9886	14.6623	15.2348	13.3406	3.58003	2.64697	2.48468	1.91765	1.64212	1.99518	1.89783	1.6065	2.21455	2.88167
BnaA01g07340D	5.12239	0	0	0	3.52707	3.30923	0.010805	0	4.16608	0	0.000352	0	0	0	0	0	0	0	0	0	0	0	0	0	0	0	0
BnaA01g07350D	0	0	0	0	4.70683	0	0	8.07126	0	0.496435	0.403387	4.12503	0.906139	0.109253	0.857748	0.663293	1.58006	19.8233	0	0	0	0	0	0	0	0	0
MSTRG.543.4	0.000468	0.110461	0.001527	0.000918	0	0.000453	0	0.061972	0	0	0.000206	0	0	0.06523	0.000173	0	0.113939	0	0.10126	0.035401	0.54849	0	0.048008	0.207664	0	0.040833	0.083215
BnaA01g07360D	13.2208	14.3764	11.325	15.4746	11.3392	16.5867	15.0151	17.0488	13.9222	11.586	11.3585	13.4257	23.755	12.6487	15.5964	23.4453	11.6699	13.6265	25.8779	23.5854	22.0042	33.4607	36.4834	33.9513	31.9419	33.5936	35.4797
MSTRG.544.2	0.33211	0.244959	0.276819	0.441668	0.135357	0.152564	0.292142	0.0785	0.578531	0.798045	2.27351	1.14581	0.724048	0.513229	0.376561	0.958579	1.45295	1.34291	0.231704	0.166873	0.840901	0.345236	1.06181	0.519198	0.735246	0.342434	0.383258
BnaA01g07370D	0	0	0	0	0	0	0	0	0	0	0	0	0	0.121323	0	0	0.096961	0.036027	0	0	0	0	0	0	0	0	0
BnaA01g07380D	0	0.334095	0.089032	0.087082	0.188612	0.03924	0.324163	0.212056	0.092276	0	0.126669	0	0.094995	0	0.071068	0.298137	0.234312	0	0.319064	0.166727	0.177508	0.210375	0.025204	0.116654	0.386454	0.566574	0.364282
BnaA01g07390D	0	0	0	0	0	0	0	0	0	0	0	0	0	0	0	0	0	0	0	0	0	0	0	0	0.044789	0	0
BnaA01g07400D	0	0	0	0.049293	0.011213	0.02571	0	0.038008	0.009884	0	0	0.074452	0	0.020922	0	0.01591	0.007923	0	0	0	0	0	0	0	0	0	0
BnaA01g07410D	0.07999	0	0.09482	0	0.120644	0	0	0	0	0	0	0	0	0	0	0	0	0	0.328349	0.129828	0.160486	0.190147	0.076407	0.049253	0.150301	0.132627	0.089145
MSTRG.548.1	2.0355	2.55477	1.92506	1.29724	3.44386	3.63076	3.55835	3.55391	2.69616	2.52027	1.07241	0.228448	1.03895	0.651295	1.3282	0.983447	2.11962	2.13159	0	0	0	0	0	0	0	0	0
MSTRG.548.2	0	0	0	0	0	0	0	0	0	0.533292	0.567695	2.45262	2.78825	3.02738	1.93625	1.3514	0.397389	0.420963	0.872642	0.98449	0.083513	1.38938	1.50372	1.17435	1.02848	1.23595	1.11058
BnaA01g07420D	0.147728	0.039358	0	0	0.25106	0.019332	0.042495	0.014714	0.557853	0	0.014008	0.010796	0	0	0	0	0	0.069687	0	0	0	0	0	0.084944	0.076138	0	0
MSTRG.548.4	0.000344	0	0	9.3e-05	0	0.024193	7.7e-05	0.016575	0	0.089668	0	0	0.000532	0.104472	0.246855	0	0	0.000185	0.208801	0	1.01797	0.001073	0	0	0.180154	0	0.041767
BnaA01g07430D	4.34345	4.08409	4.11757	3.95188	2.51955	4.15632	3.8172	4.13918	3.86342	3.74898	6.33265	5.64357	3.96527	3.63589	4.81541	5.49045	2.33093	2.16695	3.64193	2.93834	3.91267	3.28067	4.5737	4.49238	3.75433	3.65839	0.918214
MSTRG.550.1	5.33377	4.65414	4.41021	3.30163	4.11374	3.66654	3.59523	3.81543	3.16968	5.64184	6.03741	5.61009	4.57351	4.80875	5.3458	4.97469	5.46318	4.79127	5.5054	5.63155	5.4252	4.383	4.80872	4.15279	2.80342	3.79198	4.15883
BnaA01g07440D	0	0.063384	0.055242	0.064338	0.058442	0	0	0.048258	0.067093	0.043732	0.056466	0	0	0	0	0.033599	0	0	0	0	0	0	0	0	0.207136	0	0
BnaA01g07450D	0	0	0	0	0	0	0	0	0	0	0	0	0	0	0	0	0	0	0	0	0	0	0	0	0	0	0
BnaA01g07460D	5.79587	6.14289	6.05037	2.33194	2.05517	2.30859	1.17614	1.62524	1.65826	6.55553	6.24889	5.81636	4.3736	4.36825	4.23738	4.05647	4.55063	3.63699	6.88815	4.22603	5.87984	2.85496	2.26103	3.1868	1.26463	1.83451	0.998157
BnaA01g07470D	13.6745	25.4602	22.853	23.8131	23.2483	14.7602	11.6446	13.6445	9.73386	20.0391	19.3693	30.203	18.049	19.3754	20.2413	19.9534	26.3637	17.1646	33.4348	18.0159	32.9461	17.6327	27.6116	22.0772	13.5375	18.7925	15.3745
MSTRG.552.2	0.190036	0.140766	0.339125	0.493935	0.196753	0.649346	0.278446	0.681125	0.0002	3.7061	0.001822	0.226505	0.440083	0.550559	0.143396	0.340208	0.233039	0.074962	1.92502	0.402517	1.10701	0.482219	0.004731	0.257838	0.23062	0.087186	0.49216
MSTRG.553.1	4.37109	4.02851	5.84023	5.94671	4.39535	6.21129	4.36156	4.59233	4.67743	4.60053	0.546951	5.1167	5.18375	5.64073	3.64352	4.57353	6.81612	6.51226	3.44105	3.74128	0.616246	4.77704	2.57669	3.50793	7.72647	5.79385	4.18142
MSTRG.553.2	2.45799	1.73035	0	0	2.62312	0	2.08037	2.27323	2.44909	0	4.57254	0	0	0	1.91159	2.79523	0	0	1.84646	2.13667	5.10924	0.006573	2.39432	2.24156	0.124306	0	3.12941
BnaA01g07480D	0	0	0	0	0	0	0	0	0	0	0	0	0	0	0	0	0	0	0	0	0	0	0	0	0	0	0
BnaA01g07490D	0	0	0	0	0	0	0	0	0	0	0	0	0	0	0	0	0	0	0.027463	0	0	0	0	0	0	0	0
BnaA01g07500D	0	0	0	0	0	0	0	0	0	0	0	0	0	0	0	0	0	0	0	0	0	0	0	0	0	0	0
BnaA01g07510D	0	0	0	0	0	0	0	0	0	0	0	0	0	0	0	0	0	0	0	0	0	0	0	0	0	0	0
BnaA01g07520D	0	0	0	0	0	0	0	0	0	0	0	0	0	0	0	0	0	0	0	0	0	0	0	0	0	0	0
BnaA01g07530D	0	0	0	0.188059	0.299322	0.228799	0.78649	0.167008	0.71894	0.061441	0	0	0	0	0	0.050773	0	0	0	0	0	0.054638	0.103117	0.038774	0.497885	0.601318	0.139617
MSTRG.546.1	6.71937	6.8053	6.51034	18.8046	16.9212	18.375	17.0215	19.6907	17.618	6.34904	6.75059	7.02958	13.6198	12.2764	12.9509	6.58744	6.39038	7.81036	4.73476	4.38447	4.50401	6.77402	7.65414	7.08167	14.3164	14.3297	13.6788
BnaA01g07540D	0	0.003328	0	0	0	0	0	0	0	0	0	0	0	0	0	0.00152	0	0	0	0	0	0	0	0	0	0	0
BnaA01g07550D	0.835851	0.534469	1.0094	0.678299	0.36228	0.336319	0.464647	0.21193	0.144485	0.842312	0.695579	0.560771	1.56414	1.17369	1.06033	0.187311	0.155416	0.41026	1.12295	1.20271	1.21388	0.372212	0.476496	0.660561	0.872783	0.586454	0.802158
BnaA01g07560D	0	0	0	0	0	0	0	0	0	0	0	0	0	0	0	0	0	0	0	0	0	0	0	0	0	0	0
BnaA01g07570D	0	0	0	0	0	0	0	0	0	0	0	0	0	0.016275	0	0	0	0	0	0	0	0	0	0	0	0	0
BnaA01g07580D	0	0	0	0	0	0	0	0	0	0	0	0	0	0	0	0	0	0	0	0	0	0	0	0	0	0	0
BnaA01g07590D	0	0	0	0	0	0.175491	0.118967	0.144365	0.266018	0	0	0	0	0	0	0	0	0	0	0	0	0	0.284017	0	0.05991	0.059467	0
MSTRG.555.1	0.57371	0.375708	0.50088	0.561847	0.817783	0.716633	1.22137	0.922036	1.13383	0.516355	0.323636	0.588192	0.410346	0.602393	0.536928	0.755126	0.827962	0.719281	0.51673	0.284113	0.465566	0.463397	0.51931	0.485029	0.529217	1.08824	0.48921
BnaA01g07600D	0.036259	0.039934	0.053012	0.044314	0.106336	0.11978	0.267248	0.343237	0.149186	0.079175	0.203284	0.050885	0.049379	0.197181	0.16116	0.047303	0.356239	0.123158	0.053664	0.048823	0.043812	0.01553	0.055543	0.02401	0.661106	0.111742	0.541244
MSTRG.557.1	1.21855	0.584914	0.516342	0.450872	0.266899	0.186566	0.160184	0.286981	0.349291	0	0	0	0	0	0	0.07441	0	0	0	0	0	0	0	0	0	0	0
MSTRG.558.1	1.67721	1.52573	1.42639	0.812756	1.08194	0.641664	0.947785	0.809004	2.49093	0.827952	1.00999	1.0158	0.838912	1.32514	1.12176	0.667796	0.994319	0.528203	0.013268	0	0.072231	0.003055	0.00709	0.022882	0.007973	0.072114	0
MSTRG.558.2	0	0	0	0	0	0	0	0	0	0	0	0	0	0	0	0	0	0	0.086439	0.901374	0.009537	0.246222	0.077415	0.078423	0.124793	0.268644	0.31084
MSTRG.558.3	0	0	0.163079	0	0.038337	0	0.066484	0.139908	0	0	0.114178	0.044287	0	5.81904	4.58567	0.375509	0	0	0	5.15551	0.003134	0	0	6.12669	0	0	0.647408
BnaA01g07610D	12.5738	12.6728	13.5462	11.2743	10.858	11.0148	8.69679	9.6547	7.9985	9.60477	10.3725	9.92736	13.8871	7.70434	10.0222	9.6912	8.255	10.0266	7.52032	2.09116	7.51173	6.60241	7.1408	0	8.15292	6.46481	6.2604
MSTRG.558.5	0	0	0	0	0	0	0	0	0	0	0	0	0	0.131565	0.107503	0	0.388999	0	0	0	0	0	0	0	0	0	0
MSTRG.559.1	4.83239	5.1563	4.46499	3.11886	2.01897	2.17971	1.82065	2.15875	1.62793	4.77776	5.44237	3.73532	3.65948	3.53947	3.84816	5.56786	5.93306	3.73764	7.94244	11.2245	10.1007	2.19293	2.71085	2.63254	2.10248	3.68836	4.16016
BnaA01g07620D	0	0	0	0	0	0	0	0	0	0	0	0	0	0	0	0	0	0	0	0	0	0	0	0	0	0	0
MSTRG.556.1	59.9051	62.0684	59.2451	19.1389	17.0338	17.9611	12.6746	11.8081	12.5212	58.4641	58.2569	61.8377	47.1785	47.4172	44.2587	26.8789	26.0207	25.5805	74.963	73.9756	75.5327	24.3116	18.1772	15.8821	12.3049	17.4062	15.9397
BnaA01g07630D	0.05882	0.048275	0.024985	0.094475	0.010686	0.021913	0	0	0	0.023952	0.111175	0.129968	0.078938	0.037384	0	0.039597	0	0.020756	0.082976	0	0.024907	0	0.023815	0.058025	0.107207	0	0.033984
MSTRG.560.1	0.053561	0.026587	0.110079	0.053834	0	0.233362	0.052278	0	0	0	4.08424	3.54439	4.20868	4.74596	0	4.53926	3.54183	4.34091	0	0	0	0	0	0	0	0	0
MSTRG.563.1	20.3767	21.1541	20.9604	32.3401	30.2653	30.5093	35.828	35.7859	37.798	21.2911	19.2994	20.9357	25.1085	24.2245	24.9085	33.9115	35.3577	35.4504	15.1384	14.5908	16.562	19.6713	21.1046	22.134	22.4998	24.2668	24.307
BnaA01g07640D	0.669888	0.124283	0.131572	1.44974	0.779603	0.566929	1.57464	1.05702	1.79573	1.01439	0.350236	0.743581	0.77925	0.633979	0.423447	1.64165	1.0877	0.861433	0.11273	0.132308	0.381322	0.384773	0.051232	0.313793	0.243111	0.060749	0.173862
BnaA01g07650D	0.045493	0.024138	0.018739	0.024437	0.010686	0.016481	0	0	0	0.017964	0.076939	0.080509	0.057581	0.036734	0	0.030866	0	0.020756	0.015975	0	0	0	0.025068	0.03299	0.048595	0.022084	0
BnaA01g07660D	0.149143	0.099644	0.239681	0.280489	0.275793	0.174285	0.277797	0.292263	0.434147	0.129222	0.1329	0.124077	0.181573	0.073616	0.155207	0.223255	0.186093	0.189358	0.136816	0.0862	0.09886	0.354896	0.615983	0.472476	0.535568	0.377007	0.445465
MSTRG.562.1	0.9993	1.1882	1.40272	0.377934	0.494668	0.147704	0.34217	0.175375	0.267281	0.841379	0.572018	0.597225	0.300396	0.504051	0.423347	0.352661	0.235937	0.374718	1.48708	1.46496	1.46188	0.66506	0.34335	0	0.222268	0.181024	0.093965
BnaA01g07670D	0	0	0	0	0	0	0	0	0	0	0	0	0	0	0	0	0	0	0	0	0	0	0	0	0	0	0
BnaA01g07680D	0	0	0	0	0	0	0	0	0	0	0	0	0	0	0	0	0	0	0	0	0	0	0	0	0	0	0
MSTRG.561.1	0.520889	1.75094	1.54606	0.807561	1.65613	0.771589	0.373905	0.727178	1.00284	1.86858	1.93223	0.780224	1.16373	0.860393	2.71737	1.05532	1.33465	2.06722	0	0	0	0	0	0	0	0	0
MSTRG.565.1	2.62317	2.31396	3.2106	2.5667	2.71941	2.33251	1.69161	1.6176	1.95382	1.08428	3.74988	2.06202	2.22896	2.77518	4.34367	3.81357	4.14148	4.4782	1.21589	0.555614	0.770747	0.962533	0.57209	0.270475	0.668001	0.824687	0.424023
BnaA01g07690D	0	1.23859	0	0	0	0	0	0	0	1.90943	0	2.13987	1.80397	2.07675	0	0	0	0	1.61823	2.58283	2.25427	1.93952	2.04555	1.7631	1.96744	2.36642	4.65077
BnaA01g07700D	0	0	0	0	0	0	0	0	0	0	0	0	0	0	0	0	0	0	0	0	0	0	0	0	0	0	0
BnaA01g07710D	0	0	0	0	0	0	0	0	0	0	0	0	0	0	0	0	0	0	0	0	0	0	0	0	0	0	0
BnaA01g07720D	0	0	0	0.044844	0.00987	0	0	0	0	0	0.043779	0.090134	0	0.078577	0	0.081052	0.02052	0	0	0	0	0	0	0.023935	0	0	0
BnaA01g07730D	0	0	0	0	0	0	0	0	0	0	0	0	0	0	0	0	0	0	0	0	0	0	0	0	0	0	0
BnaA01g07740D	0	0	0	0	0	0	0	0	0	0	0	0	0	0	0	0	0	0	0	0	0	0	0	0	0	0	0
BnaA01g07750D	0.076266	0.120025	0.092574	0.038379	0.031978	0.062508	0.03712	0.043798	0.040832	3.86287	4.39953	4.6665	5.57433	4.78015	5.33518	3.42367	2.91261	3.22416	0.091557	0.08863	0.085616	0.05338	0	0.081719	0.0653	0.115718	0.051115
BnaA01g07760D	0	0	0	0	0	0	0	0	0	0	0	0	0	0	0	0	0	0	0	0	0	0	0	0	0	0	0
MSTRG.566.1	0.491285	0.437486	0.936653	2.11263	1.82639	1.62159	0.897797	0.231193	0.228488	0	0	0	0	0	0	0	0	0	0.822641	0.514239	0.450547	2.62293	0.927528	2.12744	2.63825	0.745487	2.46901
BnaA01g07770D	0	0	0	0	0.049462	0	0	0	0	0.024082	0	0	0	0.011986	0.010826	0	0	0	0	0	0	0	0	0	0	0	0
MSTRG.568.2	0	0	0	0	0	0	0	0	0	0	0	0	0	0	0	1.32564	1.7073	0.976419	0	0	0	0	0	0	0	0	0
BnaA01g07780D	0	0	0	0	0	0	0	0	0	0	0	0	0	0	0.003402	0.020442	0.003709	0.01638	0	0	0	0	0	0	0	0	0
MSTRG.568.4	0	0	0	0	0	0	0	0	0	0	0	0	2.40152	0	0	0.032194	0.144513	0	0	0	0	0	0	0	0	0	0
MSTRG.568.5	0	0	0	0	0	0	0	0	0	2.77879	2.47541	4.24825	2.60168	3.9453	2.48762	3.63264	2.67097	2.54686	0	0	0	0	0	0	0	0	0
BnaA01g07790D	0	0	0	0	0.071663	0	0.009964	0	0	0.779801	0.428818	0.747691	0.86471	0.819341	0	1.27126	0.896208	0.897981	0	0	0	0	0	0	0	0	0
MSTRG.568.7	0	0	0	0	0	0	0	0	0	9.76986	10.3391	12.5919	10.628	12.3588	10.8333	9.78316	10.3588	8.28926	0	0	0	0	0	0	0	0	0
MSTRG.568.8	0	0	0	0	0	0	0	0	0	1.55287	1.16514	1.77568	1.78963	1.51683	4.76195	2.40098	2.0895	1.87863	0	0	0	0	0	0	0	0	0
BnaA01g07800D	0	0	0	0	0	0	0	0	0	0	0	0	0	0	0	0	0	0	0	0	0	0	0	0	0	0	0
BnaA01g07810D	0.473088	0.159779	0.163441	0.076215	0.067091	0.183761	0.111941	0.033362	0	0.588637	0.513842	0.204232	0.308439	0.7789	0.100179	0.073585	0.074393	0.251119	1.22431	0.645001	0.518011	0	0.081277	0.082348	0.03844	0.078412	0.043668
MSTRG.571.1	5.30583	5.0603	5.19645	3.64093	3.24781	2.9747	1.96632	2.10412	1.79802	4.42868	0	3.70015	4.58518	4.36076	6.30005	3.02218	2.66298	2.84926	13.9358	9.96635	16.4829	10.0149	12.2776	11.5326	8.01729	9.93846	6.58452
BnaA01g07820D	0	0	0	0	0	0	0	0	0	0	0	0	0	0	0	0	0	0	0	0	0	0	0	0	0	0	0
MSTRG.571.2	39.7303	37.0547	38.6623	25.6861	25.2189	23.293	14.2279	12.8813	13.3166	26.9816	29.0462	26.4358	30.8673	30.3728	24.7291	21.0762	19.7844	20.5743	13.3323	14.9434	11.7334	9.43385	7.72299	8.83255	4.68968	4.1852	5.14153
BnaA01g07830D	0	1e-06	0	0	0	0	0	0	0	0	0	0	0	0	0	0	0	0	0	0	0	0	0	0	0	0	0
BnaA01g07840D	0.061455	0.084899	0.05579	0.059429	0.088668	0.228633	0.080928	0.12357	0.101655	0.012523	0	0	0	0	0	0.156203	0	0	0	0.014223	0.014436	0	0.062052	0	0	0	0.01453
MSTRG.573.1	0	1.37359	0.952224	1.65065	1.40942	1.51692	0	0	1.84764	0.033539	0	0	0	0.019655	0	0	0.020877	0	0	0	0	0.019619	0.03761	0.024109	0.021648	0.043864	0.024428
BnaA01g07850D	0	0	0	0	0	0	0	0	0	0	0	0	0	0	0	0	0	0	0	0	0	0	0	0	0	0	0
BnaA01g07860D	19.8035	19.2463	15.0185	21.1299	20.2828	23.203	21.6964	24.8125	23.5337	19.6806	20.2801	21.2709	10.7621	17.3707	19.861	24.9151	27.1261	25.4473	20.2704	18.4867	20.0098	23.0127	21.6071	18.5993	20.2196	21.2081	19.1075
BnaA01g07870D	0	0	0	0	0	0	0	0	0	0	0	0	0	0	0	0	0	0	0	0	0	0	0	0	0	0	0
BnaA01g07880D	0	0	0	0	0	0	0	0	0	0	0	0	0	0	0	0	0	0	0	0	0	0	0	0	0	0	0
BnaA01g07890D	0	0	0	0	0	0	0	0	0	0	0	0	0	0	0	0	0	0	0	0	0	0	0	0	0	0	0
BnaA01g07900D	0.462351	0.200163	0.063615	0	0	0	0	0	0	0.165821	0.181878	0.305543	0.104742	0.145909	0.380818	0.039848	0.043789	0.129788	0.118421	0.176781	0.38927	0.503763	0.405053	0.280375	0.050557	0.306992	0.205286
BnaA01g07910D	21.1229	18.7411	17.8183	44.6202	50.9329	50.6723	70.5004	61.0915	77.2682	0.885968	6.09703	1.29578	1.31358	9.3552	4.73829	11.151	13.9071	7.52067	19.6573	20.4308	18.5602	29.8425	28.4027	34.4328	52.9414	48.1899	51.9998
MSTRG.575.2	0.422358	0.637179	0.505919	0.574042	1.15569	1.67072	1.48718	1.21343	1.482	6.74555	0	6.59537	9.66562	0.69023	6.44229	3.69397	2.83136	6.30187	0	0.108677	0.049656	1.63399	3.05106	4.5e-05	0.332733	1.33082	0.098132
BnaA01g07920D	1.52324	1.5118	1.79677	1.82835	1.33729	1.92186	2.30232	1.60646	2.22301	0.862314	0.569567	1.1163	1.07294	1.04361	1.07466	2.26391	1.4864	2.33333	0.904598	0.925706	0.89258	1.37509	1.3079	0.985037	0.843029	0.842435	0.586105
BnaA01g07930D	2.9211	1.51741	0.868401	1.97487	1.24694	1.39777	0.755112	2.65774	1.85878	2.32566	2.1602	1.56966	1.18744	1.29512	2.29276	4.68672	2.58479	4.25046	3.94793	2.91832	3.02137	3.05818	2.49325	2.15812	2.07077	2.94702	2.82984
MSTRG.577.2	0.065157	0.124371	0.060641	0.142186	0.047224	0.089149	0.268517	0.10807	0.052228	0.081198	0.076994	0.407831	0.133475	0.035758	0.18185	0.092534	0.141524	1.218	0.056599	0.062096	0.05737	0.073274	0.207951	0.15677	0.093294	0.069244	0.06664
MSTRG.578.1	0	0	0	0	0	0	0.00683	0	0	0	0	0.135329	0	0	0	0	0	0	3.26017	5.01979	2.83209	0	3.16184	5.47586	2.65958	5.55496	5.70704
BnaA01g07940D	3.62352	4.93685	3.61138	4.73336	4.52338	5.49118	4.86165	4.45167	5.2016	4.65751	3.83501	3.39234	5.52163	5.62941	6.05442	6.59681	6.08617	5.34987	3.39517	0.617021	2.63679	5.84467	3.03965	0.538809	2.6941	0	0.694969
BnaA01g07950D	0.089212	0.044358	0.044843	0	0.078548	0	0.04361	0.036616	0	0.131023	0.173618	0.112452	0.024331	0.17418	0	0.060099	0.020071	0.142083	0.021304	0.020992	0.043635	0	0.024679	0.023492	0	0.043175	0
BnaA01g07960D	0.149782	0.193764	0.089016	0.23022	0.182625	0.173251	0.078814	0.128311	0.229156	0.0401	0.087352	0.103739	0.044374	0.083924	0.037068	0.084322	0.051051	0.088953	0.109669	0.121882	0.071278	0.049682	0.152784	0.122557	0.098282	0.185647	0.121539
MSTRG.579.1	0.657391	0.272971	0.243113	1.39452	1.472	1.11477	5.67432	6.18719	5.85998	0.057161	0.08083	0.314265	0.241945	0.524573	0.448665	0.830442	1.52266	2.00469	0.178055	0.130666	0.116299	0	0.368053	0.89443	0.628051	0.040717	1.42609
BnaA01g07970D	0.360998	1.25108	0.671274	3.3313	5.23563	5.48496	11.4196	12.1414	8.64419	0	0	0	0.027535	0	0.07104	0.549852	0.177567	0.208323	0	0.230564	0	1.14861	0.147816	0.102835	0.616127	1.5253	0.424884
MSTRG.580.1	1.86155	2.51122	2.46366	1.29282	2.19812	4.1565	3.32089	1.78557	2.80558	2.42568	1.39358	2.16176	3.34218	3.39291	2.97218	4.11803	0.927291	4.07308	6.34874	6.37647	4.94062	4.35363	4.5549	3.16383	4.55253	4.96794	5.21326
MSTRG.580.2	0	0	1.01763	0.654457	0	0	0.268644	0.951858	0	0	2.07331	0	0	0	0	0	0	0	0	0	0	0	0	0	0	0	0
BnaA01g07980D	0.612807	0.502204	1.09613	0.268421	0	0	0.162161	0	0.293716	0.985814	0	1.18236	0	0	0	0	3.59646	0	0	0	0	0	0	0	0	0	0
MSTRG.580.4	0.198024	0.143046	0.005142	1.66104	0.127897	0.01025	0.078745	0.112736	0.063175	0.196366	0.16806	0.149896	0.035757	0.077422	0.362773	0.077985	0.429052	0.484267	0.006235	0.000127	0.467071	0.468213	0.055645	0.617349	0.007969	0.00708	0.459972
MSTRG.580.5	0.34051	0	0	0	1.06091	0	0	0	0	0	0	0	0	0	0	0	0	0	0	0	0	0	0	0	0	0	0
BnaA01g07990D	0	0	0	0	0.022811	0.008589	0	0	0	0.019847	0.03616	0	0	0	0.016965	0	0.018534	0	0	0	0	0	0	0	0	0	0
MSTRG.581.1	0.709038	1.92739	0	0	0	3.01715	6.79755	0	6.20585	0.539116	0	0	0	1.44164	0	2.80721	0	0	0	2.20263	1.45339	0.996073	2.49701	0	5.42682	1.88159	0
BnaA01g08000D	3.39499	0.302286	3.44874	3.29122	3.25893	2.89895	0.100088	4.90969	0	0	1.98031	1.69058	2.06853	2.19927	3.02508	0	3.21353	3.23286	1.52585	0	0	2.09675	0.310853	0.903265	0	4.52816	5.22897
BnaA01g08010D	0	0	0	0	0	0	0	0	0	0	0	0	0	0	0	0	0	0	0	0	0	0	0	0	0	0	0
MSTRG.582.1	0.093892	0.079604	0.079631	0.002006	0.239898	0.226425	0.369066	0.623925	0	0.819255	1.79699	1.9607	1.39883	0.001942	0.801143	0.976164	0.276678	0.526984	0.188369	0.390393	0.796414	0.706659	1.07917	0.518276	0.149521	0.42281	0.297369
MSTRG.582.2	0.255983	1.32058	0.282281	0.161825	0.165812	0.194679	0	0.338615	0	0.373494	0.810686	0.685351	0.355792	0.635613	0.921206	0.553122	0.716065	2.51761	0	0	0	0	0	0	0.109835	0	0
MSTRG.582.3	0.619494	1.85683	0.950572	0.821176	0.282645	0.242979	0.967545	0.276546	0.651816	1.34045	1.33397	1.76255	0.716796	1.98105	0.903811	0.853598	1.63342	2.09611	0.207926	0	0	0	0	0	0.140758	0	0
BnaA01g08020D	5.11427	4.03334	5.45212	4.95765	4.22929	4.40599	3.83762	3.69695	3.72023	10.4499	9.68846	10.0152	7.431	7.86622	8.68926	13.4359	12	9.76022	5.39383	4.8288	4.25176	3.36859	3.79534	4.25038	2.59591	2.08601	2.50492
BnaA01g08030D	0	0	0	0	0	0.105532	0	0	0	0	0	0	0	0	0	0	0	0	0	0	0	0	0.054818	0.062084	0	0	0
BnaA01g08040D	0	0	0	0	0	0	0	0	0	0	0	0	0	0	0	0	0	0	0	0	0	0	0	0	0	0	0
BnaA01g08050D	0	0.078913	0.080284	0	0.068433	0	0	0	0	0.482112	0.200586	0.155111	0.397269	0.18811	0.290442	0.071092	0.164053	0.123988	1.31433	1.20876	1.34476	0.725194	0.353045	1.03356	0.284297	0.722852	0.610673
MSTRG.583.1	1.52246	0.761689	0.911518	0.484154	0.816831	0.568093	0.503773	0.29453	0.410082	1.27604	1.27547	0.56746	0.60943	0.385495	0.70519	0.448729	0.474814	0.713577	0.500567	0.648192	0.849388	0.286266	0.387765	0.110148	0.198491	0.202917	0.259707
BnaA01g08060D	0	0	0.187754	0.032851	0.01905	0.00078	0	0	0	0	0.006851	0.098324	0	0	0.141089	0.000972	0	0.053747	0	0	0	0	0	0	0	0	0
BnaA01g08070D	0	0	0	0	0	0.029732	0.06386	0	0	0	0	0	0	0	0	0	0	0	0	0	0	0	0	0.017491	0	0	0
BnaA01g08080D	2.29948	1.94658	0.913201	1.28682	0.62022	0.406048	2.22976	1.46942	2.14784	4.85844	2.26212	4.77303	4.54276	3.52177	3.8295	3.98498	4.74336	3.20035	2.97464	1.34609	3.0208	1.6231	2.4176	0.776802	1.59426	2.276	0.714998
BnaA01g08090D	0	0.014658	0	0	0	0	0	0	0	0	0	0	0	0	0	0	0	0	0	0	0	0.0119	0.015223	0.014687	0	0	0
BnaA01g08100D	0	0	0	0	0	0	0	0	0	0	0	0	0	0	0	0	0	0	0	0	0	0	0	0	0.079789	0.050865	0
BnaA01g08110D	0	0	0	0	0	0	0	0	0.021501	0	0	0	0	0	0	0	0	0	0	0	0	0	0	0	0	0	0
BnaA01g08120D	0.553487	1.12951	1.35565	0.318292	0.392471	0.176725	0	0.097686	0.042177	1.33527	1.72612	0.773622	1.37409	0.931	1.19472	0.33995	0.121107	0.126037	1.95056	2.25117	2.42472	1.04622	0.739476	0.682819	0	0.038011	0.127862
BnaA01g08130D	10.4464	10.3483	4.42047	9.56077	11.3934	5.84806	11.0375	9.6042	13.082	11.1274	12.59	11.4158	17.4626	17.9785	15.354	11.3384	12.4732	12.3052	7.69701	6.14858	7.36209	6.99817	6.70076	7.53125	8.46531	8.04486	9.86993
MSTRG.587.1	1.18293	0.808544	1.02707	1.28935	1.3795	0.710197	0.594563	1.12133	1.25892	1.81133	0.267091	0.262125	3.27618	1.91319	1.8666	0.409311	0	1.01317	0.790495	0.937704	0.802299	0.310756	0.131471	0.816005	0.780233	1.34284	1.18104
BnaA01g08140D	1.5651	1.62773	1.48765	0.341261	0.928962	1.52046	1.22407	0.771698	0.7641	1.53916	3.78618	3.70005	1.283	3.63259	2.52989	1.33552	1.43189	0.563279	1.45275	1.56993	1.26667	1.86212	1.20469	0.587836	1.36275	1.05903	1.49725
BnaA01g08150D	60.917	62.411	67.1305	35.0545	38.4091	34.8651	18.3631	17.7382	17.0857	55.9233	57.1146	60.5416	70.2808	64.7808	65.7722	40.2658	44.2968	42.5983	56.4077	51.5483	55.4638	48.8188	39.7281	46.153	18.0332	22.2717	23.0674
BnaA01g08160D	13.3081	8.79421	8.9221	6.34093	5.68178	5.69809	5.80027	5.17593	6.58925	8.61452	7.58993	4.74659	9.61	9.19521	8.60968	7.43888	7.85265	6.83206	10.0508	9.49453	10.0704	9.61361	10.4593	10.7326	6.54566	8.64509	5.13109
MSTRG.589.2	1.13448	0.846683	1.40471	0.962721	0.560009	1.08406	1.00719	0.628609	0.777982	0.602082	1.20576	0.204846	2.80708	0.887346	1.31501	0.638485	0.305079	0.648087	0.946759	0.666016	0.976462	0.570398	0.440278	0.171531	0.673049	0.950656	0.624462
BnaA01g08170D	0.158498	0.253199	0.223005	0.210268	0.483938	0.226845	0.046676	0.019093	0.017161	0.173275	0.03821	0.262044	1.13593	0.659867	1.69395	0.870692	0.69234	0.850736	0.347621	0.32364	0.227002	0.281511	0.313954	0.165948	0.099764	0.201205	0.03445
MSTRG.591.1	3.52622	3.3457	0.444665	4.64837	4.89274	4.68969	0.453382	3.52787	3.41758	2.40801	2.72795	2.68294	2.5814	2.37835	2.32644	3.60161	3.38439	3.50653	8.22157	8.99106	4.39705	7.28443	7.1196	7.44566	9.53802	9.12532	9.1045
MSTRG.591.2	0.488515	0	0.370894	0	0.436777	0.579487	1.06713	0.457098	0	0.81754	0.585061	0	0.296126	0	0.728125	0	0	0.66101	1.1826	2.62523	2.04072	1.38939	1.02503	1.25407	1.21911	3.62266	3.24532
MSTRG.591.3	0	0	0	0	0	0	0	0	0	0	0.221469	0.121503	0.162173	0	0	0	0	0	0	0.122937	0.206955	0.104257	0	0	1.06582	0.428346	0
MSTRG.591.4	0	0	0	0	0	0	0	0	0	0	0	0	0	0	0	0	0	0	0	0	0	0	1.0371	0	0	0	0
BnaA01g08180D	0	0	0.104813	0	0	0	0	0	0	0	0	0	0	0	0	0	0	0	0	0	0	0	0	0	0	0	0
BnaA01g08190D	0	0	0	0	0	0	0	0	0	0	0	0	0	0	0	0	0	0	0	0	0	0	0	0	0	0	0
MSTRG.598.1	5.18396	5.37293	5.13475	6.43098	7.23726	4.0523	7.04216	6.52638	7.26271	5.50521	2.25419	6.8205	4.70155	9.50084	7.66273	4.48194	5.20853	2.21271	8.23456	9.64619	9.47646	8.36211	9.06449	10.306	10.5082	9.14823	10.0344
MSTRG.598.2	0	0.058258	0.001799	0	0.002092	0.004406	0	0.002336	0.010125	0.001189	3.51158	0	2.56459	0	0.189081	5.13232	2.45717	5.55385	0	0	0.035634	0	0	0.147912	0	0.067914	0.066222
MSTRG.598.3	0.050614	0.013726	0.045999	0.024766	0.07236	3.19803	0.032446	0.029709	0.018174	2.55776	2.59487	1.34023	2.00549	0.022534	2.21345	1.56711	1.78289	2.55211	0.022504	0.072946	0.009902	0.046576	0.022258	0.000497	0.030819	0.001146	0.000646
BnaA01g08200D	1.06334	1.0109	0.969205	0.253859	0.25434	0.125562	0	0.070435	0.339425	0	0.074729	0.074929	0	0.166046	0.047912	0.019037	0.098119	0.096753	0.076042	0.925152	1.2774	0.891417	0.484124	0.770063	0	0	0.268755
MSTRG.598.5	0	0	0	0	0	0	0	0	0	0	0.267088	0	0.764178	0.353496	0.045747	0.348636	0.162903	0.374353	1.53532	0	0	2.29493	0.251422	0	0.391773	0	0
MSTRG.598.6	0.988315	3.03208	2.01464	2.6921	3.25665	2.92828	1.73546	1.05621	0.455892	1.0309	3.08425	3.15679	1.43382	2.25212	1.63779	0.645602	2.14281	2.17117	6.86986	1.51285	0.547669	0.743997	1.29635	0.63735	1.62777	2.54557	0.69692
MSTRG.598.7	1.91958	1.33206	1.56901	2.15699	0	0	0.972568	0.731925	0.029602	0.209039	2.89554	4.09568	0.32389	3.28346	3.69509	0.232569	1.93045	1.46259	1.29933	2.3214	0.003857	0.002111	1.78877	0.003279	0	0.810583	1.16827
MSTRG.598.8	0	0	0	0	0	0	0	0	0	3.98373	0	0	0.116071	0	0	3.69776	0	0	0	0	0	0	0	0	1.11734	0.004027	0
MSTRG.598.9	0	0	0	0	0	0	0	0	0	0	0	0	4.68138	0	0	0	0	0	0	0	0	0	0	0	0	0	0
BnaA01g08210D	0.593411	1.13114	1.72232	1.87144	1.14669	0.350573	0.377439	0.62954	0.232834	0.067028	2.27816	2.31625	0.648066	1.91565	0.66478	1.80823	0.470012	1.53276	0.441441	0.114436	0.222621	2.05019	0	0.918205	0.459331	0.634673	0.810768
BnaA01g08220D	0	0	0	0	0	0	0	0	0	0.066745	0.033073	0	0	0	0.006982	0.029847	0.015554	0.071333	0.017335	0.016379	0.01738	0.014864	0	0	0.016182	0.032789	0.01826
BnaA01g08230D	0	0	0	0	0	0	0	0	0	0	0	0	0	0.022363	0	0	0	0	0	0	0	0	0	0	0	0	0
BnaA01g08240D	1.67925	1.69744	1.60668	0.011277	0.019994	0.062099	0.021827	0	0	2.90319	3.00802	1.91548	0.249744	0.187493	0.375627	0.945782	0.450889	0.305141	3.3548	3.47846	3.49207	0.424377	0.050937	0.089073	0	0.076624	0.001985
MSTRG.594.1	0.037348	0	0	0	0.033102	0	0	0	0	0	0	0.004763	0	0	0.030636	0	0	0	0	0	0	0.013042	0.905316	0.561716	1.78676	0.265089	1.35414
BnaA01g08250D	0	0	0	0.040037	0.060684	0.146238	0.022537	0.044654	0.502909	0.006005	0	0.057741	0	0.019219	0	0.025126	0	0	0	0	0	0.179581	0.073576	0.088394	0.270087	1.26392	0.110934
BnaA01g08260D	17.351	16.4726	18.9387	6.36892	6.02252	4.6254	4.92625	3.19339	4.4727	7.57419	9.57812	10.0472	7.2838	10.0668	8.67755	4.56591	4.87916	5.25508	13.8984	14.5308	14.5608	9.53823	7.09906	6.52361	4.81228	4.75151	4.67939
MSTRG.596.1	1.39928	1.51498	1.2721	1.34878	1.80981	1.56075	1.6866	1.44882	1.15816	0.470041	0.575726	0.704147	0.854186	0.706856	0.893557	1.00379	1.1998	1.15432	0.910996	0.964379	0.683482	0.801022	0.820007	0.856702	1.50924	1.38187	1.07582
BnaA01g08270D	0	0	0	0	0	0	0	0	0	0	0	0	0	0	0	0	0	0	0	0	0.0162	0	0	0	0	0.008043	0
BnaA01g08280D	0.872985	0.71808	1.09409	1.3234	0.859733	1.19685	1.18951	1.12984	1.15901	1.2406	0.856709	2.58432	2.59946	2.0507	2.28902	0.931176	1.71118	1.21083	2.40616	2.62495	2.14166	1.176	1.00144	1.49836	1.37753	1.88397	0.571844
BnaA01g08290D	0.392515	0.500872	0.786975	0.17127	0.129892	0.121907	0.024214	0.010199	0.04907	0.65433	0.828308	0.709443	0.715566	0.392914	0.282679	0.476754	0.524457	0.389152	0.767188	0.437052	0.531932	0.155902	0.170389	0.157406	0.046218	0.106515	0.052955
BnaA01g08300D	1.05045	1.9786	1.42397	0.787687	2.12834	2.00122	1.47286	1.67111	1.85763	2.49241	3.31071	2.77978	2.82615	3.03834	3.515	3.58238	2.82124	3.21929	0.160901	0.913455	0.902196	0.765125	0.451996	0.553044	0.88667	0.581273	0.969175
MSTRG.599.2	1.61037	0	0	1.49492	0	0	0	0	0	0.00066	0.003852	0.003033	0.001024	0.003036	0.000369	6.7e-05	0.000496	0.004177	1.36281	0	0	0	0	0	0	0	0
BnaA01g08310D	5.18296	6.08725	4.93913	5.51407	6.08344	5.32343	4.75952	5.75729	5.48898	7.41922	7.20258	7.3177	9.76804	9.12435	9.09253	7.72789	7.61871	7.92702	6.46725	6.44299	6.5388	6.69965	6.79176	5.96591	6.92945	6.66954	5.95003
BnaA01g08320D	0	0.019168	0	0.038166	0.067885	0	0	0	0.020564	0	0	0	0	0	0	0.136448	0.088503	0.041207	0.05892	0	0	0	0.042659	0	0	0	0.041283
BnaA01g08330D	0	0	0	0	0	0	0	0.154249	0	0.452782	0	0.263242	0	1.09917	0	0	2.45502	0	0.106121	0.490688	0.132462	0.437819	0.144159	0.286936	0.213131	0.189489	0
MSTRG.602.1	6.0073	5.25735	4.78135	7.95132	7.52714	9.43109	9.67515	9.27063	10.9822	6.76946	6.08107	5.33238	5.21257	3.77165	6.24878	13.3391	10.6291	12.9085	12.0757	10.5226	11.4743	13.6495	13.2856	14.1406	15.2878	15.2533	14.4687
MSTRG.601.1	0	0	0	0	0	0	0	0	0	2.02034	0.977062	1.0784	1.43166	1.7324	2.14735	1.28224	1.24515	0.689228	0	0	0	0	0	0	0	0	0
BnaA01g08340D	0.022927	0	0	0	0.044784	0.041314	0.566425	0.224489	0.39398	0	0	0.039302	0	0	0	0.044907	0.046241	0.1033	0	0	0.039011	0	0	0	0	0.244905	0.565937
BnaA01g08350D	0.030497	0	0	0	0	0	0	0	0	0	0	0	0	0	0	0	0	0	0	0	0	0	0	0	0.029087	0	0
BnaA01g08360D	3.38996	4.03378	4.35368	2.30733	1.95014	1.55161	1.9852	2.32261	1.64734	2.50026	3.00506	3.49946	2.08374	2.19754	2.00162	2.03186	3.04887	2.90981	5.95139	8.42506	6.18376	4.64163	3.8944	3.46739	3.01258	3.57228	2.72859
BnaA01g08370D	0.243735	0.081595	0.211007	0.041304	0	0	0	0.065749	0	0	0.056844	0.116657	0.089064	0.233487	0.18722	0.034656	0.150696	0.043852	0.122187	0.108836	0.083915	0.157275	0.113494	0.087153	0.032713	0.198548	0.242961
MSTRG.605.1	3.81669	4.06238	4.10499	7.32226	6.56771	4.75058	5.8887	8.26619	10.0614	4.41333	3.65023	4.21423	4.95247	4.07186	3.82225	8.15264	11.9468	9.3993	10.1139	6.76582	7.23773	14.8629	12.8088	14.496	7.83954	9.20325	4.20336
MSTRG.605.2	0	1.26841	0	2.34594	3.06167	1.92186	2.67759	1.16432	3.4512	0	1.30844	0	1.65146	1.09491	0.698154	2.54219	6.27155	4.52151	0	1.83788	3.00764	6.27687	0	5.46182	0	3.704	2.40212
MSTRG.605.3	0	0	0	0	0	0	0	32.3838	0	0	0	0	0	0	0	0	0	0	0	0	0	0	0	0	0	0	0
MSTRG.605.4	0	0	0	0	0	0	0	1.15303	0	0	0	0	0	0	0	0	0	0	0	0	0	0	5.42831	6.18592	0	0	0
BnaA01g08380D	0	1.53863	0	4.00421	3.26986	3.40486	4.32397	3.29686	5.01525	0	1.30707	0	1.92402	3.23771	2.14229	6.9845	7.15295	6.74444	0	2.89706	2.91683	5.00526	2.50522	5.61993	0	4.49239	4.2228
BnaA01g08390D	0	0	0	0	0	0	0	0	0	0	0	0	0	0	0	0	0	0	0	0	0	0	0	0	0	0	0
BnaA01g08400D	0	0	0	0	0	0	0	0	0	0	0	0	0	0	0	0	0	0	0	0	0	0	0	0	0	0	0
BnaA01g08410D	0	0	0	0	0	0	0	0	0	0	0	0	0	0	0	0	0	0	0	0	0	0	0	0	0	0	0
BnaA01g08420D	0.137987	0.084301	0.242584	0.65962	0	0.096371	0.070892	0.268406	0.149827	0.141949	0	0.085486	0.596799	0.54881	0.066344	0	0.670573	0.271237	0.475708	0.121327	0.009279	0.397389	0.301531	0	1.15771	0	0.644736
MSTRG.608.1	1.37771	1.38411	1.43702	1.53983	1.60184	1.78917	1.66194	2.1044	1.82373	2.4901	2.34088	2.4613	3.05262	2.91585	3.60607	1.54532	1.30173	1.40291	1.61165	1.15594	1.37595	1.05013	0.879755	1.02425	2.77231	1.99343	3.24928
BnaA01g08430D	0	0	0	0	0	0	0	0	0	0	0	0	0	0	0	0	0	0	0	0	0	0	0	0	0	0	0
MSTRG.609.1	0	0	0.000349	0	0	0	0	0	0	0	0	9.22919	0	0	0	0	0	0	0	0	0	0	0	0	0	0	2.59144
MSTRG.609.2	0	0	0	0	0	0	0	0	0	0	6.33866	0	0	0	0	0	0	0	0	0	0	0	0	0	0	0	0
MSTRG.609.3	5.07068	4.29837	0	5.71315	6.20282	6.73689	7.07191	7.57692	7.62332	0	3.04608	0	6.31883	0.037474	2.23811	0	0	7.66854	5.65414	0.377133	0.152912	0.27132	0.1772	0.333498	7.16068	5.99228	0
MSTRG.609.4	0	0	0	0	6e-05	0	0.015767	0	0	0.000129	0	0	0	2.83499	0	4.81703	3.51681	3.08759	0.06123	0	0	0	5.33476	0	0.01479	0.028308	0
MSTRG.609.5	0	0	0	0	0	0	0	0	0	8.48881	0	0	0	6.10686	0	7.02554	7.12094	0	0	0	0	0	0	0	0	0	0
BnaA01g08440D	0	0	2.20215	0	0	0	0	0	0	0	0.089491	0.559256	3.07028	0	8.16756	0	0	0	0	5.87285	5.69927	5.02453	0	5.59806	0	0	0
MSTRG.609.7	0	0	4.4759	0	0	0	0	0	0	0	0	0	0	0	0	0	0	0	0	0	0	0	0	0	0	0	7.56085
MSTRG.610.1	0	2.20866	1.95137	15.7441	13.4283	21.5353	33.0717	33.8252	24.3625	8.94614	6.48896	7.88881	2.71322	2.11451	4.49357	7.74479	14.5231	11.6444	0	1.70061	0	8.06547	22.3278	10.9365	13.7589	11.3586	17.9602
MSTRG.610.2	4.13024	1.55252	2.27472	11.4564	17.122	16.799	24.1579	25.8788	23.917	0.612171	0.41348	0.786641	0.026209	0.01718	0.029208	0.031034	0.08446	0.371133	1.39174	0.005984	0.826027	13.7344	14.3454	16.37	8.25812	15.3614	5.238
BnaA01g08450D	1.69197	2.3651	2.44233	0	0.146045	0	2.40164	3.48055	0	6.49647	6.18182	6.15772	3.82417	0.094432	3.01989	4.32188	6.08602	4.8682	4.20173	4.37469	3.85259	5.72082	4.98232	5.15762	2.86307	4.22162	5.83928
BnaA01g08460D	0.110778	0.037907	0.029609	0.108046	0.024773	0	0	0.039998	0.074691	0.035861	0.137972	0.105173	0	0	0.047665	0.025225	0.035005	0.049868	0.096755	0.063781	0.080466	0.076407	0	0.032294	0.06594	0.034437	0.066642
BnaA01g08470D	0.062364	0.028907	0.048853	0.063853	0.097536	0.066568	0.119392	0.063902	0.166221	0	0	0	0	0.304985	0.078079	0.271624	0.05765	0.247326	0.063356	0.061102	0.062367	0	0	0.033854	0	0	0
MSTRG.611.1	1.18423	1.20007	1.48738	1.31994	1.20053	1.8456	1.97456	1.27886	2.46537	0.813985	0.924651	1.63065	1.49643	1.27239	1.96263	2.70135	1.63838	2.47868	1.69559	1.29957	1.51218	1.34341	1.05987	1.77311	1.97422	1.1077	1.09719
BnaA01g08480D	2.15878	2.32603	1.72447	2.86359	2.62044	2.75364	2.73134	3.26473	2.41757	1.60959	1.78587	0.853471	1.65505	2.48493	2.13496	1.93119	2.2217	1.95835	1.51112	1.3779	1.09617	2.58889	2.40766	2.05212	2.18307	1.24601	1.59232
BnaA01g08490D	0	0.034361	0	0.026222	0	0	0	0	0	0	0	0	0.01907	0.014453	0	0	0.015945	0	0	0	0	0	0	0	0	0.014278	0
BnaA01g08500D	1.6226	1.57442	1.42798	0.616644	0.604754	0.697628	0.398642	0.588874	0.65495	1.24576	1.41752	1.64687	0.882869	0.854898	0.952125	0.884141	0.793552	1.08765	0.733183	0.918685	0.806364	0.318483	0.292787	0.363099	0.191877	0.177618	0.183425
MSTRG.612.1	0	0	0	0	0	0	0	0	0.191785	0	0	0	0	0	0	0	0.112301	0	0.865704	0.672899	0.749717	1.62029	1.33895	1.92612	0.628439	0.663655	0.786417
MSTRG.614.1	21.911	15.3772	21.626	18.3544	17.6499	15.0435	25.0689	15.7625	21.1435	40.1314	48.3562	33.4467	11.6243	10.3808	15.2323	14.8668	10.8998	16.0961	0.562255	1.14219	0.558559	7.76464	6.59204	3.96332	3.44592	2.15735	4.66185
MSTRG.614.2	3.01072	3.28447	2.69307	1.0317	2.34236	0.404605	2.70701	2.14445	1.88062	8.3166	9.66954	8.53912	1.44397	0.966506	0.911103	0.670802	2.64833	1.25903	0	0	0.120818	1.65879	1.0336	0.283283	0.39107	1.80445	0.362939
BnaA01g08510D	0.302427	9.65472	0.051271	0.203618	0.101994	0.076171	0.052539	8.83548	0.155514	0.122645	0	15.4083	0.256737	0.154779	0.031372	0.232151	0.413994	0.195445	0	0.050389	0.250217	0.145036	0	1.10983	0.673113	0.186959	0.150453
MSTRG.615.1	0.712916	0.946861	1.03001	1.11298	0.415362	0.765013	0.492296	0.717084	0.645022	1.11402	0.754876	0.718209	0.848965	1.23247	1.10432	0.835978	0.734372	0.719	0.671059	1.02153	1.01714	0.373473	0.362195	0.422333	0.548815	0.365211	0.621073
BnaA01g08520D	0	0	0	0	0	0	0	0	0	0	0	0	0	0	0	0	0	0	0	0	0	0	0	0	0	0	0
MSTRG.616.1	1.31548	0	0	1.63611	0.94609	1.25099	0.96371	0	0.783926	0.906828	0.753044	0.359956	0	0.677066	0.279897	0.750338	0.795253	1.178	1.59051	1.16729	0.900051	0.926917	0.715614	0.602505	1.34373	0.595399	0.396561
MSTRG.616.2	1.12915	1.51986	1.17362	1.5903	1.72362	1.0594	0.9744	2.21217	1.0998	0.900383	0.511835	0.458676	0.828038	0.801823	1.33964	1.31432	1.31137	1.39625	2.73316	2.72461	2.38503	2.12215	1.83851	1.12786	1.49968	2.52971	2.47995
MSTRG.616.3	0	0	0	0.42461	0	0	0	0	0	0	0	0	0	0	0	0	0	0	0	1.89309	0	0	0	0	0	0	0
BnaA01g08530D	7.32948	11.562	7.72302	8.72874	9.39214	8.67356	7.71053	8.63478	8.17957	4.00976	3.65205	4.1551	5.36173	3.75764	4.07241	5.95559	5.71271	4.63026	3.6778	2.81791	3.45892	6.36869	3.47369	5.01363	4.8828	3.92365	4.38871
BnaA01g08540D	3.41349	3.24922	2.9948	3.57135	3.74381	4.64451	5.40457	4.06249	5.43369	1.84407	2.23291	2.35269	1.35739	2.36047	2.23169	2.65204	1.86729	1.91889	1.59133	3.15532	1.48409	2.64616	1.51501	1.96979	4.20377	4.61194	4.51227
BnaA01g08550D	0.358571	0.285684	0.303512	0.141305	0.358641	0.356854	0.493043	0.32313	0.574501	0	0.170003	0	0	0.260149	0.215035	0.151449	0.051704	0.244451	0	0.574541	0	0.093169	0	0.358473	0.151457	0	0.213011
MSTRG.618.1	0	0	0	0	0	0	0	0.002639	10.5327	0	0	0	0	0	0	0	0	0	2.66779	0	0	0	0	0.598296	0	0	0
BnaA01g08560D	12.6356	12.1515	12.4012	17.3562	15.6423	13.4454	18.7331	17.1871	4.87337	0.153625	0.024838	0.107548	0.062554	0.155826	0.153593	0.257079	0.281041	0.291447	4.20162	6.81604	7.38024	5.68126	0	4.43174	3.684	0	0
MSTRG.618.3	1.76126	0.930746	1.49876	0.455775	0.200685	2.07792	0.471832	0.846914	1.10016	0	0	0	0	0	0	0	0	0.054317	0.001668	0.615484	0	0	5.75714	0.001119	3.8879	6.96084	6.71855
BnaA01g08570D	0	0	0	0	0	0	0	0	0	0	0	0	0	0	0	0	0	0	0	0	0	0	0	0	0	0	0
BnaA01g08580D	0	0	0	0	0	0	0.002848	0	0	0	0	0	0	0	0	0	0	0	0.0522	0	0	0	0	0	0	0	0
BnaA01g08590D	0	0	0	0.045855	0	0	0	0	0	0	0	0	0	0	0	0	0	0	0	0	0	0	0	0	0	0	0
BnaA01g08600D	0	0	0	0	0	0	0	0	0	0	0	0	0	0	0	0	0	0	0	0	0	0	0	0	0	0	0
BnaA01g08610D	0.129998	0.114317	0.17007	0.175022	0.498919	0.431539	0.404332	0.235529	0.412413	0.22455	0.34388	0.195032	0.250792	0.289372	0.224547	0.317915	0.224961	0.534365	0.240219	0.425412	0.381305	0.316888	0.60704	0.505472	0.328988	0.455614	0.524342
MSTRG.619.1	9.27097	10.8172	9.27678	17.5524	19.9774	18.9113	25.2977	24.2555	24.6269	8.39515	9.16245	7.4604	7.62958	6.19662	7.77196	14.554	14.7383	14.4646	5.62317	5.66326	4.89248	8.80558	10.3994	8.56025	7.72143	8.33833	8.10919
BnaA01g08620D	0.066641	0	0	0.004032	0	0.137861	0	0.057166	0.182631	0	0.010136	0.176761	0	0.128877	0.077089	0.044242	0.081417	0.037094	0.015778	0	0	0	0	0	0	0	0
BnaA01g08630D	4.56471	4.12199	4.9399	2.12905	1.66556	2.70394	2.66553	1.90445	1.62008	6.68589	7.29913	9.15483	5.00932	4.45678	5.41971	2.99361	3.48989	3.20798	11.1633	11.9498	9.55413	4.86437	5.35825	5.36861	3.36248	4.89963	3.88972
BnaA01g08640D	0	0	0	0.026458	0.075233	0.116815	0.155283	0	0	0.681951	0.01736	0	0.526828	0.054142	0.049187	0.240502	0.50916	0	0.040859	0.085007	0	0	0	0	0	0	0
BnaA01g08650D	0	0.186889	0	0.126141	0	0	0	0	0	0	0	0	0.068801	0	0	0	0.115053	0	0	0	0.052711	0	0	0	0	0	0
BnaA01g08660D	0	0	0	0	0	0	0	0	0	0	0	0	0	0	0	0	0	0	0	0	0	0	0	0	0	0	0
BnaA01g08670D	0	0	0	0	0	0	0	0	0	0	0	0	0	0	0	0	0	0	0	0	0	0	0	0	0	0	0
MSTRG.622.1	0.58578	0.845258	1.04129	0.139496	0.072794	0.1359	0.203862	0.067191	0	0.593446	0.795097	0.70944	1.47538	1.56973	1.87514	0.182423	0.274443	0.504607	1.57428	1.79702	1.1978	0.341583	0.537142	0.083099	0.309446	0.133222	0.151088
BnaA01g08680D	1.92458	0.936963	1.90874	1.9873	2.28632	3.81042	3.45356	5.56846	4.86274	2.67324	1.9345	2.90529	2.87382	2.43962	2.99642	3.13877	3.35954	1.66267	2.42287	1.08391	1.99876	1.07057	1.25662	1.25633	2.54881	2.44261	3.2513
BnaA01g08690D	0.116904	0	0	0	0	0	0	0.094843	0	0	0	0	0	0	0	0	0	0	0	0	0	0	0	0	0.09589	0	0
MSTRG.625.1	0.355271	0.191581	2.15944	0.211592	2.43263	2.15242	1.98955	2.50492	0.146241	0.298918	2.77846	0.008692	2.75382	3.8512	2.98348	0.328979	0.121552	0.156891	0.80438	1.35208	0.804578	0.280504	0.164132	3.63342	3.11358	2.8338	0.377598
BnaA01g08700D	1.69723	2.76517	0	2.42593	0	0.166774	0	0	2.2931	3.66385	0	2.96023	0	0	0	2.7626	3.28417	3.50414	4.30668	3.45064	3.31731	4.20648	2.83815	0	0	0	3.26151
BnaA01g08710D	4.34473	4.41961	3.822	12.4531	13.4417	13.8007	16.9447	18.1761	19.7109	16.7137	20.5322	18.7579	16.0932	16.4352	16.9147	13.5287	14.6583	13.8149	31.668	32.5501	29.6105	18.3764	21.3498	19.8421	26.2529	24.9072	26.8332
BnaA01g08720D	0	0	0	0	0	0	0	0	0	0	0	0	0	0	0	0	0	0	0	0	0	0	0	0	0	0	0
BnaA01g08730D	0	0	0	0	0	0	0	0	0	0	0	0	0	0	0	0	0	0	0	0	0	0	0	0	0	0	0
BnaA01g08740D	0	0	0	0	0	0	0	0	0	0	0	0	0	0	0	0	0	0	0	0	0	0	0	0	0	0	0
BnaA01g08750D	0	0	0	0	0	0	0	0	0	0	0	0	0	0	0	0	0	0	0	0	0	0	0	0	0	0	0
MSTRG.624.2	0	0	0	0	0	0	0	0	0	0	0	0	0	0	0	0	0	0	0	0.7803	1.05219	0	0.156427	0.306108	0	0.408491	0
BnaA01g08760D	0	0.070217	0.033402	0.174753	0.292822	0.093981	0.417531	0.249673	0.28111	0.17471	0.226221	0.105804	0.208052	0.184456	0.29009	0.237525	0.192317	0.431775	0.191702	0.386995	0.384306	0.927417	1.28093	0.870485	1.34771	1.16462	1.21613
BnaA01g08770D	2.58455	3.35256	2.39814	2.89063	8.1374	3.44407	4.09624	5.42039	8.73541	3.38082	6.28299	3.93983	7.46197	6.72213	3.21669	9.00375	9.68864	4.08454	2.15221	1.84947	2.10491	3.00618	3.03304	2.90172	4.40487	5.62499	3.53485
BnaA01g08780D	0.13899	0.108916	0.085697	0	0	0.075539	0.027042	0.091275	0	0.05477	0	0	0.24383	0	0	0	0	0	0	0	0.056953	0	0.060598	0	0.264245	0	0
BnaA01g08790D	0	0	0	0	0	0	0	0	0	0	0	0	0	0	0	0	0	0	0	0	0	0	0	0	0	0	0
MSTRG.629.1	3.60029	3.97772	3.49639	4.57692	4.50947	4.16611	4.37291	6.14124	4.67708	5.84854	5.32634	5.3374	5.64151	5.9283	4.92187	7.38965	6.85425	5.86383	2.48938	3.47356	1.53839	1.35807	4.97328	5.02235	3.3752	3.63653	3.55045
BnaA01g08800D	0	0	0	0	0	0	0	0	0	0	0	0	0	0	0	0	0	0	0	0	0.920854	0	0	0	0	0	0
BnaA01g08810D	0.666087	0.937463	0.964613	0.736721	0.270908	0.466373	0.570106	0.297129	0.328136	0.413184	1.21268	0.839627	0.688081	0.635407	0.870634	0.883022	0.697766	0.264268	0.65636	0.374785	0.447517	0.542392	0.238391	0.66732	0.631119	0.360529	0.36622
BnaA01g08820D	2.32792	1.4185	2.17136	2.64128	0.189107	3.03138	3.15783	1.991	1.8892	3.24003	4.30145	5.10286	4.04716	4.94046	4.60294	2.31063	2.04622	3.08562	3.77149	1.78489	3.37228	3.749	2.00453	1.50573	3.087	1.88449	2.56496
BnaA01g08830D	0.315335	0.078309	0.115871	0.311824	0.352803	0.404527	0.620824	0.577981	0.805831	0	0.010977	0.098896	0.06387	0.623289	0.426551	0.23399	0.364877	0.358338	0.446397	0.112475	0.212452	0.285246	0.642399	0.401919	0.648968	0.613441	0.969023
BnaA01g08840D	0	0	0	0	0	0	0	0	0	0	0	0	0	0	0	0	0	0	0	0	0	0	0	0	0	0	0
MSTRG.634.1	0.904106	0.088988	0.795775	1.25113	0.892594	0.802752	0.332337	0.632998	0.647666	1.09421	1.79653	0.041771	0.878519	1.68561	1.31885	1.67735	0.587959	1.41846	0.540792	1.26341	1.98216	1.01599	0.769802	1.08999	0.562398	1.12362	0.779983
BnaA01g08850D	0.919858	1.41648	0.946999	0	0	0	0.367847	0	0	0.955829	0.501641	2.30107	1.40419	0.887531	0.679168	0	0.84988	0	1.69153	0.809812	0	0	0	0	0.668782	0.038222	0
MSTRG.633.1	0.058494	0	0	0.257107	0.402885	0.307627	0.903514	0.642844	1.17764	0	0	0	0	0	0	0	0	0	0	0	0	0	0	0	0	0	0
MSTRG.635.1	13.7861	11.717	13.1745	1.55843	3.82849	8.25778	7.7828	6.86773	4.81603	12.9717	15.1748	15.957	14.3486	16.3403	4.61186	5.84996	0.946291	6.69759	0	5.18202	6.77642	9.82611	11.5086	10.1837	8.84474	9.98178	8.40696
MSTRG.635.2	0.042568	0.033416	0.0336	9.70867	7.13533	0	0.021242	0.029172	0.015133	0.036862	0.040843	0.033573	0.048159	0.063863	14.4518	0.013718	6.20007	0.00543	8.46505	0.010247	0.007778	0.015866	0.009946	0.015769	0.015457	0.018311	0.051915
BnaA01g08860D	0.429533	0.892631	0.771052	0	0.492398	0.711463	0	1.71469	0.799687	1.491	0.666736	0	3.32455	1.85167	0.182982	0	0	0	0	1.29339	0	0	0	0	0	0	1.55516
BnaA01g08870D	7.95543	6.436	7.32501	2.47915	2.7742	7.31089	3.05021	5.04659	4.05424	7.72013	9.58635	7.77062	9.58585	9.70321	4.77677	2.75481	1.74462	3.93885	1.06524	3.94442	2.73266	5.87397	4.66901	5.35026	4.52055	4.13559	7.30341
BnaA01g08880D	0	0	0	0	0	0	0	0	0	0	0	0	0	0	0	0	0	0	0	0	0	0.094259	0	0	0	0	0
MSTRG.636.1	3.34717	3.48686	3.58032	1.4855	1.40304	1.76243	1.25981	1.47071	1.20979	3.05194	2.92586	3.51635	3.3277	3.57498	3.71573	3.00067	2.63891	3.20159	1.91385	1.69291	2.48633	1.03018	1.34853	1.05482	1.25194	1.54582	1.68613
BnaA01g08890D	0	0	0	0	0	0	0.113106	0	0	0	0	0	0.021616	0.032695	0	0	0	0	0	0.047507	0	0	0	0	0	0	0
MSTRG.637.1	2.28455	2.42334	1.95066	1.14375	0.929139	1.46183	1.44086	1.10424	0.812978	7.83257	8.44293	6.46598	2.621	2.12378	2.55924	5.09228	3.81607	2.24579	5.32948	6.65411	4.68586	3.68894	2.80378	0.6271	0	1.36453	1.13813
BnaA01g08900D	0.047957	0.152946	0	0	0.01205	0.000243	0.009165	0.028374	0.077189	0.214882	0.285914	0.110073	0.041253	0.057408	0.023547	0.067588	0.076245	0	0.153745	0.197175	0.090504	0	0.065894	0.022858	0	0.097427	0.006307
MSTRG.637.3	0	0	0	0	0	0	0	0	0	0	0	0	0	0	0	0	0	2.34198	0	0	0	0	0	0	0	0	0
MSTRG.637.4	1.18106	0.498116	0.94518	0.451276	0.055323	0.422425	0.470026	0.609832	0.680154	0.897829	0.323574	3.05075	0.723182	1.34833	0.933087	2.26264	1.68486	1.75232	4.20038	1.27385	3.69775	1.72233	1.15855	1.13722	1.2282	0.464265	0.581735
MSTRG.637.5	0	0	0	0	0.53746	0	0.006395	0.005115	0	0	0	0	0	0	0	0.003325	0.003198	0	0	0	0	0	0	3.18171	0.18927	0	0.224875
MSTRG.638.1	2.21959	2.15954	2.62341	2.48323	1.16815	2.19259	3.06957	3.62821	3.62372	0	0	0.045876	0.026527	0	0	0	0.022787	0.096108	0.667224	2.42753	2.08818	2.89565	3.33166	4.39782	1.56322	1.11805	2.48062
BnaA01g08910D	4.78626	4.13635	3.24288	6.75845	6.24467	5.66582	7.93243	6.76664	6.59752	0	0	0	0	0	0	0	0	0	7.78966	6.26291	5.38523	6.87781	7.29004	4.96941	8.42227	8.78993	6.9152
BnaA01g08920D	9.34893	9.57751	11.5001	8.57756	0	9.21195	11.2262	2.72943	7.91575	16.7879	17.5309	14.659	11.9008	12.3609	14.6347	20.9532	21.2923	21.5604	5.92489	6.52892	5.88017	5.21536	6.22601	5.56796	4.98023	5.65223	3.96282
MSTRG.640.1	0.013527	2.00373	1.35353	1.94345	0.291513	1.33101	1.3811	0.656011	0.644313	0.046629	0.083616	0.10321	0.084544	0.748104	0.209283	0	0	0.062902	0.019715	0	0	0	0.141206	0.200213	0	0.018923	0
MSTRG.640.2	0	0	0.450038	0.192044	1.37568	0.195665	0	0.68409	0.633308	0.201401	0.17308	0.07868	0	0.39792	0	0.000204	0	0.070171	0	0	0	0	0	0	0	0	0
MSTRG.640.3	2.52919	0.476635	0.964494	0.386702	0.36218	0.407966	0.528902	0.773205	0.273485	1.26931	1.61864	1.62889	1.57271	1.01821	1.71572	1.13625	1.5455	1.06581	0.370874	0.25302	0	0.289068	0	0	0.110143	0	0.119183
BnaA01g08930D	0.012448	0.024682	0.000344	3e-06	0	0.000741	0.024132	0.021735	0.010072	8e-06	6.7e-05	4.8e-05	0	0	0	0.007964	0.014324	0.004098	0.064401	0	0.218504	0	0	0	0	0	0
MSTRG.640.5	0	0	0	0	0	0	0	0	0	0	0	0	0	0	0	0	0	0	1.7528	2.45639	2.26165	0.588405	0	1.12883	2.02006	2.34668	1.65498
MSTRG.640.6	0	0	0	0.052286	0	0	0	0	0.02204	0.09224	0.024752	0.015076	0	0	0.013905	0.063294	0.022508	0.048565	0.738957	0.661403	0.551889	0.343758	1.4254	0.56212	0.541602	0.125006	0.311355
BnaA01g08940D	0.3186	0.243327	0.441343	0.180412	0.20848	0.284142	0.791091	0.176771	0.112781	0.267887	2.62525	0.273875	0.35308	0.573323	0.383517	1.44364	0.247962	0.176889	0.43703	0.478829	0.302624	0.244459	0.167562	1.30168	0.316809	0.27272	1.58669
MSTRG.642.1	7.04319	7.70425	6.99612	5.77346	6.84695	6.97553	7.01041	7.64299	7.81208	0.084556	0.196488	0	0.043014	0.095	0	0	0	7.33628	0.118126	0	0	0	0	0	0.002173	0.131813	0.237854
MSTRG.642.2	0	0.412041	0	0	0	0	0	0	0	5.35544	6.88589	6.28017	4.84765	5.5645	4.96176	8.75645	8.20056	0	5.89868	5.65996	5.52664	3.55201	3.36799	4.29315	2.88475	2.75949	2.92233
BnaA01g08950D	0.02746	0.013546	0.016071	0.006984	0.010858	0.011029	0.01137	0.006868	0.019336	0	0	0	0	0	0	0	0	0	0	0	0	0	0	0	0	0	0
BnaA01g08960D	0.151821	0.077021	0.023917	0.116317	0.169439	0.140549	0.170378	0.127583	0.082629	0.056303	0.018904	0	0.042532	0.016966	0.063638	0.070117	0.034969	0	0	0.037449	0.059871	0	0.021426	0.0616	0.018499	0.073842	0.061927
BnaA01g08970D	0	0	0	0	0	0	0	0	0	0	0	0	0	0	0	0	0	0	0	0	0	0	0	0	0	0	0
BnaA01g08980D	0	0	0	0	0	0	0	0	0	0	0	0	0	0	0	0	0	0	0	0	0	0	0	0	0	0	0
BnaA01g08990D	0.894916	1.04618	1.47036	0.888201	0.786032	0.762813	0.669627	0.432615	0.487304	0.28761	0.242998	0.390765	0.156766	0.173851	0.141131	0.265484	0.353032	0.474268	0.209859	0.388326	0.219718	0.320462	0.287412	0.411819	0.10198	0.232273	0.134174
MSTRG.644.1	0.464943	0.098515	0.203946	0.676625	0.930136	1.33271	1.86156	3.48352	1.75348	0.011079	0	0	0	0	0	0	0	0	0	0.108254	0	0.899912	1.39072	0.806771	0.866813	1.45714	1.13459
BnaA01g09000D	0	0	0	0	0.093274	0.033674	0.062046	0.075901	0.075429	0	0	0	0	0	0	0	0.032463	0	0.003497	0	0	0	0.001694	0	0	0.052864	0
BnaA01g09010D	0.119635	0.075309	0.022269	0.233797	0.400639	0.333438	0.514652	0.382551	0.352993	0	0	0	0	0.034883	0.161508	0.211281	0.201008	0.063548	0.103165	0.147545	0	0.1213	0.355021	0.288506	0.440689	0.385435	0.568783
MSTRG.647.1	0.360153	0.000107	0	0	0.01133	0	0.091783	0.067709	0.044929	1.53726	0	2.34935	2.31169	0	0	7.07119	0	9.0581	0.015036	0.015036	0.008693	0.050852	0.062178	0.119395	0.144777	0.03365	0.023584
BnaA01g09020D	0	0	0	0	0	0	0	0	0	0	0	0	0	0	0	0	0	0	0	0	0	0	0	0	0	0	0
MSTRG.648.2	0.259385	0.342841	0.162626	0.136916	0.11626	0.18761	0.190534	0.148513	0.001684	0.148208	0.107044	0.036232	0.073794	0.081626	0.072555	0.284859	0.002335	0.005727	1.28425	0.694303	0.460841	0.365161	0.347175	0.210388	1.67397	0.815636	1.95637
MSTRG.648.1	0.552581	0	0.623554	0.322586	0.244164	1.18205	0	0	1.52512	0.558681	0.285292	0.278157	0	0.338663	0.910073	0.348859	0.659839	0	0	0	1.74357	0.525496	0.755129	0.287896	0.650625	0.472147	0.783108
MSTRG.648.3	1.46653	0.485318	0.8837	1.39732	0.877507	0.857577	2.01096	1.8265	0	0	0	0.796738	0.337741	0	0.666452	0.196736	0	0.689934	0.782037	1.67797	0.401687	0.291524	0	0	0	0.383056	0.284433
MSTRG.648.4	0	0	0.597657	1.44712	0	0	0	0.505813	0	0	0	0	0.939702	2.168	0.45211	0	0.64356	0	0	0	0	0	0	0.482596	0	0.414508	0
BnaA01g09030D	0.220423	1.47821	0	0	1.60415	0.739925	0	0.27351	1.21834	0.951078	0.93831	0	0.529822	0	0.602379	1.00429	0	0.789964	0	0	0	1.09829	0.467136	1.31929	0.817405	0.119209	1.0401
MSTRG.652.1	0.653075	0.23077	0.041028	0.64099	0.141818	0.148841	0.146701	0.243499	0.46168	0.447779	0.860064	0	0.244488	0.888151	0.296937	1.3551	0	0.696099	1.58345	0.504773	0.595403	0.054172	0	1.48852	0.031689	0.397002	1.83341
MSTRG.652.2	0.098683	0.270746	0.592106	0	0	0.475382	0.637699	0.460094	0.415432	0.368003	0.952996	0.379286	0.637892	0.089226	0.238033	0.030118	1.24061	0.828182	0.083129	1.82782	1.09207	1.7575	1.93311	0.474927	1.61011	1.02317	0.09602
MSTRG.652.3	0	0	0	0	0	0	0	0	0	1.28453	0	0.746501	0	0.516188	0.35741	0	0	0	0	0	0	0	0	0	0	0	0
MSTRG.652.4	0.293484	0.538347	0.359543	0.285022	0.63709	0.69756	0.282658	0.252356	0.327121	0.057915	0.219009	0.337723	0.089343	0.194762	0.176807	0.159285	0.198215	0.092235	0.371838	0.233002	0.393728	0.073557	0.11283	0.272399	0.138545	0.330646	0.257975
BnaA01g09040D	0	0	0	0	0	0	0	0	0	0	0	0	0	0	0	0	0	0	0	0	0	0	0	0	0	0	0
MSTRG.652.6	0	0.047658	0	0.000841	0.109482	0.231545	0	0.120894	0.001587	0.33601	0.300068	0	0.306963	0.494358	0.30408	0.358847	0.495407	0.273118	0.085578	1.25234	0.594546	0.571651	1.4451	0.178382	0.575983	0.761724	0.252729
MSTRG.652.7	0	0.108055	1.52593	0	0	0.451702	0.73458	0.304527	1.70046	0.649832	0.257147	0.111057	0.294448	0.501914	0.284111	0.598393	0.713041	0.664853	0.209734	0	0.568209	0.411941	0	0.537437	0.295665	0	0.594723
MSTRG.652.8	0	0	0	0	0	0	0.079116	0	0	0.295806	0	0.75456	0	0	0	0	0	0	1.89796	0	0	0	0	0	0	0	0
MSTRG.652.9	0.216437	0	0	0	0.128529	0	0.114227	0.287392	0.348481	0	1.63938	0	2.4255	0.31924	1.27516	0	0.671276	0.448665	0	0.436715	0.367693	1.61808	0.207419	1.77672	1.78044	0	0.875205
MSTRG.652.10	1.27098	1.7422	0.612415	1.02869	1.43982	0.675846	0.801008	0.374191	0.128804	0	0	0	0	0	0	0	0	0	0	0	0	0	0	0	0	0	0
BnaA01g09050D	0	0	0	0	0.023152	0	0	0	0	0	0	0	0	0	0	0	0	0	0	0	0	0	0	0	0	0	0
MSTRG.649.1	0.095626	0	0.358763	0.227783	0.099194	0.115325	0	0.36136	0.019657	0.134092	0	0	0	0	0.55416	0.086224	0.213592	0.10798	1.56201	0	0.199532	0.16058	0.210303	0.856773	0.168698	0.329225	0.93108
BnaA01g09060D	0.537364	0.495911	0.016097	0.023997	0.360848	0.476983	0.723748	0.325738	0.931749	0.564355	0.538211	0.62123	0.663305	0.601281	0.029882	0.441387	0.61564	0.351588	0.268618	1.9481	1.58258	0.840861	0.496476	0.0516	1.22145	0.904155	0.224559
BnaA01g09070D	1.37782	0.743043	0.506898	2.07571	2.3153	2.52359	2.18187	3.29322	1.5133	0.125481	0.288301	0.192202	0.157657	0.194977	0.06977	0.115374	0.038924	0.167059	0.064927	0	0.086988	0.259572	0.446439	0.263113	0.04036	0.280144	0.182172
BnaA01g09080D	0	0	0	0	0	0	0	0	0	0	0	0	0	0	0	0	0	0	0	0	0	0	0	0	0	0	0
MSTRG.651.1	0	0	0	0	0	0	0	0	0	0	0	0	0	0	0	0	0	0	0.70269	1.43716	1.22633	0.613085	0.482938	0.471261	0.203838	0.466297	0.227795
BnaA01g09090D	0	0	0	0	0	0	0	0	0.027278	0	0	0	0	0	0	0	0	0	0	0	0	0	0	0	0.013985	0.042507	0.015361
BnaA01g09100D	0	0	0	0	0	0	0	0	0	0	0	0	0	0	0	0	0	0	0	0	0	0	0	0	0	0	0
BnaA01g09110D	8.0615	12.7152	10.0651	6.06095	7.12711	6.33795	4.3854	3.06968	4.9019	12.3619	8.14848	9.65431	11.4621	9.02363	8.68745	6.61028	4.6041	6.26946	11.0945	11.5718	9.79588	5.9821	7.15878	7.52945	4.24566	4.9677	6.43623
MSTRG.653.1	7.59194	0	0	0.176712	0	0	0	0	0	0.145241	0	0.01478	0	0.128511	0	0.01008	0	0	0	0	0	0	0	0	0	0	0
MSTRG.653.3	0.899217	2.22099	1.18694	0.502921	0.831962	0.465798	0.736871	0	0	0.000118	0.411317	0.197203	0	0.266644	0.539159	0.029465	2.77752	0	2.47379	1.0153	1.41143	0	0.51097	1.89221	0.296559	0.935448	0
BnaA01g09120D	0.25651	0.18112	0.183777	0.376758	0.402153	0.17957	0.31979	0.380353	0.390532	0.043127	0.44042	0.147491	0	0	0	0.186243	0.176702	1e-06	7.12286	5.61921	5.87877	5.60167	6.39426	7.08774	8.4253	6.95849	8.37537
MSTRG.655.1	2.77023	1.91898	1.74141	1.30592	1.11991	1.34852	0.702713	0.82201	1.12286	1.76331	1.80671	1.79295	1.9343	2.20864	1.7575	1.35734	1.60518	1.06225	1.41958	1.10644	1.07306	0.728868	0.488393	0.64352	0.768653	0.587686	0.572754
BnaA01g09130D	0	0	0	0	0	0	0	0	0	0	0	0	0	0	0	0	0	0	0	0	0	0	0	0	0	0	0
MSTRG.656.1	17.8412	17.4622	19.6254	10.8395	9.87183	10.2889	7.67587	7.9555	7.83515	10.6594	11.9262	10.3111	16.4579	15.1404	15.3361	8.33605	9.86789	9.3695	20.6614	18.8563	21.3524	7.01836	5.58464	6.2631	9.79452	10.6364	11.8461
BnaA01g09140D	0	0	0	0	0	0	0	0	0	0	0	0	0	0	0	0	0	0	0	0	0	0	0	0	0	0	0
BnaA01g09150D	0.033969	0.129515	0.155691	0.233881	0.187068	0.046627	0.174118	0.035814	0.059087	0.191458	0.005078	0.104901	0.059181	0.191645	0.561959	0.18156	0.000764	0.032468	0.054572	0.185498	0.128092	0	0.27963	0.098616	0.825447	0.113576	0.288935
MSTRG.657.2	3.78737	0.735981	0.932345	0.406499	1.41541	2.54872	1.11934	0.432745	2.2104	3.54419	0.911911	1.86483	1.22386	3.93187	2.53584	0.877758	1.61659	4.08968	2.38838	2.79604	1.93503	0.431517	0.579022	0.043207	0.088105	0.679653	0
MSTRG.657.1	1.97577	7.03008	5.15332	1.1093	0.806485	2.39277	0.555967	2.4346	0.747759	2.18525	2.15084	2.8354	5.46503	1.74748	4.17389	2.46754	2.98978	1.8789	1.78914	1.07994	3.95629	2.51525	2.27247	2.17204	1.54135	0.944894	0
MSTRG.657.5	2.15117	0.774076	1.20121	0	1.37001	0	0.596513	1.83351	0	4.07057	2.78048	2.21718	0.441795	2.11741	0.222312	0.712377	2.3197	0.582469	0	0	0	0	0	0	0	0.507295	0
MSTRG.657.4	3.83907	4.23276	2.8834	5.40658	1.05577	0.998905	1.94077	1.51758	2.79274	2.50951	2.7937	2.84081	0.867919	0.371648	1.05923	3.25469	1.57423	2.07494	2.0259	1.0566	0.149687	0	0.005261	0.325729	0.215369	0.988706	0.796631
MSTRG.657.3	0	0.797346	0	0	0.765329	1.60499	0	0	0	0.638186	2.58171	1.69675	3.24661	5.2775	3.27051	1.69399	3.86157	1.26964	0	1.9637	0.970109	0	0	0	1.31696	0	0.266048
MSTRG.657.6	0.694411	0.070953	0.217107	0.090513	0.188968	0.331766	0.324203	0.115698	0.401642	0.135862	0.588348	0.066956	0.387419	0.294799	0.820591	0.406091	0.432019	0.315413	0.404707	0.138696	0.019136	0.178617	0.00086	0	0.028722	0.028247	1.04232
MSTRG.657.8	0	0	0.108129	0	0.42191	0.267101	0.789922	0.089824	0.350273	0.074669	0.030466	0.062851	0.214653	0	0.042757	0.051844	0.281179	0.19811	0	0	0	0	0	0	0	0	0
MSTRG.657.7	0	0	1.83312	0	1.75014	0.589119	2.59677	1.28503	0.166064	0.040738	0.230569	0.339108	0.780703	0	0.328687	0.375505	0.393095	1.37559	0	0	0	0	0.004432	0	0	0	0
BnaA01g09160D	0	0	0	0	0	0	0	0	0	0	0	0	0	0	0	0	0	0	0	0	0	0	0	0	0	0	0
MSTRG.657.10	0.086936	21.0549	0	0	0.038272	0.03944	30.3956	0	27.4533	64.9937	62.0414	0.505584	0.379372	0.410032	0.269748	43.6577	0.365309	0.42653	0.148031	0.210173	0.267621	0.076162	0.055569	29.656	0	20.5587	0.070291
BnaA01g09170D	0	0	0	0	0	0	0	0	0	0	0	0	0	0	0	0	0	0	0	0	0	0	0	0	0	0	0
BnaA01g09180D	2.54918	2.16308	2.26465	1.44509	1.25054	1.43499	0.88383	0.924142	1.08092	1.64678	4.25678	2.75774	3.67228	1.94961	1.56376	3.19964	2.66456	5.48956	3.15107	2.99466	2.66179	1.43706	2.12556	2.5244	1.00054	2.16924	1.2914
BnaA01g09190D	0	0	0	0	0	0	0	0	0	0	0	0	0	0	0	0	0	0	0	0	0	0	0	0	0	0	0
BnaA01g09200D	0	0	0	0	0	0	0	0	0	0	0	0	0	0	0	0	0	0	0	0	0	0	0	0	0	0	0
BnaA01g09210D	0	0.075309	0	0.076245	0	0	0	0.12454	0	0.148714	0	0	0.082619	0	0	0	0	0	0	0.145979	0	0.066456	0	0	0	0.073301	0
MSTRG.661.1	2.86424	2.52049	3.08347	1.70367	1.17996	1.44098	1.13627	1.13249	0.830011	2.48102	2.90935	2.73764	2.09739	2.38724	2.14745	1.83842	1.50452	1.68173	3.13008	3.3519	3.52158	1.43194	1.77912	1.36338	1.30679	2.09211	1.19203
BnaA01g09220D	0	0	0	0	0	0	0	0	0	0	0	0	0	0	0	0	0	0	0	0	0	0	0	0	0	0	0
BnaA01g09230D	0	0	0	0	0	0	0	0	0	0	0	0	0	0	0	0	0	0	0	0	0	0	0	0	0	0	0
BnaA01g09240D	0.01866	0.037051	0.032343	0.018756	0.049207	0	0.036184	0.120419	0.093939	0.070591	0.018188	0.037321	0.03751	0	0.030716	0	0.10885	0.017789	0.07296	0.088273	0.093158	0.042613	0.03956	0.195828	0	0.046622	0
MSTRG.663.1	1.70573	1.60847	1.79949	2.33421	1.54694	2.41576	1.41588	2.2275	1.77656	2.21882	2.39265	3.31871	3.00472	3.4815	3.8321	3.03867	2.67509	2.0941	2.13821	1.89137	2.057	2.19223	1.45104	2.71499	1.86117	2.79931	2.13171
BnaA01g09250D	0.141264	0.146923	0.09956	0.051973	0.166075	0.350371	0.245174	0.214017	0.329318	1.35443	0.125645	0.046547	0.324506	0.010324	0.160436	0.029111	0.000215	0.634441	0.232943	0.042413	0.12745	0.232545	0.516986	0.151249	0.347355	0.066085	0.337734
MSTRG.664.1	2.14506	1.89274	1.46056	1.73635	1.55534	1.51345	0.962686	1.26359	1.29452	1.2399	1.34918	1.33108	1.53703	1.26082	1.09794	1.32073	0.720018	1.66606	2.13909	1.94666	1.84473	0.943484	1.56347	1.34647	1.40876	1.83918	1.60202
BnaA01g09260D	0.000638	0	0	0	0.00037	0	0	0	9.3e-05	0	0	0.012324	0	0	0.041416	0	0	0	0	9.2e-05	0	0	0	0	0	0	0
BnaA01g09270D	7.74149	7.10156	7.059	3.04891	4.40587	3.46615	1.90109	1.82045	2.38658	3.56709	3.56562	4.01884	4.77374	5.09845	4.92176	2.39765	2.37399	2.63649	5.58976	6.0904	5.95597	4.9152	3.35512	4.56603	2.71405	12.6657	2.89588
MSTRG.666.1	1.34894	0.797416	0.767982	1.89988	1.22822	1.64775	1.26826	0.755188	1.75937	0	0	0	0.037033	0	0	0	0	0	0.583456	0.683256	0.799423	0.842342	0.490255	0.937761	2.31214	1.85211	1.64012
BnaA01g09280D	0.004404	0.028007	0	0.054826	0	0.008603	0.0009	0.033667	0	0	0	0	0	0	0	0	0	0	0.01765	0.003317	0.031181	0.003659	0	0.024021	0.041473	0.06393	0.002403
MSTRG.667.1	0	0.016443	0	0	0	0	0	0	0	23.0813	20.4356	21.5971	15.5681	13.506	15.0425	20.8494	20.2964	19.7535	0	0	0	0	0	0	0	0	0
BnaA01g09290D	14.2158	13.8008	15.7829	1.25675	17.368	15.1863	18.201	18.6803	3.01817	1.54092	0.788637	0.948721	0.200183	0.882569	1.44319	1.758	2.09584	1.98565	5.33453	0.896941	0.599358	5.00138	8.30409	8.83357	11.0298	12.4033	10.9553
MSTRG.668.2	1.30245	0.465822	1.32598	16.7378	0.340108	0.56121	0.949781	0.36517	13.872	5.4e-05	0.108465	0	0	0	0.110362	0	0	0	5.18462	11.6591	10.5039	4.12073	0.545738	0.655973	0.000156	0.005469	0.503973
MSTRG.668.3	2.73186	2.97822	2.53549	1.0793	2.76243	3.51101	1.8906	1.95966	2.22617	0.123481	0.138437	0.165776	0.565728	0.251743	0.202978	0.095503	0.081713	0.477085	2.19366	0.814571	0.80189	1.08512	2.30581	1.61434	2.60955	2.72985	2.34997
MSTRG.669.1	0	0	0	0.009834	0	0	0	0	0	1.68449	1.65991	1.45152	1.08436	1.63481	1.42535	2.3872	2.83961	2.38271	0	0	0	0	0	0	0	0	0
MSTRG.669.2	0	0	0	0	0	0	0	0	0	0.014967	0	0	0	0	0.008432	0	0.016138	0	0	0	0	0	0	0	0	0	0
BnaA01g09300D	0	0	0	0	0	0	0	0	0	0	0.154733	0	0.402661	0.058595	0	0.285621	0.196726	0.776806	0	0	0	0	0	0	0	0	0
BnaA01g09310D	0	0	0	0	0	0	0	0	0	0	0	0	0	0	0	0	0	0	0	0	0	0	0	0	0	0	0
BnaA01g09320D	0	0	0	0	0	0	0	0	0	0.223264	0.167572	0.041571	0.236715	0.109007	0.100899	0.092219	0.10112	0.115963	0	0	0	0	0	0	0	0	0
BnaA01g09330D	0.009621	0.014817	0.001648	0	0	0	0.018782	0	0	0	0	0	0	0	0	0	0	0	0.009699	0	0.019252	0	0	0	0.016028	0.016796	0
BnaA01g09340D	0	0	0	0	0	0	0	0	0	0	0	0	0	0	0	0	0	0	0	0	0	0	0	0	0	0	0
BnaA01g09350D	0	0	0	0	0	0	0	0	0	0	0	0	0	0	0	0	0	0	0	0	0	0	0	0	0	0	0
BnaA01g09360D	0	0	0.003865	0	0	0.023955	0.010074	0.006023	0.004631	0.027833	0.21606	0.319346	0.067511	0.030856	0.05234	0.049617	0.036068	0.040964	0	0.01154	0.013477	0.007151	0	0.005203	0.001553	0.006881	0.015783
MSTRG.670.2	5.43112	4.83063	4.44661	6.0892	5.13358	5.28016	5.70774	5.71063	7.79269	14.0622	11.915	11.4545	10.4057	11.1171	9.27914	14.9602	12.1364	14.0121	4.85084	5.37011	4.83209	5.00587	5.09971	4.6475	5.22756	7.45088	6.63444
MSTRG.670.3	0	0	0	0	0	0	0	0	0	1.28309	0	0.371029	0	0	0.185051	0	0	0	0	0	0	0	0	0	1.39358	0	0
BnaA01g09370D	0.628696	1.69928	1.50171	0.565547	0.54652	0.867422	0.341019	0.440513	0.44043	0.594289	1.0372	1.24438	2.11363	1.90553	1.77877	0.761505	0.658093	0.502669	1.06923	1.86118	1.98387	0.760591	0.343568	0.705507	0.807632	0.690497	1.06329
MSTRG.672.1	1.86123	7.20943	2.33529	0.730583	2.29233	0.684766	0.473408	1.05722	6.01052	0.096152	0.161111	0.172682	0.171728	0.772089	0.097072	1.28079	1.76225	1.10411	2.75145	2.18161	0.338663	2.45562	2.09504	0.843598	0.200134	0.42314	0.780238
BnaA01g09380D	9.65283	3.07424	7.75516	11.9063	9.33507	12.3601	11.841	10.8752	7.96353	7.16458	8.29118	8.62352	8.79541	7.74359	9.28804	10.5303	11.0254	10.2117	9.94522	11.3671	11.5845	9.24546	10.0778	8.61538	13.8752	13.761	9.76376
MSTRG.673.1	7.12684	8.64182	8.40942	8.72774	7.90714	6.82688	7.25781	7.88731	7.95962	10.0812	7.42957	9.80203	8.36606	8.21887	8.12597	9.18889	9.82959	9.87916	14.0837	13.3906	11.0002	9.70204	7.21892	8.5426	9.51488	8.47647	7.6973
BnaA01g09390D	0.059069	0.12246	0.074777	0.096506	0.097713	0.107044	0.089125	0.047275	0.13508	0.16513	0.062366	0.108188	0.085896	0.113906	0.098491	0.170968	0.07989	0.096275	0.10086	0.077609	0.089852	0.106235	0.123048	0.127635	0.076801	0.143254	0.073646
MSTRG.674.1	0.93564	0.765017	0.6769	0.509654	0.476105	0.467168	0.687139	0.478031	0.6281	1.72336	0.131036	0	0.766337	0.884583	0	0.895752	0.756607	0.256948	0.73105	0.758936	0.538715	0.537687	0.424911	0.805074	0.787621	0.212788	0.414339
BnaA01g09400D	1.6867	1.42894	1.8918	2.14142	1.19504	1.49598	1.00713	0.79039	1.835	2.67665	3.95949	2.77356	2.09471	1.82501	3.51307	1.14089	1.42641	0.876587	2.36401	2.90604	2.0368	0.783919	1.36465	0.886603	2.99219	1.98617	1.88239
BnaA01g09410D	0	0	0	0.099163	0	0	0	0	0	0	0	0	0	0	0	0	0	0	0	0	0	0	0	0	0	0	0
MSTRG.676.1	0	0	0.002111	0	0	0.767063	0	0	0	0	0.386847	0	1.01487	1.35626	0.265665	0	0	0	0	0	0	0	0	0	0	0	0.014602
MSTRG.676.2	1.41291	1.89737	1.39268	1.15934	1.40911	0.751449	0.949303	0.613105	1.06144	1.47963	1.29099	1.8703	1.61184	1.416	1.90268	1.14439	1.14088	1.32384	1.8117	1.89344	1.45687	0.873583	0.867292	0.935271	1.37409	1.14509	1.34557
BnaA01g09420D	0.189765	0	0.431957	0	0.121306	0	0	0.355689	0	0	0.036567	0	7.8e-05	0.00477	0.034236	0	0.163576	0	0	0	0	0	0	0	0	0	0.065404
BnaA01g09430D	0.485056	0.040004	0.388936	0.345385	0.449151	0.054223	0.012383	0.135065	0.174208	0.38427	0.329331	0.011821	0.015793	0.019967	0.314908	0.704784	0.159968	0.028226	0.070812	0.406823	0.481333	0.216351	0.026	0.083976	0	0.103581	0
BnaA01g09440D	0	0	0	0	0	0	0	0.071239	0.092276	0	0	0	0	0	0	0	0	0	0	0	0	0	0	0	0	0	0.031082
BnaA01g09450D	0	0	0	0	0	0	0	0	0	0	0	0	0	0	0	0	0	0	0	0	0	0	0	0	0	0	0
BnaA01g09460D	0	0	0	0	0	0	0	0	0	0	0	0	0	0	0	0	0	0	0	0	0	0	0	0	0	0	0
BnaA01g09470D	0.220326	0.255792	0.125662	0.13228	0.051902	0.074516	0.172039	0.23129	0.185955	0.230655	0.171704	0.251185	0.127025	0.164703	0.023822	0.240285	0.255761	0.219334	0.031617	0.536584	0.018257	0.231196	0.145821	0.121173	0.140094	0.022899	0.252831
BnaA01g09480D	0.414208	0.432586	0.639404	0.136554	0.309861	0.208583	0.142345	0.08965	0.111329	0.082216	0.426592	0.256477	0.214027	0.230354	0.385246	0.335173	0.142719	0.227965	0.372562	0.685004	0.461992	0.079448	0.18408	0.206672	0.188545	0.443908	0.540524
BnaA01g09490D	0	0.035301	0	0.161779	0.125022	0.192504	0.187737	0.138863	0.264595	0	0	0	0	0	0	0	0.060851	0	0	0	0	0.586608	0.234844	0.302091	0.100264	0.203754	0.26685
BnaA01g09500D	0	0	0	0	0	0.016831	0	0	0	0	0	0	0	0	0	0	0	0	0	0	0	0	0	0	0	0	0
BnaA01g09510D	0.654526	1.03491	0.404514	0.573533	0.478612	0.438603	0.35579	0.263929	0.289919	0.409727	1.13799	0.310641	1.19976	0.654257	0.344459	0.726958	0.715362	0.821388	0.853597	0.754668	0.198803	0.319153	0.130421	0.248894	0.021582	0.096045	0.072486
MSTRG.680.1	7.41497	7.32315	8.02921	9.40709	7.66746	8.68015	8.47524	7.29922	8.73866	3.28585	3.75357	4.07849	5.84613	6.0925	6.02081	6.94588	5.37349	5.88345	11.1415	10.6987	10.287	9.14706	9.77447	9.40593	9.06191	10.6996	10.4315
BnaA01g09520D	0	0	0	0	0	0	0	0	0	0	0	0	0	0	0	0	0	0	0	0	0	0	0	0	0	0	0
MSTRG.681.1	1.5235	2.35383	1.08382	1.50125	1.15797	0.825012	0.971575	1.17138	0.768546	0.832563	0.906561	1.03648	0.293447	1.01492	0.521189	0.760909	1.12062	0.940863	0.910375	1.29305	0.620931	1.28418	0.671601	0.972688	4.8e-05	0.934319	0.775514
BnaA01g09530D	11.5698	8.82559	7.72448	6.26433	6.81646	7.97118	7.27005	8.36986	9.51151	5.95864	5.40167	6.03564	12.9891	10.7767	9.34824	6.79387	5.88633	6.4329	12.0004	12.6241	6.96579	5.84152	7.82335	5.65841	6.09438	4.63203	8.47638
MSTRG.682.1	0.244357	0.279982	0.031049	2.2499	0.248603	1.46711	0.161884	2.61573	4.20983	5.20522	7.38676	6.05659	4.15612	4.20464	7.90477	0.22202	8.6e-05	3.35423	0.256126	0.228775	6.92325	1.84511	4.85687	4.08555	2.49423	0.251701	0.276981
BnaA01g09540D	14.9989	14.171	9.5431	8.67849	7.6777	10.259	7.41449	4.62332	4.04419	8.36387	6.01698	7.28256	6.12102	8.33778	9.50919	10.0378	8.92678	6.46354	21.9063	12.9823	7.21822	8.42525	7.97323	5.70462	5.53644	10.2005	7.46181
MSTRG.683.1	2.53773	2.42782	3.12278	0.819867	0.638616	1.04171	0.47101	0.60272	0.49394	1.6884	2.35149	0.634143	2.93753	1.80673	1.95291	0.730139	0.61131	0.539612	3.21045	5.24665	2.60077	1.81554	0.745227	0.286893	0.339209	0.914534	1.18265
BnaA01g09550D	1.85202	2.97713	1.21837	1.64995	1.99554	0.804123	0.415043	0.391497	0	1.37366	0.554335	1.0021	1.09719	1.20009	2.34464	0.208128	0.154845	0.415585	2.81886	1.1218	3.35181	0.267275	0.798255	0.715518	0.824699	0.537747	0
BnaA01g09560D	0	0	0	0	0	0	0	0	0	0	0	0	0	0	0	0	0	0	0	0	0	0	0	0	0	0	0
BnaA01g09570D	0	0.19618	0	0	0.139236	0	0	0.097686	0	0	0	0	0	0	0	0	0	0.084517	0	0	0	0	0.284066	0.042206	0.207484	0	0
BnaA01g09580D	0.017276	0	0.018821	0.037992	0.014729	0.035298	0	0	0	0.018299	0	0	0	0	0	0.017668	0	0	0	0	0.038056	0.034138	0	0	0	0	0.028801
BnaA01g09590D	0	0	0	0	0	0	0	0	0	0	0	0	0	0	0	0	0	0	0	0	0	0	0	0	0	0	0
BnaA01g09600D	0	0	0	0	0	0	0	0	0	0	0	0	0	0	0	0	0	0	0	0	0	0	0	0	0	0	0
BnaA01g09610D	0	0	0	0	0	0	0	0	0	0	0	0	0	0	0	0	0	0	0	0	0	0	0	0	0.074904	0.214262	0
BnaA01g09620D	1.82897	2.33019	1.18066	0	0.074208	0.101807	0.213959	0.136794	2.28608	2.24697	1.86183	1.41393	3.94365	0.907038	2.39924	0.126479	2.30924	0.817827	0.095119	0	1.26204	6.70475	0.063045	0.110448	1.63367	1.93768	0.757563
BnaA01g09630D	0	0	0	0	0	0	0	0	0	0	0	0	0	0	0	0	0	0	0	0	0	0	0	0	0	0	0
MSTRG.686.1	30.6819	28.6802	31.7038	18.3873	16.7734	14.168	12.4942	13.0456	14.1613	12.737	13.4257	12.0075	13.6768	14.2975	14.9009	13.6039	12.2773	12.9593	32.9301	33.7905	33.4698	20.9403	17.7859	18.8101	15.5218	17.4157	16.7724
BnaA01g09640D	0	0	0	0	0	0	0	0	0	0	0	0	0	0	0	0	0	0	0	0	0	0	0	0	0	0	0
MSTRG.687.1	1.10955	2.4204	2.34746	1.41353	1.31779	1.47232	1.14804	1.26283	1.56232	1.49015	1.62338	1.64399	1.64154	1.86762	1.95975	1.6877	1.27822	1.39075	3.19342	3.46661	3.05811	1.60949	1.41884	1.73497	1.74317	1.71973	1.68168
BnaA01g09650D	0	0	0	0	0	0	0	0	0	0	0	0	0	0	0	0	0	0	0	0	0	0	0	0	0	0	0
MSTRG.688.1	0	0	0	1.53485	0	0	0	0	0	0	0	0	0	0	0	0	0	0	0	0	0	0	0	0	0	0	0
MSTRG.688.2	1.89457	2.62827	1.99973	0	1.30296	1.23475	0.702163	1.18859	0.788496	1.55694	2.41327	2.22099	2.02011	2.0986	2.38574	1.38585	2.0466	1.13989	2.31654	2.57973	2.28418	1.49698	1.46761	1.17798	1.54392	1.14934	1.53677
BnaA01g09660D	0	0	0	0	0	0	0	0	0	0	0	0	0	0	0	0	0	0	0	0	0	0	0	0	0	0	0
BnaA01g09670D	0	0	0	0	0	0	0	0	0	0	0	0	0	0	0	0	0	0	0	0	0	0	0	0	0	0	0
BnaA01g09680D	0.140652	0.356928	0.638561	0.307015	0.326936	0.36022	0.359008	0.282208	0.153233	0.662622	0.448781	0.321439	0.719277	0.408263	0.431081	0.042011	0.285409	0.163929	0.231181	0.466439	0.827278	0.448253	0.078349	0.1421	0.076035	0.406152	0.017009
MSTRG.690.1	13.9273	13.5214	13.6753	13.6699	11.0873	9.92954	6.19728	6.28077	5.22545	28.1054	27.2065	23.7008	17.6739	18.4817	18.3913	11.6824	11.3787	12.3358	2.05985	5.58434	5.96059	7.61936	8.10191	7.33904	5.14044	5.72546	5.14549
BnaA01g09690D	0	0	0	0	0	0	0	0	0	0	0	0	0	0	0	0	0	0	0	0	0	0	0	0	0	0	0
MSTRG.691.1	1.23393	0.78166	0.833077	0.82106	0.647495	1.07177	0.69956	0.71208	0.860961	0.994812	0.743715	0.786082	0.993993	1.00472	0.852867	0.975259	0.642626	0.732453	0.822913	0.567697	0.669288	0.696253	0.846804	0.549237	0.805875	0.883829	0.600002
BnaA01g09700D	2.76141	1.81225	1.73181	2.11246	1.59903	2.46189	0.120028	2.32961	2.5249	3.51797	4.16451	4.28768	2.65172	2.8256	2.57186	3.53146	4.32991	5.0785	1.00878	1.34279	1.65936	2.4102	3.77589	2.51616	2.54994	2.9493	0.105328
MSTRG.693.1	3.80218	2.8682	5.44219	4.24607	3.40024	4.11951	4.5256	2.11151	4.03944	4.12171	4.64519	5.14899	3.78642	3.99307	2.79812	5.99295	6.12795	6.05817	6.27073	6.13416	4.45755	3.7885	4.61863	4.50148	3.37167	3.13184	5.85938
MSTRG.693.2	4.82693	4.27571	1.70836	3.11834	3.2346	3.14099	1.81992	5.66167	2.40769	4.03688	3.7519	3.96631	3.5217	3.20842	4.975	4.53135	3.34114	3.84668	3.39528	5.11437	5.80014	3.99919	2.92162	3.03104	4.58705	3.19283	1.09894
BnaA01g09710D	0.044369	0.130805	0	0.04837	0.0656	0.02028	0.02456	0.026862	0	0.00013	0.037717	0.025231	0.025383	0.000318	0.000226	0	0	0.054631	0.000139	0.049285	0	0	0	0	0.061088	0.026522	0
MSTRG.693.4	0	0	0	0	0.604328	0.105925	0	0	0	0	0	0	0	0	0	0.645	1.16357	0	0.547449	0	0	0.193885	0	0	0	0	0
BnaA01g09720D	4.33179	4.72083	4.7265	5.06761	5.02836	4.61276	3.58214	3.2553	4.98184	4.14685	3.65216	3.46624	6.88152	4.26914	5.55536	1.44951	1.98552	1.22551	3.90859	2.4616	2.27336	2.14364	4.03603	1.70723	2.37384	2.72166	2.55188
BnaA01g09730D	0.056368	0	0	0	0.017139	0.008406	0	0.011234	0	0.004003	0.004433	0.011256	0.031989	0	0.242379	0.024945	0.00378	0.022835	0.00388	0.004106	0	0.005047	0.052352	0	0.011262	0.026714	0
MSTRG.695.2	8.43577	10.6526	5.9671	16.805	11.8364	15.2664	18.1543	21.7627	20.5956	12.6645	11.107	12.1142	10.5649	13.3914	11.6103	12.0661	18.4865	19.6539	15.1086	15.316	11.7381	20.8724	22.1625	20.281	28.4471	28.7515	31.3732
MSTRG.695.3	2.23251	2.27598	3.89929	2.89322	4.56152	1.09886	4.52917	0.414113	2.63477	1.26826	0.900106	1.93409	4.49762	0.653707	4.39341	3.74645	1.54308	0	1.73534	2.85322	5.61114	0	2.9695	3.60884	0	3.99572	0
MSTRG.696.1	5.522	5.49297	4.8392	18.2766	22.8763	24.4214	31.7743	32.7641	35.4552	11.9467	14.2889	16.1545	9.64147	9.53119	10.279	17.4622	14.3432	17.0833	4.85075	4.07574	4.81686	18.8312	18.2989	17.0522	19.5883	18.4139	18.853
BnaA01g09740D	0.001502	0.083755	5.8e-05	0.000439	0.019676	0.023486	0.008559	0.216711	0.170139	0	0.023139	5.4e-05	0	0.000705	0.000544	0.028016	0.053586	0.000418	0	0	0.046829	0.054867	0	0.000573	0	0.000402	0.032093
BnaA01g09750D	0	0	0	0	0	0	0	0	0	0	0	0	0	0	0	0	0	0	0	0	0	0	0	0	0	0	0
BnaA01g09760D	0	0	0	0	0.021494	0.042156	0	0.059515	0.051913	0.022805	0.01144	0.012309	0	0.06395	0	0	0	0.052187	0.049969	0	0	0	0.027013	0	0	0	0
MSTRG.697.1	1.8947	1.25895	0	0.036384	0.014774	0.251642	0	0.343146	0.344524	1.49777	0	1.89236	1.90506	0.836428	1.25531	0.821645	0.390769	0.858942	1.20799	1.18342	0.737597	0.295944	0.660878	0.052158	0.544779	0.517214	0.219652
BnaA01g09770D	5.51767	6.4732	7.17303	4.95155	5.51146	4.48231	3.17886	3.28221	3.97261	8.91538	7.74564	8.60425	5.35943	6.5736	5.96918	7.61815	5.38014	6.35961	9.22585	10.3111	12.0156	6.21299	6.80544	7.31738	3.6317	5.05898	5.89131
MSTRG.698.1	0.052517	0.052137	0	7.53946	7.56088	7.59907	18.3276	13.7387	18.271	0.051737	0	0	0.115163	0.137506	0.409748	1.3247	1.40713	1.93024	0	0.0507	0.107597	6.55249	10.7242	7.67945	10.2587	11.6741	11.794
BnaA01g09780D	0	0	0	0	0	0	0	0	0	0	0	0	0	0	0	0	0	0	0	0	0	0	0	0	0	0	0
MSTRG.699.1	0.218767	0.072516	0.07356	4.13032	3.81765	5.986	6.84968	4.94564	7.12701	0	0.035479	0	0.17694	0.075671	0.377934	0.445773	0.461159	1.00264	0	0.035259	0.035792	2.34315	3.09899	2.92828	5.46464	4.63761	4.3832
BnaA01g09790D	0	0	0	0	0	0	0	0	0	0	0	0	0	0	0	0	0	0	0	0	0	0	0	0	0	0	0
MSTRG.700.1	0.065614	1.22661	0	2.08936	2.33815	0	0	3.2122	0.622455	0.083968	0	0.035721	0	0.053425	1.58272	0.751747	0	0	0	2.45559	0	0.046204	0.49924	0.014487	0.004243	0.100343	1.52984
MSTRG.700.2	1.18219	0	2.01829	0	0	1.93373	0	0	0	0.563499	0.505127	3.69509	1.08878	0.537988	0	0.569028	2.7415	0	1.24061	0	2.21205	1.68149	2.69984	1.23502	1.69693	3.25024	0
MSTRG.700.3	0	0	0	0	0	2.12359	3.23977	0	1.99805	0	0	0	0	0	0	0	0	2.49451	0	0	0	0	0	0	0	0	1.90412
BnaA01g09800D	3.98559	2.95676	3.72191	4.42162	1.44784	3.37347	2.64693	3.62679	3.01719	4.04609	4.54849	2.18244	4.83114	4.49664	5.23435	6.3736	5.42751	4.7358	3.67146	3.38619	4.47629	3.94736	4.51958	4.553	5.39323	1.12801	1.65785
MSTRG.700.5	0	0.534608	0	0	1.34188	0	0	0	0	0.516916	0.155584	0	0	0	0	0	0.276669	0	0	0	0	1.14171	1.07173	0	0	0.258188	0
BnaA01g09810D	1.20225	2.46149	0	2.54405	2.60365	0	3.64278	2.53762	4.29129	2.74676	3.04424	0	3.25083	1.87073	2.59675	4.66448	1.07037	4.37118	1.49219	2.66827	0	2.6286	0	2.58261	0.555488	0.002788	2.54248
MSTRG.701.1	0.533704	0.616262	0.052288	0	0	0.822741	0.184203	0.391722	0.282555	0	0.793784	0.547808	1.69554	0.836469	0.237408	0.006256	0.798809	1.0291	0	0.167501	1.27372	0.011023	1.32972	1.31273	0	0	0.710501
BnaA01g09820D	0.987168	0.641141	1.34103	1.08747	0.660529	0.038683	0	0.098334	0	1.93375	1.22793	1.6747	0.128853	0.786385	1.48536	1.5103	0.065275	0.395718	2.5005	2.08677	1.57534	1.38387	0	0	0.727236	1.11978	0.234508
MSTRG.702.1	0.407141	0.728643	0.221027	0.552759	0.296865	0.812927	0.679998	1.19999	0.41628	0.531464	0.604341	0.320199	0.388469	0.259062	0.378782	0.441877	0.061174	0.330972	0.68139	0.032274	0.125435	0.177058	4.08211	0.764399	0.334174	1.73779	0.186245
MSTRG.702.2	0	0	0.573014	0.486388	0.405223	0.340078	0	0	0.569571	1.22986	0.321283	0.991852	0.351723	0	0.253942	0	2.45037	0.038246	0	0.227112	0.110947	0.574902	2.617	0.117447	0	1.23673	0.91612
MSTRG.702.3	0	0	0	0	0.576984	0	0	0	0	0.361468	0	0.448328	0	0.335846	0	0	0.894293	0.378538	0	0	0	0.753139	0	0.156721	1.62057	1.85346	0.646712
MSTRG.702.4	0.000143	0.021837	0.060476	0.640007	0.824747	0.206694	0.556882	0.351758	0.485496	0.048341	0.266455	0.039662	0.443574	0.372044	0.199783	0.041259	0.376364	0.111572	0.128327	0.038917	0.044443	0.147024	0.001211	0.100261	0.168738	10.3758	0.164777
MSTRG.702.5	1.10607	0.790884	0.190252	0.431612	1.00854	0.749725	1.66233	1.30915	0.676961	1.21964	0.484559	1.07526	0.756735	1.24371	1.33967	0.817604	0.820046	0.816568	1.16697	1.85858	0.866193	0.759389	1.87908	1.17442	0.903158	1.07268	0.619472
MSTRG.702.6	0.022297	0	0.162517	0.342318	0.674276	0.435129	0	0	0.553959	1.22046	0.224296	1.14858	0.575139	0.017483	0.512649	0	0.757542	0.087856	0.041738	0.229085	0.295738	0.70014	1.87733	0.162546	0.015257	0.772706	0.612749
BnaA01g09830D	5.18153	6.49559	5.71841	9.51666	8.8211	10.1627	10.9426	10.6055	12.6234	3.67177	5.7139	2.8156	6.11431	7.00535	5.87582	10.2883	6.88517	8.68485	7.48975	8.14519	9.30516	8.76748	2.82643	11.3852	12.7156	1.31616	11.7211
BnaA01g09840D	0.651783	0.62977	0.579019	0.524094	0.342932	0.305168	0.109992	0.171635	0.097518	0.503641	0.922979	0.653677	0.668095	0.946004	0.853208	0.481857	0.286937	0.772985	0.287568	0.220956	0.244131	0.318029	0.335657	0.287298	0.170136	0.19118	0.139427
BnaA01g09850D	0	0.400023	0.207339	0.135198	0	0.162456	0.087526	0	0.142625	0	0	0.247811	0	0	0	0	0	0	0	0	0	0	0.693974	0	0	0	0
BnaA01g09860D	0.060562	0.040315	0.105301	0.06462	0.042708	0	0	0.084888	0.0927	0.077998	0.082934	0.04958	0.10401	0	0.02621	0	0.141327	0.128563	0	0	0	0	0	0	0	0	1.96401
MSTRG.703.2	12.8921	12.9615	13.755	9.47501	11.3658	10.2322	11.7625	10.1997	9.52693	12.1288	11.8213	14.0278	11.8214	11.8931	11.4635	15.6478	11.1754	13.9706	7.50289	9.20845	7.8054	7.34557	6.979	7.77666	5.66748	6.67208	3.51964
MSTRG.704.1	0.428781	0.398291	0.193323	0.131754	0.582305	0.093585	0	0.682327	0.352871	1.86098	0.951409	0.863427	0.777072	1.19161	0.500014	1.94985	1.54674	1.06542	0.640674	1.56938	0.035696	0.160382	0.492871	0.104721	0.191597	0.385118	0.118225
MSTRG.704.2	0.823898	0.350836	1.06214	0.360236	0	0.341561	0.428685	0.001953	0.979763	0.005678	0	0.499603	0.49406	0	0.337534	0.182414	0.852088	0.658829	1.5327	1.15559	0.720652	1.62879	0.857629	0.003357	0.751627	1.81094	0.006225
MSTRG.704.3	0	0	0.201263	0.251656	0	0.468129	0.733439	0.198175	0	0	0.302971	0.151386	0	0	0.183008	0	0.220115	0.058569	0.1286	0	0.273178	0.187212	0	1.73458	0.382636	0.739676	3.10589
MSTRG.704.4	0.213217	0.645278	0.366046	0.223558	0.421636	0.22802	0.201808	0	0	0	0.460891	2.14881	0	0.699444	1.22974	0.277894	0.942906	0	0.470588	0.522093	0.955587	0.905429	0.657203	0	0.087512	0	0
BnaA01g09870D	0.503819	0.193527	0.240628	0.286007	0.309053	0.616739	0.295554	0.224297	0.770256	0.886756	0.228261	0.460315	0.001499	0.029837	0	0.666423	0.02662	0.120646	0.320016	0.311646	0.980614	0.387797	0.434192	0.219758	0.237721	0.498197	0.366149
MSTRG.705.2	9.45713	9.96789	9.54889	10.4893	9.16132	10.4607	8.48094	8.42792	9.3907	7.60279	8.23472	7.37496	9.95367	10.9811	10.5506	12.377	12.5568	12.07	8.86997	8.77663	9.01349	7.30357	7.95021	7.55848	6.97704	7.12547	6.98571
BnaA01g09880D	0.515331	3.26754	3.14138	3.85808	0.196941	0.464428	3.62528	3.27068	3.46337	0.364148	3.92023	4.48476	0.351169	3.53325	4.49501	3.56133	12.2042	4.00052	0.441705	0.45514	4.41169	0.278412	0.296163	0.275363	0.808447	0.546528	3.63998
MSTRG.707.1	34.005	32.1739	34.9791	74.7415	80.4463	69.6582	36.4611	39.6608	40.9273	22.4024	19.7857	21.2932	51.8325	57.2163	53.5611	27.6996	28.8484	28.9595	20.4064	18.9319	19.4512	20.3432	18.7838	18.6194	21.7227	26.506	20.6065
BnaA01g09890D	0.094662	0.309388	0.332043	0.16544	0.240469	0.13821	0.005061	0.226143	0.149776	0.06519	0.001335	0.066594	0.146663	0.021125	0.031568	0.025905	0.110138	0.176624	0.076848	0.041043	0.117607	0.078069	0.064128	0.003381	0.145163	0.02861	0.078601
BnaA01g09900D	0	0	0	391.276	0	0	0	0	0	0	7.61471	0	0	0	0	0	0	0	0	0	0	0	0	0	0	0	0
MSTRG.709.1	0	0	0	0	0	0	0	0	0	0	0	0	0	0	0	0	0	0	0	0	0	0	0	0	0	0	0
MSTRG.710.1	0.674409	1.10621	0.688353	0.260352	0.275363	0.496765	0	0.294189	0.202653	0	0.094832	0.17374	0.452255	1.27827	0.190851	0.237065	0	0.218809	0.821114	0.385968	1.41125	0.293193	0.00689	0	0.337729	0	0.38822
BnaA01g09910D	2.11888	1.5912	1.77922	2.23551	2.02879	1.71973	1.78088	1.73118	1.71039	1.22667	1.36043	1.03782	1.92642	1.60609	2.12134	1.83554	1.82604	1.88756	2.70747	2.87187	2.28728	2.34838	2.0037	2.27793	2.27099	2.63828	1.97866
MSTRG.711.1	3.78028	3.33581	3.4879	5.38707	5.43121	5.67257	4.01938	5.87521	5.75047	4.53897	4.76466	4.05988	5.42021	3.6903	3.47229	6.6835	4.68477	5.80247	2.54554	2.84233	2.44826	4.61601	5.71326	5.49609	4.36603	4.39798	3.65458
BnaA01g09920D	0	0	0	0	0.005072	0	0	0	0	0.010364	0	0	0.011938	0.005048	0	0.005233	0.020694	0	0.041272	0.026269	0.031412	0.01928	0.025996	0.009346	0.009632	0.008503	0.030699
MSTRG.711.3	0.305038	0.826218	0.475726	0	0	0.265175	2.10488	0	0.396078	0	0.196823	0.473808	0	0.684006	0.571556	0.290792	0.880577	0.848851	0	0	0	0	0	0	0	0	0
BnaA01g09930D	4.93111	4.69384	5.67111	5.31729	5.37537	2.35554	5.67983	5.16976	2.53841	4.43949	4.36298	1.88421	4.62061	4.78569	4.71256	5.44761	3.04325	5.84111	4.30875	4.54925	4.45956	3.81024	4.37303	4.08681	4.82356	5.23314	4.90024
MSTRG.713.1	35.064	25.5111	31.2685	70.7121	73.3239	83.5019	90.1645	70.576	90.5049	199.412	223.469	97.9425	29.9147	59.3385	59.4153	157.508	126.355	152.345	33.3409	41.8686	39.7351	85.9457	78.6637	74.6995	47.4018	52.455	57.3669
BnaA01g09940D	4.56425	9.59575	6.08309	12.0259	6.90419	12.5825	14.304	13.77	10.1802	15.983	23.0646	15.1198	8.84408	9.3686	7.89391	11.1156	2.72551	9.42807	3.46862	5.75367	2.66412	8.13843	11.4403	9.06612	5.88938	12.1242	9.2695
BnaA01g09950D	0.097371	0.056556	0.034504	0.030148	0.027939	0	0	0.106292	0.066716	0	0	0.033577	0.032845	0	0	0	0	0.018034	0.031676	0	0	0	0	0	0	0.032445	0
BnaA01g09960D	0	0	0.003369	0	0	0.038849	0	0	0	0	0	0	0	0	0	0	0	0	0.029558	0.046511	0.05927	0	0	0	0	0	0
BnaA01g09970D	0.225479	0.009546	0.067361	0.086518	0.736822	0.194831	0.058575	0.359412	0.172514	1.37088	0.03177	0.82774	0.042438	0.167943	0.21671	0.019971	0.030411	0.134917	0.807296	1.56848	3.38194	3.34774	1.15802	2.20821	2.73435	1.00625	1.18945
MSTRG.715.2	9.73671	11.73	9.88108	10.365	10.0466	10.6223	10.7607	8.57162	11.4656	8.83449	12.8625	10.0031	10.8931	9.96065	10.6099	12.8328	13.3561	11.3154	7.60493	6.047	2.46468	1.5857	5.11747	1.50162	2.40449	5.71993	5.16974
BnaA01g09980D	1.63431	2.82193	1.80781	1.66248	1.95733	2.75839	2.26804	1.06228	2.02068	2.25746	2.72441	2.65993	2.87123	3.77815	3.75476	2.66181	2.59478	3.11824	1.06939	0.936988	2.14647	1.14342	1.112	1.60026	0.60311	0.519022	1.24735
MSTRG.717.1	1.93537	2.35222	2.33803	3.07342	3.36126	3.0164	1.74803	1.1842	1.57291	1.19764	1.47548	2.43941	2.88236	2.70039	1.59081	0.85329	1.93107	1.33469	6.58973	7.40454	5.02078	4.21077	4.42099	4.54235	1.50725	1.6126	2.61555
BnaA01g09990D	0.495376	0.140393	0.791291	0.094198	0.184606	0	0.024309	1.2283	0	1.05055	1.28115	0	0.350503	0.424586	1.66047	0.716828	0	0.455955	0.334702	0.378103	1.4737	0.387652	0	0	0	0.117035	0
MSTRG.718.1	13.9387	18.179	10.8985	31.5384	28.6828	20.3296	30.8121	24.5259	32.5961	39.5688	37.2667	33.4639	25.569	29.5976	27.4912	52.0599	68.5391	47.1181	10.6699	12.4649	13.1487	7.30571	6.1136	8.68919	9.67742	12.6754	7.43916
BnaA01g10000D	6.34037	7.49156	8.81955	19.4404	30.4071	22.6898	21.9606	28.7818	28.6035	25.2744	16.0223	14.6077	18.5981	19.5679	19.4383	37.9375	51.0262	33.8233	9.92771	5.8539	5.95646	9.84069	11.0477	16.5674	6.4775	7.18773	5.06422
BnaA01g10010D	0	0	0	0	0	0	0	0	0	0	0	0	0	0	0	0	0	0	0	0	0	0	0	0	0	0	0
MSTRG.719.1	3.41702	3.12393	3.25524	2.28387	1.82468	1.50495	0.535088	0.764163	0.840778	0.790206	0.835222	1.05983	1.07476	2.00849	1.31835	0.455484	0.610515	0.25543	1.64698	1.40288	1.44	0.337397	0.431365	0.19076	0.386215	0.632388	0.591142
BnaA01g10020D	0	0	0	0	0	0	0	0	0	0	0	0	0	0	0	0	0	0	0	0	0	0	0	0	0	0	0
BnaA01g10030D	0.777072	0	0	0	0	0	0	0	0	0	0.134592	0	0	0	0	0	0.583553	0.479053	0.050953	0.160439	0.176143	0	0	0	0	0	0
MSTRG.720.1	2.13267	1.97697	2.2862	1.92403	1.54085	1.67626	0.865265	0.906339	1.19677	2.10531	2.47918	2.11227	2.61307	3.25719	2.78701	0.907124	1.10721	1.23713	1.18587	1.03028	1.12582	0.574445	0.479387	0.558453	0.553455	0.563816	0.709378
BnaA01g10040D	0.0002	0.085627	0.109178	0.164639	0.151951	0	0.183531	0.097772	0.001288	0.051706	0.233175	0.16374	0.115451	0.139666	0.181973	0	0.017189	0.099732	0	0	0	0	0	0	0	0	0
MSTRG.721.1	6.58705	5.53088	6.05497	5.98596	6.20954	6.16952	5.60124	5.67473	5.35043	5.65808	6.32116	6.66519	6.07333	6.0993	6.04047	5.3826	4.9581	5.05501	4.79967	4.62968	4.78209	4.10027	4.3931	4.83887	5.40285	5.09024	5.22785
BnaA01g10050D	0.046032	0.05776	0.056013	0	0.040444	0.029017	0	0.085408	0.020717	0.048	0	0.040887	0.021213	0.036311	0.020799	0	0.0854	0	0.012232	0.054788	0.029541	0.04211	0.070146	0.096239	0.052057	0.050696	0.04528
BnaA01g10060D	3.20795	3.55279	2.96363	3.30361	2.61687	2.64206	2.37434	2.00649	2.61216	2.11335	2.56949	2.74148	2.24197	3.31979	3.3594	2.19327	2.49137	2.30768	1.57259	1.16592	0.92096	0.894682	0.784985	0.500779	0.557063	0.734095	0.820177
BnaA01g10070D	0.529964	0.355013	0.558652	0.179618	0.141405	0.094599	0.061424	0.0483	0.02137	0.470899	0.487344	0.307566	0.620546	0.370231	0.397192	0.530222	0.28231	0.447974	0.51349	0.480812	0.175531	0.122809	0.172444	0.144413	0.071112	0.298023	0.123094
BnaA01g10080D	0	0	0.011735	0	0.021168	0	0.18075	0.070408	0.032872	0	0	0.031072	0	0	0	0	0	0	0	0	0	0.080937	0.188595	0.058399	0.194576	0.158565	0.120957
BnaA01g10090D	0.428267	0.548777	0.788424	0.549363	0.608924	0.527082	0.199028	0.379756	0.395353	0.146441	0.44941	0.327964	0.54086	0.682264	0.439514	0.561556	0.498779	0.320608	0.270773	0.479659	0.402018	0.171647	0.249259	0.282094	0.2872	0.406767	0.204476
BnaA01g10100D	4.15116	4.53025	4.25984	4.71797	4.41314	4.98808	5.07224	5.04082	4.42683	3.96311	4.19336	4.15843	4.54672	4.45214	4.52332	6.36935	5.92383	6.55672	12.9972	13.5493	12.9797	9.41066	8.95235	8.96832	8.18809	7.94044	8.33101
MSTRG.724.2	5.09258	4.23798	4.98502	3.72801	4.02202	4.03371	2.86779	3.4422	3.9848	4.27346	4.75047	3.81876	4.50223	4.14046	4.22959	4.69886	4.85438	4.76007	0	0	0	0	0	0	0	0	0
BnaA01g10110D	8.61269	7.97914	16.3162	10.604	19.0707	20.0292	24.4398	11.921	24.9778	19.5972	17.2513	10.6732	18.1307	18.0204	9.68027	11.5993	10.6856	13.6801	9.91882	11.2126	20.0161	25.397	13.1427	15.683	13.0507	13.6086	12.9425
BnaA01g10120D	0	0	0	0	0	0	0	0	0	0	0.113124	0	0	0	0	0	0	0	0	0.146886	0	0	0	0	0	0	0
BnaA01g10130D	0.069382	0.21307	0.213894	0.034636	0	0.309627	0.06772	0.113909	0.073896	0.234217	0.067626	0.136438	0	0	0.057103	0.163162	0	0	0.283565	0.200946	0.213226	0.121566	0.076647	0	0.066395	0.067044	0
BnaA01g10140D	0.581638	0.953071	0.457948	0.227623	0.243332	0.16665	1.03681	0.368772	0.41602	0.710634	0.551683	0.758708	0.305257	0.574945	0.696088	1.47653	1.19768	1.1461	1.56321	1.17157	0.758346	0.996637	1.18834	0.514462	0.612499	0.938379	0.617671
BnaA01g10150D	0	0	0.057695	0.055099	0.144104	0	0.0548	0	0	0	0.037368	0	0	0	0	0	0	0	0	0.053218	0	0.014756	0	0.062919	0.040488	0.044757	0.047198
MSTRG.726.1	14.2885	15.3771	15.5992	17.8291	18.2496	18.263	19.9008	15.5448	19.0836	20.0927	17.6558	16.4158	18.8012	21.2434	18.6844	19.8082	17.2714	19.5247	17.3806	15.9556	19.0072	14.6292	16.8795	17.1349	22.2583	20.5096	20.5661
BnaA01g10160D	0.093989	0.002148	0.096109	0.052638	0.000591	9.5e-05	0.00128	0.059632	0.000118	0.037851	0.072218	0.349013	0.086054	0.138635	0.116617	0.26571	0.000655	0.16637	0.053337	0.042219	0.000701	9.6e-05	0.034634	0	0.001162	0.031831	0.000528
MSTRG.727.1	0.821584	0.838055	0.810432	1.12722	1.15051	0.652373	0.814766	1.20175	1.58835	0.324421	0.233016	0.455752	0.486763	0.76436	0.523244	0.231317	0.428011	0.18585	0.733838	0.591009	1.13085	0.440194	0.634641	0.546008	3.59329	2.34349	3.07262
BnaA01g10170D	0	0.001764	0.002932	0	0	0.00744	0.045673	0	0.025267	0	0	0	0	0	0.000242	0	0	0	0.061638	0.050306	0	0	0.000243	0.001597	0.001402	0.136041	0.000574
BnaA01g10180D	0	0	0	0	0	0	0	0	0	0	0	0	0	0	0	0	0	0	0	0	0	0	0	0	0	0.156116	0
BnaA01g10190D	0	0	0	0	0	0	0	0	0	0	0	0	0	0	0	0	0	0	0	0	0	0	0	0	0	0	0
MSTRG.728.1	0.755489	1.04301	0.973368	0.543687	0.55439	0.4618	0.426713	0.462134	0.509998	0.655884	0.898665	0.763646	1.03818	0.745574	1.07778	0.807364	0	0.630502	1.46659	1.54566	1.41605	0.810839	0.781359	0.742577	0.574663	0.53021	0.470522
BnaA01g10200D	0	0	0	0	0	0	0	0	0	0	0	0	0	0	0	0	0	0	0	0	0	0	0	0	0	0	0
BnaA01g10210D	0.229067	0.162681	0.111864	0.072778	0.093295	0.178393	0.090379	0.086973	0.171585	0.164489	0.077392	0.062148	0.062891	0	0.258253	0.450014	0.273402	0.348239	0.243382	0.225689	0.141065	0.127876	0.311642	0.2459	0.220688	0.033676	0.157317
MSTRG.730.1	3.71272	1.70858	2.96309	4.25025	3.0566	2.35465	3.06871	2.09905	2.99466	2.35456	2.96941	2.34685	2.33498	2.50022	1.94293	3.4784	2.07688	2.17438	1.79778	2.2951	1.60946	5.6976	3.45689	3.28027	1.47862	1.67948	1.91721
BnaA01g10220D	6.80459	7.0939	7.18815	10.3644	11.832	13.5767	11.8473	15.399	13.0665	7.439	9.05187	9.00108	9.31834	9.33942	9.99032	15.4883	15.094	17.1878	7.58713	7.84359	7.29661	11.0844	17.3944	14.7256	14.3412	9.83439	13.7023
MSTRG.731.1	4.09544	4.03216	3.39685	7.59822	6.85579	8.30989	8.56818	8.74005	10.5184	3.4602	2.63498	3.65604	4.58393	4.98499	4.8164	7.97371	9.23189	7.96916	4.72835	4.9377	4.7779	8.17606	8.08742	8.50547	10.5249	9.45583	9.95452
BnaA01g10230D	0	0	0	0	0	0	0	0	0	0	0	0	0	0	0	0	0	0	0	0	0	0	0.001746	0	0.001659	0	0
BnaA01g10240D	0	0	0	0	0	0	0	0	0	0	0	0	0	0	0	0	0	0	0	0	0	0	0	0	0	0	0
BnaA01g10250D	0.321812	0.36155	0.173764	0.17231	0.164295	0.153693	0.123701	0.070363	0.162317	0.091376	0.002992	0.124783	0.09448	0.095669	0.106862	0.087669	0.063058	0.00546	0.058778	0.090612	0.142022	0.029289	0.011774	0.067059	0.008991	0.011865	0.008282
MSTRG.732.1	35.9187	27.7826	23.4793	8.1189	8.36721	6.55898	9.31775	11.0957	9.58919	24.2841	9.9396	30.8708	9.52191	2.86943	6.98237	29.9585	17.0606	18.2285	16.2868	10.6351	27.6573	6.95233	15.3269	8.38876	13.3139	13.6483	12.3872
BnaA01g10260D	0.404049	0.255207	0.458381	0.276453	0.243191	0.277112	0.325174	0.45497	0.295677	0.16067	0.203423	0.184285	0.14857	0.061067	0.317072	0.278887	0.313687	0.164443	0.571771	0.416143	0.29256	0.293101	0.634695	0.298118	0.364213	0.404151	0.359667
BnaA01g10270D	13.0134	15.6939	10.2735	18.3457	19.9893	18.3922	24.8143	23.547	28.3272	6.44826	8.26862	8.70525	11.0689	10.916	9.1437	15.2396	15.12	14.4178	10.3288	12.6722	10.0378	14.4421	12.9028	20.6633	30.1877	22.9927	26.5877
BnaA01g10280D	9.73025	9.39889	9.69942	7.85594	8.18324	6.71194	5.83505	6.19687	6.04559	9.68719	9.74602	10.423	9.06364	9.57584	9.96919	8.2534	7.40202	7.72642	11.0111	12.0209	11.2528	6.40025	6.87656	7.32116	6.66648	6.31455	6.1466
BnaA01g10290D	0	0	0	0	0	0	0	0	0	0	0	0	0	0	0	0	0	0	0	0	0	0	0	0	0	0.431715	0
BnaA01g10300D	0	0.648789	0	0.132415	0	0	0.105438	0.088824	0	0	0	0	0	0	0	0.222171	0	0	0	0	0.551766	0	0	0	0.103031	0	0.116263
MSTRG.736.1	0.739264	0.482539	1.13547	1.52349	2.34658	2.3345	5.12495	4.33529	5.06558	3.11415	2.95247	4.90705	1.049	1.03817	1.09964	9.72271	7.27123	9.59474	0.795375	1.0055	0.798805	3.25339	2.35946	2.38885	3.06044	2.62461	2.86205
BnaA01g10310D	0	0.233584	0	0.854986	0.000643	0	0.087939	0.031978	0.000434	0.921268	1.95547	0.127358	0.001124	0.057383	0.025296	0.032793	0	0.080375	0	0.000636	0.043073	0	0	0	0.000896	0.000569	0
MSTRG.737.1	0	0	0	0.878439	0	0.789474	1.78922	2.21681	1.71155	0.070255	0	0.130045	0.274715	0.150126	0	0	0	0	0.161046	0	0	0.40984	0	0	1.10563	1.70394	0.926954
BnaA01g10320D	0.492515	0.431868	0.926339	8.12593	9.31997	11.3163	12.1505	12.2704	10.8949	0	0.096485	0.169179	0.348514	0.51769	0.96738	1.84082	2.12042	1.99564	0.082579	0.827558	0.360941	4.9393	5.69538	6.13858	10.9535	9.45853	9.93561
BnaA01g10330D	0	0	0	0	0	0	0	0	0	0	0	0	0	0	0	0	0	0	0	0.229003	0	0	0	0	0	0	0
MSTRG.738.1	5.51229	5.97092	5.76884	3.18981	2.73592	3.12151	1.38371	1.20666	1.61144	5.60903	5.22735	4.74781	5.61273	6.59871	6.62832	2.142	3.22521	3.69101	5.66819	6.35656	5.70515	3.46395	2.9063	3.03713	2.26903	2.37528	2.99819
BnaA01g10340D	0	0	0	0	0	0	0	0	0	0	0	0	0	0	0	0	0	0	0	0	0	0	0	0	0	0	0
MSTRG.739.1	1.31556	2.13705	2.00599	2.4252	2.48215	1.85731	2.47401	2.6981	2.73891	1.17028	0.389716	1.11105	1.17001	0.391061	0.973321	0.401571	0.902876	1.92239	4.05748	3.15864	1.34292	3.34754	3.67577	3.45688	4.0893	3.984	4.85618
MSTRG.739.2	1.20782	0.14078	0.192294	0	0	0.180636	0.241893	0.18868	0	0	0.857782	0.311188	0	0.808055	0.141236	0	0.58438	0	0	0.507548	0.972033	1.56576	1.61282	0.727369	1.52987	1.15556	0.146078
MSTRG.739.3	0	0.017346	0.081151	0.000101	0.004541	0.004554	0.006867	0.011406	0.004052	0.046179	0	0.003425	0	0	7.5e-05	0.027122	0.005442	0	0	0.078573	1.80097	0.003759	0	0.005156	0.100673	0.002904	0.008036
BnaA01g10350D	0	0	0	0	0	0	0	0	0	0	0	0	0	0	0	0	0	0	0	0	0	0	0	0	0	0	0
MSTRG.740.1	9.388	9.28627	8.73362	4.58412	4.43771	4.70541	4.27302	3.96073	4.47713	6.96017	6.98154	6.81731	5.29526	7.20635	5.73278	5.81331	5.80145	4.484	9.94572	10.6527	9.39005	5.48314	5.01134	4.81784	5.75821	5.27393	5.83261
BnaA01g10360D	0.063851	0.054171	0.07146	0.420132	0.06679	0.063562	0.077583	0.208954	0.055773	0.394218	0.347833	0.596539	0.066899	0.054383	0.329407	0.046711	0.330418	0.094236	0.058714	0.386268	0.055448	0.061408	0.062771	0.054996	0.047746	0.041487	0.054273
BnaA01g10370D	6.46084	7.36882	7.57554	6.22073	6.29193	5.96412	3.82424	4.49441	6.61913	7.60641	8.83968	9.19919	7.91334	7.59565	7.23676	9.92149	5.1822	8.53203	12.4002	10.2502	9.09108	8.96649	6.98994	5.59992	5.19585	6.74397	5.80835
MSTRG.741.2	0.29603	0.270913	0.618146	0.590962	0.47574	0.365011	0.486273	0.195568	0.175184	0.317964	0.582243	0.335562	0.388575	0.309552	0.379195	0.263343	0.228832	0.438079	0.75697	1.0284	0.486904	0.034824	0.342635	0.045292	0.432106	0.50818	0.387794
MSTRG.741.3	0.520544	0.278866	0.793161	0.389325	0.452543	0.300299	0	0	0	0.265153	0.259821	0.578126	0.424135	1.15274	0.21594	0.217993	0.222366	0	0.346018	0.688131	0.305135	0.367527	0.23806	0.502796	0.750509	0.592757	0.459059
BnaA01g10380D	0	0	0	0	0	0	0	0	0	0	0	0	0	0	0	0	0	0	0	0	0	0	0	0	0	0	0
BnaA01g10390D	0	0	0	0	0	0	0	0	0	0	0	0.033712	0	0	0	0	0	0.032676	0	0	0.027407	0	0	0	0.010895	0	0.032797
MSTRG.743.1	0.682063	0.604863	0.629666	0.627992	0.621018	0.598718	0.599009	0.3303	0	0.387555	0	0.313904	0	0.383576	0.504697	0.115613	0.402698	0.200237	0	1.35254	0.900684	0.547999	0.486618	0.318792	0.584101	0.533022	0.604558
BnaA01g10400D	0.065809	0.054962	0.114167	0.02459	0	0.042565	0	0.00974	0.345339	0.032606	0.300145	0	0.439996	0.0068	0.002742	0.267704	0.002869	0.029611	0.887432	0.048177	0.069058	0	0	0.071637	0.043737	0.035044	0
BnaA01g10410D	0.69987	0.674544	0.649729	0.526511	0.565688	0.548239	0.589358	0.57829	0	0	0	0	0	0	0	0	0	0	0.707743	0.767498	0.620959	0	0.662702	0.301751	0.520926	0.392592	0.345959
BnaA01g10420D	10.3404	10.2614	8.75418	28.4957	21.7809	20.1315	27.9489	30.8241	35.5926	7.5138	8.26572	7.56469	10.8267	8.83387	14.5181	44.4957	43.3538	47.6399	9.44201	9.67236	8.26126	39.0348	29.6889	36.5752	26.0925	17.9562	22.949
MSTRG.744.2	0	0	0	0	0	9.78264	0	0	0	0	0	0	0	0.196205	0	0	0	0	0	0	0	0	0	0	0	0	0
BnaA01g10430D	0.0181	0.121147	0.070625	0.056753	0.068729	0.022022	0.038689	0.059646	0.025224	0.033175	0.035107	0.018221	0	0	0	0	0	0	0	0	0.016626	0	0.018621	0.022763	0	0.014596	0
BnaA01g10440D	0.029223	0.019724	0.031336	0.051434	0.054427	0.013404	0.007925	0.015687	0.041144	0.097892	0.113871	0.067884	0.03205	0.033585	0.02296	0.033847	0.027997	0.099742	0.015971	0.027849	0.021357	0.053206	0.013771	0.035973	0.014733	0.034155	0.012472
MSTRG.746.2	0.547602	1.56949	1.27666	0.670389	1.07315	0.783589	0.988036	0.551831	0.285422	0.409606	0.254486	0.916435	0.436516	0.333187	0.523886	0.30864	0.737289	0	0.745634	2.14731	1.86201	1.3562	1.46813	0.497914	0.245673	0.82225	0.945149
BnaA01g10450D	0.022245	0.071836	0.003767	0.015141	0.023482	0.046791	0.038133	0	0.071932	0	0	0	0	0	0	0	0	0	0	0.014543	0.008572	0.032026	0.016642	0.048113	0.078612	0.06206	0.039877
BnaA01g10460D	1.1903	1.0584	1.40861	0.154959	0.224665	0.109814	0.108252	0.131214	0.13611	5.05209	0.19338	5.0694	1.08664	2.56162	2.10999	2.76096	2.41021	0	1.25148	1.66305	1.45834	0.407437	0.294989	0.257339	0.266218	0.50748	0.435309
BnaA01g10470D	0	0	0	0	0	0	0	0	0	0	0.084877	0	0.09532	0.076172	0.053752	0	0.039917	0	0	0	0.044306	0	0	0	0	0.021037	0
MSTRG.748.1	1.76499	2.55437	0.870037	0.593532	0.262454	0.160607	0.217787	0.274755	0.133189	0	0.099396	0.059558	0.331692	0.080208	0.158771	0.168272	0.118619	0.34615	1.10891	0.766521	0.398681	1.06146	0.47966	0.876941	0.284742	0.313752	0.26541
BnaA01g10480D	3.95048	3.25283	4.48471	4.04769	2.80238	4.35022	3.56822	2.15569	2.24166	0.991352	0.637754	1.01055	1.26998	1.52126	1.03728	0.309744	0.32108	0.958759	2.25388	2.83327	2.69498	5.91354	3.21866	4.38243	1.44112	3.89632	2.70179
BnaA01g10490D	0	0	0	0	0	0	0	0	0	4.36992	4.80146	6.01328	6.07102	7.47103	5.97926	4.73334	5.22	7.42059	0	0	0	0	0	0	0	0	0
MSTRG.749.2	3.54911	3.8106	3.48772	4.49481	3.12047	3.68246	3.3108	4.08129	3.41911	2.82508	1.88956	2.32829	0.323877	1.07028	1.16135	4.14474	3.36612	3.21734	2.672	2.08605	2.48792	2.374	1.8147	2.41711	2.77187	1.87614	2.70109
MSTRG.752.1	1.83037	2.01556	1.4715	1.87607	1.68884	1.97036	2.40417	1.54039	2.34467	0.773244	2.58582	1.63938	3.56106	2.55787	2.81292	1.29161	1.78343	1.70399	2.15157	1.06912	1.764	2.03289	1.72564	1.62561	3.28437	1.24127	2.52669
BnaA01g10500D	1.79431	1.37018	2.35221	2.90676	2.64376	1.82697	1.16308	2.91241	1.78197	4.05021	1.58674	3.7843	2.145	4.07509	3.89645	4.07503	5.18935	4.99469	0.65214	2.94961	1.23563	0.049033	1.31145	0.997401	1.90356	6.32546	5.03833
MSTRG.752.3	0	0	0	0	0	0	0	0	0	1.17248	0.455865	0.568	0.098573	0.920167	0.867857	1.73232	0.363888	0.314595	0	0	0	0	0	0	0	0	0
MSTRG.752.4	0	0	0	0	0	0	0	0	0	0	0	0	1.5425	0	0	0	0	0	0	0	0	0	0	0	0	0	0
BnaA01g10510D	0	0	0	0	0	0	0	0	0	0	0	0	0	0	0	0	0	0	0	0	0	0	0	0	0	0	0
MSTRG.753.1	0	0	0	0.587905	0.397179	0.93224	1.32072	0.373682	0.73688	0	0	0	0	0	0	0	0	0	0	0	0	0.36059	0.601183	0.425171	1.53897	1.64449	0.894666
MSTRG.750.1	0.433896	0.611434	0.450106	0	0.135566	0	0.295047	0.117938	0	0.276019	0.935019	0.310532	0	1.34772	1.0984	0.139855	0	0.326963	0	0	0	0	0	0.254779	0.146118	0	0.128918
BnaA01g10520D	0	0	0	0	0	0	0	0	25.2645	149.213	101.492	123.062	211.903	7.38058	225.837	0	0	5.22626	0.726192	0.663923	0.761001	0.59687	0.46754	0.444584	0.351985	0.1494	0.175281
MSTRG.754.1	10.1154	9.85376	7.15231	6.82713	9.14201	7.59828	3.06964	5.65315	4.96259	0.853184	1.03004	0	1.7795	0	1.74354	2.55982	1.28052	0	3.94423	7.48876	4.43368	7.96467	6.98519	6.22669	2.67727	5.98702	2.98855
BnaA01g10530D	0	0	0	0	0	0	0	0	0	0	0	0	0	0	0	0	0	0	0	0	0	0	0	0	0	0	0
MSTRG.754.3	0.054097	0.294397	2.2077	0.186878	0.073938	0.17606	1.94843	0	0.01608	0	0	0.761164	0.166313	1.55476	0.001205	0	0.358237	2.12998	0	0.019088	0.638488	0.627194	0.047627	0.059114	1.84589	0	0
BnaA01g10540D	0	1.51457	0	0	0	0	0	0	0	0	0	0	0	0.007073	0	0.023039	0	0	0	0	0	0	0	0	0.982693	0.005423	0.267628
MSTRG.755.2	0.099023	29.9831	0	0	0	0	16.8443	0	0	0	2.95554	0	0.020169	3.6443	0.163276	31.4809	0.658184	1.66097	0	0	20.5205	0	0	30.0455	0	0.105772	27.9614
MSTRG.755.3	0.240236	19.4129	62.6725	35.3346	29.0055	27.2218	0.878109	16.5666	14.6148	0.145212	0.000912	0.217242	0.313546	0.004704	0.631731	0.01226	0.04917	3.5e-05	61.568	60.4114	36.6406	39.8988	35.2357	2.20552	20.3604	0.219512	0
BnaA01g10550D	0	0	0	0	0	0	0	0	0	0	0	0	0	0	0	0	0	0	0	0	0	0	0	0	0	0	0
BnaA01g10560D	0.348346	0.213468	0.269871	0.046914	0	0.089979	0	0	0	0	0	0	0	0	0	0	0	0	0.070327	0.042081	0	0	0.017504	0	0	0	0
BnaA01g10570D	0.055661	0.085668	0.124023	0	0.056286	0.136791	0.069471	0	0.07606	0.113503	0.73149	0.248035	0.182745	0.458302	0.258219	0.222986	0.176219	0.5116	0.16515	0.210278	0.43748	0	0.078892	0	0.034056	0.125593	0.073529
MSTRG.756.1	2.28859	1.37489	1.822	2.66183	2.40277	2.71622	3.01212	1.35536	3.22855	1.48726	1.28773	0.772226	1.91696	1.41227	1.79333	0.818265	0.893686	1.42426	1.35939	1.22507	1.54435	2.42469	2.13109	2.07233	3.45869	3.00597	2.38056
MSTRG.756.2	3.00317	1.44376	1.66729	2.63451	2.31939	3.52899	3.15533	1.07137	4.05771	1.33248	1.40031	1.10441	2.17504	1.63324	2.22787	0.714846	1.16122	1.70941	1.50528	1.19815	1.49368	2.43865	2.23028	4.02487	3.26382	2.92183	2.62442
MSTRG.756.3	2.78249	1.69882	2.31263	3.79374	3.1636	2.54483	3.10905	3.79939	2.51541	1.1849	1.46191	0.830029	2.14027	1.51614	1.90915	1.41044	1.42901	1.28544	1.53516	1.68953	1.31252	2.50807	5.67681	1.73823	3.11673	2.9232	1.97721
BnaA01g10580D	6.32963	9.78674	6.6608	9.3481	13.7068	12.6799	12.7676	13.6184	11.8259	2.48926	2.12499	3.30963	4.58817	6.44957	3.16823	4.46266	3.91308	2.4615	7.95359	5.89127	5.57862	9.31833	9.16198	9.44849	6.46048	9.91935	10.2398
MSTRG.756.5	0.102058	1.14802	0.109805	0.172894	0.066673	7.5e-05	0.286529	0.254966	8.8e-05	3.00893	0.016598	1.19645	1.83692	1.09071	0.809039	2.19749	5.69612	4.02104	8.3e-05	0.157913	0.424715	0.16474	0.391027	0.179165	0.5201	8e-05	0.071716
MSTRG.758.1	1.80212	3.88954	2.67806	3.81643	2.37498	2.80523	4.39267	2.93975	3.61075	0.497252	1.13291	0	0	2.99383	2.70965	2.75525	2.40848	1.53517	4.32972	1.78228	3.4426	3.68682	2.58378	2.46494	4.3558	4.70262	2.78548
MSTRG.758.2	2.91341	2.1979	2.42733	0.898694	1.69559	1.08268	0	1.38675	0.748936	0	0	1.48207	0	0	0	0	0	0	1.07967	2.61445	1.92332	1.00485	1.70398	1.97775	0.145222	0	1.91834
MSTRG.758.3	0	0	0	0	0	0	0	0	0	0	0	0	0	0	0	1.36479	0	0	0	0	0	0	0	0	0	0	0
BnaA01g10590D	1.52429	0.537042	1.20271	1.04008	1.51777	0.806581	0.243206	0.639944	0.488073	2.35312	1.43339	1.24928	2.84081	0.064049	0.614685	0.30267	0.629249	1.83308	0.173117	1.24948	0.461597	1.08947	0.921062	1.04811	0.15819	0.032691	0.261343
BnaA01g10600D	10.9899	14.6412	13.1174	16.5543	14.155	16.4629	17.9431	18.5435	18.7721	0	0	9.90397	0	0	0	0	0	2.35068	15.7217	14.865	14.3466	18.202	17.3264	17.4786	20.4259	19.9208	20.523
MSTRG.759.1	0	0	0	0	0	0	0	0	0	11.8955	11.4724	0	11.0892	11.4925	10.4497	14.0403	12.2656	10.2953	0	0	0	0	0	0	0	0	0
MSTRG.759.3	0	0	0	0	0	0	0	0	0	0	0	6.54353	0	0	0	0	0	1.36899	0	0	0	0	0	0	0	0	0
BnaA01g10610D	0	0.052775	0	0	0	0	0	0	0	0	0.155309	0	0.113652	0	0	0.095716	0	0	0	0	0.053677	0.046093	0	0.060033	0	0.204921	0
BnaA01g10620D	0.036473	0	0.037923	0	0.048657	0.016714	0	0	0	0	0.017985	0.04644	0	0.048259	0.014376	0	0	0.019099	0.093575	0	0.018902	0	0.040632	0	0.01754	0.017592	0.019859
BnaA01g10630D	8.25604	7.74767	7.9377	6.0678	5.84474	5.94114	4.51074	4.65562	4.4839	7.07635	8.07583	7.08569	7.00899	6.39371	6.77146	4.86648	6.70434	6.10071	10.4793	10.105	9.43247	7.39994	6.13767	6.6535	5.8851	6.18454	6.56666
BnaA01g10640D	0	0	0	0	0	0	0.021595	0	0	0	0	0	0	0	0	0	0	0	0	0	0	0	0	0	0	0	0
BnaA01g10650D	3.18783	1.96176	2.33632	8.06769	8.11136	6.12138	14.8548	13.641	9.54967	3.49366	3.03738	2.09823	2.22288	2.28806	1.62945	7.27534	4.26232	7.27935	2.33848	3.95192	2.67755	10.5213	8.79196	8.14741	10.6343	8.52121	11.8971
MSTRG.761.2	0.127609	0.604799	0.038645	0.408407	0.861657	2.01776	0.521265	1.36047	1.00293	0.199116	0.647977	1.26388	0.179457	0.126541	0.094781	1.74103	0.410984	0.412325	0.186869	0.022704	0.12425	0.605901	1.07549	1.00585	0.963703	0.961989	0.742488
MSTRG.761.3	0	0	0	0	0	0.11734	0	0	1.74312	0	0	0	0	0	0	0	0	0	0	0	0	0	0	0	0	0	0
BnaA01g10660D	1.58137	1.05904	1.04234	0.73006	0.906058	0.850834	0.661282	0.671818	0.715712	1.01125	1.19303	0.949557	0.573993	0.839094	0.635094	0.729326	1.00591	0.950618	0.911022	1.43314	1.23786	0.689318	0.716263	1.02741	0.64814	0.347586	0.488043
BnaA01g10670D	1.6968	1.84316	1.85879	3.06278	2.52946	2.87647	3.9943	3.75327	3.30972	1.41674	1.5448	1.72504	1.64429	1.22151	2.09776	1.64762	1.55869	1.26319	2.66112	3.16789	2.09425	3.14483	2.56773	3.06835	4.23422	5.04265	6.29831
BnaA01g10680D	0.548433	0.52614	0.504377	0.400727	0.495607	0.303089	0.320537	0.290404	0.17446	0.363808	0.42112	0.563138	0.324546	0.306188	0.300945	0.619007	0.406567	0.565366	0.563836	0.707913	0.489502	0.285513	0.471285	0.2621	0.355925	0.439778	0.527994
BnaA01g10690D	1.83722	2.73706	1.99521	2.49701	2.32461	2.76711	4.15365	4.71287	2.82976	5.743	4.84089	4.70854	1.75057	1.16787	1.77642	5.73508	6.0489	6.39968	0.170348	0.172059	0.107127	0.269331	0.471801	0.328046	0.144113	0.258365	0.139709
BnaA01g10700D	0	0	0	0	0	0	0	0	0	0	0	0	0	0	0	0	0	0	0	0	0	0	0	0	0	0	0
BnaA01g10710D	0	0	0	0	0.028414	0	0	0	0	0	0	0	0	0	0	0	0	0	0	0	0	0	0	0	0	0	0
BnaA01g10720D	0	0	0	0	0	0	0	0	0	0	0	0	0	0	0.026477	0	0	0	0	0	0	0	0	0	0	0	0
MSTRG.766.1	2.47241	2.09117	1.87678	2.33509	3.40959	2.45637	2.85648	2.69558	2.75921	1.4206	1.1874	2.17915	2.58204	3.10956	2.63526	2.41054	1.7389	2.20257	1.10548	1.16346	1.16811	0.529155	1.22273	1.23594	1.25453	1.64923	1.65882
BnaA01g10730D	0	0	0	0	0	0	0	0	0	0	0	0	0	0	0	0	0	0	0	0	0	0	0	0	0	0	0
BnaA01g10740D	0	0	0	0	0	0	0.507549	0	0.631283	0	0	0	0	0	0	0	0	0	0	0	0	0.485101	0	0.230526	0.218631	0	0.333768
MSTRG.767.1	66.4524	61.803	61.1311	150.468	144.431	156.316	177.591	167.952	146.686	157.258	155.199	156.381	85.9084	84.2635	79.99	88.0758	76.5641	87.454	12.4659	15.9838	12.3897	90.1681	94.5613	84.1289	63.1509	78.5561	60.7274
MSTRG.767.2	0	0	0	0	0	0	0	0	0	0	0	0	0	0	0	0	0	0	0	0	0	0.003036	0.001916	0.097842	5.64095	0.268141	5.19306
BnaA01g10750D	0	1e-06	0	0	0	0	0	0	0	0	0	0	0	0	0	0	0	0	0	0	0	0.353464	0.378941	0.161096	0.138259	0.401653	0.1101
MSTRG.768.1	17.8677	17.3501	16.7356	16.7171	17.8998	16.7238	14.8664	14.642	15.7665	14.6101	16.3853	16.4153	18.2006	18.3947	17.9392	15.5391	14.5655	13.6285	13.1123	12.2909	13.2304	12.6809	12.5408	14.2491	14.056	13.1005	13.742
BnaA01g10760D	0.028078	0.037643	0.008423	0.176387	0.056069	0.016888	0.092914	0.153577	0.012571	0.239801	0.093797	0.01463	0.2725	0.155811	0.036698	0.302993	0.059476	0.0725	0.01532	0.012061	0.218316	0.015544	0.031156	0.012536	0.046823	0.028664	0.014301
BnaA01g10770D	0	0	0	0	0	0	0	0	0	0	0	0	0	0	0	0	0.060494	0	0	0.038427	0.054077	0	0	0	0	0	0
MSTRG.769.1	0	0	0	4.00326	0	3.64764	2.43375	0	0	5.53382	4.67589	4.87339	6.83337	5.53991	4.45684	4.19434	4.84671	4.31808	2.75052	4.25422	3.40558	3.95916	3.18152	4.63514	2.91576	3.88219	0.667916
MSTRG.769.2	0	0	0	0	0	0	0	0	0	0.793698	1.34435	1.74854	0.850969	2.33775	2.74722	1.25534	0.558849	0.563292	0	0	0.529383	0.761681	0.88769	0	0	0	2.03771
BnaA01g10780D	2.21027	2.7264	2.19698	0	2.32031	0	0	1.97826	1.62825	0	0	0.000147	0.006327	0	0	0	0	0	1.11019	0	0	0.01879	0	0	9.9e-05	0.000128	0
BnaA01g10790D	0.830017	0	0	0.136719	0	0.225723	0	0	0	0	0	0	0	0	0	0	0	0	0	0	0	0	0	0	0	0	0
BnaA01g10800D	1.18684	2.19838	1.14291	0.761499	1.54282	0.709221	1.81496	0.946745	0.843203	2.17081	1.82123	1.83162	1.19659	4.53325	1.18579	5.55866	1.76775	1.87828	1.81544	2.39611	1.55326	1.93763	2.13525	2.18488	1.89265	2.94389	0.772624
MSTRG.772.1	0.359389	0.417382	0.353028	0.114331	0.1215	0.219942	0.155713	0.167206	0.087109	0.883617	0.864813	1.06982	0.508697	0.584237	0.680016	0.651433	0.46496	0.445539	2.19509	1.55746	1.65146	1.40052	0.76362	1.1828	0.840418	0.509881	0.700617
BnaA01g10810D	0	0	0	0	0	0	0	0	0	0	0	0	0	0	0	0	0	0	0	0	0	0	0	0	0	0	0
BnaA01g10820D	0.050788	0.025253	0	0	0	0	0	0	0	0	0	0.025608	0.005206	0	0	0	0	0	0.10396	0.009741	0.052115	0.010696	0.070063	0.013465	0.01213	0.073738	0
BnaA01g10830D	0.255224	0.262751	0.193942	0.246397	0.127424	0.105617	0.261686	0.098819	0.029184	0.175051	0.101627	0.036429	0.179777	0.09197	0.030019	0.263344	0.259075	0.21342	0.141701	0.185235	0.217098	0.091707	0.064573	0.023798	0.270197	0.141329	0.424973
MSTRG.773.2	0	0	0.211058	0	0.351998	0.12332	0.230545	0.245801	0.51115	0	0.142425	0.216899	0	0	0	0	0	0	1.3174	1.14604	1.15482	0.729353	1.24726	1.11678	0.601431	0.867349	0
BnaA01g10840D	0.298086	0.377018	0.323203	0.053995	0.181568	0.09723	0.042578	0.048351	0.080865	0.162297	0.17077	0.279553	0.321451	0.15833	0.183678	0.129291	0.035084	0.0974	0.526449	0.473203	0.407916	0.179457	0.194873	0.242423	0.271663	0.152159	0.171833
MSTRG.774.1	0	0.065339	0.067632	0.130808	0.173167	0.591788	0.192715	0.036315	0.065657	0.254427	0.105509	0.129202	0.648975	0.318806	0.215955	0.238725	0.180808	0.557169	0.112854	0.243847	0.131921	0.253504	0.245937	0.431853	0.650572	1.24247	1.15459
BnaA01g10850D	0	0	0	0	0	0	0	0	0	0	0	0	0	0	0	0	0	0	0	0	0	0	0	0	0	0	0
BnaA01g10860D	0	0	0	0	0	0	0	0	0	0	0	0	0	0	0	0	0	0	0	0	0	0	0	0	0	0	0
BnaA01g10870D	0	0.078367	0	0	0	0	0	0	0	0	0	0	0	0	0	0	0	0	0	0	0	0	0	0	0	0	0
BnaA01g10880D	0	0	0	0	0	0	0.047282	0.039832	0.051594	0	0	0	0	0	0	0	0	0	0	0	0	0.042439	0	0	0	0	0
BnaA01g10890D	0	0	0	0	0	0	0.03386	0	0	0	0	0	0	0	0	0	0	0	0	0	0	0	0	0	0	0	0
BnaA01g10900D	0	0	0	0	0	0	0	0	0	0	0	0	0	0	0	0	0	0	0	0	0	0	0	0	0	0	0
BnaA01g10910D	0	0	0	0	0	0	0	0	0	0	0	0	0	0	0	0	0	0	0	0	0	0	0	0	0	0	0
BnaA01g10920D	0	0	0	0	0	0	0	0	0	0	0	0	0	0	0	0	0	0	0	0	0	0	0	0	0	0	0
BnaA01g10930D	0	0	0	0	0	0	0	0	0	0	0	0	0	0	0	0	0	0	0	0	0	0	0	0	0	0	0
MSTRG.775.1	0.08599	0.185386	0.038976	0.131396	0.021337	0.138399	0.092551	0.085868	0.088251	1.17118	1.5277	1.85894	1.40077	2.19221	2.54352	10.2634	9.18007	6.5769	0.384977	0.411637	0.230105	0.352956	0.582883	0.549112	0.171713	0.308919	0.091614
MSTRG.775.2	0.21921	0.307074	0	0.278145	0.317386	0.209804	0.154251	0.436151	1.01841	0.908028	0.565149	0.630959	0.275759	0.568726	0.854902	3.22924	3.05729	2.89595	1.65511	3.0838	2.66027	2.64481	2.62377	4.42301	0.901491	0.689881	0.83617
BnaA01g10940D	0.007884	0.009626	0	0	0	0.002125	0	0.002773	0	0	0	0	0	0	0	0	0	0	0	0	0	0	0	0	0	0.008691	0
BnaA01g10950D	0	0	0	0	0	0	0	0	0	0	0	0	0	0	0	0	0	0	0	0	0	0	0	0	0	0	0
BnaA01g10960D	0	0.948433	0	0.692122	0.5419	0.426168	0.402581	0.333363	0	0.116015	0.545931	0.054455	0	0.370484	0.034677	0	0	0	0	0	0	0	0.70493	0.811272	0	0	0.813604
MSTRG.776.2	0.618829	0.177147	0.623857	0.183449	0.136258	0.176058	0.098908	0.132673	0.608709	0.775694	0.232481	0.907545	1.14691	0.588602	1.04119	1.62805	1.22437	1.53785	0.85203	0.855402	0.835107	0.387686	0	0	0.465013	0.399907	0
BnaA01g10970D	0.383227	0.504161	0.488705	0	0.289747	0.54519	0.254025	0.351675	0.34632	0.798695	0.81698	1.18054	1.02316	0.630921	0.783202	0.85623	0.654386	0.717963	0.860281	0.722687	1.20354	0.531183	0.356968	0.412061	0.412289	0.394095	0.526572
BnaA01g10980D	0.064303	0.081227	0.09063	0.194326	0.071595	0.098461	0.097552	0.09769	0.126602	0.044947	0.072465	0.062543	0.104325	0.071042	0.104444	0.016327	0	0	0	0.008868	0.036806	0.015934	0	0.01671	0	0.034441	0
BnaA01g10990D	2.64494	2.1694	2.04677	2.83818	2.75385	2.06964	2.35652	2.76823	2.67277	4.35156	2.6298	2.34925	3.47083	2.81086	3.34514	2.45639	1.55336	2.89135	3.98202	3.90467	2.48334	2.79713	3.1196	2.89472	4.05247	4.30449	3.87997
BnaA01g11000D	6.80896	7.55178	7.66462	8.87489	9.00143	11.5186	12.143	13.9632	13.3695	10.5721	4.88701	8.30952	10.9208	7.98769	4.38936	3.60383	8.51137	10.0033	6.09494	6.28583	5.9471	7.43947	6.8282	8.06421	9.40087	10.0567	12.0988
BnaA01g11010D	0	0	0.0336	0.088186	0.05135	0.204263	0	0.191914	0.073905	0.032104	0	0.325989	0.140295	0.27383	0.401325	0.265269	0.152126	0.400845	0	0.003946	0	0	0.072212	0.074052	0	0	0.008798
MSTRG.781.1	0.368968	2.53831	2.30268	1.40694	1.37487	2.21017	2.4462	2.40376	1.64513	0.192829	4.28685	2.61642	0.608546	0.270776	2.93784	0.903673	3.65079	0.968938	0.056487	0.123024	0.141302	0.046318	0.578847	3.88769	0.112599	1.09061	2.82561
MSTRG.781.2	0	0	0	0	0	0	0	0	0	0.317447	0	0.235176	0	0.094973	0	1.07091	0.275584	0	0	0	0	0	0	0	0	0	0
BnaA01g11020D	4.29071	4.5229	5.51319	6.84026	3.85392	4.01763	3.38029	3.11714	3.36212	6.13969	5.01562	6.38826	12.7371	6.72228	4.9849	4.65343	3.76788	5.39451	11.1974	11.452	9.79601	9.11084	9.20345	5.49285	11.0906	12.3042	6.51773
MSTRG.782.1	0.338932	0.361378	0.605148	1.43095	1.04947	0.756901	0.581886	0.482217	0.764178	0	0	0	0	0	0	0	0	0	0	0	0	0	0	0	0	0	0
BnaA01g11030D	0	0	0	0	0	1.63403	0	0	0	0	0	0	0	0	0	0	0	0	0	0	0	0	0	0	0	0	0
BnaA01g11040D	0	0	0	0	0	0	0	0	0.054812	0	0	0	0.137207	0	0.005679	0	0	0	0.017945	0.091478	0.012777	0.118417	0.034303	0	0.148198	0.018261	0.586085
MSTRG.784.2	0.261995	0.177051	0.134143	0.177095	0.351861	0.159571	0.196793	0.106327	0	0.089355	0.133207	0.207612	0.188477	0.138039	0.256609	0.144492	0.507342	0.430973	0.836165	1.35538	1.10513	1.28603	0.596522	0.453624	1.16097	0.717301	0.442923
BnaA01g11050D	0	0	0	0	0	0	0	0	0	0	0	0	0	0	0	0	0	0	0	0	0	0	0	0	0	0	0
BnaA01g11060D	2.61415	2.44519	1.15382	2.12855	1.8739	3.53529	4.04071	4.47795	4.42252	3.00706	3.37744	4.20881	4.01283	4.21058	4.55904	5.61148	4.36475	4.73833	2.09454	2.18821	1.49248	2.85143	1.71088	2.70627	2.98673	1.80605	4.83801
MSTRG.788.2	5.06477	4.42941	3.7277	8.64141	8.76431	9.29029	7.36017	11.5369	9.42451	2.50104	2.39387	1.85913	2.70013	2.8196	3.26207	2.34389	2.84734	2.78663	2.30579	2.73812	3.44662	2.12403	3.82944	2.59055	2.35697	4.73762	1.78128
MSTRG.788.3	3.43066	2.87037	1.058	2.20602	4.35944	4.34147	4.39074	5.10319	4.23117	4.88509	3.01552	3.45796	0.529543	1.63302	0.885109	0.496157	2.16996	4.54494	3.13993	3.5225	3.54665	3.32778	2.961	3.29017	2.59595	3.82599	3.98837
BnaA01g11070D	0.002024	0	0.057707	0.002695	0.023842	0.083512	0.03119	0.006793	0	0.107188	0.003553	0.027018	0.005283	0.066995	0.093281	0.108735	0.384002	0.004877	0	0.020947	0	0.047572	0.015224	0.04074	0.093499	0.00268	0.001153
MSTRG.788.7	0	1.40772	2.85347	1.73085	0.751306	0	0	0	0.449885	0	0	0	0	0	0	0	0	0	0	0	0	0	0	0	0	0	0
MSTRG.788.5	0	0	0	0	0	0	0	0	0	0	0	0	3.1638	2.3739	3.12391	4.58686	2.23079	0	0	0	0	0	0	0	0	0	0
MSTRG.788.6	0	0	0	0	0	0	0	0	0	0	0.213068	0.269837	0	0.171194	0.205691	2.20001	1.61856	0.253708	0	0	0	0	0	0	0.939685	0	0
MSTRG.788.8	0	0	0	0.064656	0	0.880884	0.263787	1.77212	0	0.393115	0	0.432912	0	0.218287	0	0	0	0	0	0	0	0	0	0	0	0	0
MSTRG.788.9	2.24548	1.94785	1.34282	1.25437	2.9912	3.04913	4.54458	3.25145	4.70038	1.18594	3.15426	1.81003	3.21761	2.98789	3.77371	2.95883	3.52646	3.40351	1.97948	1.68767	2.14586	1.7789	2.5761	3.10704	2.72105	2.59403	1.68954
MSTRG.788.10	0	0.357012	0.824018	2.44211	0.267421	0.363218	0.086088	1.13525	0	0.640309	0	0.920635	0.419337	0.242154	0	1.66282	0	1.2623	0.455905	0.836613	0.242491	1.45225	0.195471	0.279808	0	0	0.09739
BnaA01g11080D	0.561157	0.638171	0.616536	0.637517	0.469315	0.521601	0.300773	0.201348	0.517096	0.633405	0.490602	0.755502	0.484781	0.490821	0.616198	0.3603	0.76133	0.293758	0.894741	0.770025	0.454938	0.308882	0.306	0.363733	0.294473	0.284722	0.394078
BnaA01g11090D	1.82176	2.43231	1.84208	2.87381	3.54122	2.49023	3.07536	3.14442	3.91282	3.56586	3.34049	3.80045	4.26155	5.03226	5.39945	3.2562	3.58845	2.95937	0	1.96724	0	1.67595	0	0	0	2.71702	2.69158
MSTRG.790.2	0.769971	0.351876	0.485881	1.15356	0.558486	1.0335	0	0.820858	0	0	0	0	0	0	0	0	0	0	1.62104	0	1.73324	0	1.33043	1.74498	1.89694	0	0.091958
BnaA01g11100D	3.95711	3.70315	4.21793	2.15352	2.09326	1.18164	0.593977	0.681564	0.631827	4.29863	3.39849	3.61598	5.14874	3.62548	3.06535	2.16301	2.67731	2.45869	4.72593	5.36546	4.16358	2.1836	1.59211	2.26388	1.33414	1.24611	1.7173
BnaA01g11110D	0.104182	0.253226	0.558041	0.238964	0.222169	0.175338	0.104763	0.353248	0.192834	0	0	0	0	0	0	0	0	0	0.119753	0.109182	0.124112	0	0.350028	0.100748	0.036832	0.365305	0.236067
BnaA01g11120D	0	0	0	0	0	0	0	0	0	0	0	0.061999	0	0	0	0	0	0	0	0	0	0	0	0	0	0	0
MSTRG.785.1	2.0316	2.23053	0.866891	1.12357	1.05043	0.302609	0.819054	0.915528	0.432548	0.478278	0.169463	0.247143	0.285763	0.56733	0	0.250781	0.185555	0	0.827376	1.45906	1.2574	1.35974	0.257869	0	0.163051	0.041038	0.321072
BnaA01g11130D	10.8517	10.0573	11.2592	7.40143	8.16328	8.41594	5.97405	5.56413	5.07487	4.11521	5.21742	4.87346	3.77683	4.75107	4.16719	4.85162	4.7504	4.96544	14.0036	13.3595	12.6666	9.15758	11.2812	10.2374	6.70373	8.72182	7.12113
BnaA01g11140D	1.27518	1.99334	1.64533	0.621922	0.393748	0.769488	0.420856	0.869413	0.771297	2.5892	1.94434	2.32144	1.46605	1.45135	1.48802	2.15704	1.16383	1.57997	1.3148	2.38102	2.37147	0.852634	0.602559	0.825695	0.85677	1.48271	0.663709
BnaA01g11150D	0	0	0	0	0	0	0	0	0	0	0	0	0	0	0	0	0	0	0	0	0	0	0	0	0	0	0
BnaA01g11160D	0	0	0	0	0	0	0	0	0	0	0	0	0	0	0	0	0	0	0	0.091501	0	0.04273	0	0.131377	0.113193	0	0.092088
BnaA01g11170D	0	0	0	0	0.05704	0	0	0	0	0	0	0	0	0	0	0	0	0	0	0	0	0.001796	0	0	0.012955	0.032889	0
BnaA01g11180D	0.034371	0	0	0.020719	0	0	0.034122	0	0	0	0	0	0.011301	0	0.016739	0	0	0.021997	0.045637	0.039801	0.030042	0	0.10976	0	0.082935	0.011951	0
BnaA01g11190D	120.096	96.7126	99.1953	89.9661	70.5379	83.5583	38.0743	32.513	35.4223	83.7441	68.226	73.4073	126.951	135.925	129.006	39.6336	50.07	42.1511	89.3747	103.934	89.69	95.9459	82.0747	95.522	55.2746	51.5928	50.9334
MSTRG.792.1	0	0.654616	0	0	0	0	0	0	0	0.399388	0.759143	0.989913	0.701808	0.85159	0.843858	0.723325	0.518067	0.580708	0.872406	1.04144	0.92185	0.479138	0.327942	0.491744	0.554016	0.54546	0.397383
BnaA01g11200D	0	0	0	0	0	0	0	0	0	0	0	0	0	0	0	0	0	0	0	0	0	0	0	0	0	0	0
BnaA01g11210D	0.308443	0.233321	0.149256	0.250624	0.290341	0.482599	0.409589	0	0.168854	0	0.944681	0	0	0.229206	0.061511	0	0.178505	0.872703	0.884989	0.564568	0.349611	0.315223	0.080043	0.270715	0.552777	0.027651	0.096914
MSTRG.793.2	0.139485	0.733094	0.309499	0.040076	0.358003	0.33401	0.038575	0	0	0.669475	0.260107	0.41971	1.37747	0.763506	1.2447	0	0.819344	0.429539	0	0	0	0	0	0	0	0	0.447192
MSTRG.794.1	0.183207	0.118426	0.136576	0.224117	1.90235	0.266542	0.217114	1.11691	1.14118	0.072996	0.070639	0.001427	0.481333	0	0.352699	0	0.585483	0.129077	0.231245	0.370108	0.277473	0.349701	0.882341	0.501022	0	1.87579	0.042956
MSTRG.794.2	0	0	0	0.246404	0	0.940753	0.601118	0	0	0	0	0	0	0	0.252623	0	0	0	0	0	0	0	0.722329	0	0	0	0.006195
MSTRG.794.3	0.00781	0	0	0	0.002474	0	0.654208	0.85564	0.221584	0	0.023176	0	0	0	0	0	0	0.195314	0.032363	0.012666	0	0.00732	0	0	0	0	0
BnaA01g11220D	0.008965	0.093469	0	1.37886	1.80059	1.37209	2.48495	2.9064	1.62643	0	0.008788	0.045002	0	0.433464	0.375768	1.78583	1.23814	1.35806	0.045983	0	0	3.41957	2.47539	3.00385	3.28768	0.476611	1.95511
MSTRG.795.1	1.19355	0.858132	0.763583	1.19925	1.94735	0.900689	0.880521	0.829092	0.747838	1.57111	2.83947	2.31578	1.31174	1.82639	1.21879	1.68384	1.78093	1.70037	0.391926	0.372883	0.331654	1.20953	0.797478	1.00513	0.06733	0.522817	0.332256
BnaA01g11230D	5.12612	5.47619	4.59304	5.55453	5.12528	6.1241	5.23155	4.90042	3.84838	14.5978	13.8794	12.8963	8.32045	8.33657	8.71447	10.4242	9.60609	11.9739	1.58037	1.58809	2.16957	6.9497	7.36843	5.37701	3.48724	3.89948	3.5972
BnaA01g11240D	0	0	0	0	0	0	0	0	0	0	0	0	0	0	0	0	0	0	0	0	0	0	0	0	0	0	0
MSTRG.796.1	0.507888	0.231656	0.241471	0.860643	1.20699	1.73748	1.137	1.71123	0.708761	0.064115	0.033154	0.034244	0.110394	0.157694	0.18489	0.081979	0.101896	0.04759	0.080068	0.065604	0.090776	0.578969	0.436974	0.287164	0.010814	0.053904	0.120565
BnaA01g11250D	0	0	0	0	0	0	0	0	0	0	0	0	0	0	0	0	0	0	0	0	0	0	0	0	0	0	0
BnaA01g11260D	0	0	0	0	0	0	0	0	0	0	0	0	0	0	0	0	0	0	0	0	0	0	0	0	0	0	0
MSTRG.798.1	0.383015	0.536411	0.6161	0.714917	0.073951	0.390166	0.480515	0.802717	0.652799	0.600584	1.08985	0.776302	0.668897	0.783648	0.743608	0.73162	0.781924	0.613299	0.705289	0.750313	0.722772	0.48763	0.598106	0.536675	0.470617	0.538165	0.283807
BnaA01g11270D	0.332868	0.118639	0.00303	0.061373	0.893194	0.314474	0.424323	0.039666	0.178334	0.337547	0.000275	0.187695	0.536522	0.30649	0.064479	0.037591	0	0.385402	0	0	0	0	0	0	0	0	0
BnaA01g11280D	0.253375	0.345507	0.495208	0.083923	0.111639	0.212962	0.208983	0.25654	0.486849	0.145093	0.129878	0.249271	0.04762	0.115512	0.354677	1.24565	1.10286	0.98394	1.20356	1.21333	0.572567	0.617343	0.590865	0.324699	0.390685	0.790527	0.328516
BnaA01g11290D	0.224263	0.082021	0.14879	0.149661	1.239	0.643457	0.567847	0.184759	0	0	1.05353	0.083902	0	0.0597	0.131866	0.580227	0.593806	0.450598	0.468842	0.093773	0.183867	0.396787	0.30538	0.196667	0.548986	0.3443	0.060049
BnaA01g11300D	0	0	0	0	0	0	0	0	0	0	0	0	0	0	0	0	0	0	0	0	0	0	0	0	0	0	0
BnaA01g11310D	21.8645	25.6567	14.6182	13.4696	27.3369	26.1034	26.5109	26.507	28.7773	14.5278	13.2884	13.7651	17.3025	16.1705	18.1373	22.7409	22.1681	14.5978	9.98677	6.32397	5.51953	13.9108	9.05665	9.89283	9.11315	13.4941	9.44687
BnaA01g11320D	3.5022	4.01096	4.56233	4.04255	5.20879	3.76119	4.88918	6.0628	6.40363	2.42547	3.36337	3.11422	2.48742	2.65429	2.38553	4.12632	4.35861	4.48616	3.29977	4.77201	3.8348	4.02409	4.20733	5.67918	7.74597	7.96987	9.21859
MSTRG.803.2	0.010033	0.093333	0.005871	0.179074	0.022492	0.068217	0.010414	0.094522	0.116504	0.092615	0.393116	0.428627	0.115977	0.365151	1.18965	0.576307	0.863754	0.290737	0.015986	0.013631	0.008871	0	0.021255	0.007966	0.020393	0.013501	0.012067
BnaA01g11330D	0.149284	0.057113	0.170389	0.182899	0.136625	0.254465	0.187851	0.204415	0.26718	0.082194	0.306934	0.395324	0.199761	0.260641	0.244962	0.289704	0.240825	0.299778	0.423315	0.262978	0.346956	0.448628	0.582922	0.389059	0.227212	0.205892	0.358438
BnaA01g11340D	0	0	0	0	0	0	0	0	0	0	0	0	0	0	0	0	0	0	0	0	0	0	0	0	0	0	0
MSTRG.801.2	0.188527	0	0	0	0	0	0	0.308173	0	0.508642	0	0	0	1.27375	0	0	0	0	0	0	0	0	0	0.241114	0	0	0
BnaA01g11350D	1.87914	2.49537	1.73843	1.48388	0.752634	1.57485	1.54114	2.80031	1.72341	2.10133	1.03933	0.430788	1.8869	1.31614	1.56772	1.88824	0.306677	1.57897	2.00929	1.47853	1.10404	0.84898	1.29222	1.08031	1.41729	0.632369	0.727711
MSTRG.806.1	0.969697	1.66071	1.22521	0.851855	1.09105	0.729552	0.644808	0.288598	0.494238	1.3468	1.5865	1.44668	1.09983	1.3545	1.19468	1.72421	0.935126	1.0332	4.66665	4.7988	4.27815	2.72034	1.9071	2.09399	2.61538	2.52093	2.48693
BnaA01g11360D	0	0	0	0	0	0	0	0	0	0	0	0	0.000193	0	0.088857	0	0	0	0	0	0	0.000565	0	0.047791	0	8.4e-05	0.039193
MSTRG.806.3	0.385838	0	0.31826	0	0	0	0	1.27726	0	0	0	0	0	0	0	0	0	0	0	0	0	0	0	0	0	0	0
MSTRG.807.1	0.14457	0.194245	0.148439	0.164262	0.058452	0	0.068584	0.188641	0.141649	0.159099	0.194014	0.064491	0.252588	0.202617	0.174952	0.133165	0.301013	0.070961	0.607203	0.268603	1.07496	0.279634	0.073461	0.27853	0.38107	0.128086	0.071092
[truncated: 173,230 more rows]
