# Supplementary material for: Unravelling alternative splicing patterns in susceptible and resistant Brassica napus lines in response to Xanthomonas campestris infection
Source: BMC Plant Biol. 2024 Oct 30;24:1027. doi: 10.1186/s12870-024-05728-8 (PMC11523580; doi:10.1186/s12870-024-05728-8)
Supplement: Supplementary file 1 — Supplementary Material 1: Figure S1. Topology analysis of co-expression networks. A, Scale independence and mean connectivity based on a set of soft thresholds. B, Heatmap showing correlations between modules and samples. Figure S2. Number of genes and transcripts within each module. Figure S3. Bubble diagrams showing the result of GO enriched terms in tan (A), cyan (B), purple (C), and lightcyan (D) modules. Bubble size indicates gene number. Figure S4. Sashimi plot and isoform structure of the DAS gene PBL30. A5SS (A), SE (B), and RI (C) events of PBL30 in the resistant line ZS9mXccR-1 at 0, 5, and 8 dpi with Xcc. Figure S5. Sashimi plot and isoform structure of the DAS gene PBL1. RI events of PBL1 in the resistant line ZS9mXccR-1 (A) and the susceptible line ZS9mXccS-1 (B) at 0, 5, and 8 dpi with Xcc. C, Isoform structure of PBL1. Figure S6. Various differential splicing events of the disease resistance gene MVA3.30 in the susceptible line ZS9mXccS-1 during the time course of Xcc infection. A-D, SE events resulting into different isoforms. E, A5SS events resulting into different isoforms. Figure S7. Sashimi plot and isoform structure of the DAS genes LHY and WD40-like. A, RI events of LHY in the susceptible line ZS9mXccS-1 at 5 and 8 dpi with Xcc. B, SE events of WD40-like in the resistant line ZS9mXccR-1 at 0 and 5 dpi with Xcc. Figure S8. Flow chart for alternative splicing analysis. Table S1. FPKM values of all identified transcripts in 27 samples. Table S2. List of identified DAS genes. Table S3. DAS genes specifically or commonly present in ZS9mXccR-1 and/or ZS9mXccS-1 compared to ZS9. Table S4. Enriched GO terms of DAS genes specifically or commonly present in ZS9mXccR-1 and/or ZS9mXccS-1. Table S5. List of hub transcripts with DAS precursors in selected modules. Table S6. List of DAS hub genes potentially playing a role in black rot resistance. Data S1. Basic code scripts for each part of the analysis. [file 12870_2024_5728_MOESM1_ESM.zip › Table S2.xlsx]

## Sheet: Table S2
		Table S2 List of identified DAS genes
geneid	AS_type	chr	strand	Bna_id	old_id	AT_id	Gene_name	Func	At_AS	geneID	AltS	gi	Txn	note
MSTRG.8559	R316_0.A5SS;R316_5.A5SS;R316_8.A5SS;S315_0.A5SS;S315_5.A5SS;S315_8.A5SS	chrA03	-	BnaA03g52470D	GSBRNA2T00083283001	AT4G33360.1	FLDH	NAD(P)-binding Rossmann-fold superfamily protein	Yes	At4g33360	IntronR (1);	438355	28	synonym: F17M5.120; terpene cyclase/mutase-related
MSTRG.28616	S315_0.RI	chrAnn_random	-	BnaAnng18660D	GSBRNA2T00037915001	AT1G21250.1	WAK1	cell wall-associated kinase	No
MSTRG.19862	S315_0.RI;S315_5.RI;S315_8.RI	chrA08	-	BnaA08g09710D	GSBRNA2T00126835001	AT4G21534.1	SPHK2	Diacylglycerol kinase family protein	No
MSTRG.39006	R316_5.RI;S315_5.RI;S315_8.SE;S315_8.RI	chrC03	+	BnaC03g43340D	GSBRNA2T00158384001	AT3G23530.1	AT3G23530	Cyclopropane-fatty-acyl-phospholipid synthase	Yes	At3g23530	AltD (2); IntronR (1);	2733259	22	synonym: MDB19.18; cyclopropane fatty acid synthase, putative / CPA-FA synthase, putative
MSTRG.58419	S315_0.RI	chrC09	-	BnaC09g23880D	GSBRNA2T00071217001	AT4G11480.1	CRK32	cysteine-rich RLK (RECEPTOR-like protein kinase) 32	No
MSTRG.35679	R316_0.RI;R316_5.RI;S315_0.RI;S315_5.RI;S315_8.RI	chrC02	+	NA	NA	NA	NA	NA	No
MSTRG.13320	S315_8.A5SS	chrA05	+	BnaA05g33810D	GSBRNA2T00064132001	AT3G01500.2	CA1	carbonic anhydrase 1	Yes	At3g01500	AltD (2); IntronR (3);	315527	277	synonym: F4P13.5; carbonic anhydrase 1, chloroplast / carbonate dehydratase 1 (CA1)
MSTRG.10839	S315_5.SE;S315_8.SE	chrA04	+	BnaA04g26610D	GSBRNA2T00063292001	AT2G46020.2	BRM	transcription regulatory protein SNF2, putative	No
MSTRG.32480	S315_5.RI	chrC01	-	BnaC01g30550D	GSBRNA2T00001177001	AT3G23600.1	AT3G23600	alpha/beta-Hydrolases superfamily protein	Yes	At3g23600	AltA (2);	501956	62	synonym: MDB19.8; dienelactone hydrolase family protein
MSTRG.63885	S315_5.RI	chrCnn_random	-	BnaCnng57610D	GSBRNA2T00069252001	AT5G22460.2	MWD9.26	alpha/beta-Hydrolases superfamily protein	Yes	At5g22460	AltA (2);	935739	10	synonym: MWD9.26; esterase/lipase/thioesterase family protein
MSTRG.56895	S315_5.A3SS	chrC08_random	+	BnaC08g49560D	GSBRNA2T00025446001	AT5G22010.1	RFC1	replication factor C1	No
MSTRG.63227	S315_0.SE	chrCnn_random	-	BnaCnng47300D	GSBRNA2T00046704001	AT1G64100.2	F22C12.14	pentatricopeptide (PPR) repeat-containing protein	No
MSTRG.56742	R316_0.RI	chrC08_random	+	BnaC08g47370D	GSBRNA2T00035984001	AT4G14500.1	DL3290W	Polyketide cyclase/dehydrase and lipid transport superfamily protein	No
MSTRG.37569	S315_0.RI	chrC03	-	BnaC03g21000D	GSBRNA2T00079182001	AT2G38025.1	OTU3	Cysteine proteinases superfamily protein	No
MSTRG.28026	S315_0.MXE	chrAnn_random	+	BnaAnng09370D	GSBRNA2T00088420001	AT3G11964.1	RRP5	RNA binding;RNA binding	No
MSTRG.55946	R316_0.A3SS	chrC08	+	BnaC08g34590D	GSBRNA2T00127387001	AT2G23140.2	PUB4	RING/U-box superfamily protein with ARM repeat domain	No
MSTRG.9190	R316_5.A3SS	chrA04	-	BnaA04g01230D	GSBRNA2T00149188001	AT3G60600.1	VAP27-1	vesicle associated protein	Yes	At3g60600	AltA (2); IntronR (1);	1158565	79	synonym: T4C21.10; vesicle-associated membrane protein, putative / VAMP, putative
MSTRG.35388	R316_0.RI;R316_5.RI;R316_5.RI;R316_8.RI;R316_8.RI;S315_0.RI	chrC02	+	BnaC02g35320D	GSBRNA2T00108461001	AT2G04030.1	CR88	Chaperone protein htpG family protein	Yes	At2g04030	AltA (4);	403270	55	synonym: F3C11.14; heat shock protein, putative
MSTRG.20855	S315_0.RI	chrA08	-	BnaA08g24370D	GSBRNA2T00015262001	AT5G44600.1	K15C23.4	S-adenosyl-L-methionine-dependent methyltransferases superfamily protein	Yes	At5g44600	AltA (2); IntronR (1);	42455429	3	synonym: K15C23.4; expressed protein
MSTRG.31895	R316_5.SE;S315_5.SE;S315_8.SE	chrC01	-	BnaC01g21300D	GSBRNA2T00058964001	AT4G17010.1	DL4535W	transcription factor IIIB;(source:Araport11)	No
MSTRG.42347	S315_5.RI	chrC04	+	BnaC04g18800D	GSBRNA2T00037220001	AT5G14800.1	P5CR	pyrroline-5- carboxylate (P5C) reductase	Yes	At5g14800	AltD (2); IntronR (1);	16782	75	synonym: T9L3.100; pyrroline-5-carboxylate reductase
MSTRG.6329	R316_0.RI;R316_5.RI;R316_8.RI;S315_8.RI	chrA03	-	BnaA03g20660D	GSBRNA2T00139018001	AT2G44120.1	F6E13.25	Ribosomal protein L30/L7 family protein	Yes	At2g44120	AltA (2);	1053888	59	synonym: F6E13.25; 60S ribosomal protein L7 (RPL7C)
MSTRG.56019	R316_0.A3SS;S315_0.A3SS	chrC08	-	BnaC08g35720D	GSBRNA2T00137010001	AT2G21410.1	VHA-A2	vacuolar proton ATPase A2	No
MSTRG.138	R316_0.A3SS	chrA01	+	BnaA01g01760D	GSBRNA2T00121424001	AT4G35785.3	AT4G35785	RNA-binding (RRM/RBD/RNP motifs) family protein	Yes	At4g35785	AltA (2);	396896	15	synonym: F4B14.7; transformer serine/arginine-rich ribonucleoprotein, putative
MSTRG.63	R316_0.A3SS;R316_0.RI;R316_5.A3SS;R316_5.A3SS;R316_5.RI;R316_8.A3SS;R316_8.RI	chrA01	+	BnaA01g00920D	GSBRNA2T00121520001	AT4G37180.1	AT4G37180	Homeodomain-like superfamily protein	Yes	At4g37180	AltA (2); AltP (2);	1732508	14	synonym: AP22.100; myb family transcription factor
MSTRG.48026	R316_5.RI;S315_5.RI	chrC06	+	BnaC06g01770D	GSBRNA2T00076333001	AT1G48175.1	emb2191	Cytidine/deoxycytidylate deaminase family protein	No
MSTRG.2523	S315_0.RI;S315_8.RI	chrA01_random	+	BnaA01g36960D	GSBRNA2T00037861001	AT3G17430.1	AT3G17430	Nucleotide-sugar transporter family protein	No
MSTRG.52102	S315_8.A5SS;S315_8.RI	chrC07	+	BnaC07g24370D	GSBRNA2T00139402001	AT3G27470.2	AT3G27470	Protein of unknown function (DUF707)	No
MSTRG.23113	R316_0.SE;R316_5.A3SS	chrA09	+	BnaA09g26290D	GSBRNA2T00034956001	AT5G21150.1	AGO9	Argonaute family protein	No
MSTRG.31894	R316_0.RI;R316_8.RI;S315_8.RI	chrC01	+	BnaC01g21290D	GSBRNA2T00058963001	AT4G17020.1	DL4540C	transcription factor-related	Yes	At4g17020	IntronR (1);	315918	16	synonym: FCAALL.340; transcription factor-related
MSTRG.34886	R316_0.SE;R316_5.SE;R316_8.SE	chrC02	-	BnaC02g27060D	GSBRNA2T00152545001	AT4G02620.1	T10P11.25	vacuolar ATPase subunit F family protein	No
MSTRG.61453	R316_5.A3SS;S315_5.A3SS	chrCnn_random	+	BnaCnng17840D	GSBRNA2T00093496001	AT5G48960.1	K19E20.8	HAD-superfamily hydrolase, subfamily IG, 5'-nucleotidase	Yes	At5g48960	IntronR (1);	5845686	7	synonym: K19E20.8; 5' nucleotidase family protein
MSTRG.52101	R316_5.A3SS	chrC07	-	BnaC07g24360D	GSBRNA2T00139401001	AT3G27460.1	SGF29a	SGF29 tudor-like domain	No
MSTRG.38792	S315_8.A3SS	chrC03	+	BnaC03g39550D	GSBRNA2T00123858001	AT3G16230.2	AT3G16230	Predicted eukaryotic LigT	Yes	At3g16230	AltD (2); IntronR (1);	1159288	14	synonym: MYA6.4; expressed protein
MSTRG.46519	R316_8.A3SS	chrC05	-	NA	NA	NA	NA	NA	No
MSTRG.54731	S315_0.SE;S315_0.RI	chrC08	-	BnaC08g15270D	GSBRNA2T00047365001	AT1G12000.1	F12F1.13	Phosphofructokinase family protein	No
MSTRG.28024	S315_8.A3SS	chrAnn_random	+	BnaAnng09410D	GSBRNA2T00088427001	AT3G11910.2	UBP13	ubiquitin-specific protease 13	Yes	At3g11910	AltP (2); IntronR (2);	1268186	27	synonym: F26K24.20; ubiquitin-specific protease, putative
MSTRG.52488	R316_8.A3SS;S315_8.A3SS	chrC07	-	BnaC07g29870D	GSBRNA2T00133541001	AT5G24610.1	K18P6.15	cyclic AMP-responsive element-binding protein;(source:Araport11)	No
MSTRG.61551	S315_0.RI;S315_5.RI;S315_8.A3SS;S315_8.RI	chrCnn_random	-	BnaCnng19400D	GSBRNA2T00096758001	AT3G23610.2	DSPTP1	dual specificity protein phosphatase 1	Yes	At3g23610	IntronR (1);	501872	6	synonym: MDB19.10; dual specificity protein phosphatase (DsPTP1)
MSTRG.31741	R316_8.A3SS	chrC01	+	BnaC01g18910D	GSBRNA2T00157383001	AT4G26700.2	FIM1	fimbrin 1	Yes	At4g26700	AltD (2);	453743	18	synonym: F10M23.40; fimbrin-like protein (FIM1)
MSTRG.24755	S315_0.SE	chrA09	-	BnaA09g50180D	GSBRNA2T00122082001	AT1G05900.2	NTH2	endonuclease III 2	Yes	At1g05900	IntronR (1);	15294153	11	synonym: T20M3.18; endonuclease-related
MSTRG.10946	S315_0.RI	chrA04_random	-	BnaA04g28340D	GSBRNA2T00064446001	AT2G28540.2	T17D12.10	RNA binding (RRM/RBD/RNP motifs) family protein	Yes	At2g28540	IntronR (1);	550151	7	synonym: T17D12.10; expressed protein
MSTRG.53900	S315_0.A3SS	chrC08	-	BnaC08g01660D	GSBRNA2T00145153001	AT1G06070.1	T21E18.12	Basic-leucine zipper (bZIP) transcription factor family protein	No
MSTRG.29277	S315_0.A3SS;S315_5.A3SS	chrAnn_random	+	BnaAnng28090D	GSBRNA2T00077099001	NA	NA	NA	No
MSTRG.26858	R316_8.RI	chrA10	-	BnaA10g23110D	GSBRNA2T00136046001	AT5G08260.1	scpl35	serine carboxypeptidase-like 35	No
MSTRG.45185	S315_5.SE	chrC05	+	BnaC05g09240D	GSBRNA2T00008966001	NA	NA	NA	No
MSTRG.1693	R316_0.RI;R316_5.RI;R316_8.RI	chrA01	-	BnaA01g24300D	GSBRNA2T00058512001	AT3G22942.1	AGG2	G-protein gamma subunit 2	No
MSTRG.48358	R316_8.A3SS;S315_8.A3SS	chrC06	+	BnaC06g07220D	GSBRNA2T00053676001	AT1G55325.2	GCT	RNA polymerase II transcription mediators	No
MSTRG.1816	R316_0.RI;R316_5.RI;R316_8.RI;S315_0.SE;S315_0.SE;S315_0.A5SS;S315_0.A5SS;S315_0.A5SS;S315_0.A5SS;S315_0.RI;S315_8.A3SS;S315_8.A5SS;S315_8.A5SS;S315_8.A5SS;S315_8.A5SS;S315_8.RI	chrA01	+	BnaA01g26060D	GSBRNA2T00096055001	AT5G57030.1	LUT2	Lycopene beta/epsilon cyclase protein	No
MSTRG.45991	R316_5.RI;R316_8.RI	chrC05	-	BnaC05g21320D	GSBRNA2T00142275001	AT1G27390.1	TOM20-2	translocase outer membrane 20-2	Yes	At1g27390	IntronR (2);	406800	10	synonym: F17L21.18; mitochondrial import receptor subunit TOM20-2 (TOM20-2)
MSTRG.56522	S315_5.RI	chrC08	+	BnaC08g43390D	GSBRNA2T00019378001	AT1G08060.2	MOM	ATP-dependent helicase family protein	No
MSTRG.37226	S315_5.A3SS	chrC03	+	BnaC03g15430D	GSBRNA2T00004307001	AT5G52660.2	F6N7.15	Homeodomain-like superfamily protein	Yes	At5g52660	AltA (2);	19802602	12	synonym: F6N7.15; myb family transcription factor
MSTRG.59478	R316_0.RI;R316_5.RI;R316_8.RI;S315_0.RI;S315_5.RI	chrC09	+	BnaC09g41540D	GSBRNA2T00017031001	AT4G11340.1	F8L21.130	Disease resistance protein (TIR-NBS-LRR class) family	No
MSTRG.14601	R316_0.RI	chrA06	-	BnaA06g14310D	GSBRNA2T00042943001	AT1G20225.1	AT1G20225	Thioredoxin superfamily protein	No
MSTRG.3523	S315_0.A5SS	chrA02	+	BnaA02g14310D	GSBRNA2T00079484001	AT1G69420.1	F10D13.9	DHHC-type zinc finger family protein	No
MSTRG.40295	S315_5.A3SS;S315_8.A3SS	chrC03	-	BnaC03g64390D	GSBRNA2T00020461001	AT4G21110.1	F7J7.50	G10 family protein	No
MSTRG.20899	S315_0.A3SS	chrA08	+	BnaA08g25070D	GSBRNA2T00015177001	AT1G11880.1	F12F1.28	transferases, transferring hexosyl groups	Yes	At1g11880	ExonS (1); IntronR (1);	1053852	8	synonym: F12F1.28; expressed protein
MSTRG.26231	R316_0.MXE;R316_5.MXE;S315_0.MXE;S315_8.MXE	chrA10	+	BnaA10g14250D	GSBRNA2T00154144001	AT3G44110.1	J3	DNAJ homologue 3	Yes	At3g44110	IntronR (1);	935248	129	synonym: F26G5.60; DNAJ heat shock protein, putative (J3)
MSTRG.30798	R316_5.RI	chrC01	-	BnaC01g04300D	GSBRNA2T00130778001	AT4G34060.1	DML3	demeter-like protein 3	No
MSTRG.30288	S315_0.A3SS;S315_0.RI;S315_0.RI;S315_5.A3SS;S315_5.RI;S315_5.RI;S315_8.A3SS;S315_8.RI;S315_8.RI	chrAnn_random	+	BnaAnng40300D	GSBRNA2T00025659001	AT1G33390.1	FAS4	RNA helicase family protein	No
MSTRG.18956	S315_0.SE;S315_5.SE	chrA07	-	BnaA07g35490D	GSBRNA2T00146292001	AT1G80560.1	IMD2	isopropylmalate dehydrogenase 2	No
MSTRG.43685	R316_8.MXE	chrC04	-	BnaC04g42280D	GSBRNA2T00085701001	AT5G35530.1	MOK9.14	Ribosomal protein S3 family protein	No
MSTRG.22800	R316_5.A3SS;S315_5.A3SS	chrA09	+	BnaA09g21500D	GSBRNA2T00145481001	AT4G11670.1	T5C23.100	Protein of unknown function (DUF810)	No
MSTRG.33228	R316_0.SE	chrC01_random	-	BnaC01g42580D	GSBRNA2T00017115001	AT3G49500.1	RDR6	RNA-dependent RNA polymerase 6	No
MSTRG.65714	S315_0.SE;S315_0.SE;S315_0.SE;S315_0.SE;S315_5.SE;S315_5.SE;S315_5.SE;S315_5.SE;S315_8.SE;S315_8.SE;S315_8.SE;S315_8.SE	chrUnn_random	-	NA	NA	NA	NA	NA	No
MSTRG.62250	S315_0.A5SS	chrCnn_random	+	NA	NA	NA	NA	NA	No
MSTRG.51253	R316_0.SE;R316_5.SE	chrC07	+	BnaC07g10980D	GSBRNA2T00117354001	AT1G24625.1	ZFP7	zinc finger protein 7	No
MSTRG.40624	S315_5.RI;S315_8.RI;S315_8.RI	chrC03	-	BnaC03g68550D	GSBRNA2T00116343001	AT4G14365.1	XBAT34	XB3 ortholog 4 in Arabidopsis thaliana	No
MSTRG.21687	R316_0.RI;R316_5.RI;R316_8.RI	chrA09	-	BnaA09g05580D	GSBRNA2T00094709001	AT5G61060.2	HDA05	histone deacetylase 5	No
MSTRG.45350	R316_8.RI	chrC05	-	BnaC05g11700D	GSBRNA2T00068210001	AT3G01910.1	SOX	sulfite oxidase	Yes	At3g01910	AltD (2);	935911	56	synonym: F28J7.38; sulfite oxidase, putative
MSTRG.18296	R316_5.RI	chrA07	-	BnaA07g26320D	GSBRNA2T00102145001	AT1G67310.1	F1N21.13	Calmodulin-binding transcription activator protein with CG-1 and Ankyrin domains	No
MSTRG.356	R316_0.A5SS;R316_5.A5SS;R316_8.A5SS	chrA01	-	BnaA01g04660D	GSBRNA2T00121094001	AT4G32330.3	F8B4.30	TPX2 (targeting protein for Xklp2) protein family	Yes	At4g32330	AltA (2); ExonS (6);	1041264	21	synonym: F10M6.40; expressed protein
MSTRG.6275	S315_0.RI;S315_8.RI	chrA03	-	BnaA03g19850D	GSBRNA2T00058352001	AT1G65800.1	RK2	receptor kinase 2	No
MSTRG.22039	S315_8.RI	chrA09	-	BnaA09g10660D	GSBRNA2T00068628001	AT1G62800.2	ASP4	aspartate aminotransferase 4	Yes	At1g62800	AltA (6); AltD (2);	693693	13	synonym: F23N19.17; aspartate aminotransferase, cytoplasmic isozyme 2 / transaminase A (ASP4)
MSTRG.16736	R316_8.A5SS;S315_0.A3SS;S315_0.A3SS;S315_0.RI;S315_0.RI;S315_5.RI;S315_5.RI;S315_8.A3SS;S315_8.RI;S315_8.RI	chrA07	+	BnaA07g03330D	GSBRNA2T00047609001	AT2G16920.1	UBC23	ubiquitin-conjugating enzyme 23	No
MSTRG.13555	R316_0.A5SS;R316_5.A5SS;R316_8.A5SS	chrA05_random	-	BnaA05g37200D	GSBRNA2T00097686001	AT3G03890.1	F20H23.6	FMN binding	Yes	At3g03890	AltD (2);	934972	24	synonym: F20H23.6; expressed protein
MSTRG.19962	S315_0.RI;S315_5.RI	chrA08	-	BnaA08g11360D	GSBRNA2T00126622001	AT4G34150.1	F28A23.90	Calcium-dependent lipid-binding (CaLB domain) family protein	Yes	At4g34150	IntronR (2);	957816	65	synonym: F28A23.90; C2 domain-containing protein
MSTRG.41895	R316_0.RI	chrC04	-	BnaC04g10620D	GSBRNA2T00141400001	NA	NA	NA	No
MSTRG.40954	S315_0.A5SS;S315_0.RI;S315_0.RI;S315_8.SE	chrC03_random	-	BnaC03g73580D	GSBRNA2T00004473001	NA	NA	NA	No
MSTRG.55476	S315_0.SE;S315_0.A3SS;S315_0.RI	chrC08	-	NA	NA	NA	NA	NA	No
MSTRG.16390	R316_0.SE;R316_0.SE;R316_0.RI;R316_5.SE;R316_5.SE;R316_5.A3SS;R316_5.RI;R316_5.RI;R316_5.RI;R316_8.SE;R316_8.SE;R316_8.A3SS;R316_8.RI;R316_8.RI	chrA06_random	+	BnaA06g38980D	GSBRNA2T00087133001	AT3G44300.1	NIT2	nitrilase 2	No
MSTRG.37485	R316_0.RI;R316_5.RI;S315_0.RI;S315_8.RI	chrC03	+	BnaC03g19540D	GSBRNA2T00132396001	AT2G35690.1	ACX5	acyl-CoA oxidase 5	No
MSTRG.53824	S315_5.RI	chrC08	-	BnaC08g00310D	GSBRNA2T00145343001	AT1G52950.1	F14G24.22	Nucleic acid-binding, OB-fold-like protein	No
MSTRG.39882	S315_0.MXE;S315_0.RI;S315_5.RI;S315_8.RI	chrC03	-	BnaC03g57610D	GSBRNA2T00050077001	AT1G24300.2	F3I6.24	GYF domain-containing protein	No
MSTRG.7903	R316_0.A3SS;R316_5.A3SS;R316_8.A3SS;S315_0.A3SS;S315_5.A3SS;S315_8.A3SS	chrA03	-	NA	NA	NA	NA	NA	No
MSTRG.12303	S315_0.A3SS	chrA05	-	BnaA05g19210D	GSBRNA2T00029484001	AT3G19970.1	AT3G19970	alpha/beta-Hydrolases superfamily protein	No
MSTRG.57147	R316_0.A3SS	chrC09	-	BnaC09g03130D	GSBRNA2T00109459001	NA	NA	NA	No
MSTRG.8981	R316_8.A3SS	chrA03_random	+	BnaA03g58480D	GSBRNA2T00023644001	AT4G21215.1	AT4G21215	transmembrane protein;(source:Araport11)	Yes	At4g21215	AltA (2); IntronR (2);	315453	22	synonym: F7J7.2; expressed protein
MSTRG.12267	R316_8.RI	chrA05	+	BnaA05g18710D	GSBRNA2T00029547001	AT4G34150.1	F28A23.90	Calcium-dependent lipid-binding (CaLB domain) family protein	Yes	At4g34150	IntronR (2);	957816	65	synonym: F28A23.90; C2 domain-containing protein
MSTRG.11413	R316_0.RI;R316_5.RI	chrA05	-	BnaA05g05690D	GSBRNA2T00116798001	AT2G39890.2	PROT1	proline transporter 1	No
MSTRG.55249	S315_0.RI	chrC08	-	BnaC08g23730D	GSBRNA2T00109199001	AT1G72040.1	dNK	P-loop containing nucleoside triphosphate hydrolases superfamily protein	No
MSTRG.19961	R316_0.A5SS;R316_0.RI;R316_5.A5SS;R316_5.RI	chrA08	-	BnaA08g11340D	GSBRNA2T00126624001	AT3G42050.1	AT3G42050	vacuolar ATP synthase subunit H family protein	Yes	At3g42050	AltP (2);	2722908	61	synonym: F4M19.10; vacuolar ATP synthase subunit H family protein
MSTRG.58613	R316_8.A5SS;R316_8.RI	chrC09	-	NA	NA	NA	NA	NA	No
MSTRG.23462	R316_5.SE	chrA09	+	BnaA09g31110D	GSBRNA2T00079595001	AT1G23350.1	F26F24.23	Plant invertase/pectin methylesterase inhibitor superfamily protein	No
MSTRG.9472	R316_0.SE;R316_0.SE;R316_0.A5SS;S315_0.SE;S315_0.SE;S315_0.A5SS;S315_5.SE;S315_5.RI	chrA04	-	BnaA04g05540D	GSBRNA2T00021745001	AT3G52310.1	ABCG27	ABC-2 type transporter family protein	No
MSTRG.53458	R316_5.RI;S315_0.A5SS	chrC07	+	BnaC07g45720D	GSBRNA2T00100087001	AT4G35600.2	CST	Protein kinase superfamily protein	No
MSTRG.52897	S315_5.A3SS;S315_8.A3SS	chrC07	+	BnaC07g36370D	GSBRNA2T00156882001	AT4G20380.7	LSD1	LSD1 zinc finger family protein	Yes	At4g20380	AltA (3); IntronR (1);	930475	29	synonym: F9F13.30; zinc finger protein (LSD1)
MSTRG.17061	S315_0.RI	chrA07	+	BnaA07g07740D	GSBRNA2T00079912001	AT1G29720.1	CELLULOSE SYNTHASE LIKE D2	Leucine-rich repeat transmembrane protein kinase	No
MSTRG.11968	R316_5.A5SS	chrA05	+	BnaA05g14370D	GSBRNA2T00033278001	AT5G62000.3	ARF2	auxin response factor 2	Yes	At5g62000	AltA (2); IntronR (1);	1269401	58	synonym: MTG10.1; transcriptional factor B3 family protein / auxin-responsive factor, putative (ARF1)
MSTRG.60683	R316_5.RI	chrCnn_random	-	NA	NA	NA	NA	NA	No
MSTRG.11936	R316_8.A3SS;S315_0.A3SS	chrA05	-	BnaA05g13810D	GSBRNA2T00125561001	AT1G55325.2	GCT	RNA polymerase II transcription mediators	No
MSTRG.35965	R316_5.RI	chrC02_random	-	BnaC02g45180D	GSBRNA2T00050957001	AT5G66240.1	K1L20.2	Transducin/WD40 repeat-like superfamily protein	Yes	At5g66240	IntronR (1);	905586	33	synonym: K1L20.2; transducin family protein / WD-40 repeat family protein
MSTRG.33102	R316_0.A3SS;R316_5.A3SS;S315_0.A3SS	chrC01	+	BnaC01g40370D	GSBRNA2T00044489001	AT3G03940.1	T11I18.5	Protein kinase family protein	No
MSTRG.32683	S315_5.RI	chrC01	+	BnaC01g33890D	GSBRNA2T00101301001	NA	NA	NA	No
MSTRG.38615	R316_8.A3SS	chrC03	+	BnaC03g36670D	GSBRNA2T00110519001	AT3G10572.1	APEM9	3-phosphoinositide-dependent protein kinase-1, putative	No
MSTRG.50932	S315_8.SE	chrC07	+	BnaC07g05530D	GSBRNA2T00144889001	NA	NA	NA	No
MSTRG.46345	R316_0.SE;R316_8.SE;R316_8.SE;S315_8.SE	chrC05	-	BnaC05g27080D	GSBRNA2T00058890001	NA	NA	NA	No
MSTRG.21606	R316_8.RI	chrA09	-	BnaA09g04120D	GSBRNA2T00009504001	AT5G26610.3	AT5G26610	D111/G-patch domain-containing protein	Yes	At5g26610	IntronR (1);	2748137	6	synonym: F21E10.7; D111/G-patch domain-containing protein
MSTRG.35991	S315_5.A3SS	chrC02_random	-	NA	NA	NA	NA	NA	No
MSTRG.24932	R316_0.A5SS;R316_5.A5SS;R316_8.A5SS;S315_0.A5SS;S315_5.A5SS;S315_8.A5SS	chrA09_random	-	BnaA09g52620D	GSBRNA2T00020571001	AT3G50670.1	U1-70K	U1 small nuclear ribonucleoprotein-70K	Yes	At3g50670	IntronR (1);	1255710	36	synonym: T3A5.50; U1 small nuclear ribonucleoprotein 70 (U1-70k)
MSTRG.53800	S315_8.SE	chrC08	+	BnaC08g00050D	GSBRNA2T00145385001	AT1G06790.2	F4H5.12	RNA polymerase Rpb7 N-terminal domain-containing protein	Yes	At1g06790	IntronR (1);	17529107	6	synonym: F4H5.12; RNA polymerase Rpb7 N-terminal domain-containing protein
MSTRG.1833	R316_0.SE;R316_5.SE;S315_8.SE	chrA01	-	NA	NA	NA	NA	NA	No
MSTRG.185	S315_0.A5SS	chrA01	+	BnaA01g02330D	GSBRNA2T00121365001	AT5G01220.1	SQD2	sulfoquinovosyldiacylglycerol 2	No
MSTRG.46133	S315_8.A5SS	chrC05	+	BnaC05g23300D	GSBRNA2T00031207001	AT1G30420.1	ABCC11	multidrug resistance-associated protein 12	No
MSTRG.26657	R316_0.SE;R316_5.SE;R316_8.SE	chrA10	+	BnaA10g20330D	GSBRNA2T00135712001	AT5G12370.2	SEC10	exocyst complex component sec10	Yes	At5g12370	AltA (2);	8682255	25	synonym: T2L20.2; exocyst complex component Sec10-related
MSTRG.31962	R316_0.SE	chrC01	+	BnaC01g22340D	GSBRNA2T00005018001	NA	NA	NA	No
MSTRG.17634	R316_0.A3SS;R316_0.A3SS;R316_0.A3SS;R316_0.A5SS;R316_5.A3SS;R316_5.A3SS;R316_5.A3SS;R316_5.A5SS;R316_5.RI;R316_8.A3SS;R316_8.A3SS;R316_8.A3SS;R316_8.A3SS;R316_8.A3SS;R316_8.A5SS;S315_5.RI;S315_8.RI	chrA07	+	BnaA07g16680D	GSBRNA2T00098785001	AT3G55890.1	AT3G55890	Yippee family putative zinc-binding protein	Yes	At3g55890	AltD (1); IntronR (1);	9781485	9	synonym: F27K19.70; yippee family protein
MSTRG.9566	S315_0.RI	chrA04	+	BnaA04g06850D	GSBRNA2T00111203001	AT5G43010.1	RPT4A	regulatory particle triple-A ATPase 4A	No
MSTRG.53699	R316_8.RI	chrC07_random	-	BnaC07g49770D	GSBRNA2T00034576001	AT5G23110.1	MYJ24.15	Zinc finger, C3HC4 type (RING finger) family protein	No
MSTRG.54895	S315_5.RI	chrC08	+	BnaC08g17980D	GSBRNA2T00139607001	AT1G18450.1	ARP4	actin-related protein 4	Yes	At1g18450	AltD (2); IntronR (1);	905483	39	synonym: F15H18.8; actin-related protein 4 (ARP4)
MSTRG.23314	R316_0.RI;R316_5.RI;S315_0.RI;S315_5.RI	chrA09	-	BnaA09g28910D	GSBRNA2T00090597001	AT1G26440.2	UPS5	ureide permease 5	Yes	At1g26440	AltA (2); IntronR (2);	16821	16	synonym: T1K7.19; expressed protein
MSTRG.62518	R316_8.A5SS;S315_8.A5SS	chrCnn_random	+	BnaCnng35140D	GSBRNA2T00026210001	NA	NA	NA	No
MSTRG.25057	S315_5.A3SS	chrA09_random	-	BnaA09g54680D	GSBRNA2T00091816001	AT3G51390.1	AtPAT10	DHHC-type zinc finger family protein	Yes	At3g51390	AltA (2); AltD (2);	2596176	16	synonym: F26O13.30; zinc finger (DHHC type) family protein
MSTRG.22484	R316_0.RI;R316_5.RI;S315_0.RI	chrA09	+	BnaA09g16770D	GSBRNA2T00071000001	AT5G43920.1	MRH10.1	transducin family protein / WD-40 repeat family protein	No
MSTRG.58266	R316_5.A5SS	chrC09	+	NA	NA	NA	NA	NA	No
MSTRG.1589	S315_8.RI	chrA01	-	BnaA01g22660D	GSBRNA2T00087675001	AT1G61490.1	T1F9.1	S-locus lectin protein kinase family protein	No
MSTRG.652	R316_0.RI	chrA01	+	BnaA01g09040D	GSBRNA2T00131310001	AT5G41690.1	MBK23.23	RNA-binding (RRM/RBD/RNP motifs) family protein	No
MSTRG.57038	R316_0.RI;R316_5.RI;S315_5.RI	chrC09	+	BnaC09g01270D	GSBRNA2T00109691001	AT3G26980.1	MUB4	membrane-anchored ubiquitin-fold protein 4 precursor	No
MSTRG.23535	R316_0.MXE;S315_0.MXE	chrA09	+	BnaA09g32270D	GSBRNA2T00129315001	AT3G51730.1	AT3G51730	saposin B domain-containing protein	Yes	At3g51730	IntronR (1);	501898	79	synonym: T18N14.110; saposin B domain-containing protein
MSTRG.32920	R316_0.A5SS;R316_0.A5SS	chrC01	+	BnaC01g37790D	GSBRNA2T00026299001	AT3G13225.2	AT3G13225	WW domain-containing protein	No
MSTRG.35734	R316_0.RI	chrC02	+	BnaC02g40930D	GSBRNA2T00120270001	AT5G24940.1	F6A4.150	Protein phosphatase 2C family protein	No
MSTRG.22694	R316_8.A3SS	chrA09	-	BnaA09g19960D	GSBRNA2T00094447001	AT4G05090.1	C17L7.10	Inositol monophosphatase family protein	Yes	At4g05090	IntronR (1);	19830531	11	synonym: C17L7.10; inositol monophosphatase family protein
MSTRG.26138	R316_0.A3SS;R316_5.A3SS;S315_0.A3SS;S315_5.A3SS;S315_8.A3SS	chrA10	-	BnaA10g12930D	GSBRNA2T00047902001	AT5G60100.3	PRR3	pseudo-response regulator 3	No
MSTRG.32659	R316_0.RI;R316_5.RI;R316_8.RI	chrC01	+	BnaC01g33340D	GSBRNA2T00101202001	AT3G19508.1	AT3G19508	complex 1 protein, LYR family protein;(source:Araport11)	No
MSTRG.52568	R316_0.RI;R316_8.RI	chrC07	+	BnaC07g31060D	GSBRNA2T00021557001	AT5G61190.1	MAF19.19	putative endonuclease or glycosyl hydrolase with C2H2-type zinc finger domain	No
MSTRG.41624	R316_5.RI	chrC04	+	BnaC04g06350D	GSBRNA2T00080579001	AT2G39080.1	EMB2799	NAD(P)-binding Rossmann-fold superfamily protein	Yes	At2g39080	ExonS (1); IntronR (1);	2749347	27	synonym: T7F6.25; expressed protein
MSTRG.54497	S315_0.A5SS;S315_5.A5SS	chrC08	-	BnaC08g11810D	GSBRNA2T00000987001	AT4G24830.1	F6I7.40	arginosuccinate synthase family	No
MSTRG.40758	R316_8.A3SS	chrC03	-	BnaC03g70630D	GSBRNA2T00032511001	AT1G55540.1	LNO1	Nuclear pore complex protein	No
MSTRG.55760	R316_5.A5SS	chrC08	-	BnaC08g31490D	GSBRNA2T00155416001	AT3G61620.2	RRP41	3'-5'-exoribonuclease family protein	Yes	At3g61620	AltA (2);	2048363	11	synonym: F15G16.10; exonuclease RRP41 (RRP41)
MSTRG.2253	R316_0.MXE;R316_8.MXE;S315_0.MXE;S315_0.MXE;S315_5.MXE;S315_8.MXE	chrA01	+	BnaA01g32710D	GSBRNA2T00057519001	AT3G06620.1	F5E6.5	PAS domain-containing protein tyrosine kinase family protein	No
MSTRG.15425	S315_5.SE	chrA06	+	BnaA06g26210D	GSBRNA2T00147440001	AT5G23490.1	AT5G23500	hypothetical protein;(source:Araport11)	No
MSTRG.36886	R316_8.RI	chrC03	-	BnaC03g10610D	GSBRNA2T00140902001	AT5G22030.1	UBP8	ubiquitin-specific protease 8	Yes	At5g22030	IntronR (1);	1159422	12	synonym: T6G21.4; ubiquitin-specific protease 8, putative (UBP8)
MSTRG.27493	R316_0.SE;R316_5.SE;R316_8.SE;S315_5.SE;S315_8.SE	chrAnn_random	+	BnaAnng01600D	GSBRNA2T00119708001	AT5G06120.2	K16F4.8	ARM repeat superfamily protein	No
MSTRG.5792	R316_0.A3SS;R316_0.A3SS;R316_5.A3SS;R316_5.A3SS;R316_8.A3SS;R316_8.A3SS	chrA03	+	BnaA03g12550D	GSBRNA2T00017886001	AT5G52660.2	F6N7.15	Homeodomain-like superfamily protein	Yes	At5g52660	AltA (2);	19802602	12	synonym: F6N7.15; myb family transcription factor
MSTRG.16107	R316_0.A3SS;R316_0.RI;R316_5.A3SS;R316_5.RI;R316_5.RI;R316_8.A3SS;R316_8.RI;R316_8.RI;S315_0.A3SS;S315_0.RI	chrA06	+	BnaA06g34920D	GSBRNA2T00001892001	AT5G50650.1	AT5G50650	Transducin/WD40 repeat-like superfamily protein	No
MSTRG.3436	S315_5.A5SS	chrA02	-	BnaA02g12680D	GSBRNA2T00070099001	AT4G26690.1	SHV3	PLC-like phosphodiesterase family protein	No
MSTRG.58674	S315_0.SE	chrC09	+	BnaC09g28710D	GSBRNA2T00038680001	AT5G52750.1	F6N7.24	Heavy metal transport/detoxification superfamily protein	No
MSTRG.31990	S315_5.A3SS;S315_8.A3SS	chrC01	+	BnaC01g22710D	GSBRNA2T00075360001	AT4G14880.4	OASA1	O-acetylserine (thiol) lyase (OAS-TL) isoform A1	Yes	At4g14880	AltA (4);	16937	161	synonym: FCAALL.34; cysteine synthase / O-acetylserine (thiol)-lyase / O-acetylserine sulfhydrylase (OAS1)
MSTRG.32379	R316_5.RI;R316_8.RI;S315_8.RI	chrC01	+	BnaC01g28690D	GSBRNA2T00056087001	AT1G60620.1	RPAC43	RNA polymerase I subunit 43	Yes	At1g60620	AltA (3);	514323	11	synonym: F8A5.14; DNA-directed RNA polymerase, putative
MSTRG.43315	R316_8.RI;S315_0.RI	chrC04	-	BnaC04g35780D	GSBRNA2T00149877001	NA	NA	NA	No
MSTRG.4270	S315_0.A3SS	chrA02	+	BnaA02g26480D	GSBRNA2T00030828001	AT1G14800.1	F10B6.21	Nucleic acid-binding, OB-fold-like protein	No
MSTRG.59186	S315_0.A3SS;S315_8.A3SS	chrC09	-	BnaC09g37140D	GSBRNA2T00094350001	AT5G20720.3	CPN20	chaperonin 20	No
MSTRG.3629	S315_8.SE	chrA02	+	BnaA02g15650D	GSBRNA2T00116460001	AT1G71920.1	HISN6B	HISTIDINE BIOSYNTHESIS 6B	Yes	At1g71920	AltA (4);	15292796	15	synonym: F17M19.7; histidinol-phosphate aminotransferase, putative
MSTRG.40741	S315_0.A3SS;S315_5.A3SS;S315_8.A3SS	chrC03	+	BnaC03g70390D	GSBRNA2T00032539001	AT1G55250.1	HUB2	histone mono-ubiquitination 2	No
MSTRG.9111	R316_0.RI;R316_5.RI;R316_8.RI;S315_0.RI;S315_5.RI;S315_8.RI	chrA04	+	BnaA04g00070D	GSBRNA2T00149339001	AT3G63180.1	TKL	TIC-like	No
MSTRG.6510	R316_8.MXE;S315_0.MXE	chrA03	-	BnaA03g23230D	GSBRNA2T00138717001	AT5G49760.1	K2I5.13	Leucine-rich repeat protein kinase family protein	No
MSTRG.34169	R316_8.A3SS	chrC02	+	BnaC02g14410D	GSBRNA2T00102303001	AT5G53300.4	UBC10	ubiquitin-conjugating enzyme 10	Yes	At5g53300	AltA (2);	297877	250	synonym: K19E1.10; ubiquitin-conjugating enzyme 10 (UBC10)
MSTRG.43903	R316_0.SE;R316_8.SE;S315_0.SE;S315_8.SE	chrC04	+	BnaC04g45930D	GSBRNA2T00155275001	AT2G26900.1	BASS2	Sodium Bile acid symporter family	No
MSTRG.34628	R316_0.RI;R316_5.RI;S315_0.RI;S315_0.RI;S315_5.RI;S315_8.RI	chrC02	-	BnaC02g22330D	GSBRNA2T00137069001	AT1G73680.1	ALPHA DOX2	alpha dioxygenase	No
MSTRG.50400	S315_0.RI	chrC06	+	BnaC06g39770D	GSBRNA2T00148091001	AT1G79380.1	RGLG4	Ca(2)-dependent phospholipid-binding protein (Copine) family	Yes	At1g79380	IntronR (1);	1215925	23	synonym: T8K14.20; copine-related
MSTRG.58291	R316_0.A3SS;R316_5.A3SS;R316_8.A3SS;S315_0.A3SS;S315_5.A3SS;S315_8.A3SS	chrC09	+	BnaC09g21700D	GSBRNA2T00067368001	AT3G26040.1	AT3G26040	HXXXD-type acyl-transferase family protein	No
MSTRG.43568	R316_0.RI;S315_0.RI	chrC04	-	BnaC04g40260D	GSBRNA2T00127902001	AT2G29090.2	CYP707A2	cytochrome P450, family 707, subfamily A, polypeptide 2	No
MSTRG.35158	S315_5.SE	chrC02	-	BnaC02g31720D	GSBRNA2T00146860001	NA	NA	NA	No
MSTRG.44339	S315_5.MXE	chrC04_random	-	BnaC04g52940D	GSBRNA2T00011144001	AT2G43070.1	SPPL3	SIGNAL PEPTIDE PEPTIDASE-LIKE 3	No
MSTRG.9785	S315_0.A5SS	chrA04	+	BnaA04g09880D	GSBRNA2T00080535001	AT2G04690.1	F28I8.27	Pyridoxamine 5'-phosphate oxidase family protein	Yes	At2g04690	AltD (4); IntronR (1);	315661	12	synonym: F28I8.27; cellular repressor of E1A-stimulated genes (CREG) family
MSTRG.12973	R316_8.RI;S315_8.RI	chrA05	-	BnaA05g28890D	GSBRNA2T00080695001	AT2G37340.1	RS2Z33	arginine/serine-rich zinc knuckle-containing protein 33	Yes	At2g37340	AltA (2); IntronR (1);	396892	43	synonym: F3G5.13; splicing factor RSZ33 (RSZ33)
MSTRG.15117	S315_0.RI	chrA06	+	BnaA06g22060D	GSBRNA2T00109885001	AT5G62570.2	CBP60a	Calmodulin binding protein-like	Yes	At5g62570	IntronR (1);	907002	21	synonym: K19B1.18; calmodulin-binding protein
MSTRG.63231	S315_0.RI	chrCnn_random	-	BnaCnng47410D	GSBRNA2T00046738001	AT1G21400.1	F24J8.4	Thiamin diphosphate-binding fold (THDP-binding) superfamily protein	No
MSTRG.50363	R316_0.A3SS;R316_0.A3SS	chrC06	+	BnaC06g39090D	GSBRNA2T00148011001	AT1G78690.1	At1g78690p	Phospholipid/glycerol acyltransferase family protein	Yes	At1g78690	AltA (2);	5843010	8	synonym: F9K20.27; phospholipid/glycerol acyltransferase family protein
MSTRG.3768	R316_0.MXE;R316_8.MXE;R316_8.MXE;R316_8.MXE;S315_0.MXE;S315_5.MXE;S315_5.MXE;S315_8.MXE;S315_8.MXE;S315_8.MXE	chrA02	-	BnaA02g18010D	GSBRNA2T00083106001	AT4G20095.3	AT4G20095	Protein of unknown function (DUF626)	No
MSTRG.35960	R316_5.MXE	chrC02_random	+	BnaC02g45020D	GSBRNA2T00022603001	AT5G66200.1	ARO2	armadillo repeat only 2	No
MSTRG.14917	R316_0.RI	chrA06	-	BnaA06g18780D	GSBRNA2T00107366001	AT3G44620.1	AT3G44620	protein tyrosine phosphatases;protein tyrosine phosphatases	No
MSTRG.50425	R316_0.A3SS;R316_8.A3SS;S315_0.A3SS	chrC06	-	BnaC06g40080D	GSBRNA2T00148127001	AT1G80940.1	F23A5.30	Snf1 kinase interactor-like protein;(source:Araport11)	Yes	At1g80940	IntronR (1);	936175	22	synonym: F23A5.30; expressed protein
MSTRG.9981	R316_0.RI;R316_5.RI;S315_0.A3SS;S315_5.A3SS	chrA04	+	BnaA04g13150D	GSBRNA2T00032904001	AT2G22730.1	T9I22.17	Major facilitator superfamily protein	No
MSTRG.21351	R316_5.A3SS	chrA09	-	BnaA09g00290D	GSBRNA2T00091192001	AT4G00990.1	AT4G00990	Transcription factor jumonji (jmjC) domain-containing protein	No
MSTRG.3425	R316_0.SE;R316_5.SE;R316_5.SE;R316_5.SE;R316_5.RI;R316_8.SE;R316_8.RI;R316_8.RI;R316_8.RI;S315_0.SE;S315_0.SE;S315_0.MXE;S315_0.RI;S315_5.SE;S315_5.SE;S315_5.RI;S315_8.SE	chrA02	+	BnaA02g12620D	GSBRNA2T00070090001	AT1G66880.1	F4N21.1	Protein kinase superfamily protein	No
MSTRG.39447	R316_5.RI;S315_0.RI	chrC03	-	BnaC03g50260D	GSBRNA2T00141689001	AT5G64000.1	SAL2	Inositol monophosphatase family protein	No
MSTRG.50880	S315_8.A5SS	chrC07	+	BnaC07g04090D	GSBRNA2T00045810001	AT4G20330.1	F9F13.2	Transcription initiation factor TFIIE, beta subunit	No
MSTRG.44510	R316_5.A3SS	chrC04_random	+	BnaC04g56030D	GSBRNA2T00044216001	AT5G37360.1	MNJ8.18	LOW protein: ammonium transporter 1-like protein;(source:Araport11)	Yes	At5g37360	AltD (2);	315664	24	synonym: MNJ8.18; expressed protein
MSTRG.16938	R316_0.RI;R316_5.RI;R316_8.RI;S315_0.RI;S315_5.RI;S315_8.RI	chrA07	-	BnaA07g06240D	GSBRNA2T00128355001	AT3G23800.1	SBP3	selenium-binding protein 3	No
MSTRG.26191	R316_0.A5SS;R316_5.A5SS;R316_8.A5SS	chrA10	-	BnaA10g13800D	GSBRNA2T00154074001	AT5G22650.1	HD2B	histone deacetylase 2B	No
MSTRG.45011	R316_0.SE;R316_0.A3SS	chrC05	-	BnaC05g06630D	GSBRNA2T00100521001	AT1G09140.1	SR30	SERINE-ARGININE PROTEIN 30	Yes	At1g09140	AltA (2);	937970	35	synonym: F7G19.29; SF2/ASF-like splicing modulator (SRP30)
MSTRG.14768	R316_0.A3SS;R316_5.A3SS;R316_8.A3SS	chrA06	-	BnaA06g16550D	GSBRNA2T00125332001	AT3G48430.1	REF6	relative of early flowering 6	No
MSTRG.18067	R316_0.A5SS;R316_5.A5SS;R316_8.A5SS	chrA07	+	BnaA07g22940D	GSBRNA2T00099533001	AT1G72840.2	F3N23.4	Disease resistance protein (TIR-NBS-LRR class)	No
MSTRG.9137	R316_0.MXE;R316_5.MXE;R316_8.MXE;S315_0.MXE;S315_5.MXE	chrA04	-	BnaA04g00400D	GSBRNA2T00149295001	AT4G27830.1	BGLU10	beta glucosidase 10	No
MSTRG.1676	R316_0.RI;R316_5.RI;R316_8.A3SS;R316_8.RI;S315_0.RI;S315_5.RI;S315_8.RI	chrA01	-	BnaA01g23900D	GSBRNA2T00058567001	AT3G23280.2	XBAT35	XB3 ortholog 5 in Arabidopsis thaliana	Yes	At3g23280	ExonS (1);	1158416	26	synonym: K14B15.19; zinc finger (C3HC4-type RING finger) family protein / ankyrin repeat family protein
MSTRG.8065	R316_0.RI;R316_5.RI;R316_8.RI	chrA03	-	BnaA03g45480D	GSBRNA2T00106843001	AT4G22740.2	T12H17.1	glycine-rich protein	Yes	At4g22740	AltD (2); IntronR (3);	8333968	18	synonym: T12H17.1; glycine-rich protein
MSTRG.9257	R316_0.SE;R316_0.SE;R316_0.RI;R316_8.SE;R316_8.SE;S315_5.SE;S315_5.SE;S315_5.RI;S315_8.RI	chrA04	-	BnaA04g02340D	GSBRNA2T00149054001	AT3G57550.1	AGK2	guanylate kinase	Yes	At3g57550	IntronR (2);	7861797	7	synonym: T8H10.150; guanylate kinase 2 (GK-2)
MSTRG.11358	R316_5.SE;S315_5.SE	chrA05	+	BnaA05g04920D	GSBRNA2T00116714001	AT2G45510.1	CYP704A2	cytochrome P450, family 704, subfamily A, polypeptide 2	No
MSTRG.8713	R316_5.RI;S315_0.RI	chrA03_random	+	BnaA03g54910D	GSBRNA2T00017028001	AT5G02290.2	NAK	Protein kinase superfamily protein	Yes	At5g02290	IntronR (1);	166808	27	synonym: T1E22.50; protein kinase, putative
MSTRG.32407	R316_0.RI;S315_5.RI;S315_8.RI	chrC01	-	NA	NA	NA	NA	NA	No
MSTRG.21579	R316_5.SE	chrA09	-	BnaA09g03690D	GSBRNA2T00009448001	AT5G27290.1	F21A20.3	stress regulated protein;(source:Araport11)	Yes	At5g27290	AltD (2); IntronR (5);	48978615	18	synonym: T21B4.200; expressed protein
MSTRG.45852	R316_8.RI	chrC05	+	BnaC05g19110D	GSBRNA2T00084433001	AT5G41690.1	MBK23.23	RNA-binding (RRM/RBD/RNP motifs) family protein	No
MSTRG.18364	R316_0.SE;R316_8.SE;S315_8.SE	chrA07	-	BnaA07g27290D	GSBRNA2T00102030001	AT3G62850.1	AT3G62850	zinc finger protein-related	No
MSTRG.47871	R316_0.SE;R316_5.SE;R316_8.SE	chrC05_random	-	BnaC05g51090D	GSBRNA2T00017962001	AT1G27470.1	F17L21.26	transducin family protein / WD-40 repeat family protein	No
MSTRG.18576	S315_0.RI;S315_5.RI;S315_8.RI	chrA07	-	BnaA07g30230D	GSBRNA2T00102572001	AT1G72500.1	T10D10.3	inter alpha-trypsin inhibitor, heavy chain-like protein;(source:Araport11)	No
MSTRG.45735	S315_5.RI;S315_8.RI	chrC05	+	NA	NA	NA	NA	NA	No
MSTRG.1321	S315_0.RI	chrA01	-	BnaA01g18480D	GSBRNA2T00021280001	AT3G21540.1	AT3G21540	transducin family protein / WD-40 repeat family protein	No
MSTRG.63510	R316_0.A3SS	chrCnn_random	+	BnaCnng51760D	GSBRNA2T00055491001	AT1G28120.1	F13K9.21	ubiquitin thioesterase otubain-like protein;(source:Araport11)	No
MSTRG.62895	R316_0.RI;R316_5.RI;R316_8.RI;S315_5.RI;S315_8.RI	chrCnn_random	+	BnaCnng41740D	GSBRNA2T00038072001	AT5G18500.2	T28N17.1	Protein kinase superfamily protein	No
MSTRG.26516	R316_0.A3SS;R316_5.A3SS;R316_5.A3SS	chrA10	-	BnaA10g18290D	GSBRNA2T00135470001	AT5G16030.1	F1N13.170	mental retardation GTPase activating protein;(source:Araport11)	No
MSTRG.60224	R316_8.A3SS	chrC09_random	+	BnaC09g52940D	GSBRNA2T00016604001	AT5G49950.1	K9P8.9	alpha/beta-Hydrolases superfamily protein	No
MSTRG.22987	R316_0.RI	chrA09	+	BnaA09g24560D	GSBRNA2T00061302001	AT1G32200.2	ATS1	phospholipid/glycerol acyltransferase family protein	Yes	At1g32200	ExonS (1); IntronR (2);	217846	22	synonym: F3C3.13; glycerol-3-phosphate acyltransferase, chloroplast (ATS1)
MSTRG.62959	S315_8.SE	chrCnn_random	+	BnaCnng42800D	GSBRNA2T00039698001	NA	NA	NA	No
MSTRG.48161	S315_8.A3SS	chrC06	+	BnaC06g04090D	GSBRNA2T00029131001	AT1G50732.1	AT1G50732	transmembrane protein;(source:Araport11)	No
MSTRG.51293	R316_8.SE	chrC07	+	BnaC07g11600D	GSBRNA2T00117439001	AT2G03780.1	F19B11.23	Translin family protein	No
MSTRG.25734	S315_5.SE	chrA10	-	BnaA10g07100D	GSBRNA2T00078963001	AT5G53850.2	DEHYDRATASE-ENOLASE-PHOSPHATASE-COMPLEX 1	haloacid dehalogenase-like hydrolase family protein	Yes	At5g53850	AltA (2); ExonS (1);	507113	36	synonym: K6O8.2; haloacid dehalogenase-like hydrolase family protein
MSTRG.32272	R316_5.RI	chrC01	-	BnaC01g27170D	GSBRNA2T00067064001	AT1G56230.1	F14G9.16	Protein of unknown function (DUF1399)	No
MSTRG.44567	R316_0.A5SS;R316_5.A5SS;R316_8.A5SS	chrC04_random	+	BnaC04g56890D	GSBRNA2T00020551001	AT5G39950.1	TRX2	thioredoxin 2	No
MSTRG.60272	R316_5.RI	chrC09_random	-	BnaC09g53540D	GSBRNA2T00092942001	AT1G80850.1	F23A5.20	DNA glycosylase superfamily protein	No
MSTRG.26336	S315_0.A3SS;S315_5.A3SS;S315_8.A3SS	chrA10	+	BnaA10g15850D	GSBRNA2T00154330001	AT5G19220.1	APL1	ADP glucose pyrophosphorylase large subunit 1	No
MSTRG.13325	R316_5.A3SS;S315_5.A3SS	chrA05	-	BnaA05g33850D	GSBRNA2T00064138001	AT3G01460.1	MBD9	methyl-CPG-binding domain 9	No
MSTRG.6168	R316_0.MXE	chrA03	-	BnaA03g18330D	GSBRNA2T00124792001	AT2G28290.1	SYD	P-loop containing nucleoside triphosphate hydrolases superfamily protein	Yes	At2g28290	AltP (2);	8688822	14	synonym: T3B23.4; chromatin remodeling protein, putative (SYD)
MSTRG.20408	S315_0.RI;S315_0.RI;S315_5.RI;S315_8.RI	chrA08	+	BnaA08g17790D	GSBRNA2T00150762001	AT1G29720.1	CELLULOSE SYNTHASE LIKE D2	Leucine-rich repeat transmembrane protein kinase	No
MSTRG.42302	R316_5.A5SS	chrC04	-	BnaC04g17900D	GSBRNA2T00148540001	AT5G42560.1	K16E1.3	Abscisic acid-responsive (TB2/DP1, HVA22) family protein	Yes	At5g42560	ExonS (1);	1158820	25	synonym: K16E1.3; abscisic acid-responsive HVA22 family protein
MSTRG.57725	S315_0.RI;S315_5.RI;S315_8.RI	chrC09	+	BnaC09g12080D	GSBRNA2T00000130001	AT1G58030.1	CAT2	cationic amino acid transporter 2	No
MSTRG.48981	S315_0.RI;S315_5.RI	chrC06	-	BnaC06g17640D	GSBRNA2T00105987001	AT3G59990.4	MAP2B	methionine aminopeptidase 2B	Yes	At3g59990	IntronR (1);	17177	38	synonym: F24G16.260; methionyl aminopeptidase, putative / methionine aminopeptidase, putative / peptidase M, putative
MSTRG.21457	R316_0.RI	chrA09	+	BnaA09g01660D	GSBRNA2T00091306001	AT4G03610.1	T5L23.10	Metallo-hydrolase/oxidoreductase superfamily protein	No
MSTRG.23549	S315_0.SE;S315_8.SE	chrA09	+	BnaA09g32490D	GSBRNA2T00129343001	AT3G52050.1	AT3G52050	5'-3' exonuclease family protein	Yes	At3g52050	ExonS (1); IntronR (2);	8737695	9	synonym: F4F15.160; 5'-3' exonuclease family protein
MSTRG.60209	R316_5.RI	chrC09_random	-	BnaC09g52660D	GSBRNA2T00026024001	NA	NA	NA	No
MSTRG.50047	S315_8.A5SS	chrC06	-	BnaC06g34340D	GSBRNA2T00103417001	AT1G73390.3	T9L24.40	Endosomal targeting BRO1-like domain-containing protein	Yes	At1g73390	AltA (2); AltD (2); IntronR (1);	9781904	16	synonym: T9L24.40; expressed protein
MSTRG.39025	R316_0.MXE	chrC03	-	BnaC03g43710D	GSBRNA2T00158307001	AT3G24360.1	AT3G24360	ATP-dependent caseinolytic (Clp) protease/crotonase family protein	No
MSTRG.26258	R316_0.RI;R316_5.RI;R316_8.RI;S315_0.RI;S315_5.RI;S315_8.RI	chrA10	-	BnaA10g14620D	GSBRNA2T00154186001	AT5G20930.1	TSL	Protein kinase superfamily protein	No
MSTRG.20391	R316_8.A3SS	chrA08	+	BnaA08g17570D	GSBRNA2T00150790001	AT2G34590.1	AT2G34590	Transketolase family protein	No
MSTRG.20140	S315_0.A3SS	chrA08	-	BnaA08g14000D	GSBRNA2T00078853001	AT4G27850.1	T27E11.90	Glycine-rich protein family	No
MSTRG.35951	R316_0.SE;R316_5.SE;S315_0.SE;S315_5.SE	chrC02_random	+	BnaC02g44980D	GSBRNA2T00016593001	AT2G24270.4	ALDH11A3	aldehyde dehydrogenase 11A3	Yes	At2g24270	IntronR (1);	2048939	74	synonym: F27D4.18; NADP-dependent glyceraldehyde-3-phosphate dehydrogenase, putative
MSTRG.18254	R316_0.MXE;R316_0.MXE;R316_0.RI;R316_5.MXE;R316_5.MXE;R316_5.RI;R316_8.MXE;R316_8.MXE;R316_8.RI	chrA07	+	BnaA07g25480D	GSBRNA2T00124468001	AT1G65800.1	RK2	receptor kinase 2	No
MSTRG.34472	S315_0.A3SS	chrC02	-	NA	NA	NA	NA	NA	No
MSTRG.3867	S315_0.A3SS;S315_5.A3SS	chrA02	-	BnaA02g19640D	GSBRNA2T00064241001	AT1G80560.1	IMD2	isopropylmalate dehydrogenase 2	No
MSTRG.26884	R316_0.RI	chrA10	-	BnaA10g23460D	GSBRNA2T00136087001	AT5G06970.1	MOJ9.14	Protein of unknown function (DUF810)	Yes	At5g06970	AltD (2);	936491	10	synonym: MOJ9.14; expressed protein
MSTRG.17598	S315_0.RI;S315_5.RI;S315_8.RI	chrA07	+	BnaA07g16240D	GSBRNA2T00098723001	AT3G54010.1	PAS1	FKBP-type peptidyl-prolyl cis-trans isomerase family protein	Yes	At3g54010	IntronR (1);	3080737	17	synonym: F5K20.310; peptidyl-prolyl cis-trans isomerase, putative / FK506-binding protein, putative / pasticcino 1-D (PAS1-D)
MSTRG.27204	R316_0.RI;R316_8.A5SS	chrA10	+	BnaA10g26930D	GSBRNA2T00136503001	AT5G02810.1	PRR7	pseudo-response regulator 7	No
MSTRG.56351	S315_0.RI	chrC08	-	BnaC08g40870D	GSBRNA2T00090428001	AT1G12840.1	DET3	vacuolar ATP synthase subunit C (VATC) / V-ATPase C subunit / vacuolar proton pump C subunit (DET3)	No
MSTRG.260	S315_5.A3SS	chrA01	-	BnaA01g03320D	GSBRNA2T00121252001	AT4G33650.1	DRP3A	dynamin-related protein 3A	Yes	At4g33650	AltA (2); IntronR (1);	438348	21	synonym: T16L1.140; dynamin-like protein 2a (ADL2a)
MSTRG.58142	R316_8.A5SS	chrC09	+	BnaC09g19360D	GSBRNA2T00115729001	AT5G46390.2	MPL12.19	Peptidase S41 family protein	Yes	At5g46390	AltA (2); IntronR (1);	8734759	11	synonym: MPL12.19; peptidase S41 family protein
MSTRG.56016	R316_0.A3SS;S315_8.A5SS	chrC08	+	BnaC08g35630D	GSBRNA2T00137021001	AT5G60690.1	REV	Homeobox-leucine zipper family protein / lipid-binding START domain-containing protein	No
MSTRG.53379	R316_0.A3SS;R316_0.RI;R316_0.RI;R316_5.A3SS;R316_5.RI;R316_5.RI;S315_0.A3SS	chrC07	+	BnaC07g44600D	GSBRNA2T00099941001	AT4G33920.1	APD5	Protein phosphatase 2C family protein	No
MSTRG.62896	R316_0.RI;R316_5.RI;R316_8.RI;S315_0.RI;S315_0.RI;S315_5.RI;S315_8.RI	chrCnn_random	-	BnaCnng41750D	GSBRNA2T00038073001	AT5G44630.1	K15C23.7	Terpenoid cyclases/Protein prenyltransferases superfamily protein	No
MSTRG.59601	R316_5.RI;R316_8.RI;S315_5.MXE	chrC09	-	BnaC09g43380D	GSBRNA2T00031546001	AT2G29350.1	SAG13	senescence-associated gene 13	Yes	At2g29350	AltA (2); IntronR (4);	7610527	55	synonym: F16P2.27; tropinone reductase, putative / tropine dehydrogenase, putative
MSTRG.51191	S315_8.A3SS	chrC07	+	BnaC07g09600D	GSBRNA2T00158062001	AT1G29720.1	CELLULOSE SYNTHASE LIKE D2	Leucine-rich repeat transmembrane protein kinase	No
MSTRG.14399	S315_0.A5SS;S315_5.A5SS	chrA06	-	NA	NA	NA	NA	NA	No
MSTRG.57496	S315_0.RI;S315_5.RI	chrC09	+	BnaC09g08590D	GSBRNA2T00135033001	AT2G13560.1	NAD-ME1	NAD-dependent malic enzyme 1	No
MSTRG.51729	S315_5.A3SS	chrC07	+	BnaC07g18670D	GSBRNA2T00128539001	AT2G20142.1	AT2G20142	Toll-Interleukin-Resistance (TIR) domain family protein	No
MSTRG.53785	R316_0.A3SS	chrC07_random	+	BnaC07g51140D	GSBRNA2T00027605001	AT4G36400.2	D2HGDH	FAD-linked oxidases family protein	Yes	At4g36400	AltA (4); AltD (2); IntronR (6);	2446147	20	synonym: AP22.14; FAD linked oxidase family protein
MSTRG.54115	R316_0.RI;R316_5.RI;R316_8.RI	chrC08	+	NA	NA	NA	NA	NA	No
MSTRG.42130	R316_5.RI	chrC04	-	BnaC04g14960D	GSBRNA2T00113329001	AT2G29700.1	PH1	pleckstrin homologue 1	No
MSTRG.14247	R316_5.A3SS	chrA06	-	BnaA06g09480D	GSBRNA2T00081720001	AT1G14660.1	NHX8	Na+/H+ exchanger 8	No
MSTRG.31313	R316_8.RI;S315_8.RI	chrC01	-	BnaC01g12410D	GSBRNA2T00138121001	AT4G20910.2	HEN1	double-stranded RNA binding protein-related / DsRBD protein-related	No
MSTRG.47574	R316_0.A3SS;R316_8.A3SS	chrC05	-	BnaC05g46370D	GSBRNA2T00119965001	AT3G05420.1	ACBP4	acyl-CoA binding protein 4	Yes	At3g05420	AltA (2);	2748572	21	synonym: F22F7.13; acyl-CoA binding family protein
MSTRG.17385	R316_0.A5SS;R316_8.A5SS;S315_8.A5SS	chrA07	+	BnaA07g13090D	GSBRNA2T00118645001	AT2G27230.2	LHW	transcription factor-related	Yes	At2g27230	AltD (2);	936094	42	synonym: F12K2.19; transcription factor-related
MSTRG.8442	R316_0.A3SS;S315_5.A3SS	chrA03	-	BnaA03g50810D	GSBRNA2T00092682001	AT4G34020.2	DJ1C	Class I glutamine amidotransferase-like superfamily protein	Yes	At4g34020	AltA (2);	19871920	11	synonym: F17I5.210; DJ-1 family protein
MSTRG.57611	R316_5.A5SS;S315_5.RI;S315_8.A5SS;S315_8.RI	chrC09	+	BnaC09g10200D	GSBRNA2T00115919001	AT2G19880.2	F6F22.9	Nucleotide-diphospho-sugar transferases superfamily protein	No
MSTRG.33192	S315_0.RI;S315_5.RI;S315_8.RI	chrC01_random	+	NA	NA	NA	NA	NA	No
MSTRG.60145	S315_0.SE;S315_5.SE	chrC09_random	-	BnaC09g51660D	GSBRNA2T00051022001	AT1G11910.1	APA1	aspartic proteinase A1	No
MSTRG.20871	R316_0.RI	chrA08	+	BnaA08g24600D	GSBRNA2T00015236001	AT1G12780.1	UGE1	UDP-D-glucose/UDP-D-galactose 4-epimerase 1	Yes	At1g12780	AltA (4);	576978	79	synonym: F13K23.3; UDP-glucose 4-epimerase / UDP-galactose 4-epimerase / Galactowaldenase
MSTRG.24684	R316_0.A3SS;R316_5.A3SS;R316_8.A3SS;S315_0.A3SS;S315_5.A3SS;S315_8.A3SS	chrA09	+	BnaA09g49060D	GSBRNA2T00122221001	AT1G08060.2	MOM	ATP-dependent helicase family protein	No
MSTRG.54206	R316_0.SE;R316_5.SE;R316_8.SE	chrC08	+	BnaC08g06880D	GSBRNA2T00153319001	AT1G34550.1	EMB2756	Protein of unknown function (DUF616)	No
MSTRG.51052	R316_5.RI	chrC07	-	BnaC07g07620D	GSBRNA2T00142705001	NA	NA	NA	No
MSTRG.6660	S315_0.RI;S315_5.RI;S315_8.RI	chrA03	+	BnaA03g25350D	GSBRNA2T00151570001	AT4G04320.1	T19B17.4	malonyl-CoA decarboxylase family protein	Yes	At4g04320	AltA (2); IntronR (1);	19799939	9	synonym: T19B17.4; malonyl-CoA decarboxylase family protein
MSTRG.16594	R316_5.RI;S315_5.RI	chrA07	-	BnaA07g01090D	GSBRNA2T00059416001	AT2G19690.1	PLA2-BETA	phospholipase A2-beta	No
MSTRG.4959	R316_0.RI	chrA02_random	-	BnaA02g37060D	GSBRNA2T00027991001	AT5G24270.2	SOS3	Calcium-binding EF-hand family protein	Yes	At5g24270	AltD (2); IntronR (3);	937661	10	synonym: MOP9.19; calcineurin B-like protein, putative / calcium sensor homolog (SOS3)
MSTRG.3437	R316_0.A5SS;R316_5.A5SS;S315_5.A5SS	chrA02	+	BnaA02g12730D	GSBRNA2T00070104001	AT4G26690.1	SHV3	PLC-like phosphodiesterase family protein	No
MSTRG.9586	R316_5.RI	chrA04	+	BnaA04g07060D	GSBRNA2T00111171001	AT4G13150.1	F17N18.40	transmembrane protein;(source:Araport11)	No
MSTRG.57231	R316_8.RI	chrC09	+	BnaC09g04490D	GSBRNA2T00146042001	AT5G24260.1	MOP9.8	prolyl oligopeptidase family protein	Yes	At5g24260	IntronR (1);	19859120	9	synonym: MOP9.8; prolyl oligopeptidase family protein
MSTRG.52334	R316_5.A5SS;R316_8.A5SS;R316_8.A5SS;S315_5.A5SS	chrC07	+	BnaC07g27590D	GSBRNA2T00091511001	AT2G38470.1	WRKY33	WRKY DNA-binding protein 33	No
MSTRG.61256	S315_8.SE;S315_8.A5SS	chrCnn_random	-	BnaCnng14560D	GSBRNA2T00086216001	AT5G54110.1	MAMI	membrane-associated mannitol-induced	Yes	At5g54110	IntronR (2);	1800146	11	synonym: MJP23.9; vesicle-associated membrane family protein / VAMP family protein
MSTRG.3987	R316_0.SE;R316_0.A3SS;S315_0.SE	chrA02	+	NA	NA	NA	NA	NA	No
MSTRG.34632	R316_0.SE;R316_0.A3SS;R316_0.A5SS;R316_0.A5SS;R316_0.RI;R316_0.RI;R316_0.RI;R316_5.SE;R316_5.RI;R316_5.RI;R316_5.RI;R316_8.SE;R316_8.RI;R316_8.RI;S315_0.SE;S315_5.SE;S315_8.SE	chrC02	-	BnaC02g22410D	GSBRNA2T00137052001	AT2G37220.1	F3G5.1	RNA-binding (RRM/RBD/RNP motifs) family protein	No
MSTRG.9433	S315_5.A3SS	chrA04	-	BnaA04g04910D	GSBRNA2T00126548001	AT3G53090.2	UPL7	ubiquitin-protein ligase 7	No
MSTRG.1066	R316_5.RI;S315_5.RI	chrA01	+	BnaA01g15080D	GSBRNA2T00149617001	AT4G25900.1	F14M19.180	Galactose mutarotase-like superfamily protein	No
MSTRG.26582	R316_5.A5SS;R316_5.RI;R316_8.A5SS;R316_8.RI;S315_8.RI	chrA10	+	BnaA10g19310D	GSBRNA2T00135595001	AT5G14410.1	F18O22.200	hypothetical protein;(source:Araport11)	No
MSTRG.51490	R316_0.A5SS;R316_0.A5SS;R316_5.A5SS;S315_0.A5SS;S315_0.A5SS;S315_5.SE;S315_5.A5SS;S315_8.A5SS;S315_8.A5SS	chrC07	+	BnaC07g15160D	GSBRNA2T00050598001	AT4G35090.1	CAT2	catalase 2	Yes	At4g35090	AltA (2); IntronR (1);	16214	170	synonym: M4E13.140; catalase 2
MSTRG.17004	S315_0.RI	chrA07	+	BnaA07g07260D	GSBRNA2T00128509001	AT1G30550.2	F26G16.17	S-adenosyl-L-methionine-dependent methyltransferases superfamily protein	No
MSTRG.6689	S315_0.SE	chrA03	+	BnaA03g25680D	GSBRNA2T00151616001	AT4G03390.1	SRF3	STRUBBELIG-receptor family 3	No
MSTRG.41829	R316_0.RI;R316_5.RI;S315_0.RI;S315_5.RI	chrC04	+	BnaC04g09690D	GSBRNA2T00141258001	AT2G35430.1	T32F12.19	Zinc finger C-x8-C-x5-C-x3-H type family protein	No
MSTRG.44653	R316_5.RI	chrC05	-	BnaC05g01270D	GSBRNA2T00085445001	AT1G02475.1	AT1G02475	Polyketide cyclase/dehydrase and lipid transport superfamily protein	No
MSTRG.17751	S315_0.RI	chrA07	+	BnaA07g18590D	GSBRNA2T00099016001	AT3G59960.1	ASHH4	histone-lysine N-methyltransferase ASHH4	No
MSTRG.4866	R316_0.RI	chrA02_random	+	BnaA02g35780D	GSBRNA2T00048272001	AT1G69040.2	ACR4	ACT domain repeat 4	No
MSTRG.28267	R316_5.SE	chrAnn_random	-	BnaAnng13100D	GSBRNA2T00013974001	AT3G09410.1	AT3G09410	Pectinacetylesterase family protein	Yes	At3g09410	AltA (2);	1328347	14	synonym: F3L24.30; pectinacetylesterase family protein
MSTRG.58870	R316_5.SE;R316_5.A5SS	chrC09	-	NA	NA	NA	NA	NA	No
MSTRG.59947	S315_5.MXE	chrC09	+	BnaC09g48520D	GSBRNA2T00107102001	AT5G07300.1	BON2	Calcium-dependent phospholipid-binding Copine family protein	No
MSTRG.53139	R316_5.RI;R316_8.RI;S315_5.RI;S315_8.RI	chrC07	+	BnaC07g40290D	GSBRNA2T00154594001	AT4G26410.1	M3E9.160	Uncharacterised conserved protein UCP022280	No
MSTRG.25032	R316_5.RI	chrA09_random	+	BnaA09g54200D	GSBRNA2T00036148001	AT1G31650.1	ROPGEF14	RHO guanyl-nucleotide exchange factor 14	No
MSTRG.90	R316_0.RI;R316_5.RI;S315_0.RI	chrA01	-	BnaA01g01240D	GSBRNA2T00121485001	AT4G36470.1	AP22.82	S-adenosyl-L-methionine-dependent methyltransferases superfamily protein	No
MSTRG.26456	S315_0.SE;S315_0.A5SS;S315_5.SE;S315_5.A5SS;S315_8.SE;S315_8.A5SS	chrA10	+	BnaA10g17430D	GSBRNA2T00135360001	AT5G17230.2	PSY	PHYTOENE SYNTHASE	No
MSTRG.30925	R316_5.SE;R316_5.A5SS;R316_8.SE;R316_8.A5SS	chrC01	-	BnaC01g06260D	GSBRNA2T00130547001	AT4G32250.3	F10M6.110	Protein kinase superfamily protein	Yes	At4g32250	AltA (2); IntronR (1);	398273	38	synonym: F10M6.110; protein kinase family protein
MSTRG.4301	R316_0.A5SS	chrA02	+	BnaA02g26920D	GSBRNA2T00069572001	NA	NA	NA	No
MSTRG.1582	R316_0.A3SS;S315_0.A3SS	chrA01	-	BnaA01g22500D	GSBRNA2T00026863001	AT1G60640.5	F8A5.16	stress response protein;(source:Araport11)	No
MSTRG.33191	S315_5.A3SS	chrC01_random	-	BnaC01g41860D	GSBRNA2T00044239001	AT4G15545.1	AT4G15545	PH-response transcription factor;(source:Araport11)	No
MSTRG.40030	S315_0.A5SS;S315_5.A5SS;S315_8.A5SS;S315_8.RI	chrC03	+	BnaC03g59870D	GSBRNA2T00061028001	AT1G51880.1	RHS6	root hair specific 6	No
MSTRG.63212	R316_8.A5SS;S315_8.A5SS	chrCnn_random	-	BnaCnng47150D	GSBRNA2T00046592001	AT5G56850.1	MIK19.5	hypothetical protein;(source:Araport11)	No
MSTRG.62566	S315_0.RI;S315_8.RI	chrCnn_random	-	BnaCnng35890D	GSBRNA2T00028298001	AT1G53510.1	MPK18	mitogen-activated protein kinase 18	No
MSTRG.44726	R316_0.RI;R316_5.RI	chrC05	-	BnaC05g02530D	GSBRNA2T00002760001	AT1G04410.1	c-NAD-MDH1	Lactate/malate dehydrogenase family protein	No
MSTRG.59027	R316_0.MXE;R316_5.MXE;S315_0.MXE;S315_5.MXE	chrC09	+	BnaC09g34200D	GSBRNA2T00133344001	AT5G58940.1	CRCK1	calmodulin-binding receptor-like cytoplasmic kinase 1	No
MSTRG.16371	R316_0.A5SS;R316_0.RI;R316_5.RI;R316_8.A5SS;R316_8.RI	chrA06_random	-	BnaA06g38700D	GSBRNA2T00042585001	AT3G48860.2	SCD2	coiled-coil protein;(source:Araport11)	Yes	At3g48860	AltA (2);	2062792	21	synonym: T21J18.130; expressed protein
MSTRG.41272	R316_0.A3SS;R316_5.A3SS;R316_8.A3SS;S315_0.A3SS;S315_5.A3SS;S315_8.A3SS	chrC04	-	BnaC04g00420D	GSBRNA2T00064718001	AT2G47070.1	SPL1	squamosa promoter binding protein-like 1	No
MSTRG.58449	R316_8.A3SS;S315_8.A3SS	chrC09	+	NA	NA	NA	NA	NA	No
MSTRG.49682	R316_0.MXE;S315_5.MXE	chrC06	+	BnaC06g28740D	GSBRNA2T00113004001	NA	NA	NA	No
MSTRG.15170	R316_0.RI	chrA06	-	BnaA06g22750D	GSBRNA2T00073143001	AT5G63590.1	FLS3	flavonol synthase 3	No
MSTRG.42411	S315_0.RI;S315_0.RI	chrC04	-	BnaC04g20490D	GSBRNA2T00156706001	AT1G63770.5	F24D7.4	Peptidase M1 family protein	Yes	At1g63770	IntronR (1);	397251	39	synonym: F24D7.4; peptidase M1 family protein
MSTRG.12199	S315_0.A3SS	chrA05	+	BnaA05g17500D	GSBRNA2T00023940001	AT1G48310.1	CHR18	chromatin remodeling factor18	Yes	At1g48310	AltD (2); IntronR (1);	957505	13	synonym: F11A17.14; SNF2 domain-containing protein / helicase domain-containing protein
MSTRG.13396	R316_5.RI;S315_5.RI	chrA05_random	-	BnaA05g34810D	GSBRNA2T00030020001	AT2G38610.2	T6A23.19	RNA-binding KH domain-containing protein	Yes	At2g38610	IntronR (1);	2048473	39	synonym: T6A23.19; KH domain-containing protein
MSTRG.56119	R316_0.RI	chrC08	-	BnaC08g37110D	GSBRNA2T00136844001	AT1G18660.1	F6A14.25	zinc finger (C3HC4-type RING finger) family protein	Yes	At1g18660	AltA (2); ExonS (2); IntronR (3);	2581301	21	synonym: F6A14.25; zinc finger (C3HC4-type RING finger) family protein
MSTRG.38312	R316_0.A3SS;R316_5.A3SS;R316_5.RI;R316_8.RI;R316_8.RI;S315_5.RI;S315_8.RI	chrC03	-	BnaC03g32070D	GSBRNA2T00153532001	AT4G00520.2	AT4G00520	Acyl-CoA thioesterase family protein	Yes	At4g00520	ExonS (1);	2749576	7	synonym: F6N23.3; acyl-CoA thioesterase family protein
MSTRG.6478	S315_8.MXE	chrA03	-	BnaA03g22840D	GSBRNA2T00138769001	AT2G25730.2	F3N11.1	zinc finger FYVE domain protein;(source:Araport11)	Yes	At2g25730	IntronR (2);	976045	14	synonym: F3N11.24; expressed protein
MSTRG.55639	R316_0.RI	chrC08	+	BnaC08g29510D	GSBRNA2T00155674001	AT3G58770.1	AT3G58770	hypothetical protein;(source:Araport11)	No
MSTRG.53854	R316_0.RI;R316_0.RI;R316_5.RI;R316_8.RI;R316_8.RI	chrC08	-	NA	NA	NA	NA	NA	No
MSTRG.1481	S315_8.SE	chrA01	+	BnaA01g20850D	GSBRNA2T00138586001	AT3G49550.1	AT3G49550	hypothetical protein;(source:Araport11)	Yes	At3g49550	AltA (2); IntronR (1);	34365634	5	synonym: T9C5.140; expressed protein
MSTRG.20656	R316_5.RI	chrA08	-	BnaA08g21680D	GSBRNA2T00102828001	AT1G20760.1	F2D10.25	Calcium-binding EF hand family protein	No
MSTRG.52985	R316_0.A3SS;R316_0.RI;R316_5.A3SS;R316_5.RI;R316_5.RI;R316_8.A3SS;R316_8.A5SS;R316_8.RI	chrC07	+	BnaC07g37940D	GSBRNA2T00157082001	NA	NA	NA	No
MSTRG.14715	R316_0.MXE;R316_5.MXE;R316_5.MXE;R316_8.MXE	chrA06	+	BnaA06g15700D	GSBRNA2T00125450001	AT3G49640.1	AT3G49640	Aldolase-type TIM barrel family protein	Yes	At3g49640	AltA (2); IntronR (3);	8729744	10	synonym: T9C5.230; nitrogen regulation family protein
MSTRG.2603	S315_5.RI;S315_5.RI;S315_8.RI	chrA02	-	BnaA02g00650D	GSBRNA2T00143501001	AT5G10690.1	MAJ23.50	pentatricopeptide (PPR) repeat-containing protein / CBS domain-containing protein	No
MSTRG.44257	R316_5.A5SS	chrC04	-	BnaC04g51630D	GSBRNA2T00038197001	AT2G46790.1	PRR9	pseudo-response regulator 9	Yes	At2g46790	AltD (4); IntronR (2);	9247021	10	synonym: F19D11.7; pseudo-response regulator 9 (APRR9) / timing of CAB expression 1-like protein (TL1)
MSTRG.15179	R316_0.RI;S315_0.SE;S315_0.A3SS	chrA06	+	BnaA06g22890D	GSBRNA2T00073163001	AT5G63780.1	SHA1	RING/FYVE/PHD zinc finger superfamily protein	No
MSTRG.15631	S315_0.RI;S315_5.RI;S315_8.RI	chrA06	+	BnaA06g28700D	GSBRNA2T00144211001	AT5G27520.1	PNC2	peroxisomal adenine nucleotide carrier 2	No
MSTRG.24212	S315_0.RI	chrA09	-	BnaA09g42000D	GSBRNA2T00083228001	AT2G23420.1	NAPRT2	nicotinate phosphoribosyltransferase 2	Yes	At2g23420	AltD (2); ExonS (1); IntronR (1);	2062842	17	synonym: F26B6.7; nicotinate phosphoribosyltransferase family protein / NAPRTase family protein
MSTRG.64487	R316_0.SE	chrCnn_random	+	BnaCnng67360D	GSBRNA2T00097391001	NA	NA	NA	No
MSTRG.61896	R316_5.A3SS	chrCnn_random	-	BnaCnng25180D	GSBRNA2T00010776001	AT3G42170.1	DAYSLEEPER	BED zinc finger ;hAT family dimerisation domain	No
MSTRG.14085	S315_5.RI;S315_8.RI	chrA06	+	BnaA06g07010D	GSBRNA2T00105299001	AT1G11330.2	T28P6.2	S-locus lectin protein kinase family protein	No
MSTRG.287	R316_5.A3SS	chrA01	+	BnaA01g03630D	GSBRNA2T00121217001	AT4G33210.1	SLOMO	F-box family protein	No
MSTRG.16875	S315_8.RI	chrA07	-	BnaA07g05350D	GSBRNA2T00128232001	AT3G24740.2	AT3G24740	Protein of unknown function (DUF1644)	Yes	At3g24740	IntronR (1);	2048419	19	synonym: K7P8.3; expressed protein
MSTRG.15102	R316_0.A3SS	chrA06	+	BnaA06g21760D	GSBRNA2T00109844001	AT5G62290.1	MMI9.12	nucleotide-sensitive chloride conductance regulator (ICln) family protein	No
MSTRG.37392	S315_0.MXE;S315_8.MXE	chrC03	+	BnaC03g18200D	GSBRNA2T00132227001	AT2G33040.1	ATP3	gamma subunit of Mt ATP synthase	No
MSTRG.5375	R316_8.RI	chrA03	+	BnaA03g06030D	GSBRNA2T00130118001	AT5G16450.2	MQK4.18	Ribonuclease E inhibitor RraA/Dimethylmenaquinone methyltransferase	Yes	At5g16450	AltA (2);	931614	15	synonym: MQK4.18; dimethylmenaquinone methyltransferase family protein
MSTRG.34685	S315_0.RI;S315_8.RI	chrC02	+	BnaC02g23120D	GSBRNA2T00066391001	AT1G80410.1	EMB2753	tetratricopeptide repeat (TPR)-containing protein	No
MSTRG.48507	S315_8.RI	chrC06	-	BnaC06g10100D	GSBRNA2T00096918001	AT1G53090.2	SPA4	SPA1-related 4	Yes	At1g53090	IntronR (1);	2749094	10	synonym: F8L10.5; WD-40 repeat family protein / phytochrome A-related
MSTRG.32139	R316_0.RI;R316_5.RI;R316_8.RI;S315_0.RI;S315_5.RI	chrC01	-	BnaC01g25000D	GSBRNA2T00125822001	AT5G62700.1	TUB3	tubulin beta chain 3	No
MSTRG.27620	R316_0.A3SS;R316_5.A3SS;R316_8.A3SS	chrAnn_random	+	BnaAnng03500D	GSBRNA2T00043539001	AT3G44890.1	RPL9	ribosomal protein L9	No
MSTRG.5454	R316_0.A3SS	chrA03	+	BnaA03g07350D	GSBRNA2T00149010001	AT5G18780.2	F17K4.30	F-box/RNI-like superfamily protein	No
MSTRG.38916	R316_0.RI	chrC03	+	BnaC03g41820D	GSBRNA2T00051978001	AT3G20910.1	NF-YA9	nuclear factor Y, subunit A9	Yes	At3g20910	IntronR (1);	15724231	5	synonym: MFD22.7; CCAAT-binding transcription factor (CBF-B/NF-YA) family protein
MSTRG.46051	S315_8.RI	chrC05	-	BnaC05g22100D	GSBRNA2T00046298001	NA	NA	NA	No
MSTRG.25590	S315_8.RI	chrA10	-	BnaA10g04950D	GSBRNA2T00122899001	AT1G07610.1	MT1C	metallothionein 1C	No
MSTRG.59822	S315_8.RI	chrC09	+	BnaC09g46770D	GSBRNA2T00016085001	AT5G09930.1	ABCF2	ABC transporter family protein	No
MSTRG.60624	S315_0.RI;S315_0.RI	chrCnn_random	-	BnaCnng04240D	GSBRNA2T00085070001	AT1G61560.1	MLO6	Seven transmembrane MLO family protein	Yes	At1g61560	ExonS (2); IntronR (1);	5842544	4	synonym: T25B24.9; seven transmembrane MLO family protein / MLO-like protein 6 (MLO6)
MSTRG.58902	S315_0.RI;S315_0.RI;S315_8.RI	chrC09	-	BnaC09g32510D	GSBRNA2T00040678001	AT1G33390.1	FAS4	RNA helicase family protein	No
MSTRG.12358	R316_5.A5SS	chrA05	-	BnaA05g19990D	GSBRNA2T00009255001	AT3G20910.1	NF-YA9	nuclear factor Y, subunit A9	Yes	At3g20910	IntronR (1);	15724231	5	synonym: MFD22.7; CCAAT-binding transcription factor (CBF-B/NF-YA) family protein
MSTRG.12944	S315_8.SE	chrA05	+	BnaA05g28480D	GSBRNA2T00000406001	AT3G10320.1	AT3G10320	Glycosyltransferase family 61 protein	No
MSTRG.11527	R316_0.RI	chrA05	+	BnaA05g07300D	GSBRNA2T00117000001	AT2G37170.1	PIP2B	plasma membrane intrinsic protein 2	No
MSTRG.42457	R316_5.A5SS	chrC04	-	BnaC04g21230D	GSBRNA2T00156802001	AT4G27830.1	BGLU10	beta glucosidase 10	No
MSTRG.21049	S315_5.A5SS	chrA08	+	BnaA08g27360D	GSBRNA2T00089620001	AT1G03160.1	FZL	FZO-like	No
MSTRG.21688	R316_0.RI;R316_5.RI;R316_8.RI	chrA09	-	BnaA09g05590D	GSBRNA2T00094708001	AT5G61060.1	HDA05	histone deacetylase 5	No
MSTRG.62442	R316_5.RI;R316_8.RI	chrCnn_random	+	BnaCnng34020D	GSBRNA2T00025356001	NA	NA	NA	No
MSTRG.63908	R316_0.A5SS;R316_0.RI;R316_5.A5SS;R316_5.RI;S315_0.A5SS;S315_0.RI	chrCnn_random	-	BnaCnng58230D	GSBRNA2T00072099001	AT1G56130.1	T6H22.8	Leucine-rich repeat transmembrane protein kinase	No
MSTRG.2275	R316_0.MXE;R316_0.MXE;R316_5.MXE;R316_8.MXE;R316_8.MXE;S315_0.MXE;S315_0.MXE;S315_5.MXE;S315_8.MXE;S315_8.MXE	chrA01	+	NA	NA	NA	NA	NA	No
MSTRG.24170	R316_0.RI;R316_5.RI;R316_8.RI;R316_8.RI;S315_0.RI;S315_5.RI;S315_8.RI	chrA09	-	BnaA09g41150D	GSBRNA2T00057287001	AT3G63520.1	CCD1	carotenoid cleavage dioxygenase 1	Yes	At3g63520	AltA (2);	520972	39	synonym: MAA21.150; 9-cis-epoxycarotenoid dioxygenase / neoxanthin cleavage enzyme / NCED1 / carotenoid cleavage dioxygenase 1 (CCD1)
MSTRG.56200	R316_5.RI	chrC08	+	BnaC08g38450D	GSBRNA2T00136689001	AT1G16260.2	F3O9.6	Wall-associated kinase family protein	No
MSTRG.33335	R316_8.A3SS;S315_8.A3SS	chrC01_random	+	BnaC01g44180D	GSBRNA2T00097151001	AT3G07900.1	AT3G07900	O-fucosyltransferase family protein	No
MSTRG.15459	R316_0.SE	chrA06	-	BnaA06g26720D	GSBRNA2T00147504001	AT5G24150.1	SQP1	FAD/NAD(P)-binding oxidoreductase family protein	Yes	At5g24150	IntronR (3);	1327821	21	synonym: MLE8.1; squalene monooxygenase 1,1 / squalene epoxidase 1,1 (SQP1,1)
MSTRG.19486	S315_0.A5SS;S315_0.RI;S315_0.RI;S315_5.A5SS;S315_5.RI;S315_8.A5SS	chrA08	+	BnaA08g03870D	GSBRNA2T00094990001	NA	NA	NA	No
MSTRG.46641	R316_8.A5SS	chrC05	+	BnaC05g32230D	GSBRNA2T00043061001	NA	NA	NA	No
MSTRG.10878	R316_0.A3SS;R316_0.A3SS;R316_5.A3SS;R316_5.A3SS;R316_8.A3SS;R316_8.A3SS;S315_0.A3SS;S315_0.A3SS;S315_5.A3SS;S315_5.A3SS;S315_8.A3SS;S315_8.A3SS	chrA04_random	-	BnaA04g27290D	GSBRNA2T00053339001	AT3G62260.1	AT3G62260	Protein phosphatase 2C family protein	Yes	At3g62260	AltA (2); IntronR (3);	937054	25	synonym: T17J13.220; protein phosphatase 2C, putative / PP2C, putative
MSTRG.37423	R316_0.A3SS;R316_5.RI;R316_8.A3SS;S315_0.A3SS;S315_8.A3SS	chrC03	+	BnaC03g18610D	GSBRNA2T00132276001	AT2G33390.1	F4P9.16	hypothetical protein;(source:Araport11)	No
MSTRG.65008	R316_5.RI;S315_5.A3SS	chrCnn_random	+	NA	NA	NA	NA	NA	No
MSTRG.48816	R316_5.RI	chrC06	+	BnaC06g15000D	GSBRNA2T00124632001	AT3G54000.1	AT3G54000	TIP41-like protein;(source:Araport11)	Yes	At3g54000	IntronR (2);	8680670	15	synonym: F5K20.300; expressed protein
MSTRG.35093	S315_0.RI	chrC02	-	BnaC02g30470D	GSBRNA2T00103797001	NA	NA	NA	No
MSTRG.14042	S315_0.RI;S315_5.RI	chrA06	+	BnaA06g06380D	GSBRNA2T00156070001	AT1G10570.2	OTS2	Cysteine proteinases superfamily protein	Yes	At1g10570	AltA (2);	2747955	7	synonym: T10O24.20; Ulp1 protease family protein
MSTRG.20703	R316_0.MXE;R316_0.A5SS;R316_5.A5SS;R316_5.A5SS;R316_8.A5SS;R316_8.A5SS	chrA08	-	BnaA08g22340D	GSBRNA2T00102905001	AT1G18870.1	ICS2	isochorismate synthase 2	No
MSTRG.10120	R316_0.MXE;R316_5.MXE;S315_5.MXE	chrA04	+	BnaA04g15430D	GSBRNA2T00088994001	AT2G27190.1	PAP12	purple acid phosphatase 12	Yes	At2g27190	IntronR (1);	935519	29	synonym: T22O13.4; iron(III)-zinc(II) purple acid phosphatase (PAP12)
MSTRG.13158	R316_0.A3SS;R316_0.A3SS;R316_0.A3SS;R316_5.A3SS;R316_5.A3SS;R316_5.A3SS;R316_8.A3SS;R316_8.A3SS;R316_8.A3SS	chrA05	-	BnaA05g31570D	GSBRNA2T00038550001	AT3G05670.1	F18C1.6	RING/U-box protein	No
MSTRG.29914	R316_0.RI;R316_5.RI;R316_8.RI;S315_0.RI;S315_0.RI;S315_5.RI;S315_8.RI	chrAnn_random	-	BnaAnng36110D	GSBRNA2T00011198001	AT5G66210.1	CPK28	calcium-dependent protein kinase 28	Yes	At5g66210	ExonS (1); IntronR (1);	9781230	21	synonym: K2A18.29; calcium-dependent protein kinase family protein / CDPK family protein
MSTRG.34627	R316_5.A3SS;R316_8.SE;S315_8.SE	chrC02	-	BnaC02g22380D	GSBRNA2T00137060001	NA	NA	NA	No
MSTRG.23941	S315_0.SE;S315_0.MXE;S315_0.MXE;S315_5.SE;S315_5.RI;S315_8.SE;S315_8.MXE	chrA09	+	BnaA09g37720D	GSBRNA2T00121853001	NA	NA	NA	No
MSTRG.52075	S315_0.RI;S315_5.RI;S315_8.RI	chrC07	-	BnaC07g24000D	GSBRNA2T00139354001	AT3G26910.2	AT3G26910	hydroxyproline-rich glycoprotein family protein	Yes	At3g26910	AltA (2);	2757733	16	synonym: MDJ14.25; hydroxyproline-rich glycoprotein family protein
MSTRG.23021	R316_0.A3SS	chrA09	+	NA	NA	NA	NA	NA	No
MSTRG.14058	R316_5.A3SS	chrA06	-	BnaA06g06680D	GSBRNA2T00105261001	AT1G10870.1	AGD4	ARF-GAP domain 4	No
MSTRG.44176	R316_0.RI;R316_8.RI;S315_0.RI;S315_8.RI	chrC04	+	BnaC04g50460D	GSBRNA2T00037296001	AT2G45790.1	PMM	phosphomannomutase	No
MSTRG.17930	R316_0.A5SS	chrA07	-	BnaA07g20770D	GSBRNA2T00099260001	AT1G77920.1	TGA7	bZIP transcription factor family protein	Yes	At1g77920	AltA (2);	935385	18	synonym: F28K19.13; bZIP family transcription factor
MSTRG.965	S315_0.RI;S315_8.RI	chrA01	+	BnaA01g13630D	GSBRNA2T00056288001	AT4G24160.1	T19F6.150	alpha/beta-Hydrolases superfamily protein	Yes	At4g24160	IntronR (1);	935485	26	synonym: T19F6.150; hydrolase, alpha/beta fold family protein
MSTRG.28397	S315_5.SE;S315_5.SE;S315_8.SE;S315_8.SE	chrAnn_random	+	BnaAnng15210D	GSBRNA2T00024831001	AT2G43710.1	SSI2	Plant stearoyl-acyl-carrier-protein desaturase family protein	Yes	At2g43710	IntronR (1);	906252	73	synonym: F18O19.18; acyl-[acyl-carrier-protein] desaturase / stearoyl-ACP desaturase (SSI2)
MSTRG.9640	R316_0.RI	chrA04	+	BnaA04g07800D	GSBRNA2T00114570001	AT5G36940.1	CAT3	cationic amino acid transporter 3	No
MSTRG.47625	R316_0.SE;R316_5.SE;R316_8.SE;S315_0.SE;S315_5.SE;S315_8.SE	chrC05	-	BnaC05g47070D	GSBRNA2T00073873001	AT3G04740.1	SWP	RNA polymerase II transcription mediators	No
MSTRG.142	R316_0.RI;S315_0.RI	chrA01	+	BnaA01g01790D	GSBRNA2T00121421001	AT4G35760.1	LTO1	NAD(P)H dehydrogenase (quinone)s	No
MSTRG.41926	S315_8.RI	chrC04	+	BnaC04g11110D	GSBRNA2T00009085001	AT2G33380.1	RD20	Caleosin-related family protein	Yes	At2g33380	ExonS (1); IntronR (3);	2763929	87	synonym: F4P9.15; calcium-binding RD20 protein (RD20)
MSTRG.41565	R316_5.SE;S315_8.SE	chrC04	+	BnaC04g05420D	GSBRNA2T00012606001	AT2G39950.1	T28M21.11	flocculation protein;(source:Araport11)	Yes	At2g39950	ExonS (2); IntronR (1);	8693524	14	synonym: T28M21.11; expressed protein
MSTRG.11125	R316_0.A3SS;R316_8.A3SS	chrA05	+	BnaA05g01280D	GSBRNA2T00132907001	AT2G46550.1	F13A10.8	transmembrane protein;(source:Araport11)	No
MSTRG.22793	R316_0.RI	chrA09	+	BnaA09g21370D	GSBRNA2T00145462001	AT4G11800.1	T26M18.10	Calcineurin-like metallo-phosphoesterase superfamily protein	No
MSTRG.11109	S315_5.A5SS	chrA05	-	BnaA05g01090D	GSBRNA2T00132933001	AT2G46790.1	PRR9	pseudo-response regulator 9	Yes	At2g46790	AltD (4); IntronR (2);	9247021	10	synonym: F19D11.7; pseudo-response regulator 9 (APRR9) / timing of CAB expression 1-like protein (TL1)
MSTRG.19699	R316_5.RI	chrA08	-	BnaA08g07020D	GSBRNA2T00073611001	AT1G31970.1	STRS1	DEA(D/H)-box RNA helicase family protein	No
MSTRG.37999	R316_5.A5SS	chrC03	-	BnaC03g27350D	GSBRNA2T00015868001	AT2G20960.1	pEARLI4	Arabidopsis phospholipase-like protein (PEARLI 4) family	No
MSTRG.2927	S315_0.MXE;S315_0.MXE;S315_5.MXE;S315_5.MXE	chrA02	+	BnaA02g05060D	GSBRNA2T00081342001	AT5G20720.3	CPN20	chaperonin 20	No
MSTRG.21971	R316_0.A3SS;R316_0.RI;R316_5.A3SS;R316_5.RI;S315_8.A3SS;S315_8.RI	chrA09	-	BnaA09g09640D	GSBRNA2T00044985001	AT4G36690.4	ATU2AF65A	U2 snRNP auxilliary factor, large subunit, splicing factor	Yes	At4g36690	AltA (2); IntronR (2);	933591	54	synonym: AP22.29; U2 snRNP auxiliary factor large subunit, putative
MSTRG.27078	R316_8.A3SS	chrA10	+	BnaA10g26160D	GSBRNA2T00136410001	AT5G04010.1	F8F6.220	F-box family protein	No
MSTRG.36545	R316_0.MXE;R316_5.MXE;R316_8.MXE;S315_5.MXE;S315_8.MXE	chrC03	+	BnaC03g05570D	GSBRNA2T00140298001	AT5G12400.1	AT5G12400	DNA binding;zinc ion binding;DNA binding	No
MSTRG.13768	R316_5.A3SS;R316_8.A3SS	chrA06	+	BnaA06g02640D	GSBRNA2T00021158001	AT1G50670.1	F17J6.19	OTU-like cysteine protease family protein	No
MSTRG.4832	R316_0.A3SS	chrA02_random	+	BnaA02g35270D	GSBRNA2T00028013001	AT5G57580.1	MUA2.16	Calmodulin-binding protein	No
MSTRG.41591	R316_5.A3SS;S315_5.A3SS;S315_8.A3SS	chrC04	+	BnaC04g05850D	GSBRNA2T00012545001	AT2G39630.1	F12L6.29	Nucleotide-diphospho-sugar transferases superfamily protein	Yes	At2g39630	AltA (2); IntronR (2);	1159750	21	synonym: F12L6.29; glycosyl transferase family 2 protein
MSTRG.65781	R316_5.RI;R316_8.RI	chrUnn_random	+	BnaUnng05280D	GSBRNA2T00033914001	NA	NA	NA	No
MSTRG.50069	S315_0.RI;S315_0.RI	chrC06	+	BnaC06g34670D	GSBRNA2T00103460001	AT4G21390.1	B120	S-locus lectin protein kinase family protein	No
MSTRG.26726	S315_0.A5SS;S315_0.RI;S315_5.A5SS;S315_5.RI;S315_8.A5SS;S315_8.RI	chrA10	-	BnaA10g21260D	GSBRNA2T00135824001	AT5G11200.2	UAP56b	DEAD/DEAH box RNA helicase family protein	Yes	At5g11200	AltA (2);	937199	45	synonym: F2I11.90; DEAD/DEAH box helicase, putative
MSTRG.29701	S315_5.A5SS	chrAnn_random	+	NA	NA	NA	NA	NA	No
MSTRG.58975	S315_0.A3SS	chrC09	+	BnaC09g33530D	GSBRNA2T00022257001	AT5G58003.1	CPL4	C-terminal domain phosphatase-like 4	No
MSTRG.45561	R316_5.RI	chrC05	+	BnaC05g14760D	GSBRNA2T00072312001	AT1G19100.1	DMS11	Histidine kinase-, DNA gyrase B-, and HSP90-like ATPase family protein	No
MSTRG.12004	R316_5.SE	chrA05	-	BnaA05g14830D	GSBRNA2T00094066001	AT1G52500.2	MMH-1	MUTM homolog-1	Yes	At1g52500	AltA (2); ExonS (1); IntronR (3);	17396	10	synonym: F6D8.37; formamidopyrimidine-DNA glycolase family protein / mutM, putative (MMH-1)
MSTRG.65012	S315_0.RI	chrCnn_random	+	BnaCnng74590D	GSBRNA2T00020485001	NA	NA	NA	No
MSTRG.19178	R316_8.RI	chrA07_random	+	BnaA07g38660D	GSBRNA2T00019708001	AT1G67840.1	CSK	chloroplast sensor kinase	Yes	At1g67840	AltA (2);	5842301	11	synonym: F12A21.3; ATP-binding region, ATPase-like domain-containing protein
MSTRG.57515	R316_5.A5SS;R316_8.A5SS	chrC09	+	BnaC09g08820D	GSBRNA2T00035676001	NA	NA	NA	No
MSTRG.39553	R316_0.A3SS;R316_0.A3SS;R316_0.A3SS;R316_0.A3SS;R316_5.A3SS;R316_5.A3SS;R316_5.A3SS;R316_5.A3SS;R316_8.A3SS;R316_8.A3SS;S315_0.A3SS;S315_0.A3SS;S315_5.A3SS;S315_5.A3SS;S315_8.A3SS;S315_8.A3SS	chrC03	-	BnaC03g51770D	GSBRNA2T00145706001	AT5G62290.1	MMI9.12	nucleotide-sensitive chloride conductance regulator (ICln) family protein	No
MSTRG.42859	S315_0.RI	chrC04	-	BnaC04g27780D	GSBRNA2T00101093001	AT3G52840.1	BGAL2	beta-galactosidase 2	No
MSTRG.15549	S315_0.A3SS;S315_5.A3SS;S315_5.A3SS;S315_5.A5SS;S315_5.RI;S315_8.A3SS;S315_8.A3SS;S315_8.A5SS;S315_8.RI	chrA06	-	BnaA06g27910D	GSBRNA2T00147663001	AT5G25820.1	F18A17.70	Exostosin family protein	No
MSTRG.9915	R316_0.RI	chrA04	-	BnaA04g12020D	GSBRNA2T00090272001	AT2G21230.1	F7O24.5	Basic-leucine zipper (bZIP) transcription factor family protein	No
MSTRG.14326	S315_0.RI	chrA06	-	BnaA06g10470D	GSBRNA2T00062292001	NA	NA	NA	No
MSTRG.57697	R316_5.RI	chrC09	+	BnaC09g11530D	GSBRNA2T00032772001	AT1G63730.1	F24D7.8	Disease resistance protein (TIR-NBS-LRR class) family	No
MSTRG.23047	S315_0.SE	chrA09	-	BnaA09g25130D	GSBRNA2T00061410001	AT1G10820.1	T16B5.4	Protein of unknown function (DUF3755)	Yes	At1g10820	IntronR (1);	5842561	10	synonym: T16B5.4; expressed protein
MSTRG.42888	R316_5.SE;R316_5.SE;S315_0.A5SS	chrC04	-	BnaC04g28280D	GSBRNA2T00100999001	AT3G52310.1	ABCG27	ABC-2 type transporter family protein	No
MSTRG.8292	R316_8.SE	chrA03	+	BnaA03g48400D	GSBRNA2T00085967001	AT4G27070.1	TSB2	tryptophan synthase beta-subunit 2	No
MSTRG.11585	R316_0.MXE;R316_0.MXE;R316_0.MXE;R316_5.MXE;R316_5.MXE;R316_5.MXE;R316_8.MXE;R316_8.MXE;R316_8.MXE;S315_0.MXE;S315_5.MXE;S315_8.MXE	chrA05	-	BnaA05g08120D	GSBRNA2T00117100001	AT3G52590.1	UBQ1	ubiquitin extension protein 1	No
MSTRG.25719	S315_0.RI	chrA10	+	BnaA10g06790D	GSBRNA2T00079007001	AT5G58550.1	EOL2	ETO1-like 2	No
MSTRG.16108	R316_0.A5SS;R316_5.RI	chrA06	+	BnaA06g34930D	GSBRNA2T00001893001	AT2G01450.4	MPK17	MAP kinase 17	Yes	At2g01450	IntronR (1);	17557	65	synonym: F2I9.7; mitogen-activated protein kinase, putative / MAPK, putative (MPK17)
MSTRG.63535	S315_5.A3SS	chrCnn_random	-	BnaCnng52160D	GSBRNA2T00055659001	AT4G36690.1	ATU2AF65A	U2 snRNP auxilliary factor, large subunit, splicing factor	Yes	At4g36690	AltA (2); IntronR (2);	933591	54	synonym: AP22.29; U2 snRNP auxiliary factor large subunit, putative
MSTRG.56825	R316_0.A3SS;R316_5.A3SS;R316_8.A3SS	chrC08_random	+	BnaC08g48500D	GSBRNA2T00025624001	AT3G48530.1	KING1	SNF1-related protein kinase regulatory subunit gamma 1	No
MSTRG.55873	S315_0.RI;S315_5.RI	chrC08	-	BnaC08g33230D	GSBRNA2T00127225001	AT2G25970.1	F17H15.1	KH domain-containing protein	No
MSTRG.6826	S315_5.A3SS	chrA03	+	BnaA03g27640D	GSBRNA2T00112075001	AT3G01090.2	KIN10	SNF1 kinase homolog 10	Yes	At3g01090	AltD (2);	1216815	45	synonym: T4P13.22; Snf1-related protein kinase (KIN10) (SKIN10)
MSTRG.54659	S315_8.RI	chrC08	+	BnaC08g14150D	GSBRNA2T00012824001	AT1G10290.1	ADL6	dynamin-like protein 6	No
MSTRG.28059	R316_5.RI	chrAnn_random	+	BnaAnng09800D	GSBRNA2T00089499001	AT2G13790.1	SERK4	somatic embryogenesis receptor-like kinase 4	No
MSTRG.51772	R316_5.RI;R316_8.RI	chrC07	+	BnaC07g19340D	GSBRNA2T00128646001	AT5G46630.1	AP2M	Clathrin adaptor complexes medium subunit family protein	Yes	At5g46630	IntronR (1);	17277	41	synonym: F10E10.15; clathrin adaptor complexes medium subunit family protein
MSTRG.51684	R316_0.MXE;R316_8.MXE;S315_0.RI	chrC07	-	BnaC07g17930D	GSBRNA2T00158251001	AT1G10095.1	AT1G10095	Protein prenylyltransferase superfamily protein	Yes	At1g10095	AltA (1); AltD (2); IntronR (2);	52354112	3	synonym: T27I1.12; protein prenyltransferase alpha subunit-related
MSTRG.12246	R316_5.RI;R316_8.RI;S315_0.RI;S315_5.RI;S315_5.RI;S315_8.RI	chrA05	-	BnaA05g18480D	GSBRNA2T00040220001	AT1G34120.1	IP5PI	inositol polyphosphate 5-phosphatase I	Yes	At1g34120	AltA (2); AltD (2);	315863	14	synonym: F12G12.6; inositol polyphosphate 5-phosphatase I (IP5PI)
MSTRG.17235	S315_5.RI;S315_8.RI	chrA07	-	BnaA07g10870D	GSBRNA2T00112264001	AT1G21750.1	PDIL1-1	PDI-like 1-1	Yes	At1g21750	ExonS (6); IntronR (1);	906232	76	synonym: F8K7.19; protein disulfide isomerase, putative
MSTRG.52330	S315_0.A5SS;S315_5.A5SS;S315_8.A5SS	chrC07	-	BnaC07g27560D	GSBRNA2T00091514001	AT2G38670.1	PECT1	phosphorylethanolamine cytidylyltransferase 1	Yes	At2g38670	ExonS (4);	853734	26	synonym: T6A23.13; ethanolamine-phosphate cytidylyltransferase, putative / phosphorylethanolamine transferase, putative / CTP:phosphoethanolamine cytidylyltransferase, putative
MSTRG.4480	R316_5.SE;R316_5.SE;R316_5.A3SS;R316_5.RI;R316_5.RI;R316_8.RI	chrA02	+	BnaA02g29890D	GSBRNA2T00080058001	AT3G29390.1	RIK	RS2-interacting KH protein	No
MSTRG.39702	R316_0.SE;R316_5.SE;R316_8.SE;S315_0.SE;S315_5.SE;S315_8.SE	chrC03	+	NA	NA	NA	NA	NA	No
MSTRG.17830	R316_5.RI	chrA07	+	BnaA07g19780D	GSBRNA2T00099147001	AT1G80000.2	F19K16.3	CASC3/Barentsz eIF4AIII binding	Yes	At1g80000	IntronR (1);	511193	22	synonym: F18B13.8; expressed protein
MSTRG.37600	R316_0.RI;S315_0.RI	chrC03	+	BnaC03g21610D	GSBRNA2T00079103001	AT2G38780.1	T6A23.2	cytochrome C oxidase subunit;(source:Araport11)	Yes	At2g38780	AltA (2);	5844152	17	synonym: T6A23.2; expressed protein
MSTRG.17389	S315_8.A3SS	chrA07	-	BnaA07g13180D	GSBRNA2T00118657001	AT2G27420.1	F10A12.10	Cysteine proteinases superfamily protein	No
MSTRG.17000	R316_5.MXE	chrA07	+	BnaA07g07050D	GSBRNA2T00128475001	AT1G30820.1	T17H7.12	CTP synthase family protein	No
MSTRG.63223	R316_5.A5SS	chrCnn_random	-	BnaCnng47240D	GSBRNA2T00046678001	AT1G14800.1	F10B6.21	Nucleic acid-binding, OB-fold-like protein	No
MSTRG.9675	R316_8.A3SS	chrA04	-	BnaA04g08250D	GSBRNA2T00114501001	NA	NA	NA	No
MSTRG.43148	R316_0.RI;R316_5.RI;R316_8.RI	chrC04	+	BnaC04g32810D	GSBRNA2T00060416001	AT5G40690.1	MNF13.25	histone-lysine N-methyltransferase trithorax-like protein;(source:Araport11)	No
MSTRG.13291	S315_0.SE;S315_0.SE;S315_5.SE;S315_5.SE;S315_8.SE;S315_8.SE	chrA05	+	BnaA05g33370D	GSBRNA2T00003641001	AT3G02750.2	F13E7.31	Protein phosphatase 2C family protein	Yes	At3g02750	IntronR (2);	906047	33	synonym: F13E7.31; protein phosphatase 2C family protein / PP2C family protein
MSTRG.17072	S315_8.A3SS	chrA07	+	BnaA07g08640D	GSBRNA2T00089911001	AT1G28120.1	F13K9.21	ubiquitin thioesterase otubain-like protein;(source:Araport11)	No
MSTRG.32140	S315_5.SE	chrC01	-	BnaC01g25010D	GSBRNA2T00125824001	NA	NA	NA	No
MSTRG.36563	R316_0.A3SS;R316_5.A3SS;R316_8.A3SS	chrC03	+	BnaC03g05840D	GSBRNA2T00140329001	AT5G13360.3	T22N19.10	Auxin-responsive GH3 family protein	No
MSTRG.41114	S315_0.RI	chrC03_random	-	BnaC03g76330D	GSBRNA2T00039302001	AT4G39690.1	T19P19.80	MICOS complex subunit;(source:Araport11)	No
MSTRG.19708	S315_0.A5SS;S315_8.A5SS	chrA08	+	BnaA08g07220D	GSBRNA2T00073636001	AT5G35180.2	T25C13.60	Protein of unknown function (DUF1336)	Yes	At5g35180	IntronR (1);	1217078	26	synonym: T25C13.60; expressed protein
MSTRG.53010	R316_0.SE	chrC07	+	BnaC07g38340D	GSBRNA2T00157136001	NA	NA	NA	No
MSTRG.14875	S315_8.RI	chrA06	-	BnaA06g18130D	GSBRNA2T00107274001	AT3G46200.1	NUDT9	nudix hydrolase homolog 9	No
MSTRG.46698	R316_0.A5SS	chrC05	-	BnaC05g33360D	GSBRNA2T00107426001	AT3G19460.1	AT3G19460	Reticulon family protein	Yes	At3g19460	IntronR (2);	8727344	10	synonym: MLD14.20; reticulon family protein (RTNLB11)
MSTRG.37785	S315_8.RI	chrC03	+	BnaC03g24250D	GSBRNA2T00079732001	NA	NA	NA	No
MSTRG.24627	R316_0.RI;R316_8.RI	chrA09	-	NA	NA	NA	NA	NA	No
MSTRG.60576	R316_5.RI	chrCnn_random	+	BnaCnng03540D	GSBRNA2T00032379001	AT5G02290.2	NAK	Protein kinase superfamily protein	Yes	At5g02290	IntronR (1);	166808	27	synonym: T1E22.50; protein kinase, putative
MSTRG.3490	R316_0.A3SS;R316_0.RI;R316_5.A3SS;R316_8.A3SS;S315_5.RI	chrA02	+	BnaA02g13610D	GSBRNA2T00070221001	AT1G56130.1	T6H22.8	Leucine-rich repeat transmembrane protein kinase	No
MSTRG.46544	R316_0.RI	chrC05	-	NA	NA	NA	NA	NA	No
MSTRG.4798	R316_0.A5SS;R316_5.A5SS	chrA02	+	BnaA02g34880D	GSBRNA2T00016406001	AT5G65940.1	CHY1	beta-hydroxyisobutyryl-CoA hydrolase 1	Yes	At5g65940	IntronR (3);	5842657	29	synonym: K14B20.11; 3-hydroxyisobutyryl-coenzyme A hydrolase / CoA-thioester hydrolase (CHY1)
MSTRG.53727	S315_0.SE;S315_0.SE;S315_0.SE;S315_5.SE;S315_5.SE;S315_5.SE;S315_8.SE	chrC07_random	+	BnaC07g50030D	GSBRNA2T00039222001	AT4G15236.1	ABCG43	ABC-2 and Plant PDR ABC-type transporter family protein	No
MSTRG.29171	R316_0.RI;R316_5.RI;R316_8.RI	chrAnn_random	+	BnaAnng26550D	GSBRNA2T00072057001	AT4G34000.2	ABF3	abscisic acid responsive elements-binding factor 3	Yes	At4g34000	AltP (2); IntronR (1);	1268235	32	synonym: F17I5.200; ABA-responsive element-binding protein / abscisic acid responsive elements-binding factor (ABRE) / ABA-responsive elements-binding factor (ABF3)
MSTRG.60364	R316_8.A3SS	chrCnn_random	-	BnaCnng00130D	GSBRNA2T00110725001	AT3G25150.2	AT3G25150	Nuclear transport factor 2 (NTF2) family protein with RNA binding (RRM-RBD-RNP motifs) domain	Yes	At3g25150	AltP (2);	958095	24	synonym: MJL12.17; nuclear transport factor 2 (NTF2) family protein / RNA recognition motif (RRM)-containing protein
MSTRG.49448	R316_0.A3SS	chrC06	+	BnaC06g24900D	GSBRNA2T00022164001	AT2G47170.1	ARF1A1C	Ras-related small GTP-binding family protein	No
MSTRG.3106	R316_0.RI;R316_5.RI	chrA02	-	BnaA02g07790D	GSBRNA2T00052767001	AT5G58200.2	MCK7.7	Calcineurin-like metallo-phosphoesterase superfamily protein	Yes	At5g58200	IntronR (2);	933059	21	synonym: MCK7.7; expressed protein
MSTRG.50315	R316_0.RI;S315_8.RI	chrC06	-	BnaC06g38390D	GSBRNA2T00147922001	AT1G79520.1	T8K14.6	Cation efflux family protein	Yes	At1g79520	IntronR (1);	8732531	10	synonym: T8K14.6; cation efflux family protein
MSTRG.20661	S315_0.A3SS;S315_8.A3SS	chrA08	-	BnaA08g21730D	GSBRNA2T00102833001	AT1G20620.1	CAT3	catalase 3	Yes	At1g20620	AltA (2); IntronR (3);	16920	1216	synonym: F2D10.40; catalase 3 (SEN2)
MSTRG.33759	R316_0.RI;R316_8.RI	chrC02	-	BnaC02g06970D	GSBRNA2T00065343001	AT5G17010.3	F2K13.160	Major facilitator superfamily protein	Yes	At5g17010	AltA (2); ExonS (1); IntronR (2);	19741856	13	synonym: F2K13.160; sugar transporter family protein
MSTRG.48464	R316_8.SE;R316_8.A5SS;S315_8.A5SS	chrC06	-	BnaC06g09170D	GSBRNA2T00147038001	AT2G18040.1	PIN1AT	peptidylprolyl cis/trans isomerase, NIMA-interacting 1	No
MSTRG.51686	S315_0.A3SS	chrC07	-	BnaC07g18020D	GSBRNA2T00093164001	AT5G44520.1	MFC16.20	NagB/RpiA/CoA transferase-like superfamily protein	Yes	At5g44520	IntronR (1);	8727449	8	synonym: MFC16.20; ribose 5-phosphate isomerase-related
MSTRG.37956	R316_5.RI	chrC03	-	BnaC03g26790D	GSBRNA2T00066154001	AT2G24680.2	F25P17.2	transcriptional factor B3 family protein	No
MSTRG.41442	S315_5.RI	chrC04	-	BnaC04g03380D	GSBRNA2T00002221001	AT2G44140.1	F6E13.27	Peptidase family C54 protein	Yes	At2g44140	AltA (2); IntronR (2);	2749288	36	synonym: F6E13.27; autophagy 4a (APG4a)
MSTRG.23284	S315_0.RI	chrA09	-	BnaA09g28540D	GSBRNA2T00074275001	AT1G14800.1	F10B6.21	Nucleic acid-binding, OB-fold-like protein	No
MSTRG.14633	R316_0.A3SS;R316_5.A3SS;R316_8.A3SS;R316_8.A3SS;S315_5.A3SS	chrA06	-	BnaA06g14770D	GSBRNA2T00043178001	AT1G20910.1	F9H16.11	ARID/BRIGHT DNA-binding domain-containing protein	No
MSTRG.65478	R316_0.RI	chrUnn_random	+	BnaUnng01310D	GSBRNA2T00051143001	NA	NA	NA	No
MSTRG.27177	R316_5.A3SS;R316_8.A3SS	chrA10	+	NA	NA	NA	NA	NA	No
MSTRG.22895	S315_8.A5SS	chrA09	+	BnaA09g23220D	GSBRNA2T00156426001	NA	NA	NA	No
MSTRG.54209	S315_8.A5SS	chrC08	-	BnaC08g06960D	GSBRNA2T00153348001	AT1G34350.1	F7P12.4	Tmem18;(source:Araport11)	No
MSTRG.45875	S315_5.A3SS	chrC05	-	BnaC05g19560D	GSBRNA2T00084499001	NA	NA	NA	No
MSTRG.22290	R316_8.A3SS;S315_0.A3SS;S315_8.A3SS	chrA09	+	BnaA09g14010D	GSBRNA2T00070529001	AT1G60930.1	RECQ4B	RECQ helicase L4B	No
MSTRG.62904	S315_5.A3SS	chrCnn_random	+	BnaCnng41820D	GSBRNA2T00039157001	AT5G67360.1	ARA12	Subtilase family protein	No
MSTRG.17268	S315_0.SE;S315_5.SE	chrA07	+	BnaA07g11320D	GSBRNA2T00112335001	AT1G20670.1	F2D10.15	DNA-binding bromodomain-containing protein	No
MSTRG.4360	R316_0.RI;R316_0.RI;R316_5.RI;R316_5.RI	chrA02	+	BnaA02g27780D	GSBRNA2T00072263001	AT3G26100.2	AT3G26100	Regulator of chromosome condensation (RCC1) family protein	Yes	At3g26100	IntronR (1);	635097	57	synonym: MPE11.29; regulator of chromosome condensation (RCC1) family protein
MSTRG.41116	S315_8.RI	chrC03_random	-	BnaC03g76360D	GSBRNA2T00039306001	AT4G39660.1	AGT2	alanine:glyoxylate aminotransferase 2	No
MSTRG.22604	R316_5.SE;R316_8.SE;S315_5.SE;S315_8.SE	chrA09	-	BnaA09g18680D	GSBRNA2T00117719001	AT2G01540.1	F2I9.16	Calcium-dependent lipid-binding (CaLB domain) family protein	No
MSTRG.6500	S315_5.RI	chrA03	-	BnaA03g23170D	GSBRNA2T00138725001	AT2G20960.1	pEARLI4	Arabidopsis phospholipase-like protein (PEARLI 4) family	No
MSTRG.910	R316_0.RI;R316_5.RI;R316_8.RI	chrA01	-	BnaA01g12920D	GSBRNA2T00072670001	AT4G23180.1	CRK10	cysteine-rich RLK (RECEPTOR-like protein kinase) 10	No
MSTRG.29553	S315_0.RI	chrAnn_random	+	BnaAnng31630D	GSBRNA2T00092809001	AT2G19110.1	HMA4	heavy metal atpase 4	No
MSTRG.40661	S315_0.SE;S315_5.SE;S315_8.SE	chrC03	+	BnaC03g69210D	GSBRNA2T00087616001	AT1G52590.1	F6D8.19	Putative thiol-disulphide oxidoreductase DCC	No
MSTRG.20200	R316_0.SE;R316_0.A5SS;R316_0.RI;R316_5.SE;R316_5.A5SS;R316_5.RI;R316_8.SE;R316_8.A5SS;R316_8.RI	chrA08	-	BnaA08g14950D	GSBRNA2T00027281001	AT4G35600.1	CST	Protein kinase superfamily protein	No
MSTRG.35080	R316_0.A5SS;R316_8.RI	chrC02	+	BnaC02g30140D	GSBRNA2T00029243001	AT3G16290.1	EMB2083	AAA-type ATPase family protein	No
MSTRG.39469	S315_5.SE	chrC03	-	BnaC03g50580D	GSBRNA2T00141648001	AT5G63780.1	SHA1	RING/FYVE/PHD zinc finger superfamily protein	No
MSTRG.1044	R316_5.RI;R316_8.RI	chrA01	-	BnaA01g14740D	GSBRNA2T00149663001	AT4G25440.1	ZFWD1	zinc finger WD40 repeat protein 1	Yes	At4g25440	IntronR (1);	12057163	4	synonym: T30C3.6; WD-40 repeat family protein / zfwd1 protein (ZFWD1)
MSTRG.41489	R316_0.MXE;R316_5.MXE;R316_8.MXE;R316_8.MXE;S315_0.MXE;S315_8.MXE	chrC04	+	BnaC04g04110D	GSBRNA2T00006148001	AT2G45240.1	MAP1A	methionine aminopeptidase 1A	Yes	At2g45240	IntronR (1);	496401	16	synonym: F4L23.25; methionyl aminopeptidase, putative / methionine aminopeptidase, putative / peptidase M, putative
MSTRG.48323	R316_5.SE	chrC06	+	BnaC06g06600D	GSBRNA2T00062314001	AT4G08500.1	MEKK1	MAPK/ERK kinase kinase 1	No
MSTRG.53343	R316_0.A5SS	chrC07	-	BnaC07g43920D	GSBRNA2T00099863001	AT4G11960.1	PGRL1B	PGR5-like B	Yes	At4g11960	AltD (2); IntronR (2);	8725866	14	synonym: F16J13.30; expressed protein
MSTRG.31566	R316_5.A3SS;R316_8.A3SS;S315_0.RI;S315_5.A3SS;S315_5.RI;S315_8.A3SS	chrC01	+	BnaC01g16330D	GSBRNA2T00116103001	AT4G24400.1	CIPK8	CBL-interacting protein kinase 8	No
MSTRG.25270	R316_0.MXE;R316_0.RI;R316_5.RI	chrA10	-	BnaA10g00220D	GSBRNA2T00150564001	AT1G01790.1	KEA1	K+ efflux antiporter 1	No
MSTRG.32522	R316_5.RI;R316_8.RI;S315_0.RI;S315_0.RI	chrC01	-	BnaC01g31800D	GSBRNA2T00006658001	NA	NA	NA	No
MSTRG.59434	R316_0.A5SS;S315_0.A5SS	chrC09	-	BnaC09g40970D	GSBRNA2T00094904001	AT5G16890.1	F2K13.40	Exostosin family protein	No
MSTRG.21690	R316_5.A3SS	chrA09	-	BnaA09g05610D	GSBRNA2T00094706001	AT5G61150.2	VIP4	leo1-like family protein	Yes	At5g61150	AltD (2);	9785138	10	synonym: MAF19.15; leo1-like family protein
MSTRG.62757	R316_5.RI;S315_8.A3SS	chrCnn_random	-	BnaCnng39200D	GSBRNA2T00035974001	NA	NA	NA	No
MSTRG.52993	R316_5.RI;S315_0.RI;S315_5.RI;S315_8.RI	chrC07	-	BnaC07g38000D	GSBRNA2T00157090001	AT4G23130.1	CRK5	cysteine-rich RLK (RECEPTOR-like protein kinase) 5	Yes	At4g23130	AltD (2);	13506748	6	synonym: F7H19.320; receptor-like protein kinase 6 (RLK6)
MSTRG.5431	S315_0.RI;S315_5.RI;S315_8.RI	chrA03	-	BnaA03g06980D	GSBRNA2T00003001001	AT5G18230.2	MRG7.19	transcription regulator NOT2/NOT3/NOT5 family protein	No
MSTRG.35372	R316_5.SE;R316_8.SE	chrC02	+	BnaC02g35090D	GSBRNA2T00082507001	AT2G03680.2	SPR1	spiral1	No
MSTRG.9935	R316_5.RI	chrA04	+	BnaA04g12460D	GSBRNA2T00090221001	AT2G34770.1	FAH1	fatty acid hydroxylase 1	No
MSTRG.35267	R316_0.A5SS;R316_5.A5SS;R316_8.A5SS	chrC02	+	NA	NA	NA	NA	NA	No
MSTRG.26035	R316_0.SE	chrA10	+	BnaA10g11370D	GSBRNA2T00065652001	AT5G57320.1	VLN5	villin, putative	No
MSTRG.48590	R316_0.SE	chrC06	-	BnaC06g11520D	GSBRNA2T00122589001	AT4G14965.1	MAPR4	membrane-associated progesterone binding protein 4	Yes	At4g14965	IntronR (1);	5846160	10	synonym: FCAALL.75; cytochrome b5 domain-containing protein
MSTRG.8457	R316_8.A3SS	chrA03	+	BnaA03g51020D	GSBRNA2T00092704001	AT1G73700.1	F25P22.12	MATE efflux family protein	No
MSTRG.19704	S315_0.A3SS;S315_5.A3SS;S315_8.A3SS	chrA08	+	BnaA08g07200D	GSBRNA2T00073632001	AT5G35170.1	T25C13.50	adenylate kinase family protein	No
MSTRG.27889	R316_0.RI	chrAnn_random	-	BnaAnng07220D	GSBRNA2T00076677001	AT5G47020.1	MQD22.16	MraZ;(source:Araport11)	Yes	At5g47020	AltA (2);	8690497	15	synonym: MQD22.16; glycine-rich protein
MSTRG.7266	R316_5.RI	chrA03	+	NA	NA	NA	NA	NA	No
MSTRG.24655	R316_0.MXE;R316_0.RI;R316_8.MXE;R316_8.MXE;S315_0.RI	chrA09	-	BnaA09g48640D	GSBRNA2T00122269001	AT1G08930.2	ERD6	Major facilitator superfamily protein	Yes	At1g08930	IntronR (2);	1158727	38	synonym: F7G19.19; early-responsive to dehydration stress protein (ERD6) / sugar transporter family protein
MSTRG.47519	S315_0.A3SS;S315_8.A3SS	chrC05	-	BnaC05g45310D	GSBRNA2T00120098001	AT3G06510.1	SFR2	Glycosyl hydrolase superfamily protein	Yes	At3g06510	AltA (2); IntronR (2);	1268612	38	synonym: F5E6.16; glycosyl hydrolase family 1 protein
MSTRG.39918	R316_0.A5SS;R316_0.RI;R316_5.A5SS;R316_5.RI;R316_8.A5SS;R316_8.RI	chrC03	-	BnaC03g58160D	GSBRNA2T00049982001	AT1G27900.1	F13K9.28	RNA helicase family protein	No
MSTRG.23369	R316_0.A3SS;R316_5.A3SS;S315_0.A3SS	chrA09	+	BnaA09g29720D	GSBRNA2T00090700001	AT1G24160.2	F3I6.9	triadin;(source:Araport11)	No
MSTRG.14737	R316_5.RI	chrA06	-	BnaA06g16150D	GSBRNA2T00125390001	AT3G49120.1	PRXCB	peroxidase CB	No
MSTRG.52250	S315_0.SE;S315_5.SE	chrC07	-	BnaC07g26390D	GSBRNA2T00142997001	NA	NA	NA	No
MSTRG.44925	R316_0.SE;R316_5.SE;R316_5.SE;R316_8.SE	chrC05	+	BnaC05g05550D	GSBRNA2T00100654001	AT1G07890.8	APX1	ascorbate peroxidase 1	Yes	At1g07890	AltA (2); AltD (3); ExonS (2); IntronR (2);	16172	319	synonym: F24B9.2; L-ascorbate peroxidase 1, cytosolic (APX1)
MSTRG.32368	R316_0.MXE;R316_0.MXE;R316_5.MXE;R316_8.MXE	chrC01	+	BnaC01g28380D	GSBRNA2T00054919001	AT1G59820.1	ALA3	aminophospholipid ATPase 3	No
MSTRG.53079	R316_5.RI;R316_8.RI	chrC07	-	BnaC07g39330D	GSBRNA2T00154486001	AT4G25090.1	F24A6.3	Riboflavin synthase-like superfamily protein	No
MSTRG.49559	R316_0.RI	chrC06	-	BnaC06g26960D	GSBRNA2T00067542001	AT1G65020.1	AT1G65020	plasma protein;(source:Araport11)	Yes	At1g65020	IntronR (1);	5845610	16	synonym: F13O11.31; expressed protein
MSTRG.17622	S315_5.RI;S315_8.RI	chrA07	-	BnaA07g16580D	GSBRNA2T00098767001	AT3G54950.1	pPLAIIIbeta	patatin-like protein 6	No
MSTRG.20091	S315_8.MXE	chrA08	+	BnaA08g13240D	GSBRNA2T00078755001	AT4G30060.1	F6G3.90	Core-2/I-branching beta-1,6-N-acetylglucosaminyltransferase family protein	No
MSTRG.39922	S315_0.A5SS;S315_5.A3SS;S315_5.A5SS;S315_8.A5SS	chrC03	-	BnaC03g58200D	GSBRNA2T00049977001	AT1G27960.1	ECT9	evolutionarily conserved C-terminal region 9	No
MSTRG.55434	S315_5.RI;S315_8.RI	chrC08	-	BnaC08g26470D	GSBRNA2T00072625001	AT3G55560.1	AGF2	AT-hook protein of GA feedback 2	No
MSTRG.12991	S315_0.MXE;S315_5.MXE;S315_8.MXE	chrA05	+	BnaA05g29100D	GSBRNA2T00080673001	AT3G09320.1	AT3G09320	DHHC-type zinc finger family protein	No
MSTRG.36712	R316_5.RI	chrC03	+	BnaC03g08050D	GSBRNA2T00140588001	AT5G16840.3	BPA1	binding partner of acd11 1	Yes	At5g16840	AltA (4); IntronR (1);	935057	58	synonym: F5E19.180; RNA recognition motif (RRM)-containing protein
MSTRG.558	S315_0.RI;S315_0.RI;S315_5.RI;S315_5.RI;S315_8.RI	chrA01	+	BnaA01g07610D	GSBRNA2T00091362001	AT4G29220.1	PFK1	phosphofructokinase 1	Yes	At4g29220	AltA (2); IntronR (1);	2393192	33	synonym: F17A13.40; phosphofructokinase family protein
MSTRG.25273	R316_0.A3SS;R316_5.A3SS;R316_8.A3SS	chrA10	+	BnaA10g00270D	GSBRNA2T00150559001	AT1G01725.1	AT1G01725	adenylosuccinate synthetase;(source:Araport11)	No
MSTRG.39027	S315_5.SE	chrC03	-	BnaC03g43750D	GSBRNA2T00158299001	AT3G24460.1	AT3G24460	Serinc-domain containing serine and sphingolipid biosynthesis protein	No
MSTRG.44318	R316_0.RI;R316_5.RI;R316_8.RI	chrC04_random	-	BnaC04g52580D	GSBRNA2T00097545001	AT2G42790.1	CSY3	citrate synthase 3	No
MSTRG.64609	S315_8.A5SS	chrCnn_random	-	BnaCnng69150D	GSBRNA2T00005076001	AT3G16630.2	KINESIN-13A	P-loop containing nucleoside triphosphate hydrolases superfamily protein	Yes	At3g16630	AltA (2);	935705	69	synonym: MGL6.9; kinesin motor family protein
MSTRG.37927	S315_0.A3SS;S315_0.A3SS;S315_0.A5SS;S315_0.RI;S315_5.A3SS;S315_5.A3SS;S315_5.A5SS;S315_8.A3SS;S315_8.RI	chrC03	+	BnaC03g26380D	GSBRNA2T00101667001	NA	NA	NA	No
MSTRG.29874	S315_0.A3SS;S315_0.A5SS	chrAnn_random	-	BnaAnng35580D	GSBRNA2T00008564001	AT2G21660.2	GRP7	cold, circadian rhythm, and rna binding 2	Yes	At2g21660	AltP (2); AltD (3); IntronR (5);	16300	335	synonym: F2G1.4; glycine-rich RNA-binding protein (GRP7)
MSTRG.50045	S315_5.RI	chrC06	-	BnaC06g34320D	GSBRNA2T00103415001	AT1G73360.1	HDG11	homeodomain GLABROUS 11	No
MSTRG.37075	R316_8.RI;S315_8.RI	chrC03	-	BnaC03g13250D	GSBRNA2T00060738001	AT5G56870.1	BGAL4	beta-galactosidase 4	No
MSTRG.40179	S315_0.A3SS;S315_0.RI;S315_8.A3SS;S315_8.RI	chrC03	+	BnaC03g61880D	GSBRNA2T00058494001	AT4G36690.1	ATU2AF65A	U2 snRNP auxilliary factor, large subunit, splicing factor	Yes	At4g36690	AltA (2); IntronR (2);	933591	54	synonym: AP22.29; U2 snRNP auxiliary factor large subunit, putative
MSTRG.19534	R316_5.RI	chrA08	-	BnaA08g04480D	GSBRNA2T00059793001	AT1G43190.2	PTB3	polypyrimidine tract-binding protein 3	No
MSTRG.20038	S315_0.A3SS;S315_5.A3SS;S315_5.A5SS;S315_8.A3SS	chrA08	-	BnaA08g12480D	GSBRNA2T00021870001	AT4G31430.2	(Japanese for nucleus) 4	flocculation protein;(source:Araport11)	Yes	At4g31430	AltA (2);	2048734	20	synonym: F8F16.250; expressed protein
MSTRG.52856	R316_0.A3SS;R316_0.A3SS;R316_5.A3SS;S315_0.A3SS;S315_0.A3SS;S315_5.A3SS;S315_5.A3SS;S315_8.A3SS;S315_8.A3SS	chrC07	-	BnaC07g35700D	GSBRNA2T00112622001	AT4G19110.2	T18B16.80	Protein kinase superfamily protein	Yes	At4g19110	AltA (2); IntronR (1);	1109710	40	synonym: T18B16.80; protein kinase, putative
MSTRG.38031	R316_0.RI	chrC03	-	BnaC03g27780D	GSBRNA2T00055906001	AT5G50350.1	MXI22.6	hypothetical protein;(source:Araport11)	No
MSTRG.12410	R316_0.SE;R316_8.SE;S315_0.SE;S315_5.RI	chrA05	+	BnaA05g20710D	GSBRNA2T00091724001	AT1G33970.5	F12G12.21	P-loop containing nucleoside triphosphate hydrolases superfamily protein	Yes	At1g33970	AltD (2); IntronR (3);	2393714	10	synonym: F12G12.21; avirulence-responsive protein, putative / avirulence induced gene protein, putative / AIG protein, putative
MSTRG.587	S315_5.SE	chrA01	-	BnaA01g08140D	GSBRNA2T00058126001	AT4G28760.2	TRM20	Protein of unknown function (DUF3741)	Yes	At4g28760	ExonS (1);	7612003	9	synonym: F16A16.130; expressed protein
MSTRG.40257	S315_0.RI	chrC03	+	BnaC03g63070D	GSBRNA2T00001559001	AT4G19160.3	T18B16.130	transglutaminase family protein;(source:Araport11)	Yes	At4g19160	AltA (2); AltP (2); AltD (2); IntronR (2);	502002	43	synonym: T18B16.130; expressed protein
MSTRG.17356	S315_8.A3SS	chrA07	-	BnaA07g12680D	GSBRNA2T00081656001	AT5G66290.1	K1L20.7	hypothetical protein;(source:Araport11)	No
MSTRG.33015	R316_5.A5SS	chrC01	-	BnaC01g39160D	GSBRNA2T00018597001	AT5G37030.1	K15O15.6	P-loop containing nucleoside triphosphate hydrolases superfamily protein	No
MSTRG.36711	S315_5.RI;S315_8.RI	chrC03	-	BnaC03g08040D	GSBRNA2T00140587001	AT5G16830.1	SYP21	syntaxin of plants 21	No
MSTRG.20808	S315_8.A3SS	chrA08	+	BnaA08g23890D	GSBRNA2T00103084001	AT1G15350.1	F9L1.29	DUF4050 family protein;(source:Araport11)	Yes	At1g15350	AltA (4);	937630	28	synonym: F9L1.29; expressed protein
MSTRG.21857	R316_5.RI;S315_0.RI	chrA09	+	BnaA09g08020D	GSBRNA2T00005646001	AT5G66210.1	CPK28	calcium-dependent protein kinase 28	Yes	At5g66210	ExonS (1); IntronR (1);	9781230	21	synonym: K2A18.29; calcium-dependent protein kinase family protein / CDPK family protein
MSTRG.21454	S315_8.SE	chrA09	-	BnaA09g01570D	GSBRNA2T00091296001	AT4G03430.1	EMB2770	pre-mRNA splicing factor-related	No
MSTRG.10714	R316_5.SE	chrA04	-	BnaA04g24530D	GSBRNA2T00088600001	AT2G42490.1	MHK10.21	Copper amine oxidase family protein	No
MSTRG.41812	R316_8.RI	chrC04	+	BnaC04g09400D	GSBRNA2T00141221001	AT2G35680.1	T20F21.13	Phosphotyrosine protein phosphatases superfamily protein	Yes	At2g35680	IntronR (1);	757722	51	synonym: T20F21.13; dual specificity protein phosphatase family protein
MSTRG.24564	R316_0.MXE;R316_5.MXE;R316_8.MXE;S315_0.MXE;S315_5.MXE;S315_5.MXE;S315_8.MXE	chrA09	-	BnaA09g47190D	GSBRNA2T00035422001	AT1G12360.1	KEU	Sec1/munc18-like (SM) proteins superfamily	No
MSTRG.61858	S315_8.SE	chrCnn_random	-	BnaCnng24540D	GSBRNA2T00008695001	AT5G61865.1	AT5G61865	hypothetical protein;(source:Araport11)	No
MSTRG.11439	R316_0.RI;R316_5.RI;R316_8.RI	chrA05	-	BnaA05g06000D	GSBRNA2T00116843001	AT2G39340.1	SAC3A	SAC3/GANP/Nin1/mts3/eIF-3 p25 family	Yes	At2g39340	IntronR (2);	509075	33	synonym: T16B24.2; SAC3/GANP family protein
MSTRG.29093	R316_8.A5SS;R316_8.RI;S315_8.RI	chrAnn_random	-	BnaAnng25420D	GSBRNA2T00067581001	NA	NA	NA	No
MSTRG.65475	S315_8.A3SS	chrUnn_random	+	BnaUnng01270D	GSBRNA2T00050932001	AT3G29400.1	EXO70E1	exocyst subunit exo70 family protein E1	No
MSTRG.956	S315_0.RI	chrA01	+	BnaA01g13530D	GSBRNA2T00087820001	AT4G23910.2	T32A16.80	hypothetical protein;(source:Araport11)	Yes	At4g23910	AltD (2); IntronR (2);	2759294	14	synonym: T32A16.80; expressed protein
MSTRG.33955	R316_0.RI;R316_5.RI;R316_8.RI;S315_0.RI;S315_5.RI	chrC02	+	BnaC02g10410D	GSBRNA2T00115056001	AT5G58950.1	K19M22.20	Protein kinase superfamily protein	No
MSTRG.41857	R316_8.A5SS;R316_8.RI	chrC04	-	BnaC04g10130D	GSBRNA2T00141328001	AT3G07900.1	AT3G07900	O-fucosyltransferase family protein	No
MSTRG.33954	R316_5.A3SS	chrC02	+	BnaC02g10400D	GSBRNA2T00115057001	AT5G58970.1	UCP2	uncoupling protein 2	Yes	At5g58970	AltA (2); IntronR (4);	4063006	20	synonym: K19M22.21; uncoupling protein (UCP2)
MSTRG.24591	S315_0.A5SS;S315_5.A5SS;S315_8.A5SS	chrA09	-	BnaA09g47610D	GSBRNA2T00057394001	AT1G11650.2	RBP45B	RNA-binding (RRM/RBD/RNP motifs) family protein	Yes	At1g11650	ExonS (2);	438309	98	synonym: F25C20.21; RNA-binding protein 45 (RBP45), putative
MSTRG.56957	S315_8.A5SS	chrC09	+	BnaC09g00370D	GSBRNA2T00018259001	AT4G02990.1	BSM	Mitochondrial transcription termination factor family protein	No
MSTRG.5944	R316_0.A5SS;R316_0.RI;R316_5.A5SS;R316_5.RI;R316_5.RI;R316_8.A5SS;R316_8.RI	chrA03	-	BnaA03g14960D	GSBRNA2T00142019001	AT2G32400.1	GLR5	glutamate receptor 5	No
MSTRG.6861	R316_0.RI;R316_8.RI;S315_5.RI;S315_8.RI	chrA03	-	BnaA03g28120D	GSBRNA2T00112016001	AT3G02800.1	PFA-DSP3	Tyrosine phosphatase family protein	Yes	At3g02800	IntronR (2);	14580257	4	synonym: F13E7.26; tyrosine specific protein phosphatase family protein
MSTRG.4468	S315_8.A5SS	chrA02	-	BnaA02g29720D	GSBRNA2T00080082001	AT3G29160.2	KIN11	SNF1 kinase homolog 11	Yes	At3g29160	AltA (2);	1729443	19	synonym: MXE2.18; Snf1-related protein kinase (KIN11)
MSTRG.46302	R316_5.RI	chrC05	-	BnaC05g26280D	GSBRNA2T00013172001	AT4G36250.1	ALDH3F1	aldehyde dehydrogenase 3F1	No
MSTRG.289	R316_8.MXE;S315_5.MXE;S315_5.MXE;S315_8.MXE	chrA01	+	BnaA01g03640D	GSBRNA2T00121216001	AT4G33200.3	XI-I	myosin, putative	No
MSTRG.6256	R316_0.A3SS	chrA03	-	BnaA03g19550D	GSBRNA2T00058392001	AT2G41680.1	NTRC	NADPH-dependent thioredoxin reductase C	Yes	At2g41680	AltA (2); AltD (2);	2757358	37	synonym: T32G6.20; thioredoxin reductase, putative / NADPH-dependent thioredoxin reductase, putative
MSTRG.35553	S315_0.A5SS	chrC02	+	BnaC02g38240D	GSBRNA2T00059222001	AT3G30841.1	MJI6.21	Cofactor-independent phosphoglycerate mutase	Yes	At3g30841	IntronR (2);	18176216	7	synonym: MJI6.21; 2,3-biphosphoglycerate-independent phosphoglycerate mutase-related / phosphoglyceromutase-related
MSTRG.59187	S315_0.RI	chrC09	+	BnaC09g37150D	GSBRNA2T00094349001	AT2G40550.1	ETG1	E2F target gene 1	Yes	At2g40550	AltD (2);	8734160	8	synonym: T2P4.10; expressed protein
MSTRG.52014	R316_0.SE;R316_5.SE;R316_8.SE;S315_0.SE;S315_5.SE;S315_8.SE	chrC07	-	BnaC07g23010D	GSBRNA2T00139209001	AT3G25840.1	AT3G25840	Protein kinase superfamily protein	Yes	At3g25840	ExonS (1);	5842365	13	synonym: K9I22.6; protein kinase family protein
MSTRG.34045	R316_5.A5SS;R316_5.RI;R316_8.RI;R316_8.RI	chrC02	-	BnaC02g12030D	GSBRNA2T00053102001	AT5G56870.1	BGAL4	beta-galactosidase 4	No
MSTRG.46929	R316_8.RI	chrC05	-	BnaC05g37810D	GSBRNA2T00020116001	AT3G15430.2	AT3G15430	Regulator of chromosome condensation (RCC1) family protein	No
MSTRG.47788	R316_0.RI;R316_5.RI;R316_8.RI	chrC05_random	+	BnaC05g49630D	GSBRNA2T00030203001	AT1G14040.1	F7A19.13	EXS (ERD1/XPR1/SYG1) family protein	No
MSTRG.53515	R316_8.SE	chrC07	+	BnaC07g46700D	GSBRNA2T00100207001	AT4G37680.2	HHP4	heptahelical protein 4	No
MSTRG.50063	R316_5.RI;R316_8.RI;S315_0.RI	chrC06	+	BnaC06g34600D	GSBRNA2T00103452001	AT1G73750.1	F25P22.17	Uncharacterised conserved protein UCP031088, alpha/beta hydrolase	Yes	At1g73750	AltD (2);	511179	16	synonym: F25P22.17; expressed protein
MSTRG.29561	R316_0.RI;R316_5.RI;R316_8.RI	chrAnn_random	+	BnaAnng31750D	GSBRNA2T00093061001	AT5G47100.1	CBL9	calcineurin B-like protein 9	No
MSTRG.12198	R316_5.RI;R316_8.RI;S315_0.RI;S315_5.RI;S315_8.RI	chrA05	+	BnaA05g17490D	GSBRNA2T00023941001	AT2G47800.1	ABCC4	multidrug resistance-associated protein 4	No
MSTRG.28440	R316_5.A3SS;R316_5.RI	chrAnn_random	-	BnaAnng15770D	GSBRNA2T00025498001	AT1G07110.1	F2KP	fructose-2,6-bisphosphatase	No
MSTRG.52352	R316_0.RI;R316_5.RI;R316_8.RI;S315_0.RI;S315_5.RI;S315_8.RI	chrC07	-	BnaC07g27830D	GSBRNA2T00133807001	AT5G27380.1	GSH2	glutathione synthetase 2	No
MSTRG.23351	S315_5.A3SS;S315_8.A3SS	chrA09	+	BnaA09g29430D	GSBRNA2T00090663001	AT4G30990.1	F6I18.5	ARM repeat superfamily protein	No
MSTRG.48666	S315_8.SE	chrC06	-	BnaC06g12580D	GSBRNA2T00063195001	AT5G39510.1	SGR4	Vesicle transport v-SNARE family protein	No
MSTRG.55638	R316_0.SE;R316_0.A3SS;R316_0.RI;R316_5.SE;R316_5.A3SS;R316_5.RI;R316_8.SE;R316_8.A3SS;R316_8.RI	chrC08	-	BnaC08g29490D	GSBRNA2T00155676001	AT3G58750.1	CSY2	citrate synthase 2	No
MSTRG.38387	R316_8.RI	chrC03	-	BnaC03g33110D	GSBRNA2T00153664001	AT3G02750.2	F13E7.31	Protein phosphatase 2C family protein	Yes	At3g02750	IntronR (2);	906047	33	synonym: F13E7.31; protein phosphatase 2C family protein / PP2C family protein
MSTRG.4757	R316_0.RI;R316_5.RI	chrA02	-	BnaA02g34200D	GSBRNA2T00047495001	AT5G64410.1	OPT4	oligopeptide transporter 4	No
MSTRG.57996	R316_5.A3SS;S315_5.A3SS	chrC09	-	BnaC09g16700D	GSBRNA2T00100790001	AT2G23840.1	T29E15.4	HNH endonuclease	No
MSTRG.42853	S315_0.RI;S315_5.RI;S315_8.RI	chrC04	+	BnaC04g27680D	GSBRNA2T00101113001	NA	NA	NA	No
MSTRG.34592	R316_0.RI;R316_5.MXE;R316_8.RI	chrC02	+	NA	NA	NA	NA	NA	No
MSTRG.28247	R316_0.A3SS;R316_0.RI;R316_5.A3SS;R316_5.RI;S315_0.A3SS;S315_0.RI;S315_5.A3SS;S315_5.RI	chrAnn_random	-	BnaAnng12720D	GSBRNA2T00011328001	AT2G47510.2	FUM1	fumarase 1	No
MSTRG.16635	R316_0.SE;R316_0.A5SS;R316_5.A5SS;R316_5.RI;R316_8.RI	chrA07	+	NA	NA	NA	NA	NA	No
MSTRG.1455	R316_5.RI	chrA01	+	BnaA01g20470D	GSBRNA2T00138535001	AT3G48750.1	CDC2	cell division control 2	No
MSTRG.55440	S315_0.RI;S315_5.RI;S315_8.RI	chrC08	+	BnaC08g26590D	GSBRNA2T00072609001	AT3G55640.1	AT3G55640	Mitochondrial substrate carrier family protein	No
MSTRG.58056	R316_8.RI	chrC09	-	BnaC09g17880D	GSBRNA2T00063125001	AT5G44100.1	ckl7	casein kinase I-like 7	No
MSTRG.49710	R316_8.MXE;S315_8.MXE	chrC06	+	BnaC06g29120D	GSBRNA2T00113057001	AT1G67950.3	T23K23.20	RNA-binding (RRM/RBD/RNP motifs) family protein	Yes	At1g67950	AltA (2); IntronR (2);	406703	17	synonym: T23K23.20; RNA recognition motif (RRM)-containing protein
MSTRG.47022	S315_0.SE	chrC05	-	BnaC05g38280D	GSBRNA2T00106200001	AT3G15350.2	AT3G15350	Core-2/I-branching beta-1,6-N-acetylglucosaminyltransferase family protein	Yes	At3g15350	IntronR (1);	906488	12	synonym: K7L4.15; glycosyltransferase family 14 protein / core-2/I-branching enzyme family protein
MSTRG.28692	R316_0.A3SS	chrAnn_random	-	BnaAnng19630D	GSBRNA2T00042517001	AT3G51830.1	SAC8	SAC domain-containing protein 8	No
MSTRG.20726	R316_8.A3SS;S315_0.A3SS	chrA08	+	BnaA08g22670D	GSBRNA2T00102939001	AT1G18335.1	AT1G18335	Acyl-CoA N-acyltransferases (NAT) superfamily protein	No
MSTRG.62228	R316_5.RI	chrCnn_random	+	BnaCnng30830D	GSBRNA2T00019869001	AT5G62570.2	CBP60a	Calmodulin binding protein-like	Yes	At5g62570	IntronR (1);	907002	21	synonym: K19B1.18; calmodulin-binding protein
MSTRG.7208	S315_0.RI	chrA03	+	BnaA03g32620D	GSBRNA2T00137726001	AT3G13062.1	AT3G13062	Polyketide cyclase/dehydrase and lipid transport superfamily protein	Yes	At3g13062	AltD (2);	8689596	24	synonym: MGH6.17; expressed protein
MSTRG.8188	S315_0.RI	chrA03	+	BnaA03g47040D	GSBRNA2T00049002001	AT4G24970.1	F13M23.110	Histidine kinase-, DNA gyrase B-, and HSP90-like ATPase family protein	No
MSTRG.59527	R316_5.SE	chrC09	+	BnaC09g42350D	GSBRNA2T00035225001	AT5G14250.1	COP13	Proteasome component (PCI) domain protein	Yes	At5g14250	IntronR (1);	936565	25	synonym: F18O22.40; COP9 signalosome complex subunit 3 / CSN complex subunit 3 (CSN3) / FUSCA protein (FUS11)
MSTRG.1247	R316_0.A5SS;R316_5.A5SS;R316_8.A5SS	chrA01	+	BnaA01g17580D	GSBRNA2T00051660001	AT4G16180.2	DL4130C	transmembrane protein;(source:Araport11)	No
MSTRG.21315	S315_8.A3SS	chrA08_random	-	BnaA08g31510D	GSBRNA2T00004744001	AT1G14670.1	F10B6.3	Endomembrane protein 70 protein family	No
MSTRG.49371	S315_8.RI	chrC06	-	BnaC06g23560D	GSBRNA2T00049083001	AT1G73480.1	T9L24.33	alpha/beta-Hydrolases superfamily protein	No
MSTRG.44543	S315_0.RI;S315_5.RI;S315_8.RI	chrC04_random	-	BnaC04g56630D	GSBRNA2T00014089001	AT2G38430.1	T19C21.8	hypothetical protein;(source:Araport11)	No
MSTRG.21658	R316_0.RI	chrA09	-	BnaA09g05130D	GSBRNA2T00094758001	AT5G23810.1	AAP7	amino acid permease 7	No
MSTRG.33288	S315_5.RI	chrC01_random	+	NA	NA	NA	NA	NA	No
MSTRG.61075	S315_8.MXE	chrCnn_random	-	BnaCnng11120D	GSBRNA2T00080172001	AT2G38860.2	YLS5	Class I glutamine amidotransferase-like superfamily protein	Yes	At2g38860	AltA (2);	558170	24	synonym: T7F6.3; proteaseI (pfpI)-like protein (YLS5)
MSTRG.25770	R316_0.RI;R316_5.RI	chrA10	+	BnaA10g07550D	GSBRNA2T00110246001	AT5G52200.1	I-2	phosphoprotein phosphatase inhibitors	No
MSTRG.40724	S315_0.RI;S315_5.RI;S315_8.A5SS;S315_8.RI	chrC03	+	BnaC03g70030D	GSBRNA2T00032591001	AT2G26780.1	F18A8.15	ARM repeat superfamily protein	Yes	At2g26780	IntronR (1);	8726345	12	synonym: F18A8.15; expressed protein
MSTRG.42790	S315_5.A3SS	chrC04	-	BnaC04g26540D	GSBRNA2T00071052001	AT1G29120.5	AT1G29130	Hydrolase-like protein family	Yes	At1g29120	AltA (2); IntronR (2);	460478	25	synonym: F28N24.29; expressed protein
MSTRG.15824	R316_8.RI	chrA06	+	BnaA06g31470D	GSBRNA2T00144573001	AT3G28470.1	TDF1	Duplicated homeodomain-like superfamily protein	No
MSTRG.36068	R316_0.SE;R316_0.SE;R316_0.MXE;S315_0.SE;S315_0.MXE;S315_5.SE	chrC02_random	-	BnaC02g46860D	GSBRNA2T00004011001	AT4G17310.1	DL4690C	hypothetical protein;(source:Araport11)	Yes	At4g17310	AltD (2); IntronR (2);	15292856	10	synonym: FCAALL.398; expressed protein
MSTRG.23672	S315_5.MXE;S315_8.MXE	chrA09	+	BnaA09g34210D	GSBRNA2T00129548001	AT3G54280.2	RGD3	DNA binding;ATP binding;nucleic acid binding;binding;helicases;ATP binding;DNA binding;helicases	No
MSTRG.46313	S315_0.A3SS;S315_0.RI	chrC05	-	BnaC05g26490D	GSBRNA2T00124167001	AT1G50430.1	DWF5	Ergosterol biosynthesis ERG4/ERG24 family	Yes	At1g50430	AltD (2);	10277730	58	synonym: F11F12.21; 7-dehydrocholesterol reductase / 7-DHC reductase / sterol delta-7-reductase (ST7R) / dwarf5 protein (DWF5)
MSTRG.1005	S315_5.SE;S315_5.SE;S315_5.A5SS	chrA01	-	BnaA01g14100D	GSBRNA2T00056346001	AT4G24740.1	FC2	FUS3-complementing gene 2	Yes	At4g24740	ExonS (3);	601788	12	synonym: F22K18.60; protein kinase (AFC2)
MSTRG.32070	R316_8.RI;S315_5.A5SS;S315_5.RI;S315_8.RI	chrC01	+	BnaC01g23810D	GSBRNA2T00035353001	AT3G50660.1	DWF4	Cytochrome P450 superfamily protein	No
MSTRG.35737	R316_8.A3SS;S315_5.A3SS	chrC02	+	BnaC02g41030D	GSBRNA2T00120289001	AT3G24255.1	AT3G24255	RNA-directed DNA polymerase (reverse transcriptase)-related family protein	No
MSTRG.44178	R316_0.A3SS;R316_5.A3SS;R316_8.A3SS	chrC04	+	BnaC04g50480D	GSBRNA2T00037294001	AT2G45810.1	F4I18.21	DEA(D/H)-box RNA helicase family protein	No
MSTRG.61657	R316_5.RI;R316_5.RI;R316_5.RI;S315_5.RI;S315_8.RI	chrCnn_random	+	BnaCnng21090D	GSBRNA2T00003852001	NA	NA	NA	No
MSTRG.35630	R316_0.MXE;R316_0.MXE;R316_0.MXE;R316_0.A3SS;R316_5.MXE;R316_5.A3SS;R316_8.MXE;S315_0.MXE;S315_0.MXE;S315_0.A3SS;S315_5.MXE;S315_5.MXE;S315_8.MXE;S315_8.MXE	chrC02	+	BnaC02g39630D	GSBRNA2T00028880001	AT5G27150.1	NHX1	Na+/H+ exchanger 1	No
MSTRG.18496	S315_0.RI;S315_5.RI;S315_8.RI	chrA07	+	BnaA07g29130D	GSBRNA2T00102445001	AT1G71090.1	F23N20.8	Auxin efflux carrier family protein	No
MSTRG.43955	S315_5.RI	chrC04	-	BnaC04g46760D	GSBRNA2T00155175001	AT2G39960.1	T28M21.12	Microsomal signal peptidase 25 kDa subunit (SPC25)	No
MSTRG.53853	S315_5.A3SS	chrC08	+	BnaC08g00800D	GSBRNA2T00145280001	NA	NA	NA	No
MSTRG.16878	S315_0.SE;S315_0.SE;S315_8.SE;S315_8.SE	chrA07	+	BnaA07g05410D	GSBRNA2T00128240001	AT3G45580.1	AT3G45580	RING/U-box protein with C6HC-type zinc finger	No
MSTRG.33423	R316_8.A3SS	chrC02	-	BnaC02g00690D	GSBRNA2T00068966001	AT5G09810.1	ACT7	actin 7	Yes	At5g09810	AltA (2);	315314	373	synonym: MYH9.2; actin 7 (ACT7) / actin 2
MSTRG.46375	R316_8.RI;R316_8.RI;S315_5.RI	chrC05	+	BnaC05g27830D	GSBRNA2T00106442001	NA	NA	NA	No
MSTRG.16630	R316_5.RI	chrA07	+	BnaA07g01650D	GSBRNA2T00092726001	AT3G48800.1	AT3G48800	Sterile alpha motif (SAM) domain-containing protein	No
MSTRG.10669	R316_0.A3SS;R316_5.A3SS;R316_5.A3SS;R316_8.A3SS	chrA04	+	BnaA04g23690D	GSBRNA2T00123250001	AT2G41070.2	EEL	Basic-leucine zipper (bZIP) transcription factor family protein	Yes	At2g41070	AltD (2); IntronR (2);	8732969	23	synonym: T3K9.16; basic leucine zipper transcription factor (BZIP12)
MSTRG.12676	R316_8.RI;S315_8.RI	chrA05	-	BnaA05g24730D	GSBRNA2T00104824001	AT3G14840.2	LIK1	Leucine-rich repeat transmembrane protein kinase	No
MSTRG.29778	S315_0.A3SS;S315_5.A3SS	chrAnn_random	-	BnaAnng34970D	GSBRNA2T00007339001	AT2G36250.2	FTSZ2-1	Tubulin/FtsZ family protein	Yes	At2g36250	AltD (2);	683524	20	synonym: F2H17.14; chloroplast division protein FtsZ (FtsZ2-1)
MSTRG.46909	R316_5.RI;S315_5.SE;S315_8.SE;S315_8.SE	chrC05	+	BnaC05g36720D	GSBRNA2T00076072001	AT3G16520.3	UGT88A1	UDP-glucosyl transferase 88A1	No
MSTRG.3701	R316_8.RI	chrA02	-	BnaA02g16610D	GSBRNA2T00088009001	AT1G73980.1	AtTTM1	Phosphoribulokinase / Uridine kinase family	No
MSTRG.55550	R316_0.A5SS;R316_5.A5SS;R316_8.A5SS;S315_0.A5SS;S315_5.A5SS;S315_8.A5SS	chrC08	+	BnaC08g28200D	GSBRNA2T00155843001	AT3G57280.1	AT3G57280	Transmembrane proteins 14C	No
MSTRG.25465	R316_5.A3SS;R316_5.A3SS;R316_5.RI	chrA10	-	BnaA10g02940D	GSBRNA2T00150233001	AT1G04830.1	F13M7.18	Ypt/Rab-GAP domain of gyp1p superfamily protein	Yes	At1g04830	AltA (3); IntronR (1);	8696997	13	synonym: F13M7.18; RabGAP/TBC domain-containing protein
MSTRG.17252	S315_0.A5SS;S315_5.A5SS;S315_8.A5SS	chrA07	-	BnaA07g11130D	GSBRNA2T00112308001	AT1G21000.1	F9H16.1	PLATZ transcription factor family protein	Yes	At1g21000	IntronR (2);	906001	43	synonym: F9H16.1; zinc-binding family protein
MSTRG.11691	R316_0.RI	chrA05	+	BnaA05g09930D	GSBRNA2T00095259001	AT2G33735.1	AT2G33735	Chaperone DnaJ-domain superfamily protein	No
MSTRG.38710	S315_0.A3SS;S315_0.A3SS;S315_5.A3SS;S315_5.A3SS;S315_8.A3SS;S315_8.A3SS	chrC03	+	BnaC03g38230D	GSBRNA2T00123662001	AT3G13930.1	AT3G13930	Dihydrolipoamide acetyltransferase, long form protein	No
MSTRG.44485	R316_0.RI;R316_5.RI;R316_8.RI;S315_0.RI;S315_5.RI;S315_8.RI	chrC04_random	+	BnaC04g55570D	GSBRNA2T00048188001	AT3G55610.1	P5CS2	delta 1-pyrroline-5-carboxylate synthase 2	No
MSTRG.64518	R316_8.RI	chrCnn_random	-	BnaCnng67890D	GSBRNA2T00098198001	AT5G12350.1	AT5G12350	Regulator of chromosome condensation (RCC1) family with FYVE zinc finger domain	No
MSTRG.26909	R316_8.A3SS	chrA10	+	BnaA10g24000D	GSBRNA2T00136151001	AT5G07710.1	MBK20.17	Polynucleotidyl transferase, ribonuclease H-like superfamily protein	No
MSTRG.55559	R316_8.A3SS;S315_5.A3SS	chrC08	-	BnaC08g28290D	GSBRNA2T00155834001	AT5G36930.2	MLF18.50	Disease resistance protein (TIR-NBS-LRR class) family	No
MSTRG.17410	S315_0.A5SS;S315_5.A5SS;S315_8.A5SS	chrA07	-	BnaA07g13460D	GSBRNA2T00118690001	AT2G27950.1	T1E2.13	Ring/U-Box superfamily protein	No
MSTRG.1723	R316_0.A3SS	chrA01	+	BnaA01g24790D	GSBRNA2T00068025001	AT3G22240.1	AT3G22240	cysteine-rich/transmembrane domain PCC1-like protein;(source:Araport11)	Yes	At3g22240	IntronR (2);	19803710	20	synonym: MMP21.2; expressed protein
MSTRG.41462	R316_0.A5SS;R316_0.RI;R316_0.RI;R316_5.A5SS;R316_5.RI;R316_5.RI;R316_8.A5SS;R316_8.RI;R316_8.RI;S315_0.RI	chrC04	+	BnaC04g03740D	GSBRNA2T00002169001	AT2G44450.1	BGLU15	beta glucosidase 15	No
MSTRG.37578	R316_0.SE;R316_0.A3SS;R316_5.SE;R316_5.SE;R316_5.A3SS;R316_8.SE;R316_8.SE;R316_8.SE;R316_8.A3SS	chrC03	+	BnaC03g21170D	GSBRNA2T00079162001	AT4G26690.1	SHV3	PLC-like phosphodiesterase family protein	No
MSTRG.14059	R316_0.A5SS;R316_5.A5SS;R316_5.RI;R316_8.A5SS	chrA06	+	BnaA06g06700D	GSBRNA2T00105263001	AT1G10890.1	T19D16.19	arginine/glutamate-rich 1 protein;(source:Araport11)	Yes	At1g10890	IntronR (2);	1328236	27	synonym: T19D16.19; F-box family protein
MSTRG.14492	R316_0.SE;R316_5.SE;S315_0.SE	chrA06	-	BnaA06g13020D	GSBRNA2T00035623001	AT1G18840.2	IQD30	IQ-domain 30	No
MSTRG.53409	R316_5.SE	chrC07	+	BnaC07g44890D	GSBRNA2T00099986001	AT1G73700.1	F25P22.12	MATE efflux family protein	No
MSTRG.63659	R316_8.MXE	chrCnn_random	+	BnaCnng54100D	GSBRNA2T00060504001	AT5G62000.3	ARF2	auxin response factor 2	Yes	At5g62000	AltA (2); IntronR (1);	1269401	58	synonym: MTG10.1; transcriptional factor B3 family protein / auxin-responsive factor, putative (ARF1)
MSTRG.16109	R316_0.A3SS;R316_0.A3SS;R316_5.A3SS	chrA06	+	BnaA06g34940D	GSBRNA2T00001894001	AT2G01440.1	F2I9.6	DEAD/DEAH box RNA helicase family protein	No
MSTRG.4342	S315_8.RI	chrA02	-	BnaA02g27490D	GSBRNA2T00084100001	AT3G25560.3	NIK2	NSP-interacting kinase 2	Yes	At3g25560	AltA (2);	19715614	6	synonym: MWL2.18; protein kinase family protein
MSTRG.29436	S315_5.RI;S315_8.RI	chrAnn_random	-	BnaAnng30260D	GSBRNA2T00087339001	AT3G54620.2	BZIP25	basic leucine zipper 25	Yes	At3g54620	AltA (2); IntronR (1);	2048505	37	synonym: T14E10.190; bZIP transcription factor family protein
MSTRG.14491	R316_5.A3SS	chrA06	-	BnaA06g12980D	GSBRNA2T00035630001	AT1G18800.1	NRP2	NAP1-related protein 2	Yes	At1g18800	AltA (2);	637734	13	synonym: F6A14.10; nucleosome assembly protein (NAP) family protein
MSTRG.28446	S315_5.A5SS	chrAnn_random	-	BnaAnng15970D	GSBRNA2T00025871001	AT5G17670.1	MVA3.2	alpha/beta-Hydrolases superfamily protein	Yes	At5g17670	AltD (3); IntronR (1);	453745	13	synonym: MVA3.2; expressed protein
MSTRG.38651	S315_0.A3SS	chrC03	-	BnaC03g37410D	GSBRNA2T00110636001	AT3G12150.1	AT3G12150	alpha/beta hydrolase family protein;(source:Araport11)	Yes	At3g12150	AltA (2); AltD (2); ExonS (2);	1327744	17	synonym: F28J15.20; expressed protein
MSTRG.9369	R316_0.A5SS;S315_0.A5SS	chrA04	+	BnaA04g04080D	GSBRNA2T00126434001	AT3G54480.1	SKIP5	SKP1/ASK-interacting protein 5	Yes	At3g54480	AltA (2); IntronR (2);	1158675	25	synonym: T14E10.50; SKP1 interacting partner 5 (SKIP5)
MSTRG.23861	R316_0.SE;R316_0.SE;R316_0.A5SS;R316_5.SE;R316_5.SE;R316_5.A5SS;R316_8.SE;R316_8.A5SS	chrA09	+	BnaA09g36650D	GSBRNA2T00121993001	AT3G57300.1	INO80	INO80 ortholog	No
MSTRG.47986	R316_8.A3SS	chrC06	+	BnaC06g01100D	GSBRNA2T00062003001	AT1G45110.1	F27F5.18	Tetrapyrrole (Corrin/Porphyrin) Methylases	No
MSTRG.9079	S315_0.SE;S315_5.SE	chrA03_random	-	BnaA03g60240D	GSBRNA2T00035090001	AT1G61560.1	MLO6	Seven transmembrane MLO family protein	Yes	At1g61560	ExonS (2); IntronR (1);	5842544	4	synonym: T25B24.9; seven transmembrane MLO family protein / MLO-like protein 6 (MLO6)
MSTRG.17185	S315_8.A5SS	chrA07	+	BnaA07g10020D	GSBRNA2T00033181001	AT1G23310.1	GGT1	glutamate:glyoxylate aminotransferase	Yes	At1g23310	AltA (2); IntronR (1);	905975	371	synonym: F26F24.16; glutamate:glyoxylate aminotransferase 1 (GGT1)
MSTRG.45774	R316_0.RI;S315_0.RI	chrC05	-	NA	NA	NA	NA	NA	No
MSTRG.22519	R316_0.SE;R316_0.SE	chrA09	+	NA	NA	NA	NA	NA	No
MSTRG.32927	R316_5.A3SS	chrC01	+	BnaC01g37850D	GSBRNA2T00026305001	AT3G13180.1	AT3G13180	NOL1/NOP2/sun family protein / antitermination NusB domain-containing protein	Yes	At3g13180	AltA (4);	5842444	18	synonym: MJG19.14; NOL1/NOP2/sun family protein / antitermination NusB domain-containing protein
MSTRG.2260	R316_0.RI	chrA01	+	BnaA01g32780D	GSBRNA2T00057529001	AT3G06540.1	REP	Rab escort protein	No
MSTRG.24662	S315_0.A5SS;S315_5.A5SS;S315_8.A5SS	chrA09	+	BnaA09g48730D	GSBRNA2T00122260001	AT1G08820.2	VAP27-2	vamp/synaptobrevin-associated protein 27-2	No
MSTRG.7139	S315_8.A3SS	chrA03	+	BnaA03g31180D	GSBRNA2T00111657001	AT3G10390.1	FLD	Flavin containing amine oxidoreductase family protein	No
MSTRG.4606	R316_8.MXE	chrA02	-	BnaA02g31910D	GSBRNA2T00120428001	AT5G25560.1	T14C9.100	CHY-type/CTCHY-type/RING-type Zinc finger protein	Yes	At5g25560	AltA (2); AltP (2); IntronR (4);	1268154	30	synonym: T14C9.100; zinc finger (C3HC4-type RING finger) family protein
MSTRG.59417	R316_0.A5SS;R316_5.A3SS;R316_5.A5SS;R316_8.A3SS;S315_0.A5SS;S315_5.A3SS;S315_5.A5SS;S315_8.A3SS	chrC09	-	BnaC09g40690D	GSBRNA2T00094865001	AT5G17270.1	MKP11.12	Protein prenylyltransferase superfamily protein	No
MSTRG.11879	R316_0.RI;R316_5.RI;R316_8.RI;S315_0.RI;S315_5.RI;S315_8.RI	chrA05	-	BnaA05g12790D	GSBRNA2T00066214001	AT5G36160.1	MAB16.11	Tyrosine transaminase family protein	No
MSTRG.61985	R316_0.A3SS;R316_0.A3SS;R316_5.MXE;R316_5.A3SS;R316_5.A3SS;R316_8.MXE;R316_8.A3SS;R316_8.A3SS;R316_8.A3SS;S315_8.SE	chrCnn_random	+	BnaCnng26470D	GSBRNA2T00013601001	AT5G66630.1	DAR5	DA1-related protein 5	No
MSTRG.25492	R316_0.RI;R316_5.A5SS;R316_5.RI;R316_8.RI	chrA10	-	BnaA10g03460D	GSBRNA2T00086311001	AT1G05300.1	ZIP5	zinc transporter 5 precursor	Yes	At1g05300	IntronR (1);	8681463	5	synonym: YUP8H12.8; metal transporter, putative (ZIP5)
MSTRG.34313	R316_0.RI;R316_0.RI;R316_5.RI;R316_5.RI;R316_8.RI;R316_8.RI	chrC02	-	NA	NA	NA	NA	NA	No
MSTRG.31459	S315_0.RI	chrC01	-	BnaC01g14630D	GSBRNA2T00048730001	AT4G23290.2	CRK21	cysteine-rich RLK (RECEPTOR-like protein kinase) 21	Yes	At4g23290	IntronR (1);	19826895	7	synonym: F21P8.180; protein kinase family protein
MSTRG.53993	R316_0.RI;S315_8.A5SS	chrC08	+	BnaC08g03120D	GSBRNA2T00127978001	NA	NA	NA	No
MSTRG.35810	S315_0.A5SS;S315_8.A5SS	chrC02	-	BnaC02g42370D	GSBRNA2T00082662001	AT5G62950.3	MQB2.27	RNA polymerase II, Rpb4, core protein	Yes	At5g62950	AltA (2); IntronR (3);	5846314	7	synonym: MQB2.27; expressed protein
MSTRG.42827	S315_0.A3SS;S315_5.A3SS;S315_8.A3SS	chrC04	-	BnaC04g27200D	GSBRNA2T00046354001	AT3G53490.1	AT3G53490	valine-tRNA ligase;(source:Araport11)	No
MSTRG.37368	S315_0.A3SS	chrC03	-	BnaC03g17770D	GSBRNA2T00132173001	AT2G31800.1	F20M17.16	Integrin-linked protein kinase family	Yes	At2g31800	AltA (2);	933682	30	synonym: F20M17.16; ankyrin protein kinase, putative
MSTRG.43136	R316_5.MXE;R316_5.MXE;R316_5.RI	chrC04	-	BnaC04g32220D	GSBRNA2T00062674001	AT5G40240.1	UMAMIT40	nodulin MtN21 /EamA-like transporter family protein	No
MSTRG.17843	R316_5.MXE;S315_5.MXE	chrA07	+	BnaA07g20050D	GSBRNA2T00099177001	AT1G80750.1	F23A5.10	Ribosomal protein L30/L7 family protein	No
MSTRG.11638	R316_0.SE	chrA05	-	BnaA05g09060D	GSBRNA2T00050246001	AT2G34780.2	MEE22	maternal effect embryo arrest 22	No
MSTRG.39031	S315_0.RI	chrC03	+	NA	NA	NA	NA	NA	No
MSTRG.63302	R316_8.A5SS	chrCnn_random	-	BnaCnng48630D	GSBRNA2T00048180001	AT2G40120.1	T7M7.1	Protein kinase superfamily protein	No
MSTRG.48974	S315_0.RI;S315_5.RI;S315_8.RI	chrC06	+	BnaC06g17570D	GSBRNA2T00105979001	AT2G43810.2	LSM6B	Small nuclear ribonucleoprotein family protein	No
MSTRG.63110	R316_0.RI;R316_5.RI	chrCnn_random	-	BnaCnng45600D	GSBRNA2T00043891001	AT5G42250.1	K5J14.6	Zinc-binding alcohol dehydrogenase family protein	No
MSTRG.55300	R316_5.A3SS;R316_5.RI;R316_8.A3SS;R316_8.RI;S315_8.A3SS;S315_8.RI	chrC08	-	BnaC08g24530D	GSBRNA2T00109081001	AT3G53500.2	RS2Z32	RNA-binding (RRM/RBD/RNP motifs) family protein with retrovirus zinc finger-like domain	Yes	At3g53500	AltA (2); IntronR (3);	527598	65	synonym: F4P12.200; zinc knuckle (CCHC-type) family protein
MSTRG.35776	S315_0.A3SS	chrC02	-	BnaC02g41800D	GSBRNA2T00071733001	AT5G08130.4	BIM1	basic helix-loop-helix (bHLH) DNA-binding superfamily protein	Yes	At5g08130	IntronR (1);	1159105	27	synonym: T22D6.70; basic helix-loop-helix (bHLH) family protein
MSTRG.34272	R316_0.A5SS;R316_0.RI;R316_0.RI;R316_5.A5SS;R316_5.RI;R316_5.RI;R316_8.A5SS;R316_8.RI;R316_8.RI	chrC02	+	BnaC02g16110D	GSBRNA2T00152936001	AT5G50410.1	MXI22.13	ribonucleoside-diphosphate reductase subunit beta;(source:Araport11)	No
MSTRG.34694	S315_0.A5SS;S315_0.RI;S315_0.RI;S315_5.A5SS;S315_5.RI;S315_8.RI	chrC02	+	BnaC02g23380D	GSBRNA2T00077848001	AT1G75850.1	VPS35B	VPS35 homolog B	No
MSTRG.21179	R316_8.MXE	chrA08_random	+	BnaA08g29600D	GSBRNA2T00026009001	AT1G49970.1	CLPR1	CLP protease proteolytic subunit 1	No
MSTRG.43423	S315_5.RI	chrC04	-	BnaC04g37950D	GSBRNA2T00127558001	AT2G25625.1	AT2G25625	histone deacetylase-like protein;(source:Araport11)	Yes	At2g25625	AltA (2);	14334615	27	synonym: F3N11.22; expressed protein
MSTRG.19684	S315_5.RI	chrA08	-	BnaA08g06800D	GSBRNA2T00080632001	AT1G32750.1	HAF01	HAC13 protein (HAC13)	No
MSTRG.20174	R316_0.RI;R316_5.RI;R316_8.RI;S315_0.RI;S315_5.RI;S315_8.RI	chrA08	-	BnaA08g14520D	GSBRNA2T00027343001	AT4G25300.1	F24A6.140	2-oxoglutarate (2OG) and Fe(II)-dependent oxygenase superfamily protein	Yes	At4g25300	IntronR (1);	2733956	14	synonym: F24A6.140; oxidoreductase, 2OG-Fe(II) oxygenase family protein
MSTRG.12416	R316_0.A3SS;S315_0.A3SS	chrA05	-	BnaA05g20870D	GSBRNA2T00154048001	AT3G19290.1	ABF4	ABRE binding factor 4	No
MSTRG.65667	S315_8.A3SS;S315_8.RI	chrUnn_random	-	BnaUnng04050D	GSBRNA2T00008190001	AT1G79690.1	NUDT3	nudix hydrolase homolog 3	No
MSTRG.4795	R316_5.RI;R316_8.RI	chrA02	-	BnaA02g34810D	GSBRNA2T00016398001	AT5G66240.2	K1L20.2	Transducin/WD40 repeat-like superfamily protein	Yes	At5g66240	IntronR (1);	905586	33	synonym: K1L20.2; transducin family protein / WD-40 repeat family protein
MSTRG.16054	S315_8.SE	chrA06	-	BnaA06g35160D	GSBRNA2T00001918001	AT2G01100.3	F23H14.7	FAM133-like protein;(source:Araport11)	Yes	At2g01100	AltA (2); IntronR (3);	2733941	13	synonym: F23H14.7; expressed protein
MSTRG.1627	R316_0.SE;R316_0.A3SS;R316_0.A3SS;R316_0.A3SS;R316_0.RI;R316_5.A3SS;R316_5.RI;R316_8.A3SS	chrA01	+	BnaA01g23100D	GSBRNA2T00083392001	AT1G60900.1	T7P1.5	U2 snRNP auxilliary factor, large subunit, splicing factor	No
MSTRG.55922	S315_0.RI;S315_5.RI;S315_8.RI	chrC08	-	BnaC08g34130D	GSBRNA2T00127333001	AT2G24210.1	TPS10	terpene synthase 10	No
MSTRG.984	R316_0.RI	chrA01	+	BnaA01g13880D	GSBRNA2T00056316001	AT4G24380.1	T22A6.210	dihydrofolate reductase;(source:Araport11)	Yes	At4g24380	IntronR (1);	5846591	15	synonym: T22A6.210; expressed protein
MSTRG.2701	R316_5.RI;S315_0.RI	chrA02	+	BnaA02g01970D	GSBRNA2T00143343001	AT5G14030.4	MUA22.2	translocon-associated protein beta (TRAPB) family protein	No
MSTRG.14634	S315_0.SE;S315_0.SE	chrA06	+	NA	NA	NA	NA	NA	No
MSTRG.6994	R316_0.A3SS;S315_0.A3SS	chrA03	+	BnaA03g30210D	GSBRNA2T00111768001	AT3G07860.1	AT3G07860	Ubiquitin-like superfamily protein	Yes	At3g07860	IntronR (2);	2596121	9	synonym: F17A17.20; expressed protein
MSTRG.39837	R316_5.SE;R316_5.SE;R316_8.SE;R316_8.RI;S315_0.A3SS	chrC03	-	BnaC03g57030D	GSBRNA2T00024796001	AT1G29840.1	F1N18.12	alpha/beta-Hydrolases superfamily protein	No
MSTRG.57016	S315_5.A5SS;S315_8.A5SS	chrC09	-	BnaC09g02140D	GSBRNA2T00109585001	AT3G29760.1	AT3G29760	Haloacid dehalogenase-like hydrolase (HAD) superfamily protein	Yes	At3g29760	AltA (2);	693032	3	synonym: MOD1.21; NLI interacting factor (NIF) family protein
MSTRG.6704	R316_5.RI	chrA03	-	BnaA03g25960D	GSBRNA2T00151651001	AT4G02880.1	T5J8.20	ELKS/Rab6-interacting/CAST family protein;(source:Araport11)	No
MSTRG.27	R316_5.MXE	chrA01	-	BnaA01g00390D	GSBRNA2T00121589001	AT4G37560.1	F19F18.50	Acetamidase/Formamidase family protein	No
MSTRG.14580	S315_0.A3SS;S315_5.A3SS	chrA06	-	BnaA06g14070D	GSBRNA2T00042972001	AT1G19870.1	iqd32	IQ-domain 32	No
MSTRG.50498	R316_0.RI;R316_5.RI;S315_0.RI	chrC06_random	+	BnaC06g41300D	GSBRNA2T00017873001	AT4G10320.1	F24G24.120	tRNA synthetase class I (I, L, M and V) family protein	No
MSTRG.48918	R316_5.RI	chrC06	-	BnaC06g16490D	GSBRNA2T00105820001	AT1G56145.1	AT1G56145	Leucine-rich repeat transmembrane protein kinase	No
MSTRG.11715	R316_0.A3SS;S315_0.RI;S315_5.A3SS	chrA05	-	BnaA05g10380D	GSBRNA2T00095210001	NA	NA	NA	No
MSTRG.1666	R316_0.RI;R316_5.RI;R316_8.RI	chrA01	+	BnaA01g23790D	GSBRNA2T00002627001	AT3G23560.1	ALF5	MATE efflux family protein	No
MSTRG.65277	S315_8.RI	chrCnn_random	+	BnaCnng77750D	GSBRNA2T00029913001	AT3G01420.1	DOX1	Peroxidase superfamily protein	Yes	At3g01420	IntronR (1);	416487	84	synonym: T13O15.6; pathogen-responsive alpha-dioxygenase, putative
MSTRG.27886	R316_5.RI	chrAnn_random	-	BnaAnng07190D	GSBRNA2T00076674001	AT5G47050.1	MQD22.19	SBP (S-ribonuclease binding protein) family protein	No
MSTRG.20176	S315_8.RI	chrA08	-	BnaA08g14550D	GSBRNA2T00027339001	AT4G25050.1	ACP4	acyl carrier protein 4	No
MSTRG.28371	S315_0.RI;S315_8.RI	chrAnn_random	+	BnaAnng14740D	GSBRNA2T00022402001	AT1G20050.1	HYD1	C-8,7 sterol isomerase	No
MSTRG.41545	R316_0.RI;R316_5.RI;R316_8.RI	chrC04	+	BnaC04g05100D	GSBRNA2T00089117001	AT2G44710.1	F16B22.20	RNA-binding (RRM/RBD/RNP motifs) family protein	No
MSTRG.11599	R316_5.SE	chrA05	+	BnaA05g08390D	GSBRNA2T00050330001	AT2G35620.2	FEI2	Leucine-rich repeat protein kinase family protein	No
MSTRG.7035	R316_0.MXE;R316_5.MXE;R316_5.MXE;R316_8.MXE;R316_8.MXE;R316_8.MXE	chrA03	-	BnaA03g32040D	GSBRNA2T00111546001	AT3G11945.1	HST	homogentisate prenyltransferase	No
MSTRG.57015	S315_8.RI	chrC09	-	BnaC09g02130D	GSBRNA2T00109586001	AT1G59620.1	CW9	Disease resistance protein (CC-NBS-LRR class) family	No
MSTRG.41212	S315_0.RI;S315_5.RI	chrC03_random	-	BnaC03g77860D	GSBRNA2T00008208001	AT1G51590.1	MNS1	alpha-mannosidase 1	Yes	At1g51590	AltD (2);	1327626	16	synonym: F5D21.1; mannosyl-oligosaccharide 1,2-alpha-mannosidase, putative
MSTRG.12504	R316_0.A3SS;R316_5.A3SS;R316_8.A3SS	chrA05	+	BnaA05g22290D	GSBRNA2T00153879001	AT5G25475.3	AT5G25475	AP2/B3-like transcriptional factor family protein	No
MSTRG.13940	R316_8.SE	chrA06	-	BnaA06g05000D	GSBRNA2T00156224001	AT1G08630.4	THA1	threonine aldolase 1	Yes	At1g08630	AltA (2); AltD (2);	937166	48	synonym: F22O13.11; L-allo-threonine aldolase-related
MSTRG.22927	R316_0.SE	chrA09	+	NA	NA	NA	NA	NA	No
MSTRG.30658	R316_0.RI	chrC01	-	BnaC01g02260D	GSBRNA2T00131032001	AT4G36470.1	AP22.82	S-adenosyl-L-methionine-dependent methyltransferases superfamily protein	No
MSTRG.29108	R316_0.A3SS;R316_0.RI;R316_0.RI;R316_5.RI;R316_5.RI;R316_8.A3SS;R316_8.A5SS;R316_8.RI;S315_0.RI;S315_5.RI	chrAnn_random	-	BnaAnng25580D	GSBRNA2T00067691001	AT4G23290.2	CRK21	cysteine-rich RLK (RECEPTOR-like protein kinase) 21	Yes	At4g23290	IntronR (1);	19826895	7	synonym: F21P8.180; protein kinase family protein
MSTRG.6129	R316_0.RI;R316_5.RI	chrA03	+	BnaA03g17740D	GSBRNA2T00124858001	AT2G38330.1	T19C21.18	MATE efflux family protein	Yes	At2g38330	AltD (2);	18252972	14	synonym: T19C21.18; MATE efflux family protein
MSTRG.16303	R316_5.SE;R316_5.A3SS;S315_0.A3SS;S315_8.SE;S315_8.A3SS	chrA06_random	+	BnaA06g37780D	GSBRNA2T00051196001	AT1G09140.1	SR30	SERINE-ARGININE PROTEIN 30	Yes	At1g09140	AltA (2);	937970	35	synonym: F7G19.29; SF2/ASF-like splicing modulator (SRP30)
MSTRG.63485	S315_8.RI	chrCnn_random	-	BnaCnng51450D	GSBRNA2T00054551001	AT1G63010.4	F16P17.18	Major Facilitator Superfamily with SPX (SYG1/Pho81/XPR1) domain-containing protein	No
MSTRG.57890	R316_8.RI	chrC09	+	BnaC09g14740D	GSBRNA2T00086941001	AT1G60440.1	PANK1	pantothenate kinase 1	No
MSTRG.32424	R316_8.A3SS	chrC01	-	BnaC01g29500D	GSBRNA2T00117285001	NA	NA	NA	No
MSTRG.43888	R316_8.A5SS;R316_8.A5SS;S315_5.A3SS;S315_5.RI;S315_8.A5SS;S315_8.A5SS	chrC04	+	BnaC04g45730D	GSBRNA2T00155298001	AT2G38180.1	F16M14.11	SGNH hydrolase-type esterase superfamily protein	Yes	At2g38180	IntronR (1);	2047717	13	synonym: F16M14.11; GDSL-motif lipase/hydrolase family protein
MSTRG.47033	R316_8.A3SS	chrC05	+	BnaC05g38390D	GSBRNA2T00106184001	AT3G15220.1	AT3G15220	Protein kinase superfamily protein	Yes	At3g15220	AltA (2);	1215960	14	synonym: K7L4.2; protein kinase, putative
MSTRG.57728	S315_0.A5SS;S315_0.RI;S315_5.A5SS;S315_5.RI;S315_8.A5SS;S315_8.RI	chrC09	-	BnaC09g12120D	GSBRNA2T00000119001	AT1G64570.1	DUO3	Homeodomain-like superfamily protein	No
MSTRG.7412	S315_5.RI	chrA03	+	BnaA03g35980D	GSBRNA2T00137319001	AT3G20910.1	NF-YA9	nuclear factor Y, subunit A9	Yes	At3g20910	IntronR (1);	15724231	5	synonym: MFD22.7; CCAAT-binding transcription factor (CBF-B/NF-YA) family protein
MSTRG.12098	R316_0.RI;S315_0.RI	chrA05	-	BnaA05g16180D	GSBRNA2T00042920001	AT1G49350.1	F13F21.22	pfkB-like carbohydrate kinase family protein	No
MSTRG.12802	R316_5.SE;R316_5.SE;S315_5.SE	chrA05	+	BnaA05g26470D	GSBRNA2T00000165001	AT3G12710.1	AT3G12710	DNA glycosylase superfamily protein	No
MSTRG.32698	S315_8.A3SS	chrC01	-	BnaC01g34190D	GSBRNA2T00101352001	NA	NA	NA	No
MSTRG.11647	S315_0.A3SS;S315_5.A3SS;S315_8.A3SS	chrA05	+	BnaA05g09160D	GSBRNA2T00095354001	AT2G34640.1	PTAC12	plastid transcriptionally active 12	No
MSTRG.20998	R316_0.A3SS;R316_8.A3SS;S315_0.A3SS;S315_5.A3SS;S315_8.A3SS	chrA08	-	BnaA08g26560D	GSBRNA2T00047189001	AT1G09195.2	AT1G09195	Ppx-GppA phosphatase;(source:Araport11)	No
MSTRG.29768	R316_5.RI	chrAnn_random	+	BnaAnng34810D	GSBRNA2T00007123001	AT3G48530.1	KING1	SNF1-related protein kinase regulatory subunit gamma 1	No
MSTRG.11012	R316_8.MXE;S315_0.MXE	chrA04_random	-	BnaA04g29370D	GSBRNA2T00008114001	AT2G40430.1	T2P4.22	Nop53 protein;(source:Araport11)	Yes	At2g40430	IntronR (1);	5844842	15	synonym: T3G21.20; expressed protein
MSTRG.8360	R316_0.A3SS;R316_5.RI	chrA03	+	BnaA03g49680D	GSBRNA2T00044806001	AT1G14350.2	FLP	Duplicated homeodomain-like superfamily protein	No
MSTRG.9564	R316_0.A3SS;R316_5.A3SS;R316_8.A3SS;S315_0.A3SS;S315_5.A3SS;S315_8.A3SS	chrA04	+	BnaA04g06840D	GSBRNA2T00111204001	AT4G23250.1	EMB1290	kinases;protein kinases	No
MSTRG.64376	R316_5.RI;S315_0.RI;S315_5.A5SS;S315_5.RI	chrCnn_random	-	BnaCnng65520D	GSBRNA2T00092798001	AT1G03590.1	F21B7.20	Protein phosphatase 2C family protein	No
MSTRG.12449	S315_5.MXE;S315_5.MXE;S315_8.MXE;S315_8.MXE	chrA05	-	BnaA05g21360D	GSBRNA2T00153993001	AT3G18780.1	ACT2	actin 2	Yes	At3g18780	IntronR (1);	16625	619	synonym: MVE11.16; actin 2 (ACT2)
MSTRG.1533	R316_0.A5SS;S315_5.A5SS	chrA01	-	BnaA01g21680D	GSBRNA2T00024224001	NA	NA	NA	No
MSTRG.32577	R316_0.A3SS;R316_0.A3SS;R316_0.RI;R316_0.RI;R316_5.A3SS;R316_5.A3SS;R316_5.RI;R316_5.RI;R316_8.A3SS;R316_8.RI;R316_8.RI;R316_8.RI;S315_0.A3SS;S315_0.RI;S315_0.RI;S315_5.RI;S315_8.A3SS;S315_8.RI;S315_8.RI;S315_8.RI	chrC01	+	BnaC01g32120D	GSBRNA2T00006587001	AT5G38840.1	K15E6.5	SMAD/FHA domain-containing protein	No
MSTRG.15295	R316_8.SE	chrA06	-	BnaA06g24280D	GSBRNA2T00000741001	AT5G44050.1	MRH10.16	MATE efflux family protein	No
MSTRG.45766	R316_5.RI;R316_8.RI;S315_5.RI;S315_8.RI	chrC05	+	BnaC05g17740D	GSBRNA2T00119517001	AT1G22450.1	COX6B	cytochrome C oxidase 6B	No
MSTRG.48023	R316_0.RI;R316_8.RI;S315_0.RI;S315_8.RI	chrC06	-	BnaC06g01590D	GSBRNA2T00013315001	AT1G48090.1	AT1G48090	calcium-dependent lipid-binding family protein	No
MSTRG.53771	R316_0.A3SS	chrC07_random	-	BnaC07g50900D	GSBRNA2T00036233001	AT4G30100.1	F6G3.130	P-loop containing nucleoside triphosphate hydrolases superfamily protein	No
MSTRG.3199	R316_0.SE;R316_0.A3SS;R316_0.RI	chrA02	+	BnaA02g09280D	GSBRNA2T00013023001	AT5G55100.2	MCO15.5	SWAP (Suppressor-of-White-APricot)/surp domain-containing protein	Yes	At5g55100	IntronR (1);	931152	8	synonym: MCO15.5; SWAP (Suppressor-of-White-APricot)/surp domain-containing protein
MSTRG.44130	S315_0.SE;S315_0.SE;S315_0.SE;S315_5.SE;S315_5.SE;S315_8.SE;S315_8.SE;S315_8.SE	chrC04	-	BnaC04g49710D	GSBRNA2T00022056001	AT3G20670.1	HTA13	histone H2A 13	No
MSTRG.58418	S315_5.RI	chrC09	+	BnaC09g23900D	GSBRNA2T00071213001	NA	NA	NA	No
MSTRG.657	R316_0.SE;R316_5.SE;R316_8.SE;S315_5.SE	chrA01	-	BnaA01g09200D	GSBRNA2T00131329001	AT4G18422.1	AT4G18422	transmembrane protein;(source:Araport11)	No
MSTRG.49506	R316_8.RI;S315_8.RI	chrC06	+	BnaC06g26140D	GSBRNA2T00117909001	AT1G68080.1	T23K23.7	2-oxoglutarate (2OG) and Fe(II)-dependent oxygenase superfamily protein	No
MSTRG.31628	S315_0.RI;S315_5.RI;S315_8.RI	chrC01	-	BnaC01g17230D	GSBRNA2T00157632001	AT4G25280.1	F24A6.120	P-loop containing nucleoside triphosphate hydrolases superfamily protein	No
MSTRG.6571	R316_0.A5SS;R316_8.A5SS	chrA03	-	BnaA03g24070D	GSBRNA2T00151410001	AT4G09620.1	T25P22.60	Mitochondrial transcription termination factor family protein	Yes	At4g09620	IntronR (1);	2413897	18	synonym: T25P22.60; expressed protein
MSTRG.27174	S315_0.RI;S315_5.RI;S315_8.RI	chrA10	-	BnaA10g26670D	GSBRNA2T00136471001	AT5G03280.1	EIN2	NRAMP metal ion transporter family protein	No
MSTRG.38396	S315_8.SE	chrC03	+	BnaC03g33280D	GSBRNA2T00153686001	AT3G02990.1	HSFA1E	heat shock transcription factor A1E	No
MSTRG.44626	S315_8.RI	chrC05	+	BnaC05g00840D	GSBRNA2T00085393001	AT1G01060.4	LHY	Homeodomain-like superfamily protein	Yes	At1g01060	IntronR (1);	937095	34	synonym: T25K16.6; myb family transcription factor
MSTRG.33925	R316_0.RI	chrC02	+	BnaC02g09980D	GSBRNA2T00091562001	AT5G59460.1	F2O15.14	scarecrow-like transcription factor 11 (SCL11)	No
MSTRG.13312	R316_0.A5SS;R316_5.A5SS;R316_8.A5SS	chrA05	-	BnaA05g33670D	GSBRNA2T00064116001	AT3G01760.1	F28J7.9	Transmembrane amino acid transporter family protein	No
MSTRG.4919	S315_8.RI;S315_8.RI	chrA02_random	+	BnaA02g36530D	GSBRNA2T00016775001	AT4G02400.1	T14P8.20	U3 ribonucleoprotein (Utp) family protein	No
MSTRG.42319	R316_0.RI	chrC04	-	BnaC04g18340D	GSBRNA2T00118285001	AT1G58080.1	ATP-PRT1	ATP phosphoribosyl transferase 1	No
MSTRG.22908	R316_0.RI;R316_5.RI;R316_8.RI	chrA09	+	BnaA09g23340D	GSBRNA2T00156451001	AT1G34040.1	F12G12.14	Pyridoxal phosphate (PLP)-dependent transferases superfamily protein	No
MSTRG.27803	R316_8.RI	chrAnn_random	+	BnaAnng06130D	GSBRNA2T00071647001	AT5G08380.1	AGAL1	alpha-galactosidase 1	No
MSTRG.26859	R316_5.A3SS	chrA10	+	BnaA10g23140D	GSBRNA2T00136050001	AT5G08230.1	F8L15.8	Tudor/PWWP/MBT domain-containing protein	No
MSTRG.23441	S315_5.SE;S315_5.A5SS;S315_5.RI	chrA09	-	NA	NA	NA	NA	NA	No
MSTRG.52458	S315_0.SE	chrC07	-	BnaC07g29530D	GSBRNA2T00133586001	AT5G25220.1	KNAT3	KNOTTED1-like homeobox gene 3	Yes	At5g25220	IntronR (1);	1045041	25	synonym: F21J6.18; homeobox protein knotted-1 like 3 (KNAT3)
MSTRG.13311	R316_0.A5SS;R316_0.RI;R316_0.RI;R316_5.A5SS;R316_8.A5SS;S315_0.RI	chrA05	-	BnaA05g33620D	GSBRNA2T00022301001	AT3G02290.1	F14P3.6	RING/U-box superfamily protein	Yes	At3g02290	AltD (2);	460754	6	synonym: F14P3.6; zinc finger (C3HC4-type RING finger) family protein
MSTRG.24295	R316_5.RI;S315_5.A3SS;S315_5.RI;S315_8.A3SS	chrA09	+	BnaA09g43130D	GSBRNA2T00078252001	AT2G21510.1	F3K23.27	DNAJ heat shock N-terminal domain-containing protein	No
MSTRG.42373	R316_5.RI	chrC04	-	BnaC04g19510D	GSBRNA2T00000466001	AT5G51710.1	KEA5	K+ efflux antiporter 5	No
MSTRG.8908	S315_8.A3SS	chrA03_random	+	BnaA03g57280D	GSBRNA2T00053324001	AT1G56220.3	F14G9.17	Dormancy/auxin associated family protein	Yes	At1g56220	AltA (5); IntronR (6);	502201	109	synonym: F14G9.17; dormancy/auxin associated family protein
MSTRG.50015	R316_0.RI	chrC06	-	BnaC06g33880D	GSBRNA2T00103365001	AT1G72740.1	F28P22.7	Homeodomain-like/winged-helix DNA-binding family protein	Yes	At1g72740	AltD (2); IntronR (3);	2748718	14	synonym: F28P22.7; DNA-binding family protein / histone H1/H5 family protein
MSTRG.32064	S315_0.SE;S315_0.SE;S315_0.RI;S315_5.SE;S315_5.SE;S315_8.SE;S315_8.SE;S315_8.RI	chrC01	+	BnaC01g23620D	GSBRNA2T00090846001	NA	NA	NA	No
MSTRG.2847	S315_0.A3SS;S315_0.A3SS	chrA02	-	BnaA02g04100D	GSBRNA2T00010266001	NA	NA	NA	No
MSTRG.49520	R316_0.RI;R316_5.RI;R316_8.RI	chrC06	+	BnaC06g26300D	GSBRNA2T00041514001	AT1G67870.1	T23K23.28	glycine-rich protein	Yes	At1g67870	IntronR (1);	935442	30	synonym: T23K23.28; glycine-rich protein
MSTRG.47857	R316_5.RI	chrC05_random	-	BnaC05g50820D	GSBRNA2T00030090001	AT1G24030.1	T23E23.18	Protein kinase superfamily protein	Yes	At1g24030	IntronR (2);	8734006	8	synonym: T23E23.18; protein kinase family protein
MSTRG.13303	R316_0.RI;R316_5.RI;R316_8.RI	chrA05	-	BnaA05g33520D	GSBRNA2T00022313001	AT3G02468.1	NA	NA	No
MSTRG.24317	R316_5.A3SS;R316_8.A3SS;S315_0.A3SS;S315_5.A3SS	chrA09	-	BnaA09g43510D	GSBRNA2T00078296001	AT2G20950.1	F26H11.29	Arabidopsis phospholipase-like protein (PEARLI 4) family	Yes	At2g20950	AltA (2); AltD (2); IntronR (6);	8685007	31	synonym: F5H14.9; expressed protein
MSTRG.51604	R316_0.A3SS;R316_0.A3SS;R316_0.RI;R316_0.RI;R316_5.A3SS;R316_5.A3SS;R316_5.A3SS;R316_5.RI;R316_5.RI;R316_8.A3SS;R316_8.A3SS;R316_8.RI;R316_8.RI;S315_8.RI	chrC07	+	BnaC07g16750D	GSBRNA2T00046202001	AT5G66470.1	K1F13.13	RNA binding;GTP binding	No
MSTRG.30783	R316_0.A3SS;R316_5.A3SS;R316_8.A3SS	chrC01	-	BnaC01g04140D	GSBRNA2T00130797001	AT4G34240.1	ALDH3I1	aldehyde dehydrogenase 3I1	Yes	At4g34240	IntronR (1);	15451105	15	synonym: F10M10.10; aldehyde dehydrogenase (ALDH3)
MSTRG.13469	R316_8.A3SS;S315_8.A3SS	chrA05_random	+	BnaA05g35820D	GSBRNA2T00091934001	AT1G32400.3	TOM2A	tobamovirus multiplication 2A	Yes	At1g32400	AltA (2); IntronR (1);	7611416	38	synonym: F5D14.17; senescence-associated family protein
MSTRG.14508	S315_8.A5SS	chrA06	-	BnaA06g13190D	GSBRNA2T00035604001	NA	NA	NA	No
MSTRG.53607	R316_5.A3SS	chrC07_random	+	NA	NA	NA	NA	NA	No
MSTRG.47208	R316_0.MXE	chrC05	-	BnaC05g41020D	GSBRNA2T00111147001	AT3G12080.1	emb2738	GTP-binding family protein	No
MSTRG.49817	R316_8.SE;R316_8.SE;S315_8.SE;S315_8.SE	chrC06	+	BnaC06g30750D	GSBRNA2T00071992001	NA	NA	NA	No
MSTRG.36604	R316_5.SE	chrC03	+	NA	NA	NA	NA	NA	No
MSTRG.44295	R316_5.A3SS	chrC04_random	-	BnaC04g52170D	GSBRNA2T00020222001	AT2G46560.1	F13A10.9	transducin family protein / WD-40 repeat family protein	No
MSTRG.13916	R316_0.SE;R316_0.SE;R316_8.SE;R316_8.SE;S315_0.SE;S315_0.SE;S315_8.SE;S315_8.SE	chrA06	+	BnaA06g04750D	GSBRNA2T00156253001	AT1G08310.1	T23G18.18	alpha/beta-Hydrolases superfamily protein	No
MSTRG.49415	R316_8.RI	chrC06	+	BnaC06g24210D	GSBRNA2T00096707001	AT1G26330.2	F28B23.2	DNA binding	No
MSTRG.10132	S315_0.MXE;S315_5.MXE;S315_8.MXE	chrA04	-	NA	NA	NA	NA	NA	No
MSTRG.16307	R316_5.RI;R316_8.RI	chrA06_random	-	BnaA06g37880D	GSBRNA2T00042667001	AT1G09480.1	F14J9.14	NAD(P)-binding Rossmann-fold superfamily protein	No
MSTRG.55571	S315_8.A3SS	chrC08	-	BnaC08g28460D	GSBRNA2T00155812001	AT3G57470.1	AT3G57470	Insulinase (Peptidase family M16) family protein	Yes	At3g57470	AltD (2); IntronR (1);	1216097	9	synonym: T8H10.70; peptidase M16 family protein / insulinase family protein
MSTRG.32495	R316_8.A3SS	chrC01	-	BnaC01g30990D	GSBRNA2T00001095001	AT3G23280.1	XBAT35	XB3 ortholog 5 in Arabidopsis thaliana	Yes	At3g23280	ExonS (1);	1158416	26	synonym: K14B15.19; zinc finger (C3HC4-type RING finger) family protein / ankyrin repeat family protein
MSTRG.53367	S315_0.RI;S315_8.A3SS	chrC07	+	BnaC07g44310D	GSBRNA2T00099904001	AT4G33580.1	BCA5	beta carbonic anhydrase 5	No
MSTRG.18623	S315_8.SE	chrA07	+	BnaA07g30890D	GSBRNA2T00102652001	AT1G73480.1	T9L24.33	alpha/beta-Hydrolases superfamily protein	No
MSTRG.50513	R316_0.SE;R316_0.SE;R316_0.A3SS	chrC06_random	-	BnaC06g41750D	GSBRNA2T00004570001	NA	NA	NA	No
MSTRG.5839	S315_0.RI	chrA03	+	BnaA03g13360D	GSBRNA2T00142218001	AT5G51020.1	CRL	crumpled leaf	No
MSTRG.45380	S315_0.A5SS;S315_5.A5SS	chrC05	+	BnaC05g12090D	GSBRNA2T00054220001	AT1G15860.2	F7H2.19	Domain of unknown function (DUF298)	Yes	At1g15860	IntronR (1);	5845268	16	synonym: F7H2.19; expressed protein
MSTRG.5935	S315_0.RI;S315_5.RI;S315_8.RI	chrA03	-	BnaA03g14790D	GSBRNA2T00142042001	AT2G31955.2	CNX2	cofactor of nitrate reductase and xanthine dehydrogenase 2	Yes	At2g31955	AltD (2);	510806	14	synonym: F20M17.27; molybdopterin biosynthesis protein, putative / molybdenum cofactor biosynthesis enzyme, putative
MSTRG.61928	R316_8.RI	chrCnn_random	+	NA	NA	NA	NA	NA	No
MSTRG.19762	R316_0.RI	chrA08	-	BnaA08g08110D	GSBRNA2T00127037001	AT4G16790.1	DL4420C	hydroxyproline-rich glycoprotein family protein	No
MSTRG.1516	R316_0.RI;R316_8.RI	chrA01	+	BnaA01g21450D	GSBRNA2T00076771001	AT1G55020.1	LOX1	lipoxygenase 1	No
MSTRG.42101	R316_8.A3SS;R316_8.RI	chrC04	-	BnaC04g14160D	GSBRNA2T00069326001	AT2G29320.1	F16P2.30	NAD(P)-binding Rossmann-fold superfamily protein	No
MSTRG.24144	R316_0.A5SS;R316_8.A5SS;S315_0.A5SS;S315_8.A5SS	chrA09	-	BnaA09g40760D	GSBRNA2T00049590001	AT2G25740.1	F3N11.21	ATP-dependent protease La (LON) domain protein	No
MSTRG.63317	R316_5.RI	chrCnn_random	+	BnaCnng48800D	GSBRNA2T00048290001	AT1G74240.1	F1O17.9	Mitochondrial substrate carrier family protein	No
MSTRG.23708	R316_5.SE	chrA09	-	BnaA09g34710D	GSBRNA2T00129619001	AT3G54880.1	AT3G54880	zinc finger protein;(source:Araport11)	No
MSTRG.39127	R316_8.A3SS;S315_0.A3SS;S315_8.A3SS	chrC03	+	BnaC03g45180D	GSBRNA2T00149960001	AT2G13360.2	AGT	alanine:glyoxylate aminotransferase	Yes	At2g13360	AltA (2);	315620	211	synonym: F14O4.7; serine-glyoxylate aminotransferase-related
MSTRG.20349	R316_0.RI;R316_5.RI	chrA08	-	BnaA08g17060D	GSBRNA2T00150852001	AT4G38550.1	F20M13.110	Arabidopsis phospholipase-like protein (PEARLI 4) family	Yes	At4g38550	IntronR (9);	2597215	29	synonym: F20M13.110; expressed protein
MSTRG.44411	R316_0.A3SS	chrC04_random	-	BnaC04g54160D	GSBRNA2T00024996001	NA	NA	NA	No
MSTRG.48843	R316_5.RI	chrC06	+	NA	NA	NA	NA	NA	No
MSTRG.21377	R316_0.RI;R316_5.RI;R316_8.MXE;R316_8.MXE;R316_8.RI;S315_0.RI;S315_5.RI;S315_8.RI	chrA09	+	BnaA09g00640D	GSBRNA2T00018405001	AT4G01930.1	T7B11.19	Cysteine/Histidine-rich C1 domain family protein	No
MSTRG.106	R316_0.RI;R316_5.RI;R316_8.RI;S315_0.RI;S315_8.RI	chrA01	-	BnaA01g01410D	GSBRNA2T00121464001	AT4G36210.3	F23E13.100	Protein of unknown function (DUF726)	Yes	At4g36210	IntronR (1);	9788656	39	synonym: F23E13.100; expressed protein
MSTRG.1308	S315_8.A3SS	chrA01	-	BnaA01g18410D	GSBRNA2T00021273001	AT4G15545.1	AT4G15545	PH-response transcription factor;(source:Araport11)	No
MSTRG.3282	R316_5.RI	chrA02	-	BnaA02g10000D	GSBRNA2T00041462001	AT5G53920.1	K19P17.9	ribosomal protein L11 methyltransferase-related	No
MSTRG.61534	R316_5.A3SS	chrCnn_random	+	BnaCnng19140D	GSBRNA2T00096603001	AT4G01910.1	T7B11.17	Cysteine/Histidine-rich C1 domain family protein	No
MSTRG.21927	S315_8.RI	chrA09	-	BnaA09g08980D	GSBRNA2T00087544001	AT2G17220.2	Kin3	Protein kinase superfamily protein	Yes	At2g17220	AltA (2); IntronR (1);	5842655	25	synonym: T23A1.8; protein kinase, putative
MSTRG.56889	R316_0.RI;R316_5.RI;R316_8.RI	chrC08_random	-	BnaC08g49490D	GSBRNA2T00025438001	AT1G18730.3	PnsB4	NDH dependent flow 6	Yes	At1g18730	ExonS (1);	2596711	11	synonym: F6A14.16; expressed protein
MSTRG.58009	S315_0.MXE;S315_8.MXE	chrC09	-	BnaC09g16860D	GSBRNA2T00100766001	AT5G42400.1	SDG25	SET domain protein 25	No
MSTRG.37118	R316_0.RI;S315_0.RI	chrC03	-	BnaC03g13670D	GSBRNA2T00060789001	AT5G56290.1	PEX5	peroxin 5	No
MSTRG.1183	R316_5.SE;R316_8.SE	chrA01	+	BnaA01g16710D	GSBRNA2T00149409001	AT4G27870.1	T27E11.110	Vacuolar iron transporter (VIT) family protein	Yes	At4g27870	IntronR (4);	15912252	29	synonym: T27E11.110; integral membrane family protein
MSTRG.62998	R316_0.SE;R316_0.A5SS;R316_5.A5SS;R316_8.A5SS;S315_0.SE;S315_0.A5SS;S315_5.A5SS;S315_8.A5SS	chrCnn_random	+	BnaCnng43380D	GSBRNA2T00040958001	AT2G16365.2	AT2G16365	F-box family protein	Yes	At2g16365	IntronR (1);	8721131	10	synonym: F16F14.28; F-box family protein
MSTRG.11141	R316_5.A3SS;R316_8.A3SS	chrA05	-	BnaA05g01530D	GSBRNA2T00132876001	AT2G46260.1	LRB1	BTB/POZ/Kelch-associated protein	No
MSTRG.59512	R316_5.A3SS;S315_0.A5SS	chrC09	+	BnaC09g42140D	GSBRNA2T00035253001	AT5G15700.1	F14F8.80	DNA/RNA polymerases superfamily protein	No
MSTRG.48251	S315_0.SE	chrC06	-	BnaC06g05440D	GSBRNA2T00069075001	AT3G18524.1	MSH2	MUTS homolog 2	No
MSTRG.51962	S315_0.RI;S315_8.RI;S315_8.RI	chrC07	+	BnaC07g22110D	GSBRNA2T00115326001	AT2G03120.1	SPP	signal peptide peptidase	No
MSTRG.52318	R316_0.SE	chrC07	+	BnaC07g27440D	GSBRNA2T00091530001	AT5G28770.2	BZO2H3	bZIP transcription factor family protein	Yes	At5g28770	AltA (2); IntronR (1);	453933	17	synonym: T32B20.4; bZIP transcription factor family protein
MSTRG.14830	R316_0.RI;R316_5.RI;R316_8.RI	chrA06	+	BnaA06g17530D	GSBRNA2T00107198001	AT3G47160.1	AT3G47160	RING/U-box superfamily protein	No
MSTRG.31841	R316_0.SE;R316_5.SE;R316_8.SE;S315_0.SE;S315_5.SE	chrC01	+	BnaC01g20490D	GSBRNA2T00006268001	AT4G27870.1	T27E11.110	Vacuolar iron transporter (VIT) family protein	Yes	At4g27870	IntronR (4);	15912252	29	synonym: T27E11.110; integral membrane family protein
MSTRG.49740	R316_5.RI;R316_8.RI	chrC06	+	BnaC06g29610D	GSBRNA2T00054886001	AT1G68820.1	F14K14.7	Transmembrane Fragile-X-F-associated protein	Yes	At1g68820	IntronR (1);	5851148	15	synonym: F14K14.7; membrane protein, putative
MSTRG.29028	R316_0.RI	chrAnn_random	-	BnaAnng24570D	GSBRNA2T00064368001	AT4G17330.1	G2484-1	G2484-1 protein	No
MSTRG.34348	R316_0.A3SS;R316_5.A3SS;R316_8.A3SS	chrC02	-	BnaC02g17300D	GSBRNA2T00083168001	AT1G67230.1	LINC1	little nuclei1	No
MSTRG.26019	S315_0.A3SS	chrA10	-	BnaA10g11190D	GSBRNA2T00065628001	AT5G57160.1	ATLIG4	DNA ligase IV	No
MSTRG.23493	R316_5.RI;R316_8.RI;S315_0.RI;S315_5.RI;S315_8.RI	chrA09	-	BnaA09g31670D	GSBRNA2T00129236001	AT3G51010.1	AT3G51010	protein translocase subunit;(source:Araport11)	No
MSTRG.16934	S315_0.RI;S315_0.RI;S315_5.RI;S315_8.RI;S315_8.RI	chrA07	-	BnaA07g06160D	GSBRNA2T00128345001	AT3G23870.1	AT3G23870	Protein of unknown function (DUF803)	No
MSTRG.55763	R316_8.RI	chrC08	-	BnaC08g31580D	GSBRNA2T00155405001	AT3G10020.1	AT3G10020	plant/protein;(source:Araport11)	No
MSTRG.33114	S315_5.RI	chrC01	-	BnaC01g40610D	GSBRNA2T00044462001	AT3G03640.1	BGLU25	beta glucosidase 25	No
MSTRG.26742	S315_5.A3SS;S315_5.RI	chrA10	+	BnaA10g21460D	GSBRNA2T00135848001	AT5G10940.2	ASG2	transducin family protein / WD-40 repeat family protein	No
MSTRG.39141	R316_0.RI;R316_5.RI;R316_5.RI;S315_0.RI;S315_0.RI	chrC03	-	BnaC03g45290D	GSBRNA2T00149975001	AT2G13790.1	SERK4	somatic embryogenesis receptor-like kinase 4	No
MSTRG.11189	R316_0.RI;R316_8.SE;R316_8.A5SS;S315_8.SE;S315_8.A5SS	chrA05	-	BnaA05g02330D	GSBRNA2T00132779001	AT2G41680.1	NTRC	NADPH-dependent thioredoxin reductase C	Yes	At2g41680	AltA (2); AltD (2);	2757358	37	synonym: T32G6.20; thioredoxin reductase, putative / NADPH-dependent thioredoxin reductase, putative
MSTRG.1635	S315_0.RI	chrA01	-	BnaA01g23220D	GSBRNA2T00002534001	AT3G24040.1	AT3G24040	Core-2/I-branching beta-1,6-N-acetylglucosaminyltransferase family protein	Yes	At3g24040	IntronR (1);	5842424	11	synonym: F14O13.23; glycosyltransferase family 14 protein / core-2/I-branching enzyme family protein
MSTRG.8955	S315_5.A3SS	chrA03_random	+	BnaA03g57940D	GSBRNA2T00017080001	AT5G61190.1	MAF19.19	putative endonuclease or glycosyl hydrolase with C2H2-type zinc finger domain	No
MSTRG.9944	R316_0.SE;R316_5.SE;R316_8.SE	chrA04	+	BnaA04g12570D	GSBRNA2T00090202001	AT2G21940.4	SK1	shikimate kinase 1	Yes	At2g21940	AltA (4); AltD (2); IntronR (5);	906502	26	synonym: F7D8.26; shikimate kinase, putative
MSTRG.57271	R316_5.A3SS;R316_5.A5SS;R316_5.RI;R316_8.RI;R316_8.RI	chrC09	-	BnaC09g05150D	GSBRNA2T00146126001	AT5G61060.1	HDA05	histone deacetylase 5	No
MSTRG.2861	R316_8.MXE	chrA02	-	BnaA02g04190D	GSBRNA2T00081070001	AT5G19380.1	CLT1	CRT (chloroquine-resistance transporter)-like transporter 1	No
MSTRG.39817	S315_5.SE	chrC03	-	BnaC03g56590D	GSBRNA2T00056980001	AT1G20480.1	F5M15.29	AMP-dependent synthetase and ligase family protein	No
MSTRG.45752	R316_0.RI;R316_5.RI;R316_8.RI;S315_5.RI;S315_8.RI	chrC05	-	BnaC05g17450D	GSBRNA2T00065563001	AT1G22280.1	PAPP2C	phytochrome-associated protein phosphatase type 2C	Yes	At1g22280	IntronR (1);	2762950	13	synonym: T16E15.10; protein phosphatase 2C, putative / PP2C, putative
MSTRG.31242	S315_0.A3SS;S315_0.A3SS	chrC01	+	BnaC01g11440D	GSBRNA2T00107733001	AT4G18930.1	F13C5.100	RNA ligase/cyclic nucleotide phosphodiesterase family protein	No
MSTRG.54298	R316_0.SE;R316_8.RI;S315_0.RI;S315_8.RI	chrC08	-	BnaC08g08370D	GSBRNA2T00061564001	NA	NA	NA	No
MSTRG.4290	S315_0.A3SS	chrA02	+	BnaA02g26700D	GSBRNA2T00030796001	AT2G03150.1	emb1579	ATP/GTP-binding protein family	No
MSTRG.25982	S315_0.A5SS;S315_5.A5SS;S315_8.A5SS	chrA10	+	NA	NA	NA	NA	NA	No
MSTRG.38356	R316_8.A3SS;S315_8.A3SS	chrC03	-	BnaC03g32690D	GSBRNA2T00153608001	AT3G01040.2	GAUT13	galacturonosyltransferase 13	No
MSTRG.15995	S315_5.MXE;S315_8.MXE	chrA06	-	BnaA06g33840D	GSBRNA2T00081603001	AT1G14170.1	F7A19.25	RNA-binding KH domain-containing protein	Yes	At1g14170	IntronR (1);	1159648	12	synonym: F7A19.25; KH domain-containing protein
MSTRG.5662	S315_0.RI;S315_5.RI;S315_8.RI	chrA03	-	BnaA03g10550D	GSBRNA2T00148629001	AT5G56870.1	BGAL4	beta-galactosidase 4	No
MSTRG.32928	R316_5.RI	chrC01	+	BnaC01g37870D	GSBRNA2T00026308001	AT3G13170.1	ATSPO11-1	Spo11/DNA topoisomerase VI, subunit A protein	No
MSTRG.3222	R316_0.A3SS;R316_5.A3SS;R316_8.A3SS	chrA02	+	BnaA02g10330D	GSBRNA2T00092521001	AT5G53300.4	UBC10	ubiquitin-conjugating enzyme 10	Yes	At5g53300	AltA (2);	297877	250	synonym: K19E1.10; ubiquitin-conjugating enzyme 10 (UBC10)
MSTRG.858	S315_0.A3SS	chrA01	+	BnaA01g12120D	GSBRNA2T00131699001	AT4G22310.1	AT4G22310	Uncharacterised protein family (UPF0041)	No
MSTRG.49864	R316_8.A5SS;S315_0.A5SS	chrC06	+	BnaC06g31450D	GSBRNA2T00049708001	AT1G70430.1	F17O7.3	Protein kinase superfamily protein	No
MSTRG.5772	S315_0.MXE	chrA03	-	BnaA03g12250D	GSBRNA2T00086695001	AT5G53460.3	GLT1	NADH-dependent glutamate synthase 1	No
MSTRG.25385	R316_0.RI;R316_5.A5SS;R316_5.A5SS;R316_5.RI;R316_8.A5SS;R316_8.A5SS;R316_8.RI	chrA10	+	BnaA10g01800D	GSBRNA2T00150383001	AT1G03310.1	DBE1	debranching enzyme 1	Yes	At1g03310	AltD (2);	906189	12	synonym: F15K9.9; isoamylase, putative / starch debranching enzyme, putative
MSTRG.40074	R316_0.SE;S315_0.SE;S315_5.SE;S315_8.SE	chrC03	-	BnaC03g60380D	GSBRNA2T00061112001	AT4G39120.1	IMPL2	myo-inositol monophosphatase like 2	No
MSTRG.7087	R316_0.SE;R316_5.SE;R316_8.SE	chrA03	-	BnaA03g30650D	GSBRNA2T00111715001	AT3G09500.1	AT3G09500	Ribosomal L29 family protein	No
MSTRG.16281	S315_0.RI;S315_5.RI;S315_8.RI	chrA06_random	+	BnaA06g37520D	GSBRNA2T00048152001	AT1G52030.1	MBP2	myrosinase-binding protein 2	No
MSTRG.61539	R316_0.RI;R316_5.RI	chrCnn_random	-	BnaCnng19170D	GSBRNA2T00096606001	AT1G02840.3	SR34	RNA-binding (RRM/RBD/RNP motifs) family protein	Yes	At1g02840	AltA (4); IntronR (1);	166843	56	synonym: F22D16.16; pre-mRNA splicing factor SF2 (SF2) / SR1 protein
MSTRG.58263	S315_0.SE	chrC09	+	BnaC09g21210D	GSBRNA2T00095544001	AT2G03150.1	emb1579	ATP/GTP-binding protein family	No
MSTRG.7127	R316_0.A5SS;R316_5.A5SS;R316_8.A5SS	chrA03	+	BnaA03g31040D	GSBRNA2T00111671001	AT3G08840.2	AT3G08840	D-alanine--D-alanine ligase family	Yes	At3g08840	IntronR (1);	2445999	11	synonym: T16O11.23; D-alanine--D-alanine ligase family
MSTRG.3101	R316_0.RI;R316_5.RI;R316_8.RI;S315_0.RI;S315_5.RI;S315_8.RI	chrA02	-	BnaA02g07720D	GSBRNA2T00052760001	AT5G58340.2	MCK7.21	myb-like HTH transcriptional regulator family protein	No
MSTRG.58748	S315_0.A3SS;S315_0.RI;S315_0.RI;S315_0.RI;S315_5.A3SS;S315_5.A3SS;S315_5.RI;S315_5.RI;S315_8.A3SS;S315_8.RI;S315_8.RI;S315_8.RI	chrC09	+	BnaC09g29780D	GSBRNA2T00059049001	AT5G53450.1	ORG1	OBP3-responsive gene 1	Yes	At5g53450	AltA (2);	17528945	22	synonym: MYN8.6; protein kinase family protein
MSTRG.33209	S315_0.SE;S315_0.SE;S315_0.SE	chrC01_random	-	BnaC01g42300D	GSBRNA2T00014509001	AT3G50430.1	AT3G50430	golgin;(source:Araport11)	No
MSTRG.41165	S315_0.RI;S315_5.RI;S315_8.RI	chrC03_random	-	BnaC03g77080D	GSBRNA2T00022593001	AT4G34150.1	F28A23.90	Calcium-dependent lipid-binding (CaLB domain) family protein	Yes	At4g34150	IntronR (2);	957816	65	synonym: F28A23.90; C2 domain-containing protein
MSTRG.3567	S315_8.A3SS	chrA02	-	BnaA02g14900D	GSBRNA2T00116576001	AT1G70490.2	ARFA1D	Ras-related small GTP-binding family protein	Yes	At1g70490	AltD (2); ExonS (1);	460469	77	synonym: F24J13.6; ADP-ribosylation factor, putative
MSTRG.57824	R316_5.A3SS	chrC09	+	BnaC09g13620D	GSBRNA2T00009177001	AT1G62320.1	F24O1.4	ERD (early-responsive to dehydration stress) family protein	No
MSTRG.10390	R316_0.A3SS;R316_8.A3SS	chrA04	+	BnaA04g19550D	GSBRNA2T00064613001	AT2G33490.1	F4P9.26	hydroxyproline-rich glycoprotein family protein	No
MSTRG.55969	R316_5.RI;S315_8.RI	chrC08	+	BnaC08g34910D	GSBRNA2T00127428001	AT2G22570.1	NIC1	nicotinamidase 1	Yes	At2g22570	AltA (2); AltD (2); IntronR (2);	2576679	9	synonym: F14M13.1; isochorismatase hydrolase family protein
MSTRG.30285	S315_0.RI	chrAnn_random	+	BnaAnng40280D	GSBRNA2T00025653001	AT3G43790.1	ZIFL2	zinc induced facilitator-like 2	Yes	At3g43790	AltD (4);	5845953	6	synonym: T28A8.80; transporter-related
MSTRG.53147	R316_5.RI;R316_8.RI;S315_5.RI;S315_8.RI	chrC07	+	BnaC07g40420D	GSBRNA2T00154609001	AT4G27040.4	VPS22	EAP30/Vps36 family protein	Yes	At4g27040	AltA (4); IntronR (2);	1269570	25	synonym: F10M23.380; expressed protein
MSTRG.59240	S315_0.A3SS;S315_0.RI;S315_0.RI;S315_5.RI;S315_8.RI	chrC09	-	BnaC09g37960D	GSBRNA2T00059398001	AT5G19740.1	T29J13.160	Peptidase M28 family protein	No
MSTRG.64551	R316_0.RI;R316_5.RI	chrCnn_random	+	NA	NA	NA	NA	NA	No
MSTRG.64110	S315_0.SE;S315_0.SE;S315_5.SE;S315_8.SE;S315_8.SE	chrCnn_random	-	BnaCnng61390D	GSBRNA2T00082019001	AT5G08640.2	FLS1	flavonol synthase 1	No
MSTRG.19516	S315_8.RI	chrA08	+	BnaA08g04300D	GSBRNA2T00095052001	AT1G45150.1	F27F5.22	alpha-1,6-mannosyl-glycoprotein 2-beta-N-acetylglucosaminyltransferase;(source:Araport11)	No
MSTRG.13094	S315_0.A5SS	chrA05	+	BnaA05g30470D	GSBRNA2T00027024001	AT3G07100.1	ERMO2	Sec23/Sec24 protein transport family protein	No
MSTRG.7548	S315_0.A5SS;S315_0.A5SS;S315_8.A5SS	chrA03	-	BnaA03g38050D	GSBRNA2T00154994001	NA	NA	NA	No
MSTRG.24181	R316_5.A3SS;R316_8.A3SS;S315_5.A3SS;S315_8.A3SS	chrA09	+	BnaA09g41440D	GSBRNA2T00057322001	AT2G24360.1	T28I24.9	Protein kinase superfamily protein	No
MSTRG.58751	S315_8.RI	chrC09	+	BnaC09g29800D	GSBRNA2T00059051001	NA	NA	NA	No
MSTRG.11251	R316_0.A3SS;R316_5.A3SS	chrA05	+	BnaA05g03290D	GSBRNA2T00132668001	AT2G43400.1	ETFQO	electron-transfer flavoprotein:ubiquinone oxidoreductase	Yes	At2g43400	IntronR (1);	906920	22	synonym: T1O24.14; electron transfer flavoprotein-ubiquinone oxidoreductase family protein
MSTRG.42483	S315_0.A5SS	chrC04	-	BnaC04g21690D	GSBRNA2T00077550001	NA	NA	NA	No
MSTRG.34290	R316_8.RI	chrC02	+	BnaC02g16360D	GSBRNA2T00152900001	AT1G65080.1	F16G16.8	Membrane insertion protein, OxaA/YidC with tetratricopeptide repeat domain	No
MSTRG.39739	S315_5.RI	chrC03	+	BnaC03g55190D	GSBRNA2T00047062001	AT3G44990.1	XTH31	xyloglucan endo-transglycosylase-related 8	No
MSTRG.5198	R316_8.RI	chrA03	+	BnaA03g03380D	GSBRNA2T00129812001	AT5G11500.1	F15N18.90	coiled-coil protein;(source:Araport11)	No
MSTRG.16844	S315_0.A5SS;S315_8.A5SS	chrA07	-	BnaA07g04830D	GSBRNA2T00038757001	AT3G25430.1	AT3G25430	Polynucleotidyl transferase, ribonuclease H-like superfamily protein	No
MSTRG.4800	R316_0.A3SS;R316_0.RI;R316_5.A3SS;R316_5.A3SS;R316_8.A3SS;R316_8.A3SS;R316_8.A3SS;R316_8.A3SS;S315_5.RI	chrA02	-	BnaA02g34910D	GSBRNA2T00016409001	NA	NA	NA	No
MSTRG.50181	S315_8.RI	chrC06	-	BnaC06g36400D	GSBRNA2T00103685001	AT1G75730.2	F10A5.7	hypothetical protein;(source:Araport11)	No
MSTRG.46600	S315_5.SE	chrC05	-	BnaC05g31550D	GSBRNA2T00122319001	AT2G05310.1	F5G3.21	transmembrane protein;(source:Araport11)	Yes	At2g05310	IntronR (1);	19797809	6	synonym: F5G3.21; expressed protein
MSTRG.20567	R316_5.A3SS;R316_5.RI;S315_5.A3SS;S315_5.RI;S315_8.A3SS;S315_8.RI	chrA08	-	BnaA08g20100D	GSBRNA2T00083969001	AT1G27110.1	T7N9.17	Tetratricopeptide repeat (TPR)-like superfamily protein	No
MSTRG.13104	S315_0.SE	chrA05	-	BnaA05g30660D	GSBRNA2T00027044001	AT3G06760.1	AT3G06760	Drought-responsive family protein	Yes	At3g06760	IntronR (2);	5846121	14	synonym: F3E22.10; drought-responsive family protein
MSTRG.32536	S315_8.RI	chrC01	-	BnaC01g31470D	GSBRNA2T00089173001	AT4G15396.1	CYP702A6	cytochrome P450, family 702, subfamily A, polypeptide 6	No
MSTRG.12773	R316_0.RI;R316_5.SE;R316_5.RI	chrA05	-	BnaA05g26090D	GSBRNA2T00079419001	AT4G27830.1	BGLU10	beta glucosidase 10	No
BnaA02g18490D	R316_5.SE	chrA02	-	BnaA02g18490D	GSBRNA2T00065761001	AT1G77270.1	T14N5.12	hypothetical protein;(source:Araport11)	No
MSTRG.10768	R316_0.RI	chrA04	-	BnaA04g25470D	GSBRNA2T00045150001	AT2G43910.1	HOL1	HARMLESS TO OZONE LAYER 1	Yes	At2g43910	AltD (2); IntronR (1);	1517305	52	synonym: F6E13.4; thiol methyltransferase, putative
MSTRG.62286	R316_5.RI;R316_8.RI	chrCnn_random	+	BnaCnng31810D	GSBRNA2T00020781001	NA	NA	NA	No
MSTRG.34950	R316_5.RI	chrC02	-	BnaC02g28060D	GSBRNA2T00113137001	AT4G02150.1	MOS6	ARM repeat superfamily protein	No
MSTRG.40603	R316_0.SE	chrC03	+	BnaC03g68360D	GSBRNA2T00116317001	AT1G49890.1	QWRF2	Family of unknown function (DUF566)	No
MSTRG.38674	S315_0.A3SS;S315_8.A3SS	chrC03	-	BnaC03g37690D	GSBRNA2T00110673001	AT3G12590.1	AT3G12590	hypothetical protein;(source:Araport11)	No
MSTRG.38782	S315_8.RI	chrC03	-	BnaC03g39400D	GSBRNA2T00123830001	NA	NA	NA	No
MSTRG.29602	R316_8.RI	chrAnn_random	+	BnaAnng32290D	GSBRNA2T00094256001	AT5G04320.1	AtSGO2	Shugoshin C terminus	Yes	At5g04320	IntronR (1);	8726495	6	synonym: T19N18.50; expressed protein
MSTRG.46785	R316_8.RI	chrC05	-	BnaC05g34700D	GSBRNA2T00026767001	AT3G18500.3	AT3G18500	DNAse I-like superfamily protein	Yes	At3g18500	AltA (4); ExonS (1); IntronR (1);	19835548	8	synonym: MYF24.23; nocturnin-related
MSTRG.4633	R316_0.SE;R316_5.SE;R316_8.SE	chrA02	+	BnaA02g32320D	GSBRNA2T00120371001	AT5G24810.1	F6A4.20	ABC1 family protein	Yes	At5g24810	IntronR (1);	936531	21	synonym: T4C12.2; ABC1 family protein
MSTRG.4720	R316_5.A3SS;R316_8.A3SS	chrA02	-	BnaA02g33750D	GSBRNA2T00047559001	NA	NA	NA	No
MSTRG.19143	R316_0.RI;R316_5.RI;S315_0.RI;S315_5.RI	chrA07_random	-	BnaA07g38220D	GSBRNA2T00011683001	AT3G61540.1	AT3G61540	alpha/beta-Hydrolases superfamily protein	No
MSTRG.47908	R316_0.RI	chrC05_random	-	BnaC05g52020D	GSBRNA2T00005244001	AT3G14050.1	RSH2	RELA/SPOT homolog 2	No
MSTRG.23560	S315_0.MXE	chrA09	-	BnaA09g32650D	GSBRNA2T00129361001	AT3G52180.1	SEX4	dual specificity protein phosphatase (DsPTP1) family protein	Yes	At3g52180	AltA (4); IntronR (4);	906409	27	synonym: F4F15.290; protein tyrosine phosphatase/kinase interaction sequence protein (PTPKIS1)
MSTRG.41001	S315_0.A5SS	chrC03_random	-	BnaC03g74330D	GSBRNA2T00004775001	NA	NA	NA	No
MSTRG.31832	R316_0.A5SS;R316_0.RI;R316_0.RI;R316_5.SE;R316_5.A5SS;R316_5.RI;R316_8.A5SS;R316_8.RI	chrC01	+	BnaC01g20420D	GSBRNA2T00006284001	AT5G60730.1	MUP24.8	Anion-transporting ATPase	No
MSTRG.51626	R316_0.RI;R316_5.RI;R316_8.RI	chrC07	-	BnaC07g17110D	GSBRNA2T00014814001	NA	NA	NA	No
MSTRG.63181	R316_0.A3SS;R316_5.A3SS;R316_8.A3SS	chrCnn_random	-	BnaCnng46620D	GSBRNA2T00045615001	AT3G13990.2	AT3G13990	Kinase-related protein of unknown function (DUF1296)	No
MSTRG.8378	S315_8.A5SS	chrA03	+	BnaA03g49990D	GSBRNA2T00044757001	AT4G30100.1	F6G3.130	P-loop containing nucleoside triphosphate hydrolases superfamily protein	No
MSTRG.13059	S315_0.A3SS	chrA05	+	BnaA05g30030D	GSBRNA2T00059501001	AT3G07580.1	AT3G07580	hypothetical protein;(source:Araport11)	No
MSTRG.36139	R316_0.SE;R316_0.MXE;R316_5.SE;R316_5.MXE;R316_5.MXE;R316_8.SE;R316_8.MXE;R316_8.MXE	chrC02_random	+	BnaC02g48170D	GSBRNA2T00048326001	NA	NA	NA	No
MSTRG.51296	S315_8.RI	chrC07	-	BnaC07g11690D	GSBRNA2T00117453001	AT1G27720.1	TAF4B	TBP-associated factor 4B	No
MSTRG.41578	R316_0.RI;R316_8.RI	chrC04	-	BnaC04g05640D	GSBRNA2T00012574001	AT2G39770.2	CYT1	Glucose-1-phosphate adenylyltransferase family protein	No
MSTRG.3819	R316_8.MXE	chrA02	+	BnaA02g18890D	GSBRNA2T00036536001	AT1G78420.2	DA (large in Chinese) 2	RING/U-box superfamily protein	No
MSTRG.57045	R316_5.SE;R316_8.SE;S315_0.SE;S315_5.SE	chrC09	-	BnaC09g01340D	GSBRNA2T00109684001	AT3G27100.1	AT3G27100	transcription/mRNA export factor;(source:Araport11)	Yes	At3g27100	IntronR (1);	2596300	8	synonym: MOJ10.18; expressed protein
MSTRG.3550	R316_0.A5SS;R316_0.RI;S315_0.A5SS	chrA02	+	BnaA02g14670D	GSBRNA2T00096395001	AT1G55750.1	F20N2.28	BSD domain (BTF2-like transcription factors, Synapse-associated proteins and DOS2-like proteins)	No
MSTRG.62133	R316_5.SE;R316_8.SE;S315_8.SE	chrCnn_random	-	BnaCnng29200D	GSBRNA2T00017368001	AT3G01200.1	RP2	PPDK regulatory protein 2	No
MSTRG.21334	S315_5.A3SS;S315_8.A3SS	chrA09	+	BnaA09g00070D	GSBRNA2T00091222001	AT4G01290.1	F2N1.34	chorismate synthase;(source:Araport11)	Yes	At4g01290	AltA (2); IntronR (1);	2393626	60	synonym: F2N1.34; expressed protein
MSTRG.35949	R316_0.A3SS;R316_0.A3SS;R316_5.A3SS;R316_5.A3SS;R316_8.A3SS;R316_8.A3SS	chrC02_random	+	BnaC02g44950D	GSBRNA2T00016590001	AT2G24360.1	T28I24.9	Protein kinase superfamily protein	No
MSTRG.11602	R316_0.A3SS;R316_5.A3SS	chrA05	-	BnaA05g08380D	GSBRNA2T00050332001	AT2G35630.1	MOR1	ARM repeat superfamily protein	No
MSTRG.9389	S315_0.RI	chrA04	-	BnaA04g04400D	GSBRNA2T00126479001	AT3G54020.1	AtIPCS1	Arabidopsis Inositol phosphorylceramide synthase 1	No
MSTRG.62298	R316_0.RI;S315_0.RI	chrCnn_random	-	BnaCnng31980D	GSBRNA2T00020937001	AT5G58470.2	TAF15b	TBP-associated factor 15B	Yes	At5g58470	IntronR (1);	14194174	11	synonym: MQJ2.7; zinc finger (Ran-binding) family protein
MSTRG.4370	S315_0.A3SS;S315_8.A3SS;S315_8.RI;S315_8.RI	chrA02	-	BnaA02g27900D	GSBRNA2T00072285001	AT1G58120.1	T15M6.13	hypothetical protein;(source:Araport11)	No
MSTRG.11670	R316_8.RI;S315_5.RI	chrA05	-	BnaA05g09590D	GSBRNA2T00095302001	AT2G39660.1	BIK1	botrytis-induced kinase1	No
MSTRG.18471	R316_0.RI;S315_0.RI	chrA07	+	BnaA07g28780D	GSBRNA2T00102399001	AT1G70650.1	F5A18.17	Ran BP2/NZF zinc finger-like superfamily protein	No
MSTRG.42535	S315_5.RI;S315_8.RI	chrC04	-	BnaC04g22420D	GSBRNA2T00075176001	AT3G60120.1	BGLU27	beta glucosidase 27	No
MSTRG.6307	R316_5.A3SS	chrA03	+	BnaA03g20260D	GSBRNA2T00139062001	AT2G43500.2	NIN-like protein 8	Plant regulator RWP-RK family protein	Yes	At2g43500	AltP (2);	21805741	4	synonym: T1O24.24; RWP-RK domain-containing protein
MSTRG.30628	S315_5.RI	chrC01	+	BnaC01g02470D	GSBRNA2T00131009001	AT4G37180.2	AT4G37180	Homeodomain-like superfamily protein	Yes	At4g37180	AltA (2); AltP (2);	1732508	14	synonym: AP22.100; myb family transcription factor
MSTRG.51262	S315_5.RI	chrC07	-	BnaC07g11170D	GSBRNA2T00117377001	AT1G24440.1	F21J9.10	RING/U-box superfamily protein	Yes	At1g24440	IntronR (3);	8729057	12	synonym: F21J9.10; expressed protein
MSTRG.7250	S315_8.A3SS;S315_8.A3SS;S315_8.RI	chrA03	+	BnaA03g33190D	GSBRNA2T00137645001	AT3G14010.4	CID4	CTC-interacting domain 4	No
MSTRG.64533	R316_0.A5SS	chrCnn_random	+	BnaCnng68140D	GSBRNA2T00098459001	AT4G14145.1	AT4G14145	cytochrome C oxidase assembly protein;(source:Araport11)	Yes	At4g14145	AltD (2);	8680797	6	synonym: FCAALL.429; expressed protein
MSTRG.25277	R316_8.RI;S315_8.RI	chrA10	+	BnaA10g00310D	GSBRNA2T00150555001	AT1G01680.1	PUB54	plant U-box 54	No
MSTRG.1344	R316_0.A5SS	chrA01	+	BnaA01g18880D	GSBRNA2T00043643001	AT4G14880.4	OASA1	O-acetylserine (thiol) lyase (OAS-TL) isoform A1	Yes	At4g14880	AltA (4);	16937	161	synonym: FCAALL.34; cysteine synthase / O-acetylserine (thiol)-lyase / O-acetylserine sulfhydrylase (OAS1)
MSTRG.30657	R316_0.RI	chrC01	+	BnaC01g02250D	GSBRNA2T00131033001	AT4G36500.1	AP22.75	hypothetical protein;(source:Araport11)	No
MSTRG.6417	S315_0.A5SS;S315_0.A5SS	chrA03	-	NA	NA	NA	NA	NA	No
MSTRG.62232	R316_0.SE	chrCnn_random	-	BnaCnng30860D	GSBRNA2T00019872001	AT5G62600.1	MOS14	ARM repeat superfamily protein	No
MSTRG.43548	R316_8.SE	chrC04	+	NA	NA	NA	NA	NA	No
MSTRG.31382	R316_0.RI	chrC01	+	BnaC01g13560D	GSBRNA2T00138287001	AT3G18150.1	AT3G18150	RNI-like superfamily protein	No
MSTRG.58882	R316_8.SE;S315_8.SE	chrC09	-	NA	NA	NA	NA	NA	No
MSTRG.4203	R316_5.SE	chrA02	+	BnaA02g25450D	GSBRNA2T00041631001	AT4G17310.1	DL4690C	hypothetical protein;(source:Araport11)	Yes	At4g17310	AltD (2); IntronR (2);	15292856	10	synonym: FCAALL.398; expressed protein
MSTRG.35384	S315_8.RI	chrC02	+	BnaC02g35270D	GSBRNA2T00082538001	AT2G03870.1	EMB2816	Small nuclear ribonucleoprotein family protein	No
MSTRG.16863	S315_5.A5SS	chrA07	-	BnaA07g05000D	GSBRNA2T00038789001	AT5G61430.1	NAC100	NAC domain containing protein 100	No
MSTRG.9403	R316_8.RI	chrA04	-	BnaA04g04550D	GSBRNA2T00126496001	AT3G53750.1	ACT3	actin 3	No
MSTRG.16597	R316_8.MXE;R316_8.MXE;S315_8.MXE	chrA07	-	BnaA07g01130D	GSBRNA2T00059411001	AT2G19600.1	KEA4	K+ efflux antiporter 4	Yes	At2g19600	AltA (2);	2747669	7	synonym: F3P11.20; K+ efflux antiporter, putative (KEA4)
MSTRG.16000	S315_5.RI;S315_8.RI	chrA06	-	BnaA06g33940D	GSBRNA2T00081616001	AT2G02870.3	T17M13.4	Galactose oxidase/kelch repeat superfamily protein	No
MSTRG.11865	S315_0.RI	chrA05	-	BnaA05g12670D	GSBRNA2T00082047001	AT2G29330.1	TRI	tropinone reductase	No
MSTRG.36707	S315_0.A5SS;S315_0.RI;S315_0.RI;S315_5.A5SS;S315_5.RI;S315_8.RI	chrC03	-	BnaC03g07970D	GSBRNA2T00140580001	AT5G16800.2	F5E19.140	Acyl-CoA N-acyltransferases (NAT) superfamily protein	Yes	At5g16800	IntronR (1);	906571	13	synonym: F5E19.140; GCN5-related N-acetyltransferase (GNAT) family protein
MSTRG.43806	R316_0.SE;R316_0.A3SS;R316_5.RI;S315_0.A5SS;S315_0.RI;S315_8.A5SS;S315_8.RI	chrC04	-	BnaC04g44420D	GSBRNA2T00051489001	AT2G35510.1	SRO1	similar to RCD one 1	Yes	At2g35510	ExonS (1);	8683629	15	synonym: T32F12.11; WWE domain-containing protein
MSTRG.3688	R316_0.RI;S315_8.RI	chrA02	-	BnaA02g16460D	GSBRNA2T00023444001	AT1G73540.1	NUDT21	nudix hydrolase homolog 21	No
MSTRG.47808	R316_8.A5SS	chrC05_random	+	BnaC05g49910D	GSBRNA2T00054492001	AT1G16080.1	T24D18.18	nuclear protein;(source:Araport11)	Yes	At1g16080	IntronR (1);	937963	27	synonym: T24D18.18; expressed protein
MSTRG.56783	R316_8.A5SS	chrC08_random	+	BnaC08g47860D	GSBRNA2T00008709001	AT4G16765.1	AT4G16765	2-oxoglutarate (2OG) and Fe(II)-dependent oxygenase superfamily protein	Yes	At4g16765	IntronR (5);	2393187	10	synonym: FCAALL.442; oxidoreductase, 2OG-Fe(II) oxygenase family protein
MSTRG.9480	S315_0.MXE;S315_5.MXE;S315_5.MXE	chrA04	-	BnaA04g05610D	GSBRNA2T00021737001	AT3G52200.1	LTA3	Dihydrolipoamide acetyltransferase, long form protein	No
MSTRG.51261	R316_5.RI	chrC07	-	BnaC07g11160D	GSBRNA2T00117376001	AT1G24450.1	NFD2	Ribonuclease III family protein	No
MSTRG.43036	R316_0.SE;R316_0.SE;R316_0.A5SS;R316_5.SE;R316_8.A5SS	chrC04	+	BnaC04g30700D	GSBRNA2T00112760001	AT1G66880.1	F4N21.1	Protein kinase superfamily protein	No
MSTRG.18795	R316_0.A3SS	chrA07	-	BnaA07g33220D	GSBRNA2T00146544001	AT1G76980.2	F22K20.8	patatin-like phospholipase domain protein;(source:Araport11)	No
MSTRG.46854	S315_0.RI;S315_5.RI	chrC05	+	BnaC05g35950D	GSBRNA2T00101792001	AT3G17590.1	BSH	transcription regulatory protein SNF5, putative (BSH)	No
MSTRG.62611	S315_5.SE	chrCnn_random	-	BnaCnng36670D	GSBRNA2T00029879001	AT3G52070.1	AT3G52070	RNA/RNP complex-1-interacting phosphatase;(source:Araport11)	No
MSTRG.29395	S315_0.SE	chrAnn_random	+	BnaAnng29780D	GSBRNA2T00084265001	NA	NA	NA	No
MSTRG.20117	R316_5.A3SS	chrA08	+	BnaA08g13620D	GSBRNA2T00078803001	AT4G28610.1	PHR1	phosphate starvation response 1	No
MSTRG.16380	R316_8.RI	chrA06_random	-	BnaA06g38840D	GSBRNA2T00011534001	AT5G60410.5	SIZ1	DNA-binding protein with MIZ/SP-RING zinc finger, PHD-finger and SAP domain	Yes	At5g60410	IntronR (3);	907133	35	synonym: MUF9.5; DNA-binding family protein
MSTRG.62941	S315_8.RI	chrCnn_random	-	BnaCnng42340D	GSBRNA2T00039437001	AT1G47128.1	RD21A	Granulin repeat cysteine protease family protein	No
MSTRG.14277	S315_8.A3SS	chrA06	-	BnaA06g09860D	GSBRNA2T00062212001	AT1G15200.2	F9L1.14	protein-protein interaction regulator family protein	Yes	At1g15200	AltA (2);	1054394	10	synonym: F9L1.14; protein-protein interaction regulator family protein
MSTRG.53017	R316_0.RI;S315_0.A5SS	chrC07	+	BnaC07g38470D	GSBRNA2T00157158001	AT4G23740.1	F9D16.210	Leucine-rich repeat protein kinase family protein	No
MSTRG.15073	R316_5.A3SS;R316_5.RI;S315_8.A3SS	chrA06	-	NA	NA	NA	NA	NA	No
MSTRG.37494	S315_5.A5SS	chrC03	-	BnaC03g19680D	GSBRNA2T00132415001	AT2G35880.1	F11F19.21	TPX2 (targeting protein for Xklp2) protein family	No
MSTRG.39838	R316_0.RI	chrC03	-	BnaC03g57040D	GSBRNA2T00024795001	AT3G47590.1	AT3G47590	alpha/beta-Hydrolases superfamily protein	No
MSTRG.6795	R316_0.RI;R316_5.RI;S315_0.RI;S315_5.RI	chrA03	-	BnaA03g27190D	GSBRNA2T00112124001	AT4G00050.1	UNE10	basic helix-loop-helix (bHLH) DNA-binding superfamily protein	Yes	At4g00050	IntronR (1);	2596541	10	synonym: F6N15.11; basic helix-loop-helix (bHLH) family protein
MSTRG.1176	R316_0.A3SS;R316_5.A3SS;R316_8.A3SS	chrA01	-	BnaA01g16610D	GSBRNA2T00149423001	AT4G27610.3	T29A15.100	intracellular protein transporter;(source:Araport11)	Yes	At4g27610	ExonS (1);	5842291	7	synonym: T29A15.100; expressed protein
MSTRG.28354	S315_5.A5SS;S315_5.A5SS	chrAnn_random	-	BnaAnng14460D	GSBRNA2T00020280001	AT3G61220.2	SDR1	NAD(P)-binding Rossmann-fold superfamily protein	No
MSTRG.55618	R316_8.MXE;R316_8.MXE	chrC08	-	BnaC08g29190D	GSBRNA2T00155716001	AT3G58460.1	RBL15	RHOMBOID-like protein 15	Yes	At3g58460	IntronR (1);	1216922	18	synonym: F14P22.50; rhomboid family protein / ubiquitin-associated (UBA)/TS-N domain-containing protein
MSTRG.17085	S315_0.RI;S315_0.RI;S315_5.RI	chrA07	-	BnaA07g08740D	GSBRNA2T00089925001	AT4G22100.1	BGLU3	beta glucosidase 2	No
MSTRG.14245	R316_0.RI	chrA06	-	BnaA06g09440D	GSBRNA2T00081716001	AT1G14610.1	TWN2	valyl-tRNA synthetase / valine--tRNA ligase (VALRS)	No
MSTRG.37709	R316_0.RI;R316_5.RI	chrC03	+	BnaC03g23090D	GSBRNA2T00019063001	AT5G64070.1	PI-4KBETA1	phosphatidylinositol 4-OH kinase beta1	No
MSTRG.53912	S315_0.SE;S315_0.A5SS;S315_0.A5SS	chrC08	-	BnaC08g01820D	GSBRNA2T00145128001	AT1G06460.1	ACD32.1	alpha-crystallin domain 32.1	No
MSTRG.55122	S315_8.A3SS	chrC08	-	BnaC08g21600D	GSBRNA2T00001994001	AT3G50210.3	AT3G50210	2-oxoglutarate (2OG) and Fe(II)-dependent oxygenase superfamily protein	Yes	At3g50210	AltA (2);	5845300	12	synonym: F11C1.50; 2-oxoacid-dependent oxidase, putative
MSTRG.7151	R316_0.A3SS;R316_5.A3SS;R316_8.A3SS;S315_0.A3SS;S315_5.A3SS	chrA03	+	BnaA03g31300D	GSBRNA2T00111643001	AT3G10572.1	APEM9	3-phosphoinositide-dependent protein kinase-1, putative	No
MSTRG.56879	R316_8.A5SS;R316_8.A5SS	chrC08_random	-	BnaC08g49360D	GSBRNA2T00027665001	AT2G21660.2	GRP7	cold, circadian rhythm, and rna binding 2	Yes	At2g21660	AltP (2); AltD (3); IntronR (5);	16300	335	synonym: F2G1.4; glycine-rich RNA-binding protein (GRP7)
MSTRG.55060	R316_0.SE	chrC08	-	BnaC08g20550D	GSBRNA2T00121677001	AT3G48870.1	HSP93-III	Clp ATPase	No
MSTRG.291	R316_5.A3SS;R316_5.A5SS;R316_8.A3SS;S315_0.SE;S315_5.SE;S315_8.SE;S315_8.SE;S315_8.A5SS	chrA01	+	BnaA01g03680D	GSBRNA2T00121212001	AT4G33150.2	F4I10.80	lysine-ketoglutarate reductase/saccharopine dehydrogenase bifunctional enzyme	Yes	At4g33150	AltA (2);	315406	100	synonym: F4I10.80; lysine-ketoglutarate reductase/saccharopine dehydrogenase bifunctional enzyme
MSTRG.38903	R316_0.RI;R316_5.RI;R316_8.RI;S315_0.RI;S315_5.RI;S315_8.RI	chrC03	+	BnaC03g41620D	GSBRNA2T00059849001	AT3G20520.1	SVL3	SHV3-like 3	No
MSTRG.57766	R316_5.SE;R316_5.SE;S315_8.SE;S315_8.SE	chrC09	-	BnaC09g12760D	GSBRNA2T00000011001	AT1G63730.1	F24D7.8	Disease resistance protein (TIR-NBS-LRR class) family	No
MSTRG.56123	R316_0.RI;S315_0.RI	chrC08	+	BnaC08g37190D	GSBRNA2T00136833001	NA	NA	NA	No
MSTRG.32057	R316_0.SE;R316_0.A5SS;R316_5.SE;R316_5.A5SS;S315_0.SE;S315_0.A5SS;S315_5.A5SS	chrC01	-	BnaC01g23470D	GSBRNA2T00090823001	NA	NA	NA	No
MSTRG.2158	R316_0.A3SS;R316_5.A3SS;R316_8.A3SS;S315_0.A3SS;S315_5.A3SS;S315_8.A3SS	chrA01	+	BnaA01g31890D	GSBRNA2T00072884001	AT3G10250.2	AT3G10250	Plant protein 1589 of unknown function	Yes	At3g10250	IntronR (1);	7612072	19	synonym: F14P13.15; expressed protein
MSTRG.21084	S315_0.A5SS	chrA08	-	BnaA08g27990D	GSBRNA2T00089685001	AT1G04650.1	T1G11.9	holliday junction resolvase;(source:Araport11)	No
MSTRG.53506	R316_5.A5SS;R316_8.A5SS	chrC07	-	BnaC07g46530D	GSBRNA2T00100186001	AT4G37460.1	SRFR1	Tetratricopeptide repeat (TPR)-like superfamily protein	No
MSTRG.27023	S315_0.RI	chrA10	-	BnaA10g25510D	GSBRNA2T00136325001	AT5G04810.1	MUK11.12	pentatricopeptide (PPR) repeat-containing protein	No
MSTRG.31870	R316_0.A5SS	chrC01	+	BnaC01g20980D	GSBRNA2T00006197001	AT4G17480.1	DL4775C	alpha/beta-Hydrolases superfamily protein	No
MSTRG.6712	R316_0.SE;S315_0.SE	chrA03	-	BnaA03g26120D	GSBRNA2T00151672001	AT4G02570.4	CUL1	cullin 1	No
MSTRG.31666	R316_0.SE;R316_5.SE;S315_0.SE;S315_5.SE	chrC01	+	BnaC01g17820D	GSBRNA2T00157538001	AT4G25900.1	F14M19.180	Galactose mutarotase-like superfamily protein	No
MSTRG.838	S315_0.RI;S315_5.RI	chrA01	-	NA	NA	NA	NA	NA	No
MSTRG.45712	R316_0.A5SS;R316_5.A5SS;R316_8.A5SS	chrC05	+	BnaC05g16980D	GSBRNA2T00119260001	AT1G21660.1	F8K7.8	Chaperone DnaJ-domain superfamily protein	No
MSTRG.13181	R316_8.A5SS	chrA05	+	BnaA05g31870D	GSBRNA2T00038584001	AT3G05320.1	T12H1.29	O-fucosyltransferase family protein	No
MSTRG.53180	R316_8.A3SS;S315_0.A3SS;S315_8.A3SS	chrC07	+	BnaC07g40970D	GSBRNA2T00154672001	AT4G27780.1	ACBP2	acyl-CoA binding protein 2	Yes	At4g27780	AltD (2);	2581661	36	synonym: T27E11.20; acyl-CoA binding protein 2 (ACBP2)
MSTRG.51451	R316_0.RI;R316_5.RI;R316_8.RI;S315_8.RI	chrC07	+	BnaC07g14550D	GSBRNA2T00109987001	AT5G36930.2	MLF18.50	Disease resistance protein (TIR-NBS-LRR class) family	No
MSTRG.49373	R316_8.A3SS	chrC06	+	BnaC06g23630D	GSBRNA2T00049092001	AT1G73350.2	T9L24.52	ankyrin repeat protein;(source:Araport11)	Yes	At1g73350	AltA (2); IntronR (5);	17529353	8	synonym: T9L24.52; expressed protein
MSTRG.11577	S315_0.MXE	chrA05	+	BnaA05g07940D	GSBRNA2T00117080001	AT2G36360.2	F2H17.3	Galactose oxidase/kelch repeat superfamily protein	Yes	At2g36360	AltA (2); AltD (2);	498466	21	synonym: F2H17.3; kelch repeat-containing protein
MSTRG.63774	S315_0.SE;S315_5.SE	chrCnn_random	-	BnaCnng55890D	GSBRNA2T00065973001	AT5G53850.2	DEHYDRATASE-ENOLASE-PHOSPHATASE-COMPLEX 1	haloacid dehalogenase-like hydrolase family protein	Yes	At5g53850	AltA (2); ExonS (1);	507113	36	synonym: K6O8.2; haloacid dehalogenase-like hydrolase family protein
MSTRG.24187	R316_0.RI;S315_0.RI;S315_5.RI	chrA09	+	BnaA09g41600D	GSBRNA2T00057338001	AT2G24150.1	HHP3	heptahelical protein 3	No
MSTRG.1104	R316_0.A3SS;R316_5.A3SS;R316_5.A3SS;R316_5.RI;S315_5.A3SS;S315_5.RI	chrA01	+	BnaA01g15640D	GSBRNA2T00149551001	AT4G26530.2	FBA5	Aldolase superfamily protein	No
MSTRG.15542	R316_5.RI	chrA06	+	BnaA06g27860D	GSBRNA2T00147658001	AT5G25760.2	PEX4	peroxin4	Yes	At5g25760	IntronR (1);	8737521	9	synonym: F18A17.10; ubiquitin-conjugating enzyme, putative
MSTRG.55483	R316_0.A3SS;R316_5.A3SS;R316_8.A3SS;R316_8.A3SS;S315_0.A3SS;S315_5.A3SS;S315_8.A3SS	chrC08	-	BnaC08g27270D	GSBRNA2T00155971001	AT3G56320.1	AT3G56320	PAP/OAS1 substrate-binding domain superfamily	No
MSTRG.8875	R316_8.A3SS	chrA03_random	-	BnaA03g56890D	GSBRNA2T00011647001	AT2G45670.1	F17K2.20	calcineurin B subunit-related	Yes	At2g45670	AltA (2); IntronR (1);	2756814	48	synonym: F17K2.1; calcineurin B subunit-related
MSTRG.10147	R316_8.RI	chrA04	-	BnaA04g15960D	GSBRNA2T00045260001	AT1G21990.1	F2E2.2	F-box/RNI-like/FBD-like domains-containing protein	No
MSTRG.6758	R316_0.MXE	chrA03	-	BnaA03g26780D	GSBRNA2T00112178001	AT4G01010.1	CNGC13	cyclic nucleotide-gated channel 13	No
MSTRG.45081	R316_0.MXE	chrC05	+	BnaC05g07620D	GSBRNA2T00100382001	AT1G10290.1	ADL6	dynamin-like protein 6	No
MSTRG.16872	S315_8.RI	chrA07	+	BnaA07g05220D	GSBRNA2T00128210001	AT3G24820.1	AT3G24820	BSD domain-containing protein	No
MSTRG.16797	S315_0.A5SS;S315_5.A5SS;S315_5.A5SS;S315_5.A5SS;S315_8.A5SS;S315_8.A5SS	chrA07	-	BnaA07g04220D	GSBRNA2T00062371001	AT2G15530.4	MBR1	RING/U-box superfamily protein	Yes	At2g15530	AltD (2);	5844564	5	synonym: F9O13.8; zinc finger (C3HC4-type RING finger) family protein
MSTRG.38052	R316_0.SE	chrC03	-	BnaC03g28140D	GSBRNA2T00055856001	AT4G08460.3	T15F16.1	Protein of unknown function (DUF1644)	Yes	At4g08460	AltA (2);	5840696	18	synonym: T15F16.1; expressed protein
MSTRG.13140	R316_0.A3SS;R316_5.A3SS;R316_8.A3SS	chrA05	+	BnaA05g31230D	GSBRNA2T00038509001	AT3G06050.1	PRXIIF	peroxiredoxin IIF	Yes	At3g06050	IntronR (1);	394836	31	synonym: F24F17.3; alkyl hydroperoxide reductase/thiol specific antioxidant (AhpC/TSA)/mal allergen family protein
MSTRG.40773	R316_0.RI;S315_0.RI	chrC03	+	BnaC03g70920D	GSBRNA2T00032474001	AT1G55910.1	ZIP11	zinc transporter 11 precursor	No
MSTRG.20921	R316_5.RI;R316_8.RI	chrA08	+	BnaA08g25340D	GSBRNA2T00015144001	AT1G11310.1	MLO2	Seven transmembrane MLO family protein	Yes	At1g11310	IntronR (1);	935932	31	synonym: T28P6.4; seven transmembrane MLO family protein / MLO-like protein 2 (MLO2)
MSTRG.52005	R316_0.SE;R316_0.A5SS;R316_5.SE;R316_5.A5SS;R316_5.RI;R316_8.SE;R316_8.RI;S315_0.SE;S315_0.A5SS;S315_5.SE;S315_5.A5SS;S315_5.RI;S315_8.RI	chrC07	-	BnaC07g22950D	GSBRNA2T00139191001	AT2G27450.1	NLP1	nitrilase-like protein 1	Yes	At2g27450	AltD (2); IntronR (2);	2393512	21	synonym: F10A12.13; carbon-nitrogen hydrolase family protein
MSTRG.6860	S315_0.A3SS;S315_5.A3SS;S315_8.A3SS	chrA03	-	BnaA03g28110D	GSBRNA2T00112017001	AT3G02780.1	IPP2	isopentenyl pyrophosphate:dimethylallyl pyrophosphate isomerase 2	No
MSTRG.49310	R316_5.A5SS;R316_8.A5SS;S315_5.A5SS	chrC06	-	BnaC06g22520D	GSBRNA2T00143687001	AT1G75210.1	F22H5.7	HAD-superfamily hydrolase, subfamily IG, 5'-nucleotidase	Yes	At1g75210	AltD (2);	2393635	15	synonym: F22H5.7; 5' nucleotidase family protein
MSTRG.12231	R316_8.MXE;S315_0.RI	chrA05	+	BnaA05g18210D	GSBRNA2T00040269001	AT1G29720.1	CELLULOSE SYNTHASE LIKE D2	Leucine-rich repeat transmembrane protein kinase	No
MSTRG.46915	S315_0.A5SS;S315_0.RI;S315_5.A5SS;S315_5.RI;S315_8.A5SS;S315_8.RI	chrC05	-	BnaC05g36830D	GSBRNA2T00076057001	AT1G14170.3	F7A19.25	RNA-binding KH domain-containing protein	Yes	At1g14170	IntronR (1);	1159648	12	synonym: F7A19.25; KH domain-containing protein
MSTRG.19666	S315_0.A3SS;S315_5.A3SS	chrA08	-	BnaA08g06560D	GSBRNA2T00084025001	AT1G33980.1	UPF3	Smg-4/UPF3 family protein	Yes	At1g33980	IntronR (1);	1154971	24	synonym: F12G12.20; Smg-4/UPF3 family protein
MSTRG.3937	R316_0.RI;R316_5.RI;R316_8.RI;S315_0.RI;S315_5.RI;S315_8.RI	chrA02	-	BnaA02g20740D	GSBRNA2T00104325001	AT4G02715.1	AT4G02715	flocculation FLO11-like protein;(source:Araport11)	Yes	At4g02715	IntronR (1);	936328	20	synonym: T10P11.7; expressed protein
MSTRG.51171	R316_8.RI;S315_5.RI	chrC07	+	BnaC07g09550D	GSBRNA2T00158072001	AT1G29720.1	CELLULOSE SYNTHASE LIKE D2	Leucine-rich repeat transmembrane protein kinase	No
MSTRG.2432	R316_0.RI	chrA01_random	-	BnaA01g35330D	GSBRNA2T00044201001	AT4G17350.1	DL4710W	Plant protein of unknown function (DUF828) with plant pleckstrin homology-like region	No
MSTRG.10483	R316_0.RI;R316_5.RI;R316_8.RI;S315_0.RI;S315_5.RI;S315_8.RI	chrA04	-	BnaA04g21100D	GSBRNA2T00040773001	AT2G36810.1	F13K3.21	ARM repeat superfamily protein	No
MSTRG.51815	S315_5.RI	chrC07	+	BnaC07g20030D	GSBRNA2T00128778001	AT5G65260.1	MQN23.21	RNA-binding (RRM/RBD/RNP motifs) family protein	No
MSTRG.2497	R316_0.RI;R316_0.RI	chrA01_random	+	BnaA01g36390D	GSBRNA2T00017050001	NA	NA	NA	No
MSTRG.16699	S315_0.RI	chrA07	+	BnaA07g02700D	GSBRNA2T00026551001	AT2G17530.3	MJB20.9	Protein kinase superfamily protein	No
MSTRG.38581	R316_8.A5SS;S315_0.A5SS;S315_5.A5SS	chrC03	-	BnaC03g36000D	GSBRNA2T00125125001	AT3G09360.1	AT3G09360	Cyclin/Brf1-like TBP-binding protein	No
MSTRG.1260	R316_0.RI;R316_5.RI;R316_5.RI;R316_8.RI	chrA01	-	BnaA01g17790D	GSBRNA2T00075756001	AT4G17270.1	DL4670W	Mo25 family protein	Yes	At4g17270	AltA (2);	501900	29	synonym: FCAALL.22; Mo25 family protein
MSTRG.33239	R316_0.RI;R316_5.RI;R316_8.RI;S315_0.MXE;S315_0.RI;S315_5.RI;S315_8.RI	chrC01_random	+	NA	NA	NA	NA	NA	No
MSTRG.13894	R316_0.RI;R316_5.RI;R316_8.RI;S315_8.RI	chrA06	+	BnaA06g04470D	GSBRNA2T00156281001	AT1G07990.1	T6D22.8	SIT4 phosphatase-associated family protein	No
MSTRG.41638	R316_0.RI;R316_5.RI;R316_8.RI;S315_5.RI;S315_8.RI	chrC04	-	BnaC04g06490D	GSBRNA2T00152863001	AT2G38880.7	NF-YB1	nuclear factor Y, subunit B1	Yes	At2g38880	AltD (2); IntronR (1);	906867	13	synonym: T7F6.5; histone-like transcription factor (CBF/NF-Y) family protein
MSTRG.20822	R316_5.A3SS;R316_5.RI	chrA08	+	BnaA08g24050D	GSBRNA2T00103103001	AT1G14270.1	F14L17.3	CAAX amino terminal protease family protein	Yes	At1g14270	AltA (2); IntronR (4);	8680767	18	synonym: F14L17.3; CAAX amino terminal protease family protein
MSTRG.3181	S315_5.A5SS;S315_8.A5SS	chrA02	-	BnaA02g09040D	GSBRNA2T00012996001	AT5G55450.1	MTE17.16	Bifunctional inhibitor/lipid-transfer protein/seed storage 2S albumin superfamily protein	No
MSTRG.42193	S315_5.RI	chrC04	+	NA	NA	NA	NA	NA	No
MSTRG.41274	S315_0.A3SS	chrC04	+	BnaC04g00470D	GSBRNA2T00064713001	AT2G47020.1	F14M4.15	Peptide chain release factor 1	Yes	At2g47020	AltA (2); IntronR (4);	8333487	12	synonym: F14M4.15; peptide chain release factor, putative
MSTRG.61730	S315_0.RI	chrCnn_random	-	NA	NA	NA	NA	NA	No
MSTRG.4956	R316_0.RI;R316_8.RI	chrA02_random	-	BnaA02g37020D	GSBRNA2T00027985001	AT5G24150.1	SQP1	FAD/NAD(P)-binding oxidoreductase family protein	Yes	At5g24150	IntronR (3);	1327821	21	synonym: MLE8.1; squalene monooxygenase 1,1 / squalene epoxidase 1,1 (SQP1,1)
MSTRG.5681	R316_0.A5SS;R316_5.A5SS;R316_8.A5SS	chrA03	+	BnaA03g10900D	GSBRNA2T00062629001	AT5G56360.1	PSL4	calmodulin-binding protein	No
MSTRG.27396	R316_8.RI;S315_0.RI;S315_5.RI;S315_8.RI	chrAnn_random	-	BnaAnng00070D	GSBRNA2T00119533001	AT5G01850.1	T20L15.120	Protein kinase superfamily protein	No
MSTRG.7583	R316_8.MXE	chrA03	+	BnaA03g38470D	GSBRNA2T00155043001	AT2G13810.1	ALD1	AGD2-like defense response protein 1	No
MSTRG.54279	R316_0.A3SS;R316_0.A5SS	chrC08	+	BnaC08g08040D	GSBRNA2T00061637001	AT5G35200.1	T25C13.80	ENTH/ANTH/VHS superfamily protein	No
MSTRG.6332	R316_5.A3SS;R316_8.A3SS;S315_0.A3SS;S315_5.A3SS;S315_8.SE;S315_8.A3SS	chrA03	-	BnaA03g20690D	GSBRNA2T00139014001	AT2G44180.1	MAP2A	methionine aminopeptidase 2A	No
MSTRG.41123	R316_0.RI;R316_5.RI;R316_8.RI;S315_0.RI;S315_5.RI;S315_8.RI	chrC03_random	+	BnaC03g76450D	GSBRNA2T00034385001	AT2G35500.1	SKL2	shikimate kinase like 2	No
MSTRG.33307	R316_0.SE	chrC01_random	-	NA	NA	NA	NA	NA	No
MSTRG.53676	S315_0.RI;S315_5.RI;S315_8.RI	chrC07_random	-	BnaC07g49370D	GSBRNA2T00007145001	AT2G38670.1	PECT1	phosphorylethanolamine cytidylyltransferase 1	Yes	At2g38670	ExonS (4);	853734	26	synonym: T6A23.13; ethanolamine-phosphate cytidylyltransferase, putative / phosphorylethanolamine transferase, putative / CTP:phosphoethanolamine cytidylyltransferase, putative
MSTRG.3009	R316_0.A3SS;R316_0.RI;R316_8.RI	chrA02	-	BnaA02g06210D	GSBRNA2T00001439001	AT5G60550.1	GRIK2	geminivirus rep interacting kinase 2	No
MSTRG.63873	R316_0.SE	chrCnn_random	-	BnaCnng57460D	GSBRNA2T00069193001	AT4G17310.1	DL4690C	hypothetical protein;(source:Araport11)	Yes	At4g17310	AltD (2); IntronR (2);	15292856	10	synonym: FCAALL.398; expressed protein
MSTRG.5503	S315_0.SE	chrA03	-	BnaA03g07950D	GSBRNA2T00148933001	AT2G03780.1	F19B11.23	Translin family protein	No
MSTRG.13134	R316_0.SE;R316_0.A3SS;R316_0.A3SS;R316_0.A3SS;R316_0.RI;R316_0.RI;R316_0.RI;R316_5.SE;R316_5.A3SS;R316_5.RI;R316_5.RI;R316_8.SE;R316_8.MXE;R316_8.A3SS;R316_8.A3SS;R316_8.RI;R316_8.RI	chrA05	+	BnaA05g31050D	GSBRNA2T00027092001	AT3G06290.1	SAC3B	SAC3/GANP/Nin1/mts3/eIF-3 p25 family	No
MSTRG.4965	R316_5.A3SS;S315_0.SE	chrA03	+	BnaA03g00050D	GSBRNA2T00049181001	AT1G06840.1	F4H5.8	Leucine-rich repeat protein kinase family protein	No
MSTRG.57743	R316_8.A5SS	chrC09	-	BnaC09g12280D	GSBRNA2T00000084001	AT1G64230.2	UBC28	ubiquitin-conjugating enzyme 28	Yes	At1g64230	AltA (2); IntronR (1);	438283	105	synonym: F22C12.2; ubiquitin-conjugating enzyme, putative
MSTRG.65365	R316_8.RI;S315_8.RI	chrCnn_random	-	NA	NA	NA	NA	NA	No
MSTRG.61526	R316_8.SE	chrCnn_random	+	BnaCnng19000D	GSBRNA2T00096412001	NA	NA	NA	No
MSTRG.62326	S315_5.A3SS;S315_5.RI	chrCnn_random	-	BnaCnng32110D	GSBRNA2T00022369001	AT1G54680.2	T22H22.11	translation initiation factor 3 subunit I;(source:Araport11)	No
MSTRG.2046	R316_0.A3SS	chrA01	-	BnaA01g29660D	GSBRNA2T00067244001	AT3G14010.4	CID4	CTC-interacting domain 4	No
MSTRG.61185	S315_5.A3SS	chrCnn_random	-	BnaCnng13320D	GSBRNA2T00082362001	AT5G65740.2	MPA24.9	zinc ion binding	No
MSTRG.11771	R316_0.RI;R316_5.RI;R316_8.RI	chrA05	+	BnaA05g11350D	GSBRNA2T00048646001	AT2G31390.1	T28P16.12	pfkB-like carbohydrate kinase family protein	No
MSTRG.16318	S315_5.RI;S315_8.RI	chrA06_random	+	BnaA06g38020D	GSBRNA2T00022865001	AT1G09980.1	T27I1.1	Putative serine esterase family protein	No
MSTRG.51598	R316_0.A3SS;R316_5.A3SS;R316_8.A3SS	chrC07	+	BnaC07g16700D	GSBRNA2T00046197001	AT5G66530.2	K1F13.19	Galactose mutarotase-like superfamily protein	No
MSTRG.18847	R316_0.SE;R316_5.SE	chrA07	+	BnaA07g33920D	GSBRNA2T00146467001	AT1G78070.1	F28K19.28	Transducin/WD40 repeat-like superfamily protein	No
MSTRG.35569	R316_0.SE;R316_8.SE;S315_0.SE	chrC02	+	BnaC02g38530D	GSBRNA2T00120685001	AT5G48385.1	AT5G48385	FRIGIDA-like protein	No
MSTRG.37388	R316_5.RI	chrC03	+	BnaC03g18050D	GSBRNA2T00132210001	AT2G32700.6	LUH	LEUNIG_homolog	Yes	At2g32700	AltA (6); ExonS (1); IntronR (3);	398650	38	synonym: F24L7.16; WD-40 repeat family protein
MSTRG.14552	R316_0.MXE;R316_5.MXE;S315_8.MXE	chrA06	-	BnaA06g13670D	GSBRNA2T00043028001	AT1G19450.1	F18O14.22	Major facilitator superfamily protein	No
MSTRG.16972	S315_8.RI	chrA07	-	BnaA07g06710D	GSBRNA2T00128425001	AT3G23280.2	XBAT35	XB3 ortholog 5 in Arabidopsis thaliana	Yes	At3g23280	ExonS (1);	1158416	26	synonym: K14B15.19; zinc finger (C3HC4-type RING finger) family protein / ankyrin repeat family protein
MSTRG.27739	S315_8.RI	chrAnn_random	+	BnaAnng05390D	GSBRNA2T00067869001	AT5G44990.2	K21C13.18	Glutathione S-transferase family protein	No
MSTRG.51357	R316_5.RI;S315_0.RI;S315_8.RI	chrC07	+	BnaC07g13140D	GSBRNA2T00061779001	AT1G23310.1	GGT1	glutamate:glyoxylate aminotransferase	Yes	At1g23310	AltA (2); IntronR (1);	905975	371	synonym: F26F24.16; glutamate:glyoxylate aminotransferase 1 (GGT1)
MSTRG.19970	S315_0.RI;S315_5.A5SS;S315_5.RI;S315_8.RI	chrA08	-	BnaA08g11500D	GSBRNA2T00089480001	AT4G33630.2	EX1	Protein of unknown function (DUF3506)	Yes	At4g33630	AltP (2); IntronR (1);	1520559	13	synonym: T16L1.120; expressed protein
MSTRG.9602	R316_5.A3SS;R316_8.A3SS;S315_5.A3SS	chrA04	+	BnaA04g07260D	GSBRNA2T00068469001	AT2G39780.1	RNS2	ribonuclease 2	Yes	At2g39780	ExonS (2);	289209	31	synonym: T5I7.8; ribonuclease 2 (RNS2)
MSTRG.7841	R316_5.RI;R316_8.RI	chrA03	-	BnaA03g41960D	GSBRNA2T00151221001	AT4G15530.6	PPDK	pyruvate orthophosphate dikinase	Yes	At4g15530	AltA (2); IntronR (2);	511181	59	synonym: FCAALL.325; pyruvate phosphate dikinase family protein
MSTRG.18279	R316_0.RI;R316_5.A3SS;R316_5.RI;R316_8.RI	chrA07	+	BnaA07g26020D	GSBRNA2T00102183001	AT1G64820.1	F13O11.12	MATE efflux family protein	No
MSTRG.20633	S315_0.RI	chrA08	+	BnaA08g21340D	GSBRNA2T00102789001	AT1G21460.1	SWEET1	Nodulin MtN3 family protein	No
MSTRG.16374	R316_0.RI	chrA06_random	-	BnaA06g38800D	GSBRNA2T00011530001	AT3G45300.1	IVD	isovaleryl-CoA-dehydrogenase	Yes	At3g45300	IntronR (1);	502102	25	synonym: F18N11.60; isovaleryl-CoA-dehydrogenase (IVD)
MSTRG.41665	R316_8.RI;S315_8.RI	chrC04	-	BnaC04g06960D	GSBRNA2T00152787001	AT1G73490.2	T9L24.49	RNA-binding (RRM/RBD/RNP motifs) family protein	Yes	At1g73490	AltA (2); IntronR (3);	396646	26	synonym: T9L24.49; RNA recognition motif (RRM)-containing protein
MSTRG.8732	R316_8.RI	chrA03_random	+	NA	NA	NA	NA	NA	No
MSTRG.37359	R316_5.MXE;S315_5.MXE	chrC03	+	BnaC03g17640D	GSBRNA2T00132159001	AT3G53870.1	AT3G53870	Ribosomal protein S3 family protein	No
MSTRG.20821	S315_8.A3SS	chrA08	+	BnaA08g24060D	GSBRNA2T00103105001	AT1G14220.1	F7A19.32	Ribonuclease T2 family protein	No
MSTRG.55052	R316_5.MXE;S315_8.MXE	chrC08	-	BnaC08g20470D	GSBRNA2T00121668001	AT3G48750.1	CDC2	cell division control 2	No
MSTRG.46448	R316_5.A3SS;R316_8.A3SS	chrC05	+	BnaC05g29050D	GSBRNA2T00044416001	AT1G32070.3	NSI	nuclear shuttle interacting	Yes	At1g32070	AltA (4);	5844250	9	synonym: T12O21.3; GCN5-related N-acetyltransferase (GNAT) family protein / nuclear shuttle interacting protein (NSI)
MSTRG.14225	S315_0.A3SS;S315_5.A3SS;S315_8.A3SS	chrA06	-	BnaA06g09050D	GSBRNA2T00092333001	AT1G14270.1	F14L17.3	CAAX amino terminal protease family protein	Yes	At1g14270	AltA (2); IntronR (4);	8680767	18	synonym: F14L17.3; CAAX amino terminal protease family protein
MSTRG.58486	R316_5.SE;R316_5.A3SS	chrC09	+	NA	NA	NA	NA	NA	No
MSTRG.35077	S315_5.RI	chrC02	-	NA	NA	NA	NA	NA	No
MSTRG.35909	R316_5.A3SS;R316_8.A3SS	chrC02_random	+	BnaC02g44260D	GSBRNA2T00044115001	AT5G19400.2	SMG7	Telomerase activating protein Est1	Yes	At5g19400	AltA (2);	19876324	11	synonym: F7K24.150; expressed protein
MSTRG.65412	S315_8.MXE	chrUnn_random	-	BnaUnng00190D	GSBRNA2T00038439001	NA	NA	NA	No
MSTRG.19976	R316_5.SE	chrA08	-	BnaA08g11600D	GSBRNA2T00004547001	AT5G11760.1	T22P22.150	stress response protein;(source:Araport11)	No
MSTRG.59650	R316_0.A5SS;R316_0.RI;R316_0.RI;R316_5.A5SS;R316_5.RI;R316_5.RI;R316_8.A5SS;R316_8.RI;R316_8.RI	chrC09	-	BnaC09g43910D	GSBRNA2T00031470001	AT5G26920.2	CBP60G	Cam-binding protein 60-like G	No
MSTRG.22602	R316_5.RI	chrA09	-	BnaA09g18630D	GSBRNA2T00072406001	AT2G01450.4	MPK17	MAP kinase 17	Yes	At2g01450	IntronR (1);	17557	65	synonym: F2I9.7; mitogen-activated protein kinase, putative / MAPK, putative (MPK17)
MSTRG.22388	R316_0.A5SS;R316_5.A5SS	chrA09	-	BnaA09g15360D	GSBRNA2T00073419001	AT1G56500.1	AT1G56505	haloacid dehalogenase-like hydrolase family protein	Yes	At1g56500	AltA (2);	2762601	22	synonym: F13N6.1; haloacid dehalogenase-like hydrolase family protein
MSTRG.45800	S315_0.RI;S315_5.RI;S315_8.RI	chrC05	+	BnaC05g18220D	GSBRNA2T00119450001	AT1G22930.1	F19G10.11	T-complex protein 11	No
MSTRG.31974	R316_8.RI	chrC01	+	BnaC01g22530D	GSBRNA2T00088216001	AT4G15080.1	DL3585C	DHHC-type zinc finger family protein	Yes	At4g15080	AltP (2); ExonS (5);	1328186	11	synonym: FCAALL.183; zinc finger (DHHC type) family protein
MSTRG.3081	R316_0.A5SS;R316_5.A5SS;R316_8.A5SS;S315_0.A5SS	chrA02	+	BnaA02g07360D	GSBRNA2T00052716001	AT5G58950.1	K19M22.20	Protein kinase superfamily protein	No
MSTRG.21270	R316_5.A3SS;R316_5.RI;R316_8.A3SS;R316_8.RI;S315_0.RI;S315_8.RI	chrA08_random	+	BnaA08g30960D	GSBRNA2T00006795001	AT4G25500.4	RS40	arginine/serine-rich splicing factor 35	Yes	At4g25500	ExonS (1); IntronR (1);	907167	24	synonym: M7J2.130; arginine/serine-rich splicing factor RSP40 (RSP40)
MSTRG.12405	R316_0.SE;R316_5.SE;R316_8.SE	chrA05	-	BnaA05g20610D	GSBRNA2T00083365001	AT3G19440.1	AT3G19440	Pseudouridine synthase family protein	No
MSTRG.51593	S315_0.RI	chrC07	-	BnaC07g16650D	GSBRNA2T00046187001	AT5G66560.1	K1F13.23	Phototropic-responsive NPH3 family protein	No
MSTRG.2177	S315_0.MXE;S315_5.MXE;S315_8.MXE	chrA01	+	BnaA01g31130D	GSBRNA2T00060280001	AT3G11200.1	AL2	alfin-like 2	Yes	At3g11200	IntronR (2);	1269316	45	synonym: F11B9.12; PHD finger family protein
MSTRG.32395	R316_5.RI;S315_8.RI	chrC01	+	BnaC01g28840D	GSBRNA2T00117135001	AT1G60900.1	T7P1.5	U2 snRNP auxilliary factor, large subunit, splicing factor	No
MSTRG.45824	R316_5.A5SS	chrC05	+	BnaC05g18540D	GSBRNA2T00119380001	AT1G23230.2	F26F24.8	mediator of RNA polymerase II transcription subunit;(source:Araport11)	No
MSTRG.58229	R316_0.A3SS;S315_0.A3SS	chrC09	+	BnaC09g20720D	GSBRNA2T00091374001	NA	NA	NA	No
MSTRG.56922	R316_5.RI	chrC08_random	-	BnaC08g50030D	GSBRNA2T00042710001	AT1G09340.1	CRB	chloroplast RNA binding	No
MSTRG.31089	S315_0.RI;S315_5.RI	chrC01	+	BnaC01g09040D	GSBRNA2T00123045001	AT3G04900.1	T9J14.15	Heavy metal transport/detoxification superfamily protein	No
MSTRG.46104	S315_0.RI	chrC05	-	BnaC05g22900D	GSBRNA2T00108593001	AT1G29970.1	RPL18AA	60S ribosomal protein L18A-1	No
MSTRG.29811	S315_0.RI;S315_5.A3SS;S315_5.A5SS;S315_5.RI;S315_8.A5SS;S315_8.RI	chrAnn_random	+	BnaAnng34550D	GSBRNA2T00005124001	NA	NA	NA	No
MSTRG.32153	R316_0.RI;R316_5.RI;R316_8.RI	chrC01	-	BnaC01g25340D	GSBRNA2T00125895001	AT3G47990.1	SIS3	SUGAR-INSENSITIVE 3	Yes	At3g47990	AltD (2); ExonS (3); IntronR (1);	7612303	13	synonym: T17F15.140; zinc finger (C3HC4-type RING finger) family protein
MSTRG.46278	R316_0.RI;R316_5.RI;R316_8.RI;S315_0.RI;S315_5.RI;S315_8.RI	chrC05	-	BnaC05g25730D	GSBRNA2T00118115001	AT1G48410.3	AGO1	Stabilizer of iron transporter SufD / Polynucleotidyl transferase	Yes	At1g48410	AltA (2);	1217537	79	synonym: F11A17.3; argonaute protein (AGO1)
MSTRG.14287	R316_0.A3SS;R316_5.A3SS;R316_8.A3SS	chrA06	+	BnaA06g09960D	GSBRNA2T00062223001	AT1G15280.2	F9L1.22	CASC3/Barentsz eIF4AIII binding	Yes	At1g15280	AltA (2);	396620	23	synonym: F9L1.22; glycine-rich protein
MSTRG.64358	R316_5.RI;R316_8.RI	chrCnn_random	-	NA	NA	NA	NA	NA	No
MSTRG.56041	S315_0.SE;S315_0.SE;S315_0.A5SS;S315_5.SE;S315_8.SE;S315_8.SE;S315_8.A5SS	chrC08	-	BnaC08g36060D	GSBRNA2T00136971001	AT2G20990.1	SYTA	synaptotagmin A	No
MSTRG.60991	S315_0.A3SS	chrCnn_random	+	BnaCnng09940D	GSBRNA2T00072187001	AT1G61370.1	T1F9.14	S-locus lectin protein kinase family protein	No
MSTRG.4386	R316_0.SE	chrA02	-	BnaA02g28160D	GSBRNA2T00092180001	AT3G26670.3	AT3G26670	Protein of unknown function (DUF803)	Yes	At3g26670	AltA (3);	5844324	17	synonym: MLJ15.6; expressed protein
MSTRG.58178	S315_0.A5SS	chrC09	+	BnaC09g19910D	GSBRNA2T00115612001	AT5G47020.1	MQD22.16	MraZ;(source:Araport11)	Yes	At5g47020	AltA (2);	8690497	15	synonym: MQD22.16; glycine-rich protein
MSTRG.55700	R316_0.SE	chrC08	+	BnaC08g30510D	GSBRNA2T00155545001	AT3G60260.4	AT3G60260	ELMO/CED-12 family protein	Yes	At3g60260	AltD (2);	8731536	11	synonym: F27H5.50; phagocytosis and cell motility protein ELMO1-related
MSTRG.49582	S315_5.SE	chrC06	-	BnaC06g27310D	GSBRNA2T00067487001	AT1G65950.1	F12P19.11	Protein kinase superfamily protein	Yes	At1g65950	AltA (4); ExonS (1); IntronR (1);	19347715	9	synonym: F12P19.11; ABC1 family protein
MSTRG.14442	S315_0.RI;S315_0.RI	chrA06	+	BnaA06g12260D	GSBRNA2T00034851001	AT1G18030.1	T10F20.4	Protein phosphatase 2C family protein	Yes	At1g18030	AltA (2); AltD (2); IntronR (1);	2748179	11	synonym: T10F20.4; protein phosphatase 2C, putative / PP2C, putative
MSTRG.49540	R316_0.A3SS;S315_0.A3SS	chrC06	+	BnaC06g26710D	GSBRNA2T00041568001	AT1G67500.1	REV3	recovery protein 3	No
MSTRG.48530	S315_5.A3SS	chrC06	-	BnaC06g10620D	GSBRNA2T00034778001	AT1G54220.2	F20D21.4	Dihydrolipoamide acetyltransferase, long form protein	No
MSTRG.53744	R316_0.A3SS;R316_5.A3SS;R316_8.A3SS	chrC07_random	-	BnaC07g50380D	GSBRNA2T00019435001	NA	NA	NA	No
MSTRG.42269	R316_0.RI;R316_5.RI;R316_8.RI;S315_0.RI;S315_5.RI;S315_8.RI	chrC04	-	BnaC04g17360D	GSBRNA2T00148411001	AT5G43100.1	MMG4.12	Eukaryotic aspartyl protease family protein	No
MSTRG.13262	S315_5.A5SS;S315_8.A5SS	chrA05	-	BnaA05g33010D	GSBRNA2T00092876001	AT3G04450.2	T27C4.10	Homeodomain-like superfamily protein	Yes	At3g04450	IntronR (1);	2062876	8	synonym: T27C4.10; myb family transcription factor
MSTRG.8694	S315_0.RI;S315_5.RI;S315_5.RI;S315_8.RI;S315_8.RI	chrA03	-	NA	NA	NA	NA	NA	No
MSTRG.21669	R316_0.RI	chrA09	+	BnaA09g05210D	GSBRNA2T00094748001	AT5G23610.2	MQM1.12	DYAD protein;(source:Araport11)	No
MSTRG.43764	R316_0.RI	chrC04	-	BnaC04g43710D	GSBRNA2T00024086001	AT5G35530.1	MOK9.14	Ribosomal protein S3 family protein	No
MSTRG.27587	S315_5.A5SS	chrAnn_random	+	BnaAnng02600D	GSBRNA2T00005959001	AT3G05380.3	ALY2	DIRP ;Myb-like DNA-binding domain	Yes	At3g05380	IntronR (3);	586951	16	synonym: F22F7.18; myb family transcription factor
MSTRG.36466	S315_5.SE	chrC03	-	BnaC03g04570D	GSBRNA2T00140161001	AT5G10940.1	ASG2	transducin family protein / WD-40 repeat family protein	No
MSTRG.36050	S315_0.MXE	chrC02_random	+	BnaC02g46600D	GSBRNA2T00040757001	AT1G80830.1	NRAMP1	natural resistance-associated macrophage protein 1	Yes	At1g80830	IntronR (1);	458794	22	synonym: F23A5.18; NRAMP metal ion transporter 1 (NRAMP1)
MSTRG.1799	S315_0.RI	chrA01	+	BnaA01g25880D	GSBRNA2T00074419001	AT3G19820.3	DWF1	cell elongation protein / DWARF1 / DIMINUTO (DIM)	No
MSTRG.58441	S315_8.RI	chrC09	+	BnaC09g24340D	GSBRNA2T00108014001	AT4G10650.1	T4F9.110	P-loop containing nucleoside triphosphate hydrolases superfamily protein	No
MSTRG.14800	R316_0.A5SS	chrA06	+	BnaA06g17130D	GSBRNA2T00063070001	AT3G43610.1	AT3G43610	Spc97 / Spc98 family of spindle pole body (SBP) component	No
MSTRG.3922	S315_5.RI	chrA02	+	BnaA02g20510D	GSBRNA2T00104284001	AT4G02260.2	RSH1	RELA/SPOT homolog 1	Yes	At4g02260	AltA (2); IntronR (1);	507101	10	synonym: T2H3.10; RelA/SpoT protein, putative (RSH1)
MSTRG.5917	R316_0.MXE;R316_8.MXE;S315_0.MXE;S315_5.MXE;S315_8.MXE	chrA03	+	BnaA03g14630D	GSBRNA2T00142060001	AT3G53870.1	AT3G53870	Ribosomal protein S3 family protein	No
MSTRG.4659	R316_0.RI;R316_5.RI	chrA02	-	BnaA02g32860D	GSBRNA2T00086442001	AT5G23480.1	K19M13.11	SWIB/MDM2 domain;Plus-3;GYF	No
MSTRG.9759	R316_0.SE;R316_0.A3SS;R316_5.SE;R316_5.A3SS;R316_5.RI;R316_8.SE;S315_0.SE;S315_5.SE;S315_5.A3SS;S315_5.RI;S315_8.SE;S315_8.A3SS;S315_8.RI	chrA04	+	BnaA04g09430D	GSBRNA2T00114315001	AT5G38080.1	F16F17.9	transmembrane protein;(source:Araport11)	No
MSTRG.57386	R316_5.RI	chrC09	-	BnaC09g07000D	GSBRNA2T00134809001	AT5G65500.1	K19O4.3	U-box domain-containing protein kinase family protein	No
MSTRG.50054	R316_0.A5SS;R316_8.A5SS	chrC06	-	BnaC06g34470D	GSBRNA2T00103437001	AT1G73660.1	F25P22.8	protein tyrosine kinase family protein	No
MSTRG.3012	R316_0.RI;R316_5.RI;R316_8.RI;S315_0.RI;S315_5.RI;S315_8.RI	chrA02	-	BnaA02g06350D	GSBRNA2T00001457001	AT5G60410.1	SIZ1	DNA-binding protein with MIZ/SP-RING zinc finger, PHD-finger and SAP domain	Yes	At5g60410	IntronR (3);	907133	35	synonym: MUF9.5; DNA-binding family protein
MSTRG.50702	S315_8.MXE	chrC07	-	BnaC07g00660D	GSBRNA2T00120790001	AT2G20320.1	F11A3.13	DENN (AEX-3) domain-containing protein	No
MSTRG.39957	S315_0.RI;S315_5.RI;S315_5.RI;S315_8.RI;S315_8.RI;S315_8.RI	chrC03	-	BnaC03g58870D	GSBRNA2T00076363001	AT1G28960.5	NUDX15	nudix hydrolase homolog 15	Yes	At1g28960	AltA (2); AltP (2); IntronR (3);	8704197	19	synonym: F1K23.5; MutT/nudix family protein
MSTRG.12886	R316_0.MXE	chrA05	-	BnaA05g27680D	GSBRNA2T00000312001	AT3G11402.2	AT3G11402	NA	No
MSTRG.40664	R316_0.SE	chrC03	+	BnaC03g69250D	GSBRNA2T00087610001	NA	NA	NA	No
MSTRG.28908	R316_0.A3SS;R316_0.RI;R316_5.A3SS;R316_5.RI;R316_8.A3SS;R316_8.RI;S315_0.A3SS;S315_0.RI;S315_8.A3SS;S315_8.RI	chrAnn_random	+	BnaAnng22980D	GSBRNA2T00056588001	AT5G27860.2	F14I23.20	hypothetical protein;(source:Araport11)	Yes	At5g27860	IntronR (1);	2733678	25	synonym: F14I23.20; expressed protein
MSTRG.15460	R316_5.A3SS;R316_8.A3SS	chrA06	-	BnaA06g26740D	GSBRNA2T00147507001	AT5G24170.1	K12G2.6	Got1/Sft2-like vescicle transport protein family	Yes	At5g24170	AltA (2); IntronR (2);	315435	8	synonym: K12G2.6; expressed protein
MSTRG.64863	R316_8.RI	chrCnn_random	+	NA	NA	NA	NA	NA	No
MSTRG.4990	S315_5.A3SS	chrA03	-	BnaA03g00430D	GSBRNA2T00049225001	AT5G01290.1	T10O8.2	mRNA capping enzyme family protein	Yes	At5g01290	IntronR (3);	9784478	13	synonym: F7J8.270; mRNA capping enzyme family protein
MSTRG.46214	R316_0.A3SS;R316_5.A3SS;R316_5.A3SS;R316_8.A3SS;S315_0.A3SS;S315_0.A3SS;S315_5.A3SS;S315_5.A5SS;S315_8.A3SS	chrC05	+	BnaC05g24710D	GSBRNA2T00111434001	NA	NA	NA	No
MSTRG.23358	S315_0.RI;S315_8.RI	chrA09	-	BnaA09g29510D	GSBRNA2T00090673001	AT1G27090.1	T7N9.15	glycine-rich protein	No
MSTRG.3549	R316_8.SE	chrA02	-	BnaA02g14700D	GSBRNA2T00096398001	AT1G69295.1	PDCB4	plasmodesmata callose-binding protein 4	Yes	At1g69295	IntronR (3);	905594	72	synonym: F23O10.12; beta-1,3-glucanase-related
MSTRG.2109	S315_5.RI;S315_8.RI	chrA01	+	BnaA01g30730D	GSBRNA2T00096989001	AT3G12280.2	RBR1	retinoblastoma-related 1	No
MSTRG.61028	R316_5.RI	chrCnn_random	-	BnaCnng10410D	GSBRNA2T00072992001	AT3G04110.1	GLR1.1	glutamate receptor 1.1	No
MSTRG.4202	S315_8.RI	chrA02	+	BnaA02g25430D	GSBRNA2T00041634001	NA	NA	NA	No
MSTRG.53964	R316_0.A5SS	chrC08	-	BnaC08g02710D	GSBRNA2T00052961001	AT1G49710.1	FUT12	fucosyltransferase 12	Yes	At1g49710	AltD (2);	15450883	12	synonym: F14J22.8; fucosyltransferase-like protein, putative / FucT2, putative / FucTB, putative (FUT12)
MSTRG.33422	R316_0.A3SS;R316_5.A3SS	chrC02	-	BnaC02g00660D	GSBRNA2T00068971001	AT5G09860.1	THO1	nuclear matrix protein-related	No
MSTRG.1375	R316_5.RI;R316_8.RI	chrA01	-	BnaA01g19230D	GSBRNA2T00043579001	AT4G14570.1	AARE	acylaminoacyl-peptidase-related	No
MSTRG.44273	R316_5.RI	chrC04_random	-	BnaC04g51920D	GSBRNA2T00022568001	AT2G47490.1	NDT1	NAD+ transporter 1	Yes	At2g47490	IntronR (1);	1154998	17	synonym: T30B22.21; mitochondrial substrate carrier family protein
MSTRG.42525	S315_0.RI;S315_5.RI;S315_8.RI	chrC04	-	BnaC04g22290D	GSBRNA2T00075201001	AT3G25960.1	AT3G25960	Pyruvate kinase family protein	No
MSTRG.57470	S315_0.A3SS	chrC09	-	BnaC09g08230D	GSBRNA2T00134994001	AT5G66130.1	ATRAD17	RADIATION SENSITIVE 17	Yes	At5g66130	AltA (2); IntronR (1);	6855471	2	synonym: K2A18.21; cell cycle checkpoint protein-related
MSTRG.15630	R316_0.A3SS;R316_5.A3SS;R316_8.A3SS	chrA06	-	BnaA06g28690D	GSBRNA2T00144210001	AT5G27540.2	MIRO1	MIRO-related GTP-ase 1	No
MSTRG.36187	S315_5.RI;S315_8.RI	chrC03	+	BnaC03g00040D	GSBRNA2T00134120001	AT1G01060.4	LHY	Homeodomain-like superfamily protein	Yes	At1g01060	IntronR (1);	937095	34	synonym: T25K16.6; myb family transcription factor
MSTRG.18901	S315_0.SE;S315_0.SE;S315_0.SE;S315_0.SE;S315_0.A5SS;S315_5.SE;S315_5.SE;S315_5.SE;S315_5.SE;S315_5.A5SS;S315_8.SE;S315_8.SE;S315_8.SE;S315_8.A5SS;S315_8.RI	chrA07	-	BnaA07g34770D	GSBRNA2T00146370001	AT5G17680.1	MVA3.30	disease resistance protein (TIR-NBS-LRR class), putative	No
MSTRG.61647	R316_8.A3SS	chrCnn_random	-	BnaCnng20930D	GSBRNA2T00003749001	NA	NA	NA	No
MSTRG.14046	R316_8.RI;S315_0.SE;S315_8.SE	chrA06	+	BnaA06g06480D	GSBRNA2T00156059001	AT1G10600.1	AMSH2	associated molecule with the SH3 domain of STAM 2	No
MSTRG.5854	S315_8.MXE	chrA03	+	BnaA03g13630D	GSBRNA2T00142187001	AT5G10140.1	FLC	K-box region and MADS-box transcription factor family protein	No
MSTRG.14723	R316_0.SE	chrA06	-	BnaA06g15930D	GSBRNA2T00125424001	AT3G49430.3	SR34a	SER/ARG-rich protein 34A	Yes	At3g49430	ExonS (1); IntronR (1);	28251383	4	synonym: T9C5.30; pre-mRNA splicing factor, putative
MSTRG.52026	R316_0.RI;R316_5.RI	chrC07	+	BnaC07g23240D	GSBRNA2T00139241001	AT3G26090.1	RGS1	G-protein coupled receptors;GTPase activators	No
MSTRG.6355	S315_5.RI	chrA03	+	BnaA03g21090D	GSBRNA2T00138965001	AT2G45170.2	ATG8E	AUTOPHAGY 8E	Yes	At2g45170	IntronR (4);	576980	34	synonym: T14P1.2; autophagy 8e (APG8e)
MSTRG.42217	R316_0.RI	chrC04	-	BnaC04g16480D	GSBRNA2T00148249001	AT2G27810.1	NAT12	nucleobase-ascorbate transporter 12	Yes	At2g27810	AltD (2);	2764298	21	synonym: F15K20.9; xanthine/uracil permease family protein
MSTRG.6486	R316_0.A3SS;R316_5.A3SS;R316_8.A3SS	chrA03	-	BnaA03g22990D	GSBRNA2T00138748001	AT5G51600.1	PLE	Microtubule associated protein (MAP65/ASE1) family protein	No
MSTRG.20435	S315_8.RI	chrA08	+	BnaA08g18190D	GSBRNA2T00150711001	AT1G28960.5	NUDX15	nudix hydrolase homolog 15	Yes	At1g28960	AltA (2); AltP (2); IntronR (3);	8704197	19	synonym: F1K23.5; MutT/nudix family protein
MSTRG.35442	S315_0.A3SS;S315_0.RI;S315_5.RI;S315_8.RI	chrC02	-	BnaC02g36250D	GSBRNA2T00040459001	AT3G26670.3	AT3G26670	Protein of unknown function (DUF803)	Yes	At3g26670	AltA (3);	5844324	17	synonym: MLJ15.6; expressed protein
MSTRG.38462	R316_0.RI;R316_5.RI;S315_0.RI;S315_5.RI;S315_8.RI	chrC03	-	BnaC03g34120D	GSBRNA2T00071581001	AT3G05090.2	LRS1	Transducin/WD40 repeat-like superfamily protein	No
MSTRG.16068	R316_8.RI	chrA06	+	BnaA06g35290D	GSBRNA2T00001935001	AT5G47730.1	MCA23.5	Sec14p-like phosphatidylinositol transfer family protein	Yes	At5g47730	AltA (2); IntronR (1);	1269482	23	synonym: MCA23.5; SEC14 cytosolic factor, putative / polyphosphoinositide-binding protein, putative
MSTRG.55091	R316_5.SE	chrC08	+	BnaC08g21130D	GSBRNA2T00121756001	AT3G49430.3	SR34a	SER/ARG-rich protein 34A	Yes	At3g49430	ExonS (1); IntronR (1);	28251383	4	synonym: T9C5.30; pre-mRNA splicing factor, putative
MSTRG.51636	R316_8.A5SS	chrC07	+	BnaC07g17240D	GSBRNA2T00158100001	AT5G43630.1	TZP	zinc knuckle (CCHC-type) family protein	No
MSTRG.10257	R316_5.A5SS	chrA04	-	NA	NA	NA	NA	NA	No
MSTRG.46681	S315_5.A3SS;S315_8.RI	chrC05	-	BnaC05g32990D	GSBRNA2T00026971001	AT3G19780.1	MMB12.5	hypothetical protein;(source:Araport11)	No
MSTRG.36129	R316_0.RI;R316_5.RI;R316_8.RI;S315_5.RI;S315_8.RI	chrC02_random	+	BnaC02g47930D	GSBRNA2T00041196001	AT2G03120.1	SPP	signal peptide peptidase	No
MSTRG.548	R316_0.A3SS;R316_5.A3SS	chrA01	+	BnaA01g07420D	GSBRNA2T00076785001	AT4G29440.1	F17A13.260	Regulator of Vps4 activity in the MVB pathway protein	No
MSTRG.35872	R316_0.RI	chrC02	+	BnaC02g43470D	GSBRNA2T00055843001	AT5G65060.1	MAF3	K-box region and MADS-box transcription factor family protein	Yes	At5g65060	AltA (3); ExonS (1); IntronR (3);	1154967	10	synonym: MXK3.8; MADS-box protein (MAF3)
MSTRG.41430	S315_0.A3SS;S315_0.RI;S315_5.A3SS;S315_5.RI;S315_8.RI	chrC04	-	BnaC04g03180D	GSBRNA2T00002245001	AT2G43910.1	HOL1	HARMLESS TO OZONE LAYER 1	Yes	At2g43910	AltD (2); IntronR (1);	1517305	52	synonym: F6E13.4; thiol methyltransferase, putative
MSTRG.54590	R316_0.RI;R316_5.RI;S315_0.RI	chrC08	+	BnaC08g13120D	GSBRNA2T00104613001	AT4G28550.1	F20O9.250	Ypt/Rab-GAP domain of gyp1p superfamily protein	Yes	At4g28550	ExonS (1);	2757713	7	synonym: F20O9.250; RabGAP/TBC domain-containing protein
MSTRG.10631	R316_0.A3SS	chrA04	-	BnaA04g23140D	GSBRNA2T00123314001	AT2G39340.1	SAC3A	SAC3/GANP/Nin1/mts3/eIF-3 p25 family	Yes	At2g39340	IntronR (2);	509075	33	synonym: T16B24.2; SAC3/GANP family protein
MSTRG.36580	R316_0.RI;R316_0.RI;R316_0.RI;R316_5.RI;R316_5.RI;R316_8.RI;R316_8.RI	chrC03	+	BnaC03g06020D	GSBRNA2T00140349001	AT5G13750.1	ZIFL1	zinc induced facilitator-like 1	Yes	At5g13750	IntronR (1);	5844983	22	synonym: MSH12.22; transporter-related
MSTRG.64418	R316_0.RI	chrCnn_random	+	BnaCnng66350D	GSBRNA2T00094297001	AT1G03920.1	F21M11.15	Protein kinase family protein	No
MSTRG.54643	R316_0.RI;R316_5.RI;R316_8.RI;S315_0.RI;S315_5.RI;S315_8.RI	chrC08	-	BnaC08g13990D	GSBRNA2T00012844001	AT1G10120.1	CIB4	basic helix-loop-helix (bHLH) DNA-binding superfamily protein	No
MSTRG.36527	S315_0.A3SS	chrC03	+	BnaC03g05360D	GSBRNA2T00140272001	AT3G12070.2	RGTB2	RAB geranylgeranyl transferase beta subunit 2	No
MSTRG.47675	R316_0.A5SS;R316_5.RI	chrC05	+	BnaC05g48270D	GSBRNA2T00076262001	NA	NA	NA	No
MSTRG.24219	R316_5.A3SS;S315_8.A3SS	chrA09	-	BnaA09g42040D	GSBRNA2T00083232001	AT4G37270.1	HMA1	heavy metal atpase 1	Yes	At4g37270	IntronR (1);	493319	26	synonym: AP22.4; cadmium/zinc-transporting ATPase, putative (HMA1)
MSTRG.17400	S315_0.MXE	chrA07	-	BnaA07g13330D	GSBRNA2T00118674001	AT2G27680.1	AT2G27680	NAD(P)-linked oxidoreductase superfamily protein	No
MSTRG.54901	S315_0.MXE;S315_5.MXE;S315_8.MXE	chrC08	+	BnaC08g18090D	GSBRNA2T00139596001	AT1G18570.1	MYB51	myb domain protein 51	No
MSTRG.63701	R316_8.A5SS;S315_8.A5SS;S315_8.A5SS	chrCnn_random	+	BnaCnng54590D	GSBRNA2T00062782001	AT3G52430.1	PAD4	alpha/beta-Hydrolases superfamily protein	No
MSTRG.10102	R316_5.RI	chrA04	+	BnaA04g15220D	GSBRNA2T00058294001	AT2G46450.1	CNGC12	cyclic nucleotide-gated channel 12	Yes	At2g46450	AltA (2);	19799857	10	synonym: F11C10.14; cyclic nucleotide-regulated ion channel, putative (CNGC12)
MSTRG.19818	R316_0.A3SS	chrA08	-	BnaA08g09120D	GSBRNA2T00126905001	AT4G19185.1	UMAMIT2	nodulin MtN21 /EamA-like transporter family protein	No
MSTRG.30801	R316_0.RI;R316_5.RI;R316_8.RI	chrC01	-	BnaC01g04330D	GSBRNA2T00130775001	AT4G34000.2	ABF3	abscisic acid responsive elements-binding factor 3	Yes	At4g34000	AltP (2); IntronR (1);	1268235	32	synonym: F17I5.200; ABA-responsive element-binding protein / abscisic acid responsive elements-binding factor (ABRE) / ABA-responsive elements-binding factor (ABF3)
MSTRG.26466	S315_0.A5SS	chrA10	-	BnaA10g17610D	GSBRNA2T00135380001	AT5G16880.2	F2K13.30	Target of Myb protein 1	Yes	At5g16880	AltA (2); IntronR (1);	1269366	68	synonym: F2K13.30; VHS domain-containing protein / GAT domain-containing protein
MSTRG.8118	R316_0.RI;S315_0.RI	chrA03	+	BnaA03g46230D	GSBRNA2T00048901001	AT4G23740.1	F9D16.210	Leucine-rich repeat protein kinase family protein	No
MSTRG.27266	R316_8.A3SS	chrA10_random	-	BnaA10g28550D	GSBRNA2T00011724001	AT1G45231.2	AT1G45231	S-adenosyl-L-methionine-dependent methyltransferases superfamily protein	No
MSTRG.46088	S315_0.A3SS;S315_0.A3SS;S315_5.A3SS;S315_5.A3SS;S315_8.A3SS;S315_8.A3SS	chrC05	-	BnaC05g22600D	GSBRNA2T00108551001	AT5G46250.3	LARP6a	RNA-binding protein	Yes	At5g46250	AltD (2);	473324	50	synonym: MPL12.3; RNA recognition motif (RRM)-containing protein
MSTRG.63460	S315_0.RI	chrCnn_random	-	BnaCnng51090D	GSBRNA2T00054438001	AT2G25930.1	ELF3	hydroxyproline-rich glycoprotein family protein	Yes	At2g25930	IntronR (1);	1268432	6	synonym: F17H15.25; hydroxyproline-rich glycoprotein family protein
MSTRG.19103	S315_8.A3SS	chrA07_random	+	BnaA07g37700D	GSBRNA2T00007699001	AT3G53500.2	RS2Z32	RNA-binding (RRM/RBD/RNP motifs) family protein with retrovirus zinc finger-like domain	Yes	At3g53500	AltA (2); IntronR (3);	527598	65	synonym: F4P12.200; zinc knuckle (CCHC-type) family protein
MSTRG.11693	R316_8.SE	chrA05	+	BnaA05g09950D	GSBRNA2T00095257001	AT1G47128.1	RD21A	Granulin repeat cysteine protease family protein	No
MSTRG.39121	S315_8.A5SS	chrC03	+	BnaC03g45100D	GSBRNA2T00096646001	AT2G05840.1	PAA2	20S proteasome subunit PAA2	No
MSTRG.2506	R316_0.RI;R316_5.RI;R316_8.RI;S315_0.RI;S315_5.RI;S315_8.RI	chrA01_random	+	BnaA01g36550D	GSBRNA2T00017163001	AT3G21810.1	AT3G21810	Zinc finger C-x8-C-x5-C-x3-H type family protein	No
MSTRG.65016	R316_5.RI	chrCnn_random	-	BnaCnng74640D	GSBRNA2T00020526001	AT5G49760.1	K2I5.13	Leucine-rich repeat protein kinase family protein	No
MSTRG.28698	S315_8.RI	chrAnn_random	-	BnaAnng19720D	GSBRNA2T00043786001	AT1G64480.1	CBL8	calcineurin B-like protein 8	No
MSTRG.52025	R316_0.RI;R316_5.RI;R316_8.RI	chrC07	+	BnaC07g23260D	GSBRNA2T00139243001	AT3G26100.2	AT3G26100	Regulator of chromosome condensation (RCC1) family protein	Yes	At3g26100	IntronR (1);	635097	57	synonym: MPE11.29; regulator of chromosome condensation (RCC1) family protein
MSTRG.52380	R316_0.A5SS;R316_5.SE;R316_5.A5SS;R316_8.SE;R316_8.A5SS;S315_5.SE;S315_5.A5SS;S315_8.SE;S315_8.A5SS	chrC07	-	BnaC07g28360D	GSBRNA2T00133737001	AT5G27920.1	F15F15.2	F-box family protein	No
MSTRG.12756	R316_0.RI;R316_0.RI;R316_5.RI;R316_5.RI;R316_8.RI;S315_0.RI;S315_0.RI;S315_5.RI;S315_8.RI;S315_8.RI	chrA05	-	BnaA05g25830D	GSBRNA2T00079382001	AT3G13470.1	Cpn60beta2	TCP-1/cpn60 chaperonin family protein	No
MSTRG.50815	R316_5.RI	chrC07	-	BnaC07g02850D	GSBRNA2T00137758001	AT5G45160.1	RL2	Root hair defective 3 GTP-binding protein (RHD3)	No
MSTRG.45971	S315_8.RI	chrC05	-	BnaC05g21050D	GSBRNA2T00142320001	AT1G24490.1	ALB4	OxaA/YidC-like membrane insertion protein	No
MSTRG.27782	R316_5.A3SS;S315_8.SE;S315_8.A5SS	chrAnn_random	+	BnaAnng05980D	GSBRNA2T00071630001	AT5G08710.1	RUG1	Regulator of chromosome condensation (RCC1) family protein	Yes	At5g08710	AltA (4);	2733691	9	synonym: T2K12.17; regulator of chromosome condensation (RCC1) family protein / UVB-resistance protein-related
MSTRG.51527	R316_0.RI;R316_5.RI;R316_8.RI;R316_8.RI	chrC07	-	BnaC07g15720D	GSBRNA2T00070514001	AT2G48020.1	T9J23.17	Major facilitator superfamily protein	No
MSTRG.23776	S315_0.MXE;S315_5.MXE;S315_8.MXE	chrA09	-	BnaA09g35560D	GSBRNA2T00037120001	AT3G56090.1	FER3	ferritin 3	No
MSTRG.16428	R316_8.A5SS;R316_8.A5SS;R316_8.RI;S315_0.A5SS;S315_0.A5SS;S315_0.A5SS;S315_0.RI;S315_0.RI;S315_5.A5SS;S315_5.A5SS;S315_5.A5SS;S315_5.RI;S315_5.RI	chrA06_random	-	BnaA06g39540D	GSBRNA2T00058833001	AT5G26340.1	MSS1	Major facilitator superfamily protein	No
MSTRG.39515	S315_5.RI	chrC03	+	NA	NA	NA	NA	NA	No
MSTRG.14629	R316_8.A5SS	chrA06	-	BnaA06g14680D	GSBRNA2T00043188001	AT1G20840.1	TMT1	tonoplast monosaccharide transporter1	Yes	At1g20840	AltA (2);	315984	22	synonym: F2D10.36; transporter-related
MSTRG.31965	S315_0.A3SS	chrC01	-	BnaC01g22370D	GSBRNA2T00005025001	AT4G15570.1	MAA3	P-loop containing nucleoside triphosphate hydrolases superfamily protein	No
MSTRG.47970	S315_8.A5SS	chrC06	-	BnaC06g00750D	GSBRNA2T00061939001	AT1G44770.1	T12C22.4	elongation factor;(source:Araport11)	Yes	At1g44770	IntronR (2);	2413854	31	synonym: T12C22.4; expressed protein
MSTRG.15760	S315_8.MXE	chrA06	-	BnaA06g30570D	GSBRNA2T00144462001	AT5G47860.1	MCA23.20	Protein of unknown function (DUF1350)	Yes	At5g47860	AltA (2);	406685	12	synonym: MCA23.20; expressed protein
MSTRG.45134	R316_0.A3SS;R316_5.A3SS;R316_8.A3SS	chrC05	+	BnaC05g08610D	GSBRNA2T00008883001	AT1G11260.1	STP1	sugar transporter 1	No
MSTRG.47387	R316_5.RI;R316_8.A3SS;R316_8.RI	chrC05	+	BnaC05g43400D	GSBRNA2T00073251001	AT3G09540.1	AT3G09540	Pectin lyase-like superfamily protein	No
MSTRG.61053	R316_0.RI;R316_5.A3SS;R316_5.A3SS;S315_5.A3SS;S315_5.A3SS;S315_5.A3SS;S315_5.RI;S315_5.RI	chrCnn_random	-	BnaCnng10830D	GSBRNA2T00075926001	AT3G20410.1	CPK9	calmodulin-domain protein kinase 9	No
MSTRG.30851	R316_5.SE	chrC01	+	BnaC01g05030D	GSBRNA2T00130696001	AT4G33150.2	F4I10.80	lysine-ketoglutarate reductase/saccharopine dehydrogenase bifunctional enzyme	Yes	At4g33150	AltA (2);	315406	100	synonym: F4I10.80; lysine-ketoglutarate reductase/saccharopine dehydrogenase bifunctional enzyme
MSTRG.27778	S315_0.RI;S315_5.RI;S315_8.RI	chrAnn_random	-	BnaAnng05930D	GSBRNA2T00071625001	AT5G09230.7	SRT2	sirtuin 2	Yes	At5g09230	AltA (2); AltD (2); ExonS (2); IntronR (3);	1159576	21	synonym: T2K12.8; transcriptional regulator Sir2 family protein
MSTRG.3764	S315_0.RI	chrA02	-	BnaA02g17970D	GSBRNA2T00083110001	AT3G12400.1	ELC	Ubiquitin-conjugating enzyme/RWD-like protein	No
MSTRG.47007	S315_8.RI	chrC05	+	BnaC05g37750D	GSBRNA2T00044643001	AT3G15580.1	APG8H	Ubiquitin-like superfamily protein	No
MSTRG.23465	S315_0.RI;S315_5.RI;S315_8.RI	chrA09	+	NA	NA	NA	NA	NA	No
MSTRG.25343	R316_8.RI	chrA10	-	BnaA10g01180D	GSBRNA2T00150453001	AT1G02475.1	AT1G02475	Polyketide cyclase/dehydrase and lipid transport superfamily protein	No
MSTRG.13036	R316_0.RI;R316_5.RI;R316_8.RI	chrA05	-	BnaA05g29750D	GSBRNA2T00059533001	AT3G07950.1	AT3G07950	rhomboid protein-related	Yes	At3g07950	IntronR (1);	16855	12	synonym: F17A17.29; rhomboid protein-related
MSTRG.37222	S315_5.RI	chrC03	-	BnaC03g15370D	GSBRNA2T00004300001	AT3G21180.1	ACA9	autoinhibited Ca(2+)-ATPase 9	No
MSTRG.5589	R316_0.A5SS;S315_0.A5SS;S315_8.A5SS	chrA03	-	BnaA03g09320D	GSBRNA2T00148767001	AT5G59970.1	MMN10.3	Histone superfamily protein	No
MSTRG.44849	R316_8.RI	chrC05	-	NA	NA	NA	NA	NA	No
MSTRG.63006	R316_0.A5SS;R316_5.A5SS;R316_8.SE;R316_8.A5SS;S315_0.A5SS;S315_5.A5SS;S315_8.SE;S315_8.A5SS	chrCnn_random	+	BnaCnng43590D	GSBRNA2T00041049001	AT3G21820.1	ATXR2	histone-lysine N-methyltransferase ATXR2	No
MSTRG.9739	R316_5.SE;R316_8.SE;R316_8.A5SS;S315_0.SE	chrA04	-	BnaA04g09200D	GSBRNA2T00114351001	AT5G39380.1	MUL8.6	Plant calmodulin-binding protein-related	No
MSTRG.17808	R316_8.RI	chrA07	+	BnaA07g19540D	GSBRNA2T00099122001	AT3G63070.1	HUA2 LIKE 3	Tudor/PWWP/MBT domain-containing protein	No
MSTRG.24244	R316_0.A5SS;R316_0.A5SS;R316_0.A5SS;R316_8.A5SS;R316_8.A5SS;S315_8.A5SS;S315_8.A5SS	chrA09	-	BnaA09g42400D	GSBRNA2T00078170001	AT2G22720.3	T9I22.16	SPT2 chromatin protein	No
MSTRG.21269	R316_0.RI;R316_5.RI;R316_8.RI	chrA08_random	-	BnaA08g30900D	GSBRNA2T00006789001	AT4G25450.3	ABCB28	non-intrinsic ABC protein 8	Yes	At4g25450	AltD (2); IntronR (1);	2597135	20	synonym: M7J2.180; ABC transporter family protein
MSTRG.34384	R316_0.A3SS;R316_5.A3SS;R316_8.A3SS	chrC02	+	BnaC02g17800D	GSBRNA2T00135088001	AT1G56140.1	T6H22.26	Leucine-rich repeat transmembrane protein kinase	No
MSTRG.24557	S315_0.A3SS;S315_5.A3SS;S315_8.A3SS	chrA09	-	BnaA09g47140D	GSBRNA2T00035428001	AT1G12410.1	CLP2	CLP protease proteolytic subunit 2	No
MSTRG.4246	R316_5.SE;S315_5.SE	chrA02	-	NA	NA	NA	NA	NA	No
MSTRG.8491	S315_8.A5SS	chrA03	-	BnaA03g51510D	GSBRNA2T00077720001	AT4G31450.1	F3L17.20	RING/U-box superfamily protein	No
MSTRG.4860	R316_0.RI	chrA02_random	-	BnaA02g35710D	GSBRNA2T00017801001	AT1G69840.7	T17F3.13	SPFH/Band 7/PHB domain-containing membrane-associated protein family	Yes	At1g69840	AltD (2); IntronR (2);	957620	38	synonym: T17F3.13; band 7 family protein
MSTRG.62414	R316_5.RI	chrCnn_random	+	BnaCnng33620D	GSBRNA2T00025011001	AT1G03670.1	F21B7.27	ankyrin repeat family protein	No
MSTRG.43088	S315_0.RI	chrC04	+	BnaC04g31470D	GSBRNA2T00064819001	AT4G26900.1	AT-HF	HIS HF	Yes	At4g26900	AltA (2); AltD (2);	907231	14	synonym: F10M23.240; imidazole glycerol phosphate synthase hisHF, chloroplast / IGP synthase / ImGPP synthase / IGPS
MSTRG.13209	R316_0.A3SS;S315_5.A3SS	chrA05	-	BnaA05g32190D	GSBRNA2T00038618001	AT3G04970.1	T9J14.8	DHHC-type zinc finger family protein	Yes	At3g04970	AltA (4); IntronR (1);	509441	17	synonym: T9J14.8; zinc finger (DHHC type) family protein
MSTRG.46199	S315_8.A3SS	chrC05	+	BnaC05g24520D	GSBRNA2T00111461001	AT1G32370.2	TOM2B	tobamovirus multiplication 2B	Yes	At1g32370	AltP (3);	21407241	3	synonym: F5D14.14; tobamovirus multiplication protein 2B (TOM2B)
MSTRG.59579	R316_8.RI	chrC09	+	BnaC09g43040D	GSBRNA2T00031600001	AT5G14470.1	AtGALK2	GHMP kinase family protein	No
MSTRG.15512	S315_0.A5SS;S315_5.A5SS	chrA06	-	BnaA06g27440D	GSBRNA2T00147600001	AT5G25060.1	RRC1	RNA recognition motif (RRM)-containing protein	No
MSTRG.30505	R316_5.A3SS;R316_5.A3SS;S315_0.A5SS	chrC01	-	BnaC01g00280D	GSBRNA2T00075122001	AT4G39260.2	CCR1	cold, circadian rhythm, and RNA binding 1	Yes	At4g39260	AltP (5); AltD (2); IntronR (5);	8715797	106	synonym: T22F8.160; glycine-rich RNA-binding protein 8 (GRP8) (CCR1)
MSTRG.24936	S315_0.A5SS	chrA09_random	+	BnaA09g52690D	GSBRNA2T00067584001	AT2G14255.1	AT2G14255	Ankyrin repeat family protein with DHHC zinc finger domain	No
MSTRG.57815	R316_5.SE;R316_8.SE	chrC09	+	BnaC09g13540D	GSBRNA2T00009187001	AT1G62430.1	CDS1	CDP-diacylglycerol synthase 1	No
MSTRG.5623	R316_0.SE;R316_8.SE;R316_8.SE	chrA03	-	BnaA03g09910D	GSBRNA2T00148701001	AT5G58110.1	K21L19.11	chaperone binding;ATPase activators	No
MSTRG.45620	S315_5.SE	chrC05	+	BnaC05g15650D	GSBRNA2T00079699001	NA	NA	NA	No
MSTRG.12490	R316_5.A5SS;S315_0.A3SS;S315_5.A5SS	chrA05	-	NA	NA	NA	NA	NA	No
MSTRG.38567	R316_5.RI	chrC03	-	BnaC03g35670D	GSBRNA2T00125166001	AT3G08505.1	T8G24.6	zinc finger (CCCH-type/C3HC4-type RING finger) family protein	Yes	At3g08505	AltA (2);	17979276	6	synonym: T8G24.6; zinc finger (CCCH-type/C3HC4-type RING finger) family protein
MSTRG.14741	R316_0.RI;R316_5.RI;R316_8.RI	chrA06	+	BnaA06g16220D	GSBRNA2T00125379001	AT3G49055.1	AT3G49055	ATP-binding protein;(source:Araport11)	Yes	At3g49055	IntronR (1);	52354324	2	synonym: T2J13.1; hypothetical protein
MSTRG.11405	R316_0.RI;R316_5.RI;R316_8.RI	chrA05	+	BnaA05g05620D	GSBRNA2T00116790001	AT2G39970.1	PXN	Mitochondrial substrate carrier family protein	No
MSTRG.5975	R316_5.RI;R316_8.RI	chrA03	+	BnaA03g15400D	GSBRNA2T00141970001	AT2G33390.1	F4P9.16	hypothetical protein;(source:Araport11)	No
MSTRG.1567	R316_5.SE	chrA01	-	BnaA01g22200D	GSBRNA2T00026823001	AT1G60140.1	TPS10	trehalose phosphate synthase	No
MSTRG.43466	R316_0.A3SS;R316_0.RI	chrC04	-	BnaC04g38530D	GSBRNA2T00127631001	AT2G26980.4	CIPK3	CBL-interacting protein kinase 3	Yes	At2g26980	AltA (2); IntronR (4);	2413936	28	synonym: T20P8.22; CBL-interacting protein kinase 3 (CIPK3)
MSTRG.31410	R316_5.A5SS;S315_0.A5SS	chrC01	-	BnaC01g14000D	GSBRNA2T00138346001	AT4G22540.1	ORP2A	OSBP(oxysterol binding protein)-related protein 2A	No
MSTRG.28253	R316_0.RI;R316_5.RI;S315_0.RI;S315_5.RI	chrAnn_random	+	BnaAnng12790D	GSBRNA2T00011336001	AT5G16650.1	MTG13.10	Chaperone DnaJ-domain superfamily protein	No
MSTRG.45604	R316_0.A3SS;R316_5.A3SS;R316_8.A3SS	chrC05	-	BnaC05g15430D	GSBRNA2T00079665001	AT1G19870.1	iqd32	IQ-domain 32	No
MSTRG.37556	R316_5.RI;S315_5.RI	chrC03	+	BnaC03g20870D	GSBRNA2T00132575001	AT2G37690.1	F13M22.19	phosphoribosylaminoimidazole carboxylase, putative / AIR carboxylase, putative	Yes	At2g37690	AltA (2); AltP (2);	2748088	15	synonym: F13M22.19; phosphoribosylaminoimidazole carboxylase, putative / AIR carboxylase, putative
MSTRG.35995	R316_0.RI;R316_0.RI;S315_0.RI	chrC02_random	+	BnaC02g45660D	GSBRNA2T00011919001	AT1G72450.1	JAZ6	jasmonate-zim-domain protein 6	Yes	At1g72450	IntronR (1);	976052	45	synonym: T10D10.8; expressed protein
MSTRG.2387	S315_8.RI	chrA01_random	+	BnaA01g34800D	GSBRNA2T00030130001	AT4G31570.1	F28M20.240	nucleoporin;(source:Araport11)	No
MSTRG.60300	R316_8.A5SS	chrC09_random	-	BnaC09g54000D	GSBRNA2T00011113001	AT5G60600.1	HDS	4-hydroxy-3-methylbut-2-enyl diphosphate synthase	Yes	At5g60600	AltD (2); ExonS (12); IntronR (1);	406842	63	synonym: MUF9.26; 1-hydroxy-2-methyl-2-(E)-butenyl 4-diphosphate synthase, putative / GcpE family protein
MSTRG.56524	S315_5.RI;S315_8.RI	chrC08	-	BnaC08g43410D	GSBRNA2T00019380001	AT1G07990.1	T6D22.8	SIT4 phosphatase-associated family protein	No
MSTRG.21359	R316_0.A3SS	chrA09	-	BnaA09g00400D	GSBRNA2T00018368001	AT4G01860.2	T7B11.12	Transducin family protein / WD-40 repeat family protein	Yes	At4g01860	IntronR (1);	8688617	7	synonym: T7B11.12; transducin family protein / WD-40 repeat family protein
MSTRG.25959	R316_0.SE;R316_5.SE;R316_8.SE	chrA10	+	BnaA10g10320D	GSBRNA2T00095512001	AT5G56170.1	LLG1	LORELEI-LIKE-GPI-ANCHORED PROTEIN 1	No
MSTRG.1535	R316_0.SE;R316_0.MXE;R316_0.MXE;R316_5.SE;R316_5.MXE;R316_5.MXE;R316_8.SE;R316_8.SE;R316_8.MXE;R316_8.MXE	chrA01	-	BnaA01g21690D	GSBRNA2T00024229001	AT1G58250.2	SAB	Golgi-body localisation protein domain ;RNA pol II promoter Fmp27 protein domain	No
MSTRG.11258	R316_5.A5SS;R316_8.A5SS;S315_0.A5SS;S315_5.A5SS;S315_8.A5SS	chrA05	-	BnaA05g03320D	GSBRNA2T00132664001	AT2G43420.1	T1O24.16	3-beta hydroxysteroid dehydrogenase/isomerase family protein	No
MSTRG.62399	S315_8.SE	chrCnn_random	-	BnaCnng33330D	GSBRNA2T00024810001	NA	NA	NA	No
MSTRG.12378	R316_5.RI;R316_5.RI;R316_5.RI;R316_8.RI;R316_8.RI;S315_5.RI;S315_5.RI;S315_5.RI;S315_8.RI;S315_8.RI	chrA05	+	BnaA05g20210D	GSBRNA2T00009281001	AT4G28550.1	F20O9.250	Ypt/Rab-GAP domain of gyp1p superfamily protein	Yes	At4g28550	ExonS (1);	2757713	7	synonym: F20O9.250; RabGAP/TBC domain-containing protein
MSTRG.53669	R316_8.MXE;S315_8.MXE;S315_8.RI	chrC07_random	+	BnaC07g49260D	GSBRNA2T00014258001	AT3G61110.1	RS27A	ribosomal protein S27	No
MSTRG.9569	R316_0.A3SS;R316_5.A3SS;R316_8.A3SS;S315_0.A3SS;S315_5.A3SS;S315_8.A3SS	chrA04	+	BnaA04g06910D	GSBRNA2T00111194001	AT4G13400.1	T9E8.140	2-oxoglutarate (2OG) and Fe(II)-dependent oxygenase superfamily protein	No
MSTRG.60719	R316_0.MXE;R316_0.MXE;R316_0.MXE;R316_5.MXE;R316_8.MXE;S315_0.SE;S315_0.MXE;S315_0.MXE;S315_0.MXE;S315_5.MXE;S315_8.MXE	chrCnn_random	-	BnaCnng05690D	GSBRNA2T00041310001	AT3G01320.1	SNL1	SIN3-like 1	No
MSTRG.40292	S315_0.A3SS;S315_0.RI;S315_5.A3SS	chrC03	-	BnaC03g64370D	GSBRNA2T00045647001	AT4G21150.3	HAP6	ribophorin II (RPN2) family protein	No
MSTRG.40782	S315_0.A3SS;S315_0.RI;S315_5.A3SS;S315_5.RI;S315_8.A3SS;S315_8.RI;S315_8.RI	chrC03_random	-	BnaC03g71240D	GSBRNA2T00023616001	AT5G04430.2	BTR1L	binding to TOMV RNA 1L (long form)	Yes	At5g04430	AltA (2);	397210	45	synonym: T32M21.30; KH domain-containing protein NOVA, putative
MSTRG.57448	R316_0.RI	chrC09	-	BnaC09g07940D	GSBRNA2T00134959001	AT5G66620.1	DAR6	DA1-related protein 6	No
MSTRG.49807	S315_5.A3SS	chrC06	-	BnaC06g30770D	GSBRNA2T00071997001	AT1G69540.1	AGL94	AGAMOUS-like 94	No
MSTRG.44230	S315_0.RI;S315_0.RI;S315_5.RI;S315_8.RI	chrC04	+	BnaC04g51150D	GSBRNA2T00038125001	AT2G47710.1	F17A22.10	Adenine nucleotide alpha hydrolases-like superfamily protein	Yes	At2g47710	IntronR (2);	937866	35	synonym: F17A22.10; universal stress protein (USP) family protein
MSTRG.39608	R316_0.RI	chrC03	+	BnaC03g52730D	GSBRNA2T00145860001	AT3G48850.1	PHT3;2	phosphate transporter 3;2	No
MSTRG.56233	S315_0.RI	chrC08	+	BnaC08g38990D	GSBRNA2T00136627001	AT1G15200.4	F9L1.14	protein-protein interaction regulator family protein	Yes	At1g15200	AltA (2);	1054394	10	synonym: F9L1.14; protein-protein interaction regulator family protein
MSTRG.57267	R316_0.SE;R316_5.SE;R316_5.SE;R316_5.A5SS;R316_5.RI;R316_5.RI;S315_0.RI;S315_0.RI;S315_0.RI	chrC09	-	BnaC09g04850D	GSBRNA2T00146092001	AT5G23490.1	AT5G23500	hypothetical protein;(source:Araport11)	No
MSTRG.42976	R316_0.A3SS;R316_8.A3SS	chrC04	-	BnaC04g29630D	GSBRNA2T00055067001	AT5G35560.1	MOK9.21	DENN (AEX-3) domain-containing protein	Yes	At5g35560	ExonS (1); IntronR (2);	429989	20	synonym: MOK9.21; DENN (AEX-3) domain-containing protein
MSTRG.17530	R316_5.RI;S315_5.RI	chrA07	+	BnaA07g15260D	GSBRNA2T00098597001	AT5G41080.1	GDPD2	PLC-like phosphodiesterases superfamily protein	Yes	At5g41080	AltA (2); IntronR (4);	1159212	30	synonym: MEE6.15; glycerophosphoryl diester phosphodiesterase family protein
MSTRG.27275	S315_5.RI	chrA10_random	+	BnaA10g28850D	GSBRNA2T00065305001	AT1G43850.2	SEU	SEUSS transcriptional co-regulator	No
MSTRG.1838	R316_0.A3SS;R316_8.A3SS	chrA01	+	BnaA01g26430D	GSBRNA2T00005582001	AT3G18830.1	PMT5	polyol/monosaccharide transporter 5	No
MSTRG.32112	R316_0.MXE;R316_5.MXE;R316_8.MXE;S315_0.MXE;S315_5.MXE;S315_8.MXE	chrC01	-	BnaC01g24580D	GSBRNA2T00125746001	AT3G46510.1	PUB13	plant U-box 13	No
MSTRG.65486	R316_5.A5SS;R316_8.A5SS;S315_0.A5SS	chrUnn_random	+	BnaUnng01410D	GSBRNA2T00053298001	AT5G67270.1	EB1C	end binding protein 1C	No
MSTRG.53027	R316_0.RI	chrC07	+	BnaC07g38610D	GSBRNA2T00096686001	AT4G23920.1	UGE2	UDP-D-glucose/UDP-D-galactose 4-epimerase 2	No
MSTRG.23636	R316_0.SE	chrA09	+	NA	NA	NA	NA	NA	No
MSTRG.60112	R316_8.MXE	chrC09_random	+	BnaC09g50980D	GSBRNA2T00030356001	AT5G65770.3	LINC4	little nuclei4	No
MSTRG.27247	R316_0.A5SS;R316_5.A5SS;R316_8.A5SS	chrA10	+	BnaA10g27350D	GSBRNA2T00069518001	AT5G02130.1	NDP1	Tetratricopeptide repeat (TPR)-like superfamily protein	No
MSTRG.20933	R316_0.RI	chrA08	+	BnaA08g25590D	GSBRNA2T00015114001	AT1G10740.4	T16B5.12	alpha/beta-Hydrolases superfamily protein	Yes	At1g10740	IntronR (1);	2763742	31	synonym: F20B24.17; expressed protein
MSTRG.19838	S315_5.A3SS	chrA08	+	BnaA08g09220D	GSBRNA2T00126893001	AT4G19510.1	F24J7.70	Disease resistance protein (TIR-NBS-LRR class)	No
MSTRG.6869	S315_0.A3SS	chrA03	-	BnaA03g28300D	GSBRNA2T00111994001	AT3G03560.1	T21P5.2	hypothetical protein;(source:Araport11)	No
MSTRG.20142	R316_5.A3SS	chrA08	-	BnaA08g14010D	GSBRNA2T00078854001	AT4G27740.1	T29A15.230	Yippee family putative zinc-binding protein	No
MSTRG.48345	R316_5.MXE;S315_8.MXE	chrC06	+	BnaC06g07010D	GSBRNA2T00053721001	AT1G54210.1	ATG12A	Ubiquitin-like superfamily protein	Yes	At1g54210	ExonS (2);	2733862	8	synonym: F20D21.38; autophagy 12a (APG12a)
MSTRG.19866	S315_0.SE;S315_8.SE	chrA08	-	BnaA08g09790D	GSBRNA2T00126825001	AT4G21160.4	ZAC	Calcium-dependent ARF-type GTPase activating protein family	Yes	At4g21160	AltA (2);	17550	40	synonym: F7J7.100; zinc finger and C2 domain protein (ZAC)
MSTRG.2764	R316_8.A5SS	chrA02	+	BnaA02g02930D	GSBRNA2T00143231001	AT5G16010.1	F1N13.150	3-oxo-5-alpha-steroid 4-dehydrogenase family protein	No
MSTRG.43187	S315_5.RI;S315_8.RI	chrC04	-	BnaC04g33370D	GSBRNA2T00108071001	AT2G21600.1	RER1B	endoplasmatic reticulum retrieval protein 1B	No
MSTRG.44239	S315_8.RI	chrC04	-	BnaC04g51240D	GSBRNA2T00038141001	AT2G47490.1	NDT1	NAD+ transporter 1	Yes	At2g47490	IntronR (1);	1154998	17	synonym: T30B22.21; mitochondrial substrate carrier family protein
MSTRG.11381	S315_8.A3SS	chrA05	-	BnaA05g05280D	GSBRNA2T00116755001	AT2G45980.1	ATI1	mesoderm induction early response protein;(source:Araport11)	Yes	At2g45980	AltA (2);	506493	51	synonym: T3F17.37; expressed protein
MSTRG.29334	S315_8.RI	chrAnn_random	+	BnaAnng28890D	GSBRNA2T00081467001	NA	NA	NA	No
MSTRG.11756	R316_5.RI	chrA05	-	NA	NA	NA	NA	NA	No
MSTRG.39755	R316_0.MXE;R316_8.MXE	chrC03	-	BnaC03g55430D	GSBRNA2T00143965001	AT3G45630.1	AT3G45630	RNA binding (RRM/RBD/RNP motifs) family protein	No
MSTRG.44087	S315_0.MXE;S315_5.MXE	chrC04	-	BnaC04g48940D	GSBRNA2T00021966001	NA	NA	NA	No
MSTRG.48628	S315_8.RI	chrC06	+	BnaC06g12190D	GSBRNA2T00036791001	AT5G40520.2	MNF13.3	DNA double-strand break repair protein;(source:Araport11)	No
MSTRG.58364	R316_5.RI;S315_5.RI	chrC09	-	BnaC09g22950D	GSBRNA2T00157791001	AT1G12000.1	F12F1.13	Phosphofructokinase family protein	No
MSTRG.17607	S315_0.RI;S315_5.RI	chrA07	-	BnaA07g16370D	GSBRNA2T00098742001	AT3G54360.1	NCA1	zinc ion binding	Yes	At3g54360	AltD (2);	2412858	35	synonym: T12E18.50; expressed protein
MSTRG.39079	R316_5.RI	chrC03	+	BnaC03g44480D	GSBRNA2T00085231001	AT2G04040.1	DTX1	MATE efflux family protein	No
MSTRG.18505	S315_0.A3SS	chrA07	+	BnaA07g29220D	GSBRNA2T00102455001	AT1G71240.2	F3I17.11	Plant protein of unknown function (DUF639)	Yes	At1g71240	AltA (2);	19877294	6	synonym: F3I17.11; expressed protein
MSTRG.11138	R316_8.A3SS	chrA05	-	BnaA05g01490D	GSBRNA2T00132881001	AT2G46320.1	T3F17.3	Mitochondrial substrate carrier family protein	Yes	At2g46320	AltA (4);	397286	7	synonym: T3F17.3; mitochondrial substrate carrier family protein
MSTRG.14547	S315_5.SE	chrA06	-	BnaA06g13520D	GSBRNA2T00035557001	AT1G19390.1	F18O14.11	Wall-associated kinase family protein	No
MSTRG.917	S315_0.RI	chrA01	-	BnaA01g12980D	GSBRNA2T00072664001	AT4G23290.2	CRK21	cysteine-rich RLK (RECEPTOR-like protein kinase) 21	Yes	At4g23290	IntronR (1);	19826895	7	synonym: F21P8.180; protein kinase family protein
MSTRG.7031	S315_5.RI	chrA03	+	BnaA03g31970D	GSBRNA2T00111555001	AT3G11830.1	AT3G11830	TCP-1/cpn60 chaperonin family protein	No
MSTRG.61274	R316_5.SE	chrCnn_random	+	BnaCnng14790D	GSBRNA2T00087202001	NA	NA	NA	No
MSTRG.50673	R316_8.SE;R316_8.SE	chrC07	+	BnaC07g00160D	GSBRNA2T00120868001	AT2G20725.1	F5H14.3	CAAX amino terminal protease family protein	No
MSTRG.58408	R316_0.SE;R316_8.RI	chrC09	-	BnaC09g23660D	GSBRNA2T00157648001	AT5G52440.1	HCF106	Bacterial sec-independent translocation protein mttA/Hcf106	No
MSTRG.15384	R316_0.RI;S315_8.RI	chrA06	+	BnaA06g25660D	GSBRNA2T00042091001	AT2G17700.1	STY8	ACT-like protein tyrosine kinase family protein	Yes	At2g17700	IntronR (1);	2756848	19	synonym: T17A5.2; protein kinase family protein
MSTRG.63512	R316_0.RI	chrCnn_random	+	BnaCnng51790D	GSBRNA2T00055517001	AT1G63810.1	T12P18.17	nucleolar protein;(source:Araport11)	No
MSTRG.31892	R316_0.SE	chrC01	-	BnaC01g21260D	GSBRNA2T00058960001	AT4G17050.1	UGLYAH	ureidoglycine aminohydrolase	No
MSTRG.16626	S315_0.A5SS;S315_8.A5SS	chrA07	+	BnaA07g01570D	GSBRNA2T00092735001	AT5G05670.1	MJJ3.7	signal recognition particle binding	Yes	At5g05670	AltD (2); IntronR (1);	2048251	12	synonym: MJJ3.7; expressed protein
MSTRG.63332	R316_0.RI;R316_5.RI	chrCnn_random	+	BnaCnng49070D	GSBRNA2T00050979001	AT4G12070.1	F16J13.140	hypothetical protein;(source:Araport11)	Yes	At4g12070	IntronR (1);	2048321	23	synonym: F16J13.140; expressed protein
MSTRG.39756	S315_8.A5SS	chrC03	-	BnaC03g55290D	GSBRNA2T00143939001	AT5G60410.5	SIZ1	DNA-binding protein with MIZ/SP-RING zinc finger, PHD-finger and SAP domain	Yes	At5g60410	IntronR (3);	907133	35	synonym: MUF9.5; DNA-binding family protein
MSTRG.5933	R316_0.MXE;R316_0.A5SS;R316_8.MXE;R316_8.A5SS;S315_0.MXE;S315_0.A5SS	chrA03	+	BnaA03g14730D	GSBRNA2T00142048001	AT2G31810.1	F20M17.15	ACT domain-containing small subunit of acetolactate synthase protein	Yes	At2g31810	ExonS (1);	936335	52	synonym: F20M17.15; acetolactate synthase small subunit, putative
MSTRG.5940	R316_0.RI;R316_5.RI;R316_8.RI	chrA03	-	BnaA03g14850D	GSBRNA2T00142033001	AT2G32240.1	F22D22.1	early endosome antigen;(source:Araport11)	No
MSTRG.22710	R316_8.RI;S315_8.RI	chrA09	+	BnaA09g20190D	GSBRNA2T00094477001	AT4G04880.1	T4B21.20	adenosine/AMP deaminase family protein	Yes	At4g04880	AltA (2); IntronR (2);	8731094	7	synonym: T4B21.20; adenosine/AMP deaminase family protein
MSTRG.34760	R316_0.A3SS;S315_5.A3SS	chrC02	-	NA	NA	NA	NA	NA	No
MSTRG.44868	R316_5.RI;S315_5.RI	chrC05	+	BnaC05g04700D	GSBRNA2T00032049001	AT2G30570.1	PSBW	photosystem II reaction center W	No
MSTRG.32111	R316_8.RI;S315_0.RI;S315_5.RI;S315_8.RI	chrC01	-	BnaC01g24540D	GSBRNA2T00125716001	AT3G46440.2	UXS5	UDP-XYL synthase 5	No
MSTRG.56008	R316_5.RI	chrC08	-	NA	NA	NA	NA	NA	No
MSTRG.42719	R316_5.RI	chrC04	-	BnaC04g25490D	GSBRNA2T00115207001	AT3G55440.1	TPI	triosephosphate isomerase	No
MSTRG.31866	R316_0.RI;R316_5.RI;R316_8.RI;S315_0.RI;S315_5.RI;S315_8.RI	chrC01	-	BnaC01g20920D	GSBRNA2T00006208001	AT1G06790.2	F4H5.12	RNA polymerase Rpb7 N-terminal domain-containing protein	Yes	At1g06790	IntronR (1);	17529107	6	synonym: F4H5.12; RNA polymerase Rpb7 N-terminal domain-containing protein
MSTRG.6956	R316_5.A3SS;S315_5.A3SS	chrA03	-	BnaA03g29580D	GSBRNA2T00111840001	AT5G38340.1	MSI17.60	Disease resistance protein (TIR-NBS-LRR class) family	No
MSTRG.9338	R316_0.RI;R316_5.RI;R316_8.RI;S315_0.RI;S315_5.RI;S315_8.RI	chrA04	-	BnaA04g03570D	GSBRNA2T00126361001	AT3G55450.1	PBL1	PBS1-like 1	Yes	At3g55450	ExonS (1);	496834	13	synonym: T22E16.110; protein kinase, putative
MSTRG.22309	S315_5.RI	chrA09	+	BnaA09g14320D	GSBRNA2T00081578001	AT5G38850.1	K15E6.30	Disease resistance protein (TIR-NBS-LRR class)	No
MSTRG.56777	R316_5.SE;S315_0.SE;S315_8.SE	chrC08_random	+	BnaC08g47830D	GSBRNA2T00008702001	NA	NA	NA	No
MSTRG.63277	R316_5.RI	chrCnn_random	+	BnaCnng48180D	GSBRNA2T00047980001	AT5G35790.1	G6PD1	glucose-6-phosphate dehydrogenase 1	No
MSTRG.12208	R316_0.RI;R316_5.RI;R316_8.RI;S315_0.RI	chrA05	+	BnaA05g17880D	GSBRNA2T00036646001	AT1G33400.1	TPR9	Tetratricopeptide repeat (TPR)-like superfamily protein	Yes	At1g33400	IntronR (1);	5845028	7	synonym: F10C21.7; tetratricopeptide repeat (TPR)-containing protein
MSTRG.19057	S315_8.A5SS	chrA07_random	-	BnaA07g37090D	GSBRNA2T00098298001	AT1G26130.2	F28B23.19	ATPase E1-E2 type family protein / haloacid dehalogenase-like hydrolase family protein	No
MSTRG.10623	R316_0.RI;R316_5.RI;R316_8.RI	chrA04	-	BnaA04g22940D	GSBRNA2T00123335001	AT2G39580.1	F12L6.24	zinc finger C3H1 domain protein;(source:Araport11)	No
MSTRG.60813	R316_8.RI	chrCnn_random	-	NA	NA	NA	NA	NA	No
MSTRG.26512	R316_0.SE;R316_5.SE	chrA10	+	BnaA10g18250D	GSBRNA2T00135466001	AT5G16080.1	CXE17	carboxyesterase 17	No
MSTRG.14288	R316_8.A3SS	chrA06	-	BnaA06g09970D	GSBRNA2T00062224001	AT1G15290.1	F9L1.23	Tetratricopeptide repeat (TPR)-like superfamily protein	No
MSTRG.14457	S315_5.SE;S315_8.SE	chrA06	+	BnaA06g12510D	GSBRNA2T00034820001	AT1G18390.2	F15H18.25	Encodes a plasma membrane localized protein involved in ABA signaling.	No
MSTRG.45883	R316_5.RI;R316_8.RI;S315_5.RI	chrC05	+	BnaC05g19630D	GSBRNA2T00084513001	AT1G27100.1	T7N9.16	Actin cross-linking protein	Yes	At1g27100	IntronR (1);	5843428	25	synonym: T7N9.16; expressed protein
MSTRG.14146	S315_8.A5SS	chrA06	+	BnaA06g07970D	GSBRNA2T00105419001	AT4G33150.2	F4I10.80	lysine-ketoglutarate reductase/saccharopine dehydrogenase bifunctional enzyme	Yes	At4g33150	AltA (2);	315406	100	synonym: F4I10.80; lysine-ketoglutarate reductase/saccharopine dehydrogenase bifunctional enzyme
MSTRG.372	R316_0.A5SS;R316_5.A5SS;R316_8.A5SS	chrA01	-	BnaA01g04850D	GSBRNA2T00121067001	AT4G32060.1	F10N7.140	calcium-binding EF hand family protein	Yes	At4g32060	IntronR (1);	315872	50	synonym: F10N7.140; calcium-binding EF hand family protein
MSTRG.1306	R316_8.RI	chrA01	+	BnaA01g18380D	GSBRNA2T00021268001	AT4G15780.1	VAMP724	vesicle-associated membrane protein 724	No
MSTRG.26332	R316_0.A3SS;R316_0.RI;R316_5.RI;R316_8.RI;S315_0.RI;S315_5.RI;S315_8.RI	chrA10	+	BnaA10g15790D	GSBRNA2T00154324001	AT5G19320.1	RANGAP2	RAN GTPase activating protein 2	No
MSTRG.4635	R316_0.RI;R316_0.RI;R316_5.RI;R316_8.RI;R316_8.RI	chrA02	-	BnaA02g32410D	GSBRNA2T00120358001	AT5G24610.1	K18P6.15	cyclic AMP-responsive element-binding protein;(source:Araport11)	No
MSTRG.6427	R316_0.RI;R316_5.RI	chrA03	+	BnaA03g22100D	GSBRNA2T00138851001	AT2G28550.3	RAP2.7	related to AP2.7	Yes	At2g28550	IntronR (2);	501884	13	synonym: T17D12.11; AP2 domain-containing transcription factor RAP2.7 (RAP2.7)
MSTRG.18217	S315_0.A3SS	chrA07	+	BnaA07g24980D	GSBRNA2T00124409001	AT1G67500.1	REV3	recovery protein 3	No
MSTRG.25856	R316_0.RI;R316_5.RI;S315_0.RI;S315_5.RI	chrA10	+	BnaA10g08830D	GSBRNA2T00084965001	AT1G44130.1	T7O23.17	Eukaryotic aspartyl protease family protein	No
MSTRG.50863	S315_0.A3SS;S315_0.RI	chrC07	+	NA	NA	NA	NA	NA	No
MSTRG.37027	R316_5.A3SS	chrC03	-	BnaC03g12470D	GSBRNA2T00024851001	AT5G58270.1	ABCB25	ABC transporter of the mitochondrion 3	No
MSTRG.36982	R316_0.RI;R316_5.RI	chrC03	+	BnaC03g11840D	GSBRNA2T00141055001	AT1G53110.1	F8L10.22	proton pump-interactor;(source:Araport11)	No
MSTRG.63281	R316_5.RI;R316_5.RI;S315_0.RI	chrCnn_random	+	BnaCnng48270D	GSBRNA2T00048015001	AT3G17690.1	CNGC19	cyclic nucleotide gated channel 19	No
MSTRG.28002	R316_0.A3SS;R316_0.A3SS;R316_0.A3SS;R316_0.A3SS;R316_0.RI;R316_0.RI;R316_0.RI;R316_5.A3SS;R316_5.A3SS;R316_5.A3SS;R316_5.RI;R316_5.RI;R316_8.A3SS;R316_8.A3SS;R316_8.A3SS;R316_8.A3SS;R316_8.A3SS;R316_8.RI;R316_8.RI;S315_0.RI;S315_5.A3SS	chrAnn_random	+	BnaAnng08980D	GSBRNA2T00087558001	AT1G75730.2	F10A5.7	hypothetical protein;(source:Araport11)	No
MSTRG.33311	R316_5.RI;R316_5.RI;S315_0.RI;S315_8.RI;S315_8.RI	chrC01_random	+	NA	NA	NA	NA	NA	No
MSTRG.53387	R316_0.A3SS;R316_5.A3SS	chrC07	+	BnaC07g44680D	GSBRNA2T00099956001	AT4G34030.1	MCCB	3-methylcrotonyl-CoA carboxylase	No
MSTRG.35626	R316_5.RI;S315_0.A5SS;S315_5.A5SS;S315_8.A5SS	chrC02	-	BnaC02g39530D	GSBRNA2T00097024001	AT5G27970.2	F15F15.40	ARM repeat superfamily protein	Yes	At5g27970	AltA (2);	937824	17	synonym: F15F15.40; expressed protein
MSTRG.21851	S315_0.A5SS;S315_5.A5SS;S315_8.A5SS	chrA09	-	BnaA09g07940D	GSBRNA2T00005654001	AT5G66290.1	K1L20.7	hypothetical protein;(source:Araport11)	No
MSTRG.55907	R316_5.RI	chrC08	-	BnaC08g33690D	GSBRNA2T00127280001	AT3G63520.1	CCD1	carotenoid cleavage dioxygenase 1	Yes	At3g63520	AltA (2);	520972	39	synonym: MAA21.150; 9-cis-epoxycarotenoid dioxygenase / neoxanthin cleavage enzyme / NCED1 / carotenoid cleavage dioxygenase 1 (CCD1)
MSTRG.28754	R316_5.A3SS	chrAnn_random	-	BnaAnng20760D	GSBRNA2T00046926001	AT4G36730.1	GBF1	G-box binding factor 1	Yes	At4g36730	AltA (2);	16285	27	synonym: AP22.21; G-box binding factor 1 (GBF1)
MSTRG.63764	R316_0.RI;R316_8.RI	chrCnn_random	+	BnaCnng55660D	GSBRNA2T00065201001	AT4G20280.1	TAF11	TBP-associated factor 11	No
MSTRG.3925	S315_0.RI;S315_8.RI	chrA02	-	BnaA02g20560D	GSBRNA2T00104295001	AT4G02460.1	PMS1	DNA mismatch repair protein, putative	Yes	At4g02460	AltA (3); IntronR (1);	15617224	5	synonym: T14P8.6; DNA mismatch repair protein, putative
MSTRG.54185	R316_0.RI;R316_5.RI	chrC08	-	BnaC08g06400D	GSBRNA2T00153215001	AT1G23580.1	F28C11.28	Domain of unknown function DUF220	No
MSTRG.35016	S315_8.RI	chrC02	-	BnaC02g29150D	GSBRNA2T00157252001	AT4G33100.1	F4I10.30	protein phosphatase;(source:Araport11)	No
MSTRG.19647	R316_0.SE	chrA08	+	BnaA08g06350D	GSBRNA2T00073804001	NA	NA	NA	No
MSTRG.13924	R316_0.RI;R316_5.RI;R316_8.RI	chrA06	+	BnaA06g04830D	GSBRNA2T00156245001	AT1G08390.1	T27G7.27	recQ-mediated instability-like protein;(source:Araport11)	No
MSTRG.907	R316_0.A5SS;R316_5.A5SS;R316_8.A5SS;S315_5.A5SS	chrA01	-	BnaA01g12900D	GSBRNA2T00072672001	AT4G23100.3	GSH1	glutamate-cysteine ligase	Yes	At4g23100	IntronR (5);	935888	108	synonym: F7H19.290; glutamate-cysteine ligase / gamma-glutamylcysteine synthetase (GSH1)
MSTRG.40252	R316_5.A3SS;S315_5.A3SS	chrC03	+	BnaC03g62990D	GSBRNA2T00001541001	AT2G06500.1	T12H3.5	hAT family dimerisation domain	No
MSTRG.57747	R316_5.A5SS	chrC09	+	BnaC09g12340D	GSBRNA2T00000078001	AT1G64150.1	F22C12.9	Uncharacterized protein family (UPF0016)	No
MSTRG.58288	R316_5.A3SS;S315_0.A3SS	chrC09	+	BnaC09g21720D	GSBRNA2T00067366001	AT3G26100.2	AT3G26100	Regulator of chromosome condensation (RCC1) family protein	Yes	At3g26100	IntronR (1);	635097	57	synonym: MPE11.29; regulator of chromosome condensation (RCC1) family protein
MSTRG.19860	R316_5.RI	chrA08	+	BnaA08g09690D	GSBRNA2T00126837001	AT4G21570.1	F17L22.30	Protein of unknown function (DUF300)	No
MSTRG.22714	R316_5.A5SS;R316_8.RI	chrA09	-	BnaA09g20220D	GSBRNA2T00094480001	AT4G04850.2	KEA3	K+ efflux antiporter 3	No
MSTRG.30670	S315_0.RI	chrC01	-	BnaC01g02370D	GSBRNA2T00131020001	AT4G36250.1	ALDH3F1	aldehyde dehydrogenase 3F1	No
MSTRG.63447	R316_0.RI;R316_5.RI;R316_8.RI	chrCnn_random	-	BnaCnng50730D	GSBRNA2T00053575001	AT5G36940.1	CAT3	cationic amino acid transporter 3	No
MSTRG.41414	R316_0.RI;R316_5.RI;R316_8.RI	chrC04	-	BnaC04g02970D	GSBRNA2T00002271001	AT2G43490.6	T1O24.23	Ypt/Rab-GAP domain of gyp1p superfamily protein	Yes	At2g43490	AltA (2);	5845351	4	synonym: T1O24.23; RabGAP/TBC domain-containing protein
MSTRG.54153	S315_8.RI	chrC08	-	NA	NA	NA	NA	NA	No
MSTRG.12212	R316_5.RI;S315_5.RI	chrA05	-	BnaA05g17970D	GSBRNA2T00036627001	AT1G32730.1	F6N18.11	electron carrier/iron ion-binding protein;(source:Araport11)	No
MSTRG.20938	R316_0.A3SS;R316_5.A3SS;R316_8.A3SS;R316_8.A3SS;S315_0.RI;S315_5.RI;S315_8.RI	chrA08	-	BnaA08g25610D	GSBRNA2T00015111001	AT1G10660.1	F20B24.10	transmembrane protein;(source:Araport11)	Yes	At1g10660	AltA (4); AltD (2);	438364	32	synonym: F20B24.10; expressed protein
MSTRG.46150	R316_5.SE;R316_5.SE;R316_5.A3SS;R316_8.SE;R316_8.SE;R316_8.A3SS	chrC05	+	BnaC05g23660D	GSBRNA2T00031160001	AT1G30640.1	T5I8.9	Protein kinase family protein	No
MSTRG.55986	S315_5.A5SS;S315_8.A5SS	chrC08	-	BnaC08g35100D	GSBRNA2T00127454001	AT1G78340.1	GSTU22	glutathione S-transferase TAU 22	No
MSTRG.42778	R316_0.RI	chrC04	+	BnaC04g26340D	GSBRNA2T00071090001	AT3G54350.3	emb1967	Forkhead-associated (FHA) domain-containing protein	Yes	At3g54350	AltA (2); IntronR (1);	473323	22	synonym: T12E18.40; forkhead-associated domain-containing protein / FHA domain-containing protein
MSTRG.32482	S315_0.A3SS;S315_5.A3SS	chrC01	-	BnaC01g30560D	GSBRNA2T00001176001	AT3G24180.2	AT3G24180	Beta-glucosidase, GBA2 type family protein	No
MSTRG.37596	R316_0.A5SS	chrC03	-	BnaC03g21560D	GSBRNA2T00079109001	AT2G38710.2	T6A23.9	AMMECR1 family	No
MSTRG.59895	R316_5.RI;R316_8.RI	chrC09	-	BnaC09g47730D	GSBRNA2T00015959001	NA	NA	NA	No
MSTRG.10340	R316_5.MXE;R316_8.A3SS	chrA04	-	BnaA04g18780D	GSBRNA2T00006421001	NA	NA	NA	No
MSTRG.58250	R316_0.RI	chrC09	+	NA	NA	NA	NA	NA	No
MSTRG.42970	R316_0.RI;R316_5.A5SS;R316_5.RI	chrC04	+	BnaC04g29470D	GSBRNA2T00055098001	NA	NA	NA	No
MSTRG.41399	R316_0.SE;R316_5.SE;S315_0.SE	chrC04	-	BnaC04g02750D	GSBRNA2T00002303001	AT2G43140.2	F14B2.8	basic helix-loop-helix (bHLH) DNA-binding superfamily protein	No
MSTRG.41587	R316_0.RI;R316_5.RI;S315_0.A5SS;S315_0.RI;S315_5.A5SS;S315_5.RI;S315_8.A5SS	chrC04	+	BnaC04g05750D	GSBRNA2T00012560001	NA	NA	NA	No
MSTRG.22979	R316_0.RI	chrA09	-	BnaA09g24450D	GSBRNA2T00156638001	AT5G46860.1	VAM3	Syntaxin/t-SNARE family protein	No
MSTRG.25259	R316_0.MXE;R316_5.A3SS;R316_8.A3SS	chrA10	-	BnaA10g00070D	GSBRNA2T00150586001	AT1G02120.1	VAD1	GRAM domain family protein	No
MSTRG.17536	R316_5.SE	chrA07	-	BnaA07g15350D	GSBRNA2T00098608001	AT5G41350.1	MYC6.6	RING/U-box superfamily protein	No
MSTRG.2183	S315_0.MXE;S315_0.MXE;S315_5.MXE;S315_5.MXE;S315_8.MXE;S315_8.MXE	chrA01	+	BnaA01g31170D	GSBRNA2T00060276001	AT3G11130.1	AtCHC1	Clathrin, heavy chain	No
MSTRG.22590	R316_8.SE	chrA09	-	BnaA09g18500D	GSBRNA2T00072389001	AT2G01180.1	PAP1	phosphatidic acid phosphatase 1	Yes	At2g01180	IntronR (1);	5843235	23	synonym: F10A8.6; phosphatidic acid phosphatase family protein / PAP2 family protein
MSTRG.3047	R316_8.SE	chrA02	-	BnaA02g06950D	GSBRNA2T00010722001	AT5G59670.1	MTH12.12	Leucine-rich repeat protein kinase family protein	Yes	At5g59670	AltD (2);	930811	7	synonym: MTH12.12; leucine-rich repeat protein kinase, putative
MSTRG.237	R316_0.RI;R316_5.RI;S315_0.RI;S315_5.RI	chrA01	-	BnaA01g03000D	GSBRNA2T00121288001	NA	NA	NA	No
MSTRG.60098	R316_0.RI;R316_5.RI;R316_8.RI	chrC09	+	BnaC09g50790D	GSBRNA2T00080937001	AT5G04810.1	MUK11.12	pentatricopeptide (PPR) repeat-containing protein	No
MSTRG.24199	R316_0.SE;R316_8.SE;S315_8.SE	chrA09	+	BnaA09g41810D	GSBRNA2T00057367001	AT2G23810.1	TET8	tetraspanin8	Yes	At2g23810	IntronR (1);	2048554	10	synonym: F27L4.1; senescence-associated family protein
MSTRG.8817	R316_0.RI	chrA03_random	-	BnaA03g56180D	GSBRNA2T00004335001	AT1G65850.1	F12P19.1	Disease resistance protein (TIR-NBS-LRR class) family	No
MSTRG.33055	S315_8.A3SS	chrC01	-	BnaC01g39650D	GSBRNA2T00018526001	AT3G07810.1	AT3G07810	RNA-binding (RRM/RBD/RNP motifs) family protein	Yes	At3g07810	AltA (2);	1053863	25	synonym: F17A17.15; heterogeneous nuclear ribonucleoprotein, putative / hnRNP, putative
MSTRG.15009	R316_0.A5SS;R316_0.RI;R316_5.RI;R316_5.RI;R316_8.RI	chrA06	+	BnaA06g20400D	GSBRNA2T00050173001	NA	NA	NA	No
MSTRG.35890	R316_0.A3SS;R316_5.A3SS;R316_8.A3SS	chrC02	+	BnaC02g43860D	GSBRNA2T00055782001	AT4G21180.1	ATERDJ2B	DnaJ / Sec63 Brl domains-containing protein	No
MSTRG.4598	R316_0.SE;R316_0.RI;R316_5.SE;S315_0.SE	chrA02	+	NA	NA	NA	NA	NA	No
MSTRG.15342	R316_0.A3SS;R316_5.A3SS;R316_5.RI;R316_8.A3SS;R316_8.A3SS;R316_8.RI	chrA06	+	NA	NA	NA	NA	NA	No
MSTRG.18362	S315_0.RI	chrA07	+	BnaA07g27270D	GSBRNA2T00102034001	AT1G68580.2	F24J5.18	agenet domain-containing protein / bromo-adjacent homology (BAH) domain-containing protein	Yes	At1g68580	ExonS (1);	1054335	23	synonym: F24J5.18; agenet domain-containing protein / bromo-adjacent homology (BAH) domain-containing protein
MSTRG.32449	S315_0.RI;S315_5.RI	chrC01	-	BnaC01g29980D	GSBRNA2T00029429001	AT1G61890.1	F8K4.9	MATE efflux family protein	No
MSTRG.61477	R316_5.RI;S315_8.A3SS	chrCnn_random	+	BnaCnng18210D	GSBRNA2T00093873001	AT5G44720.1	K23L20.6	Molybdenum cofactor sulfurase family protein	No
MSTRG.23878	S315_0.RI	chrA09	+	BnaA09g36860D	GSBRNA2T00121967001	AT3G57550.1	AGK2	guanylate kinase	Yes	At3g57550	IntronR (2);	7861797	7	synonym: T8H10.150; guanylate kinase 2 (GK-2)
MSTRG.11344	R316_0.MXE;S315_0.MXE;S315_5.MXE;S315_8.MXE	chrA05	+	BnaA05g04750D	GSBRNA2T00116691001	AT1G48860.1	T24P22.2	RNA 3'-terminal phosphate cyclase/enolpyruvate transferase, alpha/beta	Yes	At1g48860	AltA (2); IntronR (1);	2748282	21	synonym: F27K7.11; 3-phosphoshikimate 1-carboxyvinyltransferase, putative / 5-enolpyruvylshikimate-3-phosphate, putative / EPSP synthase, putative
MSTRG.38241	R316_8.RI	chrC03	-	BnaC03g31020D	GSBRNA2T00002430001	AT4G02200.3	T2H3.13	Drought-responsive family protein	Yes	At4g02200	IntronR (1);	2758071	13	synonym: T10M13.20; drought-responsive family protein
MSTRG.36245	R316_5.A5SS	chrC03	+	BnaC03g00890D	GSBRNA2T00134229001	AT2G37340.1	RS2Z33	arginine/serine-rich zinc knuckle-containing protein 33	Yes	At2g37340	AltA (2); IntronR (1);	396892	43	synonym: F3G5.13; splicing factor RSZ33 (RSZ33)
MSTRG.27058	R316_0.RI;R316_5.RI;S315_0.RI;S315_5.RI	chrA10	-	BnaA10g25940D	GSBRNA2T00136383001	AT5G04290.1	KTF1	kow domain-containing transcription factor 1	No
MSTRG.46005	R316_0.RI	chrC05	-	BnaC05g21390D	GSBRNA2T00142255001	NA	NA	NA	No
MSTRG.37445	R316_5.A5SS	chrC03	-	BnaC03g18910D	GSBRNA2T00132315001	AT2G34070.1	TBL37	TRICHOME BIREFRINGENCE-LIKE 37	Yes	At2g34070	AltD (2); IntronR (2);	21405214	6	synonym: T14G11.19; expressed protein
MSTRG.46029	R316_0.RI;S315_0.RI;S315_5.A3SS;S315_5.RI;S315_8.RI	chrC05	-	BnaC05g21770D	GSBRNA2T00046240001	AT1G28320.1	DEG15	protease-related	No
MSTRG.52644	R316_5.RI;R316_8.RI	chrC07	-	BnaC07g32410D	GSBRNA2T00041772001	AT3G51660.1	AT3G51660	Tautomerase/MIF superfamily protein	No
MSTRG.34839	R316_0.A5SS;R316_0.RI;R316_0.RI;R316_0.RI;R316_0.RI;R316_5.A5SS;R316_5.A5SS;R316_5.RI;R316_5.RI;R316_5.RI;R316_8.A5SS;R316_8.RI;S315_0.A5SS;S315_0.RI;S315_5.A5SS;S315_5.RI;S315_8.A5SS;S315_8.RI	chrC02	-	BnaC02g25640D	GSBRNA2T00018703001	NA	NA	NA	No
MSTRG.24422	R316_0.RI;R316_5.RI	chrA09	+	BnaA09g45050D	GSBRNA2T00016262001	AT1G17280.2	UBC34	ubiquitin-conjugating enzyme 34	Yes	At1g17280	AltA (2); AltD (2);	905668	16	synonym: F20D23.1; ubiquitin-conjugating enzyme, putative
MSTRG.1983	R316_0.A5SS	chrA01	-	BnaA01g28800D	GSBRNA2T00009978001	AT3G15354.1	SPA3	SPA1-related 3	No
MSTRG.31243	R316_0.RI	chrC01	+	BnaC01g11450D	GSBRNA2T00107732001	AT4G18950.1	F13C5.120	Integrin-linked protein kinase family	Yes	At4g18950	IntronR (1);	5843465	23	synonym: F13C5.120; ankyrin protein kinase, putative
MSTRG.19390	R316_8.A5SS	chrA08	+	BnaA08g02230D	GSBRNA2T00081309001	AT1G50140.1	F2J10.1	P-loop containing nucleoside triphosphate hydrolases superfamily protein	No
MSTRG.8870	S315_0.RI	chrA03_random	-	BnaA03g56790D	GSBRNA2T00066782001	AT4G17910.1	T6K21.90	transferases, transferring acyl groups	Yes	At4g17910	AltA (2); IntronR (1);	8738900	4	synonym: T6K21.90; zinc finger (C3HC4-type RING finger) family protein / pentatricopeptide (PPR) repeat-containing protein
MSTRG.42801	R316_5.A3SS	chrC04	+	BnaC04g26780D	GSBRNA2T00071020001	AT4G01270.1	F2N1.19	RING/U-box superfamily protein	No
MSTRG.28335	R316_0.RI;R316_5.RI;R316_8.RI	chrAnn_random	+	BnaAnng14220D	GSBRNA2T00019478001	AT3G26540.1	AT3G26540	Tetratricopeptide repeat (TPR)-like superfamily protein	No
MSTRG.53247	R316_5.RI;S315_0.RI;S315_0.RI	chrC07	-	BnaC07g42210D	GSBRNA2T00086026001	AT4G29900.1	ACA10	autoinhibited Ca(2+)-ATPase 10	No
MSTRG.47089	R316_0.SE	chrC05	-	BnaC05g39120D	GSBRNA2T00106083001	AT3G14470.1	AT3G14470	NB-ARC domain-containing disease resistance protein	No
MSTRG.52915	R316_8.A3SS	chrC07	-	BnaC07g36690D	GSBRNA2T00156921001	AT4G21430.1	B160	Zinc finger, RING-type;Transcription factor jumonji/aspartyl beta-hydroxylase	No
MSTRG.32053	R316_0.A5SS;R316_5.A5SS;R316_8.A5SS	chrC01	-	BnaC01g23420D	GSBRNA2T00090811001	AT3G51430.1	YLS2	Calcium-dependent phosphotriesterase superfamily protein	No
MSTRG.16408	S315_5.MXE	chrA06_random	+	BnaA06g39060D	GSBRNA2T00029747001	AT1G63770.3	F24D7.4	Peptidase M1 family protein	Yes	At1g63770	IntronR (1);	397251	39	synonym: F24D7.4; peptidase M1 family protein
MSTRG.26384	R316_0.RI;R316_0.RI	chrA10	-	BnaA10g16480D	GSBRNA2T00154408001	AT5G18460.1	F20L16.180	Protein of Unknown Function (DUF239)	No
MSTRG.50508	S315_0.SE;S315_0.RI;S315_5.SE;S315_5.SE;S315_5.A3SS;S315_8.SE;S315_8.A3SS	chrC06_random	-	BnaC06g41460D	GSBRNA2T00035918001	AT1G53400.1	F12M16.29	Ubiquitin domain-containing protein	Yes	At1g53400	IntronR (2);	947889	23	synonym: F12M16.29; expressed protein
MSTRG.44474	R316_8.A3SS	chrC04_random	-	BnaC04g55390D	GSBRNA2T00037515001	AT3G60830.1	ARP7	actin-related protein 7	No
MSTRG.11117	S315_8.RI	chrA05	-	BnaA05g01220D	GSBRNA2T00132916001	AT2G46640.3	T3A4.2	NAD-dependent protein deacetylase HST1-like protein;(source:Araport11)	No
MSTRG.5135	R316_0.A3SS;R316_5.A3SS;S315_0.A3SS	chrA03	-	BnaA03g02610D	GSBRNA2T00129713001	AT5G08650.1	T2K12.1	Small GTP-binding protein	Yes	At5g08650	AltD (2);	935199	22	synonym: MAH20.21; GTP-binding protein LepA, putative
MSTRG.31736	R316_0.RI;R316_0.RI;S315_0.RI	chrC01	+	BnaC01g18840D	GSBRNA2T00157394001	AT4G26670.1	F10M23.10	Mitochondrial import inner membrane translocase subunit Tim17/Tim22/Tim23 family protein	No
MSTRG.46717	S315_0.RI;S315_5.RI	chrC05	-	BnaC05g33670D	GSBRNA2T00107487001	AT2G44240.1	F4I1.5	Protein of Unknown Function (DUF239)	No
MSTRG.2650	R316_5.RI;R316_8.RI;S315_8.RI	chrA02	+	BnaA02g01340D	GSBRNA2T00143417001	AT5G12950.1	T24H18.120	Putative glycosyl hydrolase of unknown function (DUF1680)	Yes	At5g12950	AltD (2);	936460	48	synonym: T24H18.120; expressed protein
MSTRG.9872	R316_0.A3SS;R316_5.A3SS;R316_8.A3SS	chrA04	-	BnaA04g11190D	GSBRNA2T00068520001	AT5G41520.1	RPS10B	RNA binding Plectin/S10 domain-containing protein	No
MSTRG.41676	R316_0.A5SS;S315_0.A5SS	chrC04	+	BnaC04g07100D	GSBRNA2T00152761001	AT2G38290.2	AMT2	ammonium transporter 2	Yes	At2g38290	IntronR (1);	5844948	27	synonym: F16M14.22; ammonium transporter 2 (AMT2)
MSTRG.28227	R316_0.A3SS;R316_5.A3SS;R316_8.A3SS;S315_0.A3SS;S315_5.A3SS;S315_8.A3SS	chrAnn_random	-	BnaAnng12540D	GSBRNA2T00011272001	AT3G63420.2	GG1	Ggamma-subunit 1	No
MSTRG.27430	R316_0.RI;R316_0.RI;R316_5.RI;R316_5.RI;R316_8.RI;R316_8.RI;S315_0.RI;S315_0.RI;S315_5.RI;S315_5.RI;S315_8.RI;S315_8.RI	chrAnn_random	-	BnaAnng00500D	GSBRNA2T00119585001	AT5G02810.1	PRR7	pseudo-response regulator 7	No
MSTRG.36511	R316_0.A3SS;R316_8.A3SS	chrC03	-	BnaC03g05100D	GSBRNA2T00140236001	AT5G11860.4	SSP5	SCP1-like small phosphatase 5	Yes	At5g11860	AltD (2);	2047727	22	synonym: F14F18.30; NLI interacting factor (NIF) family protein
MSTRG.31817	R316_0.A3SS	chrC01	-	BnaC01g20180D	GSBRNA2T00006316001	AT4G27595.1	AT4G27595	Plant protein of unknown function (DUF827)	No
MSTRG.46194	S315_0.RI;S315_5.RI	chrC05	-	NA	NA	NA	NA	NA	No
MSTRG.47596	S315_0.RI	chrC05	+	BnaC05g46620D	GSBRNA2T00073928001	AT3G05165.5	AT3G05165	Major facilitator superfamily protein	Yes	At3g05165	AltA (2); IntronR (3);	2413508	53	synonym: T12H1.13; sugar transporter, putative
MSTRG.11425	R316_0.RI;R316_5.RI;R316_8.RI	chrA05	+	BnaA05g05840D	GSBRNA2T00116818001	AT2G39730.1	RCA	rubisco activase	Yes	At2g39730	AltD (2); IntronR (3);	16470	598	synonym: T5I7.18; ribulose bisphosphate carboxylase/oxygenase activase / RuBisCO activase
MSTRG.6294	R316_0.RI;R316_5.RI	chrA03	-	BnaA03g20090D	GSBRNA2T00139085001	AT2G43180.1	F14B2.12	Phosphoenolpyruvate carboxylase family protein	Yes	At2g43180	AltA (4); IntronR (1);	453838	66	synonym: F14B2.12; expressed protein
MSTRG.6856	R316_8.A5SS	chrA03	+	BnaA03g28040D	GSBRNA2T00112024001	AT3G02600.5	LPP3	lipid phosphate phosphatase 3	No
MSTRG.40744	R316_0.SE	chrC03	+	BnaC03g70430D	GSBRNA2T00032533001	AT3G13570.1	SCL30A	SC35-like splicing factor 30A	Yes	At3g13570	ExonS (2); IntronR (4);	502298	38	synonym: K20M4.1; SC35-like splicing factor, 30a kD (SCL30a)
MSTRG.15447	S315_0.A3SS	chrA06	-	BnaA06g26530D	GSBRNA2T00147478001	AT5G24000.1	MZF18.12	Protein of unknown function (DUF819)	No
MSTRG.13229	R316_0.MXE;R316_0.MXE;R316_0.MXE;R316_0.MXE;R316_0.MXE;R316_0.MXE;R316_5.MXE;R316_5.MXE;R316_5.MXE;R316_5.MXE;R316_5.MXE;R316_8.MXE;R316_8.MXE;R316_8.MXE;R316_8.MXE;S315_8.MXE	chrA05	-	BnaA05g32480D	GSBRNA2T00076110001	AT3G03250.1	UGP1	UDP-GLUCOSE PYROPHOSPHORYLASE 1	No
MSTRG.12724	R316_5.RI;S315_5.RI	chrA05	+	BnaA05g25360D	GSBRNA2T00104754001	AT3G14090.1	EXO70D3	exocyst subunit exo70 family protein D3	No
MSTRG.28886	R316_0.SE;R316_5.SE	chrAnn_random	+	BnaAnng22770D	GSBRNA2T00055609001	AT5G19000.1	BPM1	BTB-POZ and MATH domain 1	No
MSTRG.44476	S315_0.SE	chrC04_random	-	BnaC04g55480D	GSBRNA2T00004904001	AT3G57550.1	AGK2	guanylate kinase	Yes	At3g57550	IntronR (2);	7861797	7	synonym: T8H10.150; guanylate kinase 2 (GK-2)
MSTRG.10280	R316_0.A5SS;R316_0.RI;R316_8.RI	chrA04	-	NA	NA	NA	NA	NA	No
MSTRG.17060	R316_8.SE;S315_0.RI;S315_8.RI	chrA07	+	BnaA07g07760D	GSBRNA2T00079920001	AT1G29720.1	CELLULOSE SYNTHASE LIKE D2	Leucine-rich repeat transmembrane protein kinase	No
MSTRG.44154	S315_5.A5SS;S315_5.A5SS;S315_8.A5SS;S315_8.A5SS	chrC04	+	BnaC04g50140D	GSBRNA2T00037340001	AT2G45170.2	ATG8E	AUTOPHAGY 8E	Yes	At2g45170	IntronR (4);	576980	34	synonym: T14P1.2; autophagy 8e (APG8e)
MSTRG.61918	S315_8.A3SS	chrCnn_random	-	BnaCnng25590D	GSBRNA2T00011352001	AT1G55820.1	F20N2.19	Kinase-related protein of unknown function (DUF1296)	No
MSTRG.49231	S315_5.A3SS	chrC06	+	BnaC06g21100D	GSBRNA2T00131775001	AT1G77250.1	T14N5.11	RING/FYVE/PHD-type zinc finger family protein	No
MSTRG.10578	R316_0.RI;R316_5.RI	chrA04	+	BnaA04g22390D	GSBRNA2T00123405001	AT4G20130.1	PTAC14	plastid transcriptionally active 14	No
MSTRG.58899	R316_0.RI;R316_5.RI;R316_8.RI;S315_0.RI;S315_5.RI;S315_8.RI	chrC09	-	BnaC09g32470D	GSBRNA2T00040686001	AT5G55920.1	OLI2	S-adenosyl-L-methionine-dependent methyltransferases superfamily protein	No
MSTRG.32714	S315_0.RI;S315_5.RI;S315_8.RI	chrC01	-	BnaC01g34430D	GSBRNA2T00101395001	AT3G18165.1	MOS4	modifier of snc1,4	No
MSTRG.31848	R316_8.A5SS	chrC01	-	BnaC01g20600D	GSBRNA2T00006252001	AT5G57815.1	AT5G57815	Cytochrome c oxidase, subunit Vib family protein	No
MSTRG.51511	R316_0.RI;R316_5.RI;R316_8.RI;S315_0.RI;S315_8.RI	chrC07	+	BnaC07g15400D	GSBRNA2T00050635001	AT1G20410.1	F5M15.23	Pseudouridine synthase family protein	Yes	At1g20410	IntronR (1);	935595	10	synonym: F5M15.23; expressed protein
MSTRG.41917	R316_0.SE;R316_0.A5SS	chrC04	-	BnaC04g10980D	GSBRNA2T00141452001	AT1G55920.1	SERAT2;1	serine acetyltransferase 2;1	No
MSTRG.22554	R316_8.A5SS;S315_8.A5SS	chrA09	+	BnaA09g18000D	GSBRNA2T00058057001	AT4G18100.1	F15J5.70	Ribosomal protein L32e	No
MSTRG.19180	R316_8.SE;S315_8.SE	chrA07_random	+	BnaA07g38670D	GSBRNA2T00019709001	AT1G67850.2	F12A21.2	Protein of unknown function (DUF707)	Yes	At1g67850	AltD (2);	14326581	11	synonym: F12A21.2; expressed protein
MSTRG.52056	R316_0.A5SS;R316_0.RI;R316_5.RI;R316_5.RI;R316_8.RI;R316_8.RI	chrC07	-	BnaC07g23610D	GSBRNA2T00139289001	AT3G26510.4	AT3G26510	Octicosapeptide/Phox/Bem1p family protein	Yes	At3g26510	AltD (2); ExonS (1); IntronR (5);	1217416	34	synonym: MFE16.2; octicosapeptide/Phox/Bem1p (PB1) domain-containing protein
MSTRG.37507	R316_0.A3SS;R316_5.A3SS;R316_8.A3SS	chrC03	+	BnaC03g19950D	GSBRNA2T00132453001	AT3G11510.1	AT3G11510	Ribosomal protein S11 family protein	No
MSTRG.9784	R316_0.RI;R316_5.RI;R316_8.RI	chrA04	-	BnaA04g09870D	GSBRNA2T00080536001	AT5G35410.1	SOS2	Protein kinase superfamily protein	Yes	At5g35410	AltA (2);	14701909	8	synonym: K21B8.3; CBL-interacting protein kinase 24 (CIPK24) / serine/threonine protein kinase (SOS2)
MSTRG.17220	S315_0.RI	chrA07	-	BnaA07g10570D	GSBRNA2T00085922001	AT1G22280.1	PAPP2C	phytochrome-associated protein phosphatase type 2C	Yes	At1g22280	IntronR (1);	2762950	13	synonym: T16E15.10; protein phosphatase 2C, putative / PP2C, putative
MSTRG.42104	R316_0.A3SS;R316_5.A3SS;R316_8.A3SS;S315_0.A3SS;S315_5.A3SS;S315_8.A3SS	chrC04	+	BnaC04g14350D	GSBRNA2T00113430001	AT2G30470.1	HSI2	high-level expression of sugar-inducible gene 2	No
MSTRG.52439	R316_8.A3SS;S315_8.A3SS	chrC07	-	BnaC07g29220D	GSBRNA2T00133626001	AT5G25520.2	T14C9.60	SPOC domain / Transcription elongation factor S-II protein	No
MSTRG.65316	R316_0.RI;R316_5.RI	chrCnn_random	-	NA	NA	NA	NA	NA	No
MSTRG.44587	R316_5.RI;R316_8.SE;R316_8.A5SS	chrC05	+	BnaC05g00260D	GSBRNA2T00085318001	AT1G01830.1	T1N6.25	ARM repeat superfamily protein	No
MSTRG.26777	R316_0.SE;R316_5.SE;R316_8.SE	chrA10	+	BnaA10g22080D	GSBRNA2T00135921001	AT5G10140.1	FLC	K-box region and MADS-box transcription factor family protein	No
MSTRG.32681	S315_0.RI	chrC01	-	BnaC01g33850D	GSBRNA2T00101293001	AT3G18820.1	RAB7B	RAB GTPase homolog G3F	No
MSTRG.7213	S315_5.A3SS	chrA03	+	BnaA03g32720D	GSBRNA2T00137715001	AT3G13200.1	EMB2769	Cwf15 / Cwc15 cell cycle control family protein	No
MSTRG.57665	S315_8.MXE	chrC09	+	BnaC09g11030D	GSBRNA2T00084196001	AT1G64400.1	LACS3	AMP-dependent synthetase and ligase family protein	No
MSTRG.18835	R316_5.RI;R316_5.RI;R316_8.RI;S315_0.RI;S315_5.RI;S315_8.RI	chrA07	+	BnaA07g33710D	GSBRNA2T00146493001	AT1G77800.2	T32E8.13	PHD finger family protein	No
MSTRG.20353	R316_5.RI;S315_5.RI	chrA08	-	BnaA08g17100D	GSBRNA2T00150847001	AT4G38470.1	STY46	ACT-like protein tyrosine kinase family protein	No
MSTRG.47357	S315_8.A5SS	chrC05	-	BnaC05g42970D	GSBRNA2T00110895001	AT3G10060.1	AT3G10060	FKBP-like peptidyl-prolyl cis-trans isomerase family protein	Yes	At3g10060	AltD (2);	949373	19	synonym: T22K18.11; immunophilin, putative / FKBP-type peptidyl-prolyl cis-trans isomerase, putative
MSTRG.49537	R316_8.RI	chrC06	+	BnaC06g26630D	GSBRNA2T00041556001	AT1G67650.1	F12A21.20	SRP72 RNA-binding domain	No
MSTRG.11856	S315_0.RI;S315_5.RI	chrA05	-	BnaA05g12520D	GSBRNA2T00082071001	AT2G29510.1	F16P2.11	Protein of unknown function (DUF3527)	No
MSTRG.44505	R316_0.A3SS;R316_5.SE	chrC04_random	+	BnaC04g55920D	GSBRNA2T00029702001	AT2G39780.1	RNS2	ribonuclease 2	Yes	At2g39780	ExonS (2);	289209	31	synonym: T5I7.8; ribonuclease 2 (RNS2)
MSTRG.6739	R316_5.A3SS;R316_8.A3SS;S315_5.A3SS;S315_8.A3SS	chrA03	+	BnaA03g26500D	GSBRNA2T00112219001	AT4G01880.1	T7B11.14	methyltransferases	No
MSTRG.522	S315_0.RI	chrA01	+	BnaA01g07100D	GSBRNA2T00076820001	AT4G29900.1	ACA10	autoinhibited Ca(2+)-ATPase 10	No
MSTRG.24587	S315_0.A3SS;S315_5.A3SS;S315_8.A3SS	chrA09	+	BnaA09g47530D	GSBRNA2T00057383001	AT5G03495.1	AT5G03495	RNA-binding (RRM/RBD/RNP motifs) family protein	No
MSTRG.22104	S315_8.RI	chrA09	+	BnaA09g11260D	GSBRNA2T00056446001	AT1G63900.1	DAL1	E3 Ubiquitin ligase family protein	No
MSTRG.18087	R316_0.SE	chrA07	-	BnaA07g23270D	GSBRNA2T00099570001	AT1G72050.2	TFIIIA	transcription factor IIIA	Yes	At1g72050	ExonS (1);	8693826	9	synonym: F28P5.6; zinc finger (C2H2 type) family protein
MSTRG.49317	R316_5.MXE;S315_5.MXE	chrC06	-	BnaC06g22580D	GSBRNA2T00143677001	AT3G48110.1	EDD1	glycine-tRNA ligases	Yes	At3g48110	AltA (2); AltD (2); IntronR (1);	5846651	17	synonym: T17F15.20; aminoacyl-t-RNA synthetase, putative
MSTRG.28995	R316_0.RI;R316_5.RI	chrAnn_random	+	BnaAnng24050D	GSBRNA2T00062743001	AT4G23310.1	CRK23	cysteine-rich RLK (RECEPTOR-like protein kinase) 23	No
MSTRG.4940	R316_0.A3SS	chrA02_random	-	BnaA02g36790D	GSBRNA2T00027405001	AT5G46600.1	F10E10.8	Aluminium activated malate transporter family protein	Yes	At5g46600	IntronR (1);	52354504	2	synonym: F10E10.8; expressed protein
MSTRG.8793	R316_0.A5SS;R316_5.A5SS;R316_8.A5SS;S315_0.A5SS;S315_5.A5SS;S315_8.A5SS	chrA03_random	+	BnaA03g55870D	GSBRNA2T00019722001	AT5G09850.1	MYH9.6	Transcription elongation factor (TFIIS) family protein	No
MSTRG.2438	R316_0.A5SS;R316_5.A5SS;R316_8.A5SS	chrA01_random	-	BnaA01g35400D	GSBRNA2T00028278001	AT4G16566.1	HINT4	histidine triad nucleotide-binding 4	No
MSTRG.31523	R316_5.SE;R316_5.SE;R316_5.RI;S315_0.SE;S315_5.SE;S315_5.SE;S315_5.RI;S315_8.SE;S315_8.SE;S315_8.A3SS	chrC01	+	BnaC01g15750D	GSBRNA2T00116189001	AT4G23910.2	T32A16.80	hypothetical protein;(source:Araport11)	Yes	At4g23910	AltD (2); IntronR (2);	2759294	14	synonym: T32A16.80; expressed protein
MSTRG.65641	R316_5.RI	chrUnn_random	-	BnaUnng03830D	GSBRNA2T00003166001	NA	NA	NA	No
MSTRG.4363	R316_0.A3SS;R316_5.A3SS;R316_8.A3SS	chrA02	-	BnaA02g27870D	GSBRNA2T00072278001	AT3G26210.1	CYP71B23	cytochrome P450, family 71, subfamily B, polypeptide 23	No
MSTRG.30332	R316_0.RI;R316_5.A3SS;R316_5.A3SS;R316_5.A3SS;R316_5.RI;R316_8.A3SS;R316_8.A3SS;R316_8.A3SS;S315_0.RI;S315_5.A3SS;S315_8.A3SS;S315_8.A3SS;S315_8.A3SS	chrAnn_random	-	BnaAnng40710D	GSBRNA2T00027702001	AT1G80670.1	RAE1	Transducin/WD40 repeat-like superfamily protein	No
MSTRG.25133	R316_5.A3SS	chrA09_random	-	BnaA09g55600D	GSBRNA2T00039194001	AT1G59560.1	ZCF61	E3 Ubiquitin ligase family protein	No
MSTRG.65534	S315_0.A5SS	chrUnn_random	-	BnaUnng02200D	GSBRNA2T00063607001	NA	NA	NA	No
MSTRG.3377	S315_0.A3SS;S315_5.A3SS	chrA02	+	BnaA02g12010D	GSBRNA2T00090935001	AT1G65230.1	T23K8.14	Uncharacterized conserved protein (DUF2358)	Yes	At1g65230	IntronR (1);	1053540	11	synonym: T23K8.14; expressed protein
MSTRG.53443	S315_5.RI	chrC07	+	BnaC07g45560D	GSBRNA2T00100070001	AT4G35335.1	AT4G35330	Nucleotide-sugar transporter family protein	Yes	At4g35335	IntronR (2);	1217101	13	synonym: F23E12.2; nucleotide-sugar transporter family protein
MSTRG.41389	S315_0.RI;S315_5.RI;S315_8.RI	chrC04	+	BnaC04g02450D	GSBRNA2T00043988001	AT1G02305.1	AT1G02305	Cysteine proteinases superfamily protein	No
MSTRG.19393	S315_5.RI;S315_8.RI	chrA08	-	BnaA08g02260D	GSBRNA2T00081305001	AT4G05410.1	YAO	Transducin/WD40 repeat-like superfamily protein	No
MSTRG.55182	R316_8.A3SS	chrC08	+	BnaC08g22800D	GSBRNA2T00109323001	AT3G51390.1	AtPAT10	DHHC-type zinc finger family protein	Yes	At3g51390	AltA (2); AltD (2);	2596176	16	synonym: F26O13.30; zinc finger (DHHC type) family protein
MSTRG.12498	R316_5.RI	chrA05	-	BnaA05g22170D	GSBRNA2T00153897001	AT3G18040.1	MPK9	MAP kinase 9	No
MSTRG.14567	R316_0.SE;R316_5.SE;S315_5.SE	chrA06	-	BnaA06g13890D	GSBRNA2T00043001001	AT1G19720.1	F14P1.33	Pentatricopeptide repeat (PPR-like) superfamily protein	No
MSTRG.26943	S315_0.A5SS	chrA10	+	BnaA10g24360D	GSBRNA2T00136193001	AT5G06600.1	UBP12	ubiquitin-specific protease 12	Yes	At5g06600	AltA (2);	398309	34	synonym: F15M7.13; ubiquitin-specific protease 12 (UBP12)
MSTRG.51362	R316_5.SE	chrC07	-	BnaC07g13210D	GSBRNA2T00061791001	AT3G21180.1	ACA9	autoinhibited Ca(2+)-ATPase 9	No
MSTRG.56508	R316_0.SE	chrC08	+	BnaC08g43130D	GSBRNA2T00019350001	AT1G08510.1	FATB	fatty acyl-ACP thioesterases B	Yes	At1g08510	IntronR (1);	16852	63	synonym: T27G7.19; acyl-[acyl carrier protein] thioesterase / acyl-ACP thioesterase / oleoyl-[acyl-carrier protein] hydrolase / S-acyl fatty acid synthase thioesterase
MSTRG.43058	R316_0.RI;R316_5.A3SS;R316_5.RI;R316_8.RI;R316_8.RI	chrC04	+	BnaC04g30960D	GSBRNA2T00112720001	AT5G11910.1	F14F18.80	alpha/beta-Hydrolases superfamily protein	Yes	At5g11910	AltA (2);	40453916	3	synonym: F14F18.80; esterase/lipase/thioesterase family protein
MSTRG.579	R316_8.RI;S315_8.RI	chrA01	-	BnaA01g07970D	GSBRNA2T00058148001	AT4G28940.1	F25O24.60	Phosphorylase superfamily protein	No
MSTRG.56183	R316_5.A5SS	chrC08	+	BnaC08g38150D	GSBRNA2T00136726001	AT1G16840.1	F17F16.27	hypothetical protein;(source:Araport11)	Yes	At1g16840	AltA (2); IntronR (3);	907017	26	synonym: F6I1.16; expressed protein
MSTRG.9341	R316_0.MXE;R316_0.MXE;R316_0.MXE;R316_0.MXE;R316_5.MXE;R316_5.MXE;R316_5.MXE;R316_5.MXE;R316_8.MXE;R316_8.MXE;R316_8.MXE;S315_0.MXE;S315_0.MXE;S315_0.MXE;S315_0.MXE;S315_5.MXE;S315_5.MXE;S315_5.MXE;S315_5.MXE;S315_8.MXE;S315_8.MXE;S315_8.MXE	chrA04	-	BnaA04g03590D	GSBRNA2T00126364001	AT3G55440.1	TPI	triosephosphate isomerase	No
MSTRG.56844	R316_5.RI;R316_5.RI;R316_8.RI	chrC08_random	-	BnaC08g48860D	GSBRNA2T00022277001	AT3G59350.3	AT3G59350	Protein kinase superfamily protein	No
MSTRG.13121	R316_5.SE;R316_5.RI;S315_5.SE;S315_5.RI;S315_8.SE;S315_8.RI	chrA05	-	BnaA05g30860D	GSBRNA2T00027068001	AT3G06500.1	A/N-InvC	Plant neutral invertase family protein	Yes	At3g06500	AltA (2);	2739659	25	synonym: F5E6.17; beta-fructofuranosidase, putative / invertase, putative / saccharase, putative / beta-fructosidase, putative
MSTRG.59578	R316_5.A5SS	chrC09	+	BnaC09g43070D	GSBRNA2T00031597001	AT5G14420.2	RGLG2	RING domain ligase2	Yes	At5g14420	AltD (2);	502197	22	synonym: F18O22.210; copine-related
MSTRG.42634	S315_5.SE;S315_5.SE;S315_5.A5SS	chrC04	-	NA	NA	NA	NA	NA	No
MSTRG.24960	R316_0.SE;R316_0.A5SS;R316_0.RI;R316_5.SE;R316_5.A5SS;R316_5.RI;R316_8.SE;R316_8.A5SS;R316_8.RI	chrA09_random	-	BnaA09g52940D	GSBRNA2T00058802001	AT2G19480.3	NAP1;2	nucleosome assembly protein 1;2	Yes	At2g19480	IntronR (1);	634480	43	synonym: F3P11.8; nucleosome assembly protein (NAP), putative
MSTRG.826	R316_0.A3SS;R316_0.RI;R316_5.A3SS;R316_5.RI;R316_8.A3SS;R316_8.RI	chrA01	+	BnaA01g11630D	GSBRNA2T00131639001	AT4G21800.2	QQT2	P-loop containing nucleoside triphosphate hydrolases superfamily protein	No
MSTRG.27460	R316_0.SE;R316_0.SE;R316_0.SE;R316_0.SE;R316_0.SE;R316_5.SE;R316_5.SE;R316_5.SE;R316_5.SE;R316_5.SE;R316_8.SE;R316_8.SE;S315_0.SE;S315_0.SE;S315_5.SE;S315_5.SE;S315_5.SE;S315_5.SE;S315_5.SE;S315_8.SE;S315_8.SE	chrAnn_random	-	BnaAnng00990D	GSBRNA2T00119639001	AT5G04550.1	T32M21.140	Protein of unknown function (DUF668)	No
MSTRG.43719	R316_8.RI;R316_8.RI;S315_8.RI	chrC04	-	BnaC04g43010D	GSBRNA2T00085598001	AT2G32415.1	AT2G32420	Polynucleotidyl transferase, ribonuclease H fold protein with HRDC domain	No
MSTRG.7587	R316_5.RI;R316_5.RI;R316_5.RI;S315_0.A5SS;S315_0.RI;S315_8.RI	chrA03	-	BnaA03g38490D	GSBRNA2T00155046001	NA	NA	NA	No
MSTRG.27303	R316_0.RI;R316_8.RI	chrA10_random	+	BnaA10g29240D	GSBRNA2T00037498001	AT5G58130.1	ROS3	RNA-binding (RRM/RBD/RNP motifs) family protein	No
MSTRG.9776	R316_5.SE;R316_5.RI;R316_8.SE;S315_0.SE;S315_0.RI;S315_5.SE;S315_5.RI;S315_8.SE;S315_8.RI	chrA04	+	BnaA04g09740D	GSBRNA2T00114266001	AT5G39940.1	MYH19.13	FAD/NAD(P)-binding oxidoreductase family protein	No
MSTRG.4676	R316_0.MXE;R316_0.MXE;R316_0.RI;R316_5.MXE;R316_5.MXE;R316_8.MXE;R316_8.MXE;R316_8.MXE;R316_8.RI;S315_0.MXE;S315_0.MXE;S315_5.MXE;S315_5.MXE;S315_5.RI;S315_8.MXE;S315_8.MXE;S315_8.A3SS;S315_8.RI	chrA02	-	BnaA02g33090D	GSBRNA2T00046018001	AT5G61960.2	ML1	MEI2-like protein 1	No
MSTRG.41615	S315_0.RI	chrC04	-	BnaC04g06220D	GSBRNA2T00080602001	AT2G39340.1	SAC3A	SAC3/GANP/Nin1/mts3/eIF-3 p25 family	Yes	At2g39340	IntronR (2);	509075	33	synonym: T16B24.2; SAC3/GANP family protein
MSTRG.20150	R316_0.RI	chrA08	+	BnaA08g14100D	GSBRNA2T00078867001	AT4G27450.1	F27G19.50	Aluminium induced protein with YGL and LRDR motifs	No
MSTRG.14400	S315_0.A3SS	chrA06	+	BnaA06g11570D	GSBRNA2T00034933001	NA	NA	NA	No
MSTRG.34735	R316_0.SE;R316_5.SE;R316_8.SE;S315_0.SE;S315_8.SE	chrC02	+	BnaC02g24150D	GSBRNA2T00012444001	AT1G76570.1	AtLHCB7	Chlorophyll A-B binding family protein	Yes	At1g76570	IntronR (1);	32887450	3	synonym: F14G6.17; chlorophyll A-B binding family protein
MSTRG.43821	R316_0.MXE;R316_5.MXE;R316_8.MXE	chrC04	+	BnaC04g44600D	GSBRNA2T00051462001	NA	NA	NA	No
MSTRG.21791	R316_0.RI;R316_8.RI	chrA09	+	BnaA09g07160D	GSBRNA2T00005756001	AT5G65670.1	IAA9	indole-3-acetic acid inducible 9	Yes	At5g65670	AltD (2);	17600	12	synonym: K21L13.4; auxin-responsive protein / indoleacetic acid-induced protein 9 (IAA9)
MSTRG.39955	S315_0.A3SS;S315_5.A3SS	chrC03	-	BnaC03g58800D	GSBRNA2T00076354001	AT1G28670.1	ARAB-1	GDSL-like Lipase/Acylhydrolase superfamily protein	No
MSTRG.12696	R316_0.A5SS;R316_5.A5SS;R316_8.A5SS;S315_0.A5SS;S315_5.A5SS;S315_8.A5SS	chrA05	-	BnaA05g25050D	GSBRNA2T00104789001	AT3G14420.2	GOX1	Aldolase-type TIM barrel family protein	Yes	At3g14420	AltD (2); IntronR (1);	16742	245	synonym: MOA2.2; (S)-2-hydroxy-acid oxidase, peroxisomal, putative / glycolate oxidase, putative / short chain alpha-hydroxy acid oxidase, putative
MSTRG.39348	S315_0.RI	chrC03	-	NA	NA	NA	NA	NA	No
MSTRG.5618	R316_0.RI	chrA03	-	BnaA03g09840D	GSBRNA2T00148708001	AT5G58270.1	ABCB25	ABC transporter of the mitochondrion 3	No
MSTRG.19597	S315_5.RI	chrA08	+	BnaA08g05320D	GSBRNA2T00086817001	AT4G14455.1	ATBET12	Target SNARE coiled-coil domain protein	No
MSTRG.43633	R316_8.A5SS	chrC04	+	BnaC04g41340D	GSBRNA2T00105112001	AT2G30600.4	AT2G30610	BTB/POZ domain-containing protein	Yes	At2g30600	AltD (2); IntronR (1);	957753	25	synonym: T6B20.5; BTB/POZ domain-containing protein
MSTRG.18470	R316_0.RI;R316_8.RI	chrA07	-	BnaA07g28760D	GSBRNA2T00066610001	AT1G56130.1	T6H22.8	Leucine-rich repeat transmembrane protein kinase	No
MSTRG.23876	R316_0.RI;R316_0.RI;R316_5.A5SS;R316_5.RI;R316_5.RI;R316_5.RI;R316_8.A5SS;R316_8.RI;R316_8.RI	chrA09	-	BnaA09g36770D	GSBRNA2T00121977001	AT2G41790.1	T11A7.11	Insulinase (Peptidase family M16) family protein	No
MSTRG.20188	R316_0.RI;R316_5.RI;R316_8.RI;S315_0.RI;S315_5.RI;S315_8.RI	chrA08	-	BnaA08g14780D	GSBRNA2T00027308001	AT4G24280.1	cpHsc70-1	chloroplast heat shock protein 70-1	No
MSTRG.36131	S315_0.RI;S315_5.RI;S315_8.RI	chrC02_random	-	BnaC02g48060D	GSBRNA2T00005006001	AT3G26420.1	ATRZ-1A	RNA-binding (RRM/RBD/RNP motifs) family protein with retrovirus zinc finger-like domain	Yes	At3g26420	AltA (2);	315604	65	synonym: F20C19.15; glycine-rich RNA-binding protein
MSTRG.47814	R316_8.A5SS	chrC05_random	+	BnaC05g49990D	GSBRNA2T00026187001	AT1G17720.1	ATB BETA	Protein phosphatase 2A, regulatory subunit PR55	Yes	At1g17720	AltD (2);	1408459	36	synonym: F11A6.6; serine/threonine protein phosphatase 2A (PP2A) 55 kDa regulatory subunit B
MSTRG.19830	S315_8.RI	chrA08	-	BnaA08g09040D	GSBRNA2T00126916001	AT4G19112.1	NA	NA	No
MSTRG.57901	S315_5.A3SS	chrC09	-	BnaC09g14940D	GSBRNA2T00046451001	AT1G59890.1	SNL5	SIN3-like 5	No
MSTRG.44782	R316_5.SE	chrC05	-	BnaC05g03270D	GSBRNA2T00093202001	AT1G05230.4	HDG2	homeodomain GLABROUS 2	No
MSTRG.10343	R316_5.A5SS	chrA04	-	BnaA04g18830D	GSBRNA2T00006427001	NA	NA	NA	No
MSTRG.53088	R316_5.RI;S315_5.RI	chrC07	-	BnaC07g39460D	GSBRNA2T00154501001	AT4G25290.1	F24A6.130	DNA photolyases;DNA photolyases	Yes	At4g25290	AltA (2);	8690378	5	synonym: F24A6.130; deoxyribodipyrimidine photolyase family protein / DNA photolyase family protein
MSTRG.34734	R316_0.A5SS;R316_0.RI;R316_5.A5SS;R316_5.RI;R316_8.A5SS;S315_0.A5SS;S315_0.RI;S315_5.RI;S315_8.A5SS	chrC02	+	BnaC02g24140D	GSBRNA2T00012445001	AT1G76520.2	F14G6.12	Auxin efflux carrier family protein	Yes	At1g76520	AltA (2); IntronR (3);	1216024	25	synonym: F14G6.12; auxin efflux carrier family protein
MSTRG.62868	R316_0.SE;R316_5.SE;R316_5.A3SS;R316_8.SE;S315_0.SE;S315_5.SE;S315_8.SE	chrCnn_random	+	NA	NA	NA	NA	NA	No
MSTRG.33651	R316_0.RI;R316_5.RI	chrC02	+	BnaC02g04990D	GSBRNA2T00151878001	AT5G13750.1	ZIFL1	zinc induced facilitator-like 1	Yes	At5g13750	IntronR (1);	5844983	22	synonym: MSH12.22; transporter-related
MSTRG.45573	R316_5.SE;R316_5.SE;R316_8.RI	chrC05	+	BnaC05g14840D	GSBRNA2T00072322001	AT2G17730.2	NIP2	NEP-interacting protein 2	Yes	At2g17730	IntronR (1);	8681415	11	synonym: T17A5.9; zinc finger (C3HC4-type RING finger) family protein
MSTRG.52550	R316_0.A5SS	chrC07	-	BnaC07g30760D	GSBRNA2T00133430001	AT5G23490.1	AT5G23500	hypothetical protein;(source:Araport11)	No
MSTRG.9803	S315_0.RI;S315_5.RI;S315_8.RI	chrA04	-	BnaA04g10090D	GSBRNA2T00080502001	AT5G40240.1	UMAMIT40	nodulin MtN21 /EamA-like transporter family protein	No
MSTRG.39295	S315_5.SE;S315_8.SE	chrC03	+	BnaC03g48060D	GSBRNA2T00124962001	AT2G17800.2	ARAC1	Arabidopsis RAC-like 1	No
MSTRG.44618	R316_0.RI;R316_5.RI;R316_5.RI;S315_0.RI;S315_0.RI;S315_5.RI;S315_5.RI	chrC05	+	BnaC05g00740D	GSBRNA2T00085381001	AT1G01170.2	F6F3.32	Protein of unknown function (DUF1138)	Yes	At1g01170	AltD (2);	5842624	15	synonym: T25K16.16; ozone-responsive stress-related protein, putative
MSTRG.48758	R316_8.MXE	chrC06	-	BnaC06g14160D	GSBRNA2T00071347001	AT3G52870.1	AT3G52870	IQ calmodulin-binding motif family protein	No
MSTRG.58286	R316_0.A3SS;R316_5.SE;R316_5.A3SS;R316_8.A3SS;S315_0.A3SS;S315_5.A3SS;S315_8.SE;S315_8.A3SS	chrC09	-	BnaC09g21600D	GSBRNA2T00067387001	AT3G25840.1	AT3G25840	Protein kinase superfamily protein	Yes	At3g25840	ExonS (1);	5842365	13	synonym: K9I22.6; protein kinase family protein
MSTRG.13641	R316_5.SE;R316_5.A5SS;R316_8.SE	chrA06	+	BnaA06g00890D	GSBRNA2T00024638001	AT1G53510.1	MPK18	mitogen-activated protein kinase 18	No
MSTRG.23660	S315_0.SE;S315_0.SE	chrA09	-	BnaA09g34080D	GSBRNA2T00129532001	AT3G54150.1	AT3G54150	S-adenosyl-L-methionine-dependent methyltransferases superfamily protein	No
MSTRG.8738	R316_0.RI;R316_8.RI	chrA03_random	+	BnaA03g55230D	GSBRNA2T00004969001	AT5G05190.1	K2A11.6	Protein of unknown function (DUF3133)	No
MSTRG.18398	S315_0.RI;S315_5.RI;S315_8.RI	chrA07	+	BnaA07g27890D	GSBRNA2T00101958001	AT1G69350.1	F10D13.4	Tetratricopeptide repeat (TPR)-like superfamily protein	No
MSTRG.2842	S315_0.SE	chrA02	-	BnaA02g04080D	GSBRNA2T00010269001	AT5G18370.1	F20L16.90	Disease resistance protein (TIR-NBS-LRR class) family	No
MSTRG.14842	R316_0.SE;R316_0.SE;R316_0.A3SS;R316_0.A5SS;R316_0.RI;R316_5.SE;R316_5.SE;R316_5.A3SS;R316_5.A5SS;R316_5.RI;R316_8.SE;R316_8.SE;R316_8.A3SS;R316_8.A5SS;R316_8.RI	chrA06	+	BnaA06g17710D	GSBRNA2T00107221001	AT3G46970.1	PHS2	alpha-glucan phosphorylase 2	No
MSTRG.31946	R316_5.A3SS	chrC01	-	BnaC01g22110D	GSBRNA2T00079627001	AT1G27320.1	HK3	histidine kinase 3	No
MSTRG.62006	S315_0.MXE	chrCnn_random	-	BnaCnng26980D	GSBRNA2T00014098001	AT2G16950.2	TRN1	transportin 1	Yes	At2g16950	AltA (2);	5845385	23	synonym: F12A24.13; importin beta-2 subunit family protein
MSTRG.11130	R316_5.A3SS;S315_5.A3SS	chrA05	-	BnaA05g01390D	GSBRNA2T00132895001	AT2G46420.1	F11C10.11	Plant protein 1589 of unknown function	Yes	At2g46420	AltA (2);	1216954	11	synonym: F11C10.11; expressed protein
MSTRG.52874	R316_5.A5SS;R316_8.A5SS;S315_0.A5SS;S315_5.A5SS;S315_8.A5SS	chrC07	+	BnaC07g35900D	GSBRNA2T00112650001	AT4G19500.2	F24J7.60	nucleoside-triphosphatases;transmembrane receptors;nucleotide binding;ATP binding	Yes	At4g19500	IntronR (1);	9778351	13	synonym: F24J7.60; disease resistance protein (TIR-NBS-LRR class), putative
MSTRG.59984	R316_5.A3SS	chrC09	-	BnaC09g49050D	GSBRNA2T00107041001	AT5G06510.2	NF-YA10	nuclear factor Y, subunit A10	Yes	At5g06510	IntronR (1);	21403353	5	synonym: F15M7.4; CCAAT-binding transcription factor (CBF-B/NF-YA) family protein
MSTRG.41844	R316_0.RI;R316_5.RI;R316_8.RI	chrC04	-	BnaC04g09910D	GSBRNA2T00141286001	NA	NA	NA	No
MSTRG.56009	S315_8.RI	chrC08	+	BnaC08g35500D	GSBRNA2T00127509001	AT2G21880.1	RAB7A	RAB GTPase homolog 7A	No
MSTRG.48862	R316_8.A3SS	chrC06	+	BnaC06g15680D	GSBRNA2T00084124001	AT3G55890.1	AT3G55890	Yippee family putative zinc-binding protein	Yes	At3g55890	AltD (1); IntronR (1);	9781485	9	synonym: F27K19.70; yippee family protein
MSTRG.52660	S315_8.RI	chrC07	+	BnaC07g32640D	GSBRNA2T00041799001	AT3G52030.2	AT3G52030	F-box family protein with WD40/YVTN repeat doamin	No
MSTRG.45472	R316_5.A3SS;S315_5.A3SS	chrC05	+	BnaC05g13520D	GSBRNA2T00089258001	AT1G17360.1	F28G4.18	LOW protein: protein phosphatase 1 regulatory subunit-like protein;(source:Araport11)	No
MSTRG.51023	R316_0.RI	chrC07	+	BnaC07g07120D	GSBRNA2T00068083001	AT3G24530.1	AT3G24530	AAA-type ATPase family protein / ankyrin repeat family protein	No
MSTRG.38521	S315_5.RI;S315_8.RI	chrC03	+	BnaC03g35040D	GSBRNA2T00125264001	AT4G33690.1	T16L1.180	G patch domain protein;(source:Araport11)	No
MSTRG.13787	R316_0.RI;S315_0.RI	chrA06	-	BnaA06g02850D	GSBRNA2T00021134001	AT1G50380.1	F14I3.4	Prolyl oligopeptidase family protein	No
MSTRG.45519	S315_8.RI	chrC05	-	BnaC05g14020D	GSBRNA2T00006497001	AT1G18270.1	T10O22.24	ketose-bisphosphate aldolase class-II family protein	Yes	At1g18270	IntronR (1);	396885	53	synonym: T10O22.24; ketose-bisphosphate aldolase class-II family protein
MSTRG.42919	R316_5.RI;R316_8.RI	chrC04	+	BnaC04g28890D	GSBRNA2T00070343001	AT4G14290.1	DL3185C	alpha/beta-Hydrolases superfamily protein	No
MSTRG.22308	R316_0.MXE;R316_5.MXE	chrA09	-	BnaA09g14270D	GSBRNA2T00027889001	AT1G60220.1	ULP1D	UB-like protease 1D	Yes	At1g60220	IntronR (1);	9782522	16	synonym: T13D8.11; Ulp1 protease family protein
MSTRG.15057	R316_0.RI	chrA06	+	BnaA06g21120D	GSBRNA2T00109749001	AT3G49590.1	ATG13	Autophagy-related protein 13	Yes	At3g49590	IntronR (1);	1268789	28	synonym: T9C5.180; expressed protein
MSTRG.47816	R316_0.SE;R316_0.A5SS;R316_5.SE;R316_5.A5SS;R316_8.SE;R316_8.A5SS	chrC05_random	-	BnaC05g50020D	GSBRNA2T00026190001	AT1G17680.2	F11A6.2	tetratricopeptide repeat (TPR)-containing protein	Yes	At1g17680	AltA (2);	5844620	16	synonym: F11A6.2; transcription factor-related
MSTRG.809	R316_5.RI	chrA01	-	BnaA01g11390D	GSBRNA2T00131606001	AT4G21560.3	VPS28-1	vacuolar protein sorting-associated protein 28 homolog 1	Yes	At4g21560	AltA (2); IntronR (1);	396900	23	synonym: F18E5.180; vacuolar protein sorting-associated protein 28 family protein / VPS28 family protein
MSTRG.13534	S315_0.A5SS	chrA05_random	+	BnaA05g36850D	GSBRNA2T00004039001	NA	NA	NA	No
MSTRG.8091	S315_0.RI;S315_5.RI	chrA03	-	BnaA03g45810D	GSBRNA2T00048835001	AT4G23130.2	CRK5	cysteine-rich RLK (RECEPTOR-like protein kinase) 5	Yes	At4g23130	AltD (2);	13506748	6	synonym: F7H19.320; receptor-like protein kinase 6 (RLK6)
MSTRG.60278	R316_5.A3SS;R316_5.A3SS;R316_5.A3SS;R316_5.A3SS;S315_5.A3SS;S315_5.A3SS;S315_5.A3SS;S315_5.A3SS;S315_5.RI	chrC09_random	+	BnaC09g53580D	GSBRNA2T00092948001	NA	NA	NA	No
MSTRG.2067	S315_8.A3SS	chrA01	+	BnaA01g29950D	GSBRNA2T00076432001	AT3G13180.1	AT3G13180	NOL1/NOP2/sun family protein / antitermination NusB domain-containing protein	Yes	At3g13180	AltA (4);	5842444	18	synonym: MJG19.14; NOL1/NOP2/sun family protein / antitermination NusB domain-containing protein
MSTRG.42492	S315_8.RI	chrC04	-	BnaC04g21800D	GSBRNA2T00074939001	AT3G61390.2	F2A19.1	RING/U-box superfamily protein	No
MSTRG.39130	R316_5.RI	chrC03	-	BnaC03g45210D	GSBRNA2T00149964001	AT5G37780.1	CAM1	calmodulin 1	Yes	At5g37780	IntronR (1);	16774	47	synonym: T31G3.3; calmodulin-1/4 (CAM1)
MSTRG.34416	R316_0.A3SS;R316_0.A3SS;R316_0.A3SS;R316_5.A3SS;R316_5.A3SS;R316_8.A3SS;R316_8.A3SS	chrC02	-	BnaC02g18380D	GSBRNA2T00135216001	AT1G68660.1	F24J5.10	Ribosomal protein L12/ ATP-dependent Clp protease adaptor protein ClpS family protein	No
MSTRG.28741	S315_0.RI;S315_5.RI;S315_8.RI	chrAnn_random	-	BnaAnng20490D	GSBRNA2T00045739001	AT1G05940.1	CAT9	cationic amino acid transporter 9	Yes	At1g05940	IntronR (1);	5842435	21	synonym: T21E18.1; amino acid permease family protein
MSTRG.21844	R316_0.SE;R316_5.SE	chrA09	+	BnaA09g07850D	GSBRNA2T00005665001	AT5G66550.1	K1F13.22	Maf-like protein	No
MSTRG.5860	S315_8.RI	chrA03	+	BnaA03g13690D	GSBRNA2T00142178001	AT2G30070.1	KT1	potassium transporter 1	No
MSTRG.5246	R316_0.RI;R316_5.RI;R316_8.RI;S315_0.RI;S315_5.RI;S315_8.A3SS;S315_8.RI;S315_8.RI	chrA03	+	BnaA03g04190D	GSBRNA2T00129907001	AT5G13110.1	G6PD2	glucose-6-phosphate dehydrogenase 2	No
MSTRG.35160	S315_0.A3SS	chrC02	-	BnaC02g31740D	GSBRNA2T00146856001	AT5G45590.1	K2N11.6	Ribosomal protein L35	No
MSTRG.23279	R316_0.RI;R316_8.RI;S315_0.RI;S315_5.RI	chrA09	-	BnaA09g28500D	GSBRNA2T00074281001	AT1G25390.1	F2J7.14	Protein kinase superfamily protein	No
MSTRG.31977	R316_8.MXE	chrC01	-	BnaC01g22580D	GSBRNA2T00088223001	AT4G15030.1	DL3556W	folate-sensitive fragile site protein;(source:Araport11)	No
MSTRG.54479	R316_0.RI;R316_5.RI;R316_8.RI	chrC08	+	BnaC08g11450D	GSBRNA2T00000935001	AT2G24520.1	HA5	H(+)-ATPase 5	No
MSTRG.25425	S315_5.A5SS	chrA10	+	BnaA10g02360D	GSBRNA2T00150307001	AT1G04080.3	PRP39	Tetratricopeptide repeat (TPR)-like superfamily protein	Yes	At1g04080	ExonS (7);	936016	14	synonym: F21M11.23; hydroxyproline-rich glycoprotein family protein
MSTRG.12829	R316_0.A3SS	chrA05	+	BnaA05g26920D	GSBRNA2T00000223001	AT3G12100.1	MTP5	Cation efflux family protein	Yes	At3g12100	AltA (7);	5844377	14	synonym: T21B14.8; cation efflux family protein / metal tolerance protein, putative
MSTRG.35927	S315_8.A3SS	chrC02_random	+	BnaC02g44620D	GSBRNA2T00005214001	AT5G54290.2	CcdA	cytochrome c biogenesis protein family	No
MSTRG.6130	R316_0.RI;R316_5.RI	chrA03	+	BnaA03g17820D	GSBRNA2T00124850001	AT2G38470.1	WRKY33	WRKY DNA-binding protein 33	No
MSTRG.24676	R316_0.SE	chrA09	+	BnaA09g48890D	GSBRNA2T00122242001	AT1G08450.1	CRT3	calreticulin 3	Yes	At1g08450	AltA (2);	937667	43	synonym: T27G7.13; calreticulin 3 (CRT3)
MSTRG.58827	S315_8.RI	chrC09	-	BnaC09g31330D	GSBRNA2T00009636001	AT5G54840.1	SGP1	Ras-related small GTP-binding family protein	Yes	At5g54840	AltD (2); IntronR (1);	5824340	8	synonym: MBG8.10; GTP-binding family protein
MSTRG.38962	S315_8.A3SS	chrC03	+	BnaC03g42720D	GSBRNA2T00026490001	AT3G22260.1	AT3G22260	Cysteine proteinases superfamily protein	Yes	At3g22260	AltA (2);	5844099	3	synonym: MMP21.4; OTU-like cysteine protease family protein
MSTRG.27095	R316_5.SE	chrA10	-	BnaA10g27580D	GSBRNA2T00069489001	AT5G01230.1	F7J8.210	S-adenosyl-L-methionine-dependent methyltransferases superfamily protein	Yes	At5g01230	AltA (5); IntronR (1);	15292838	6	synonym: F7J8.210; FtsJ-like methyltransferase family protein
MSTRG.50744	R316_5.RI	chrC07	-	BnaC07g01250D	GSBRNA2T00138029001	AT3G20970.1	NFU4	NFU domain protein 4	Yes	At3g20970	IntronR (1);	1565792	20	synonym: MFD22.10; nitrogen fixation NifU-like family protein
MSTRG.2600	S315_8.SE;S315_8.SE	chrA02	+	BnaA02g00620D	GSBRNA2T00143505001	AT5G10630.2	F12B17.20	Translation elongation factor EF1A/initiation factor IF2gamma family protein	No
MSTRG.13653	R316_0.MXE;S315_0.A3SS;S315_5.A3SS;S315_8.A3SS;S315_8.RI	chrA06	-	BnaA06g00980D	GSBRNA2T00024647001	AT1G53390.1	ABCG24	P-loop containing nucleoside triphosphate hydrolases superfamily protein	No
MSTRG.63185	R316_0.A5SS	chrCnn_random	-	BnaCnng46720D	GSBRNA2T00045656001	AT4G19960.2	KUP9	K+ uptake permease 9	No
MSTRG.46852	R316_5.RI	chrC05	-	BnaC05g35840D	GSBRNA2T00101781001	AT3G17700.1	CNBT1	cyclic nucleotide-binding transporter 1	No
MSTRG.37722	R316_5.SE;R316_8.SE;S315_8.SE	chrC03	-	BnaC03g23340D	GSBRNA2T00019106001	NA	NA	NA	No
MSTRG.8671	R316_0.A3SS;R316_0.RI;R316_0.RI;R316_8.RI;S315_0.RI;S315_5.RI;S315_8.RI	chrA03	+	NA	NA	NA	NA	NA	No
MSTRG.10671	R316_0.A5SS;R316_8.A5SS	chrA04	+	BnaA04g23720D	GSBRNA2T00123247001	AT2G41140.1	CRK1	CDPK-related kinase 1	No
MSTRG.64387	R316_0.RI;R316_0.RI;R316_5.RI;R316_8.A3SS;R316_8.RI;S315_0.RI;S315_5.RI;S315_8.A3SS;S315_8.RI	chrCnn_random	-	BnaCnng65670D	GSBRNA2T00093072001	AT1G70700.1	TIFY7	TIFY domain/Divergent CCT motif family protein	No
MSTRG.22267	R316_0.RI;R316_5.RI;R316_8.RI;S315_0.RI;S315_0.RI;S315_5.RI;S315_8.RI	chrA09	+	BnaA09g13660D	GSBRNA2T00070575001	AT1G61660.1	T13M11.1	basic helix-loop-helix (bHLH) DNA-binding superfamily protein	Yes	At1g61660	AltA (2); AltD (2); IntronR (1);	2048470	27	synonym: T25B24.19; basic helix-loop-helix (bHLH) family protein
MSTRG.35013	R316_8.MXE	chrC02	+	BnaC02g29090D	GSBRNA2T00157240001	AT4G10770.1	OPT7	oligopeptide transporter 7	No
MSTRG.6735	S315_0.MXE	chrA03	-	BnaA03g26410D	GSBRNA2T00151714001	AT4G01995.1	AT4G01995	beta-carotene isomerase D27;(source:Araport11)	Yes	At4g01995	AltA (2);	17065173	7	synonym: T7B11.31; expressed protein
MSTRG.6953	R316_0.A5SS;R316_8.A5SS	chrA03	+	BnaA03g29550D	GSBRNA2T00111844001	AT3G06660.1	T8E24.3	PAPA-1-like family protein / zinc finger (HIT type) family protein	No
MSTRG.40765	R316_0.RI;R316_8.A5SS;S315_5.RI	chrC03	+	BnaC03g70780D	GSBRNA2T00032490001	AT1G56220.1	F14G9.17	Dormancy/auxin associated family protein	Yes	At1g56220	AltA (5); IntronR (6);	502201	109	synonym: F14G9.17; dormancy/auxin associated family protein
MSTRG.51647	R316_5.SE	chrC07	+	BnaC07g17330D	GSBRNA2T00158123001	AT5G43810.2	AGO10	Stabilizer of iron transporter SufD / Polynucleotidyl transferase	No
MSTRG.40281	S315_0.A3SS;S315_5.A3SS;S315_8.A3SS	chrC03	-	BnaC03g63590D	GSBRNA2T00001657001	AT4G19600.1	CYCT1;4	Cyclin family protein	Yes	At4g19600	IntronR (1);	17505	11	synonym: F24J7.161; cyclin family protein
MSTRG.194	R316_0.A5SS;R316_5.A5SS;R316_8.A5SS;S315_0.A5SS;S315_5.A5SS;S315_8.A5SS	chrA01	-	BnaA01g02470D	GSBRNA2T00121348001	AT4G34700.1	CIB22	LYR family of Fe/S cluster biogenesis protein	No
MSTRG.14289	S315_0.A3SS;S315_5.A3SS;S315_8.A3SS	chrA06	-	BnaA06g10020D	GSBRNA2T00062230001	AT1G15350.1	F9L1.29	DUF4050 family protein;(source:Araport11)	Yes	At1g15350	AltA (4);	937630	28	synonym: F9L1.29; expressed protein
MSTRG.24866	S315_8.RI	chrA09_random	+	BnaA09g52000D	GSBRNA2T00004064001	AT4G00780.1	A_TM018A10.12	TRAF-like family protein	No
MSTRG.30946	R316_0.RI;S315_0.RI	chrC01	-	BnaC01g06660D	GSBRNA2T00130498001	AT4G31800.1	WRKY18	WRKY DNA-binding protein 18	Yes	At4g31800	AltA (2); IntronR (1);	1932911	26	synonym: F28M20.1; WRKY family transcription factor
MSTRG.6481	S315_0.SE;S315_0.MXE;S315_5.SE;S315_5.MXE;S315_8.MXE	chrA03	-	BnaA03g22930D	GSBRNA2T00138758001	AT4G00060.1	MEE44	Nucleotidyltransferase family protein	No
MSTRG.16298	R316_0.MXE;R316_0.MXE;R316_5.MXE;R316_5.MXE;R316_8.MXE;R316_8.MXE;R316_8.MXE	chrA06_random	-	BnaA06g37720D	GSBRNA2T00097855001	AT1G50030.1	TOR	target of rapamycin	No
MSTRG.7653	R316_5.SE;R316_8.SE;S315_5.SE;S315_8.SE	chrA03	-	BnaA03g39390D	GSBRNA2T00113646001	AT2G16900.1	F12A24.8	Arabidopsis phospholipase-like protein (PEARLI 4) family	Yes	At2g16900	AltA (4);	8715985	19	synonym: F12A24.8; expressed protein
MSTRG.648	S315_8.A5SS	chrA01	-	BnaA01g09030D	GSBRNA2T00131308001	AT4G18230.1	T9A21.80	UDP-N-acetylglucosamine transferase subunit ALG14-like protein;(source:Araport11)	No
MSTRG.40156	R316_0.RI	chrC03	+	NA	NA	NA	NA	NA	No
MSTRG.23666	S315_0.RI	chrA09	+	BnaA09g34160D	GSBRNA2T00129540001	AT3G54240.1	AT3G54240	alpha/beta-Hydrolases superfamily protein	No
MSTRG.29149	R316_0.A3SS;R316_5.A3SS;R316_8.A3SS	chrAnn_random	-	BnaAnng26210D	GSBRNA2T00069925001	AT2G32940.1	AGO6	Argonaute family protein	No
MSTRG.63524	R316_0.SE	chrCnn_random	-	BnaCnng51930D	GSBRNA2T00055591001	NA	NA	NA	No
MSTRG.26506	S315_5.SE	chrA10	+	BnaA10g18110D	GSBRNA2T00135444001	AT5G16210.1	T21H19.130	HEAT repeat-containing protein	No
MSTRG.7092	R316_0.MXE;R316_5.MXE;R316_8.MXE	chrA03	-	BnaA03g30700D	GSBRNA2T00111710001	AT3G09360.1	AT3G09360	Cyclin/Brf1-like TBP-binding protein	No
MSTRG.43482	R316_5.MXE;R316_8.MXE	chrC04	+	BnaC04g38970D	GSBRNA2T00127693001	AT2G27230.2	LHW	transcription factor-related	Yes	At2g27230	AltD (2);	936094	42	synonym: F12K2.19; transcription factor-related
MSTRG.48626	S315_0.SE	chrC06	-	BnaC06g12130D	GSBRNA2T00036781001	AT5G37260.1	RVE2	Homeodomain-like superfamily protein	Yes	At5g37260	ExonS (1); IntronR (1);	773521	17	synonym: MNJ8.4; myb family transcription factor
MSTRG.47062	R316_5.RI;S315_5.RI	chrC05	-	BnaC05g38780D	GSBRNA2T00106134001	AT3G14840.2	LIK1	Leucine-rich repeat transmembrane protein kinase	No
MSTRG.62000	R316_5.RI;R316_8.SE	chrCnn_random	+	BnaCnng26910D	GSBRNA2T00013993001	NA	NA	NA	No
MSTRG.25697	R316_0.A3SS;R316_8.A3SS;S315_0.A3SS;S315_0.RI	chrA10	-	BnaA10g06550D	GSBRNA2T00093054001	AT5G53180.1	PTB2	polypyrimidine tract-binding protein 2	Yes	At5g53180	ExonS (1);	17103	23	synonym: MFH8.12; polypyrimidine tract-binding protein, putative / heterogeneous nuclear ribonucleoprotein, putative
MSTRG.37491	R316_5.RI;S315_5.RI	chrC03	+	BnaC03g19630D	GSBRNA2T00132407001	AT2G35800.1	SAMTL	mitochondrial substrate carrier family protein	No
MSTRG.22598	R316_0.RI;R316_5.RI;R316_8.RI;S315_0.RI	chrA09	-	BnaA09g18460D	GSBRNA2T00072385001	AT5G47760.1	PGLP2	2-phosphoglycolate phosphatase 2	Yes	At5g47760	AltA (2); IntronR (1);	19799539	7	synonym: MCA23.8; phosphoglycolate phosphatase, putative
MSTRG.53056	R316_0.A5SS	chrC07	+	BnaC07g39000D	GSBRNA2T00154450001	AT4G24550.2	AP4M	Clathrin adaptor complexes medium subunit family protein	No
MSTRG.7285	R316_0.RI;R316_5.RI;R316_8.RI	chrA03	+	BnaA03g33780D	GSBRNA2T00137581001	AT3G15190.1	PRPS20	chloroplast 30S ribosomal protein S20, putative	No
MSTRG.59980	R316_0.A3SS	chrC09	+	BnaC09g48980D	GSBRNA2T00107050001	AT5G06580.1	F15M7.11	FAD-linked oxidases family protein	No
MSTRG.35832	S315_0.RI;S315_5.RI;S315_8.RI	chrC02	+	BnaC02g42730D	GSBRNA2T00068669001	AT5G63800.1	MUM2	Glycosyl hydrolase family 35 protein	Yes	At5g63800	AltA (2);	2722182	15	synonym: MBK5.28; glycosyl hydrolase family 35 protein
MSTRG.20447	R316_0.SE;R316_5.SE;S315_5.SE;S315_5.SE	chrA08	+	BnaA08g18350D	GSBRNA2T00150681001	AT1G28395.3	AT1G28395	hypothetical protein;(source:Araport11)	Yes	At1g28395	ExonS (2); IntronR (1);	19741487	9	synonym: F3M18.25; expressed protein
MSTRG.55626	R316_8.A3SS;S315_8.A3SS	chrC08	+	BnaC08g29330D	GSBRNA2T00155698001	AT3G58620.1	TTL4	tetratricopetide-repeat thioredoxin-like 4	No
MSTRG.6252	R316_5.A3SS;S315_0.A5SS;S315_0.RI;S315_0.RI;S315_5.RI;S315_5.RI;S315_8.RI;S315_8.RI	chrA03	-	BnaA03g19460D	GSBRNA2T00058404001	NA	NA	NA	No
MSTRG.13563	R316_8.RI;S315_0.RI;S315_5.RI	chrA05_random	+	BnaA05g37330D	GSBRNA2T00097701001	AT3G04000.1	T11I18.11	NAD(P)-binding Rossmann-fold superfamily protein	No
MSTRG.4476	R316_8.RI;S315_8.RI	chrA02	+	BnaA02g29830D	GSBRNA2T00080067001	AT3G29320.1	PHS1	Glycosyl transferase, family 35	No
MSTRG.22532	R316_0.A5SS;R316_5.A5SS;R316_8.A5SS	chrA09	+	BnaA09g17630D	GSBRNA2T00070879001	AT5G45380.1	DUR3	solute:sodium symporters;urea transmembrane transporters	No
MSTRG.56385	S315_0.A5SS	chrC08	-	BnaC08g41380D	GSBRNA2T00090369001	AT1G12244.1	AT1G12244	Polynucleotidyl transferase, ribonuclease H-like superfamily protein	No
MSTRG.12039	R316_0.A5SS;R316_5.A5SS;S315_0.A5SS	chrA05	+	BnaA05g15320D	GSBRNA2T00077515001	AT1G51690.3	B ALPHA	protein phosphatase 2A 55 kDa regulatory subunit B alpha isoform	Yes	At1g51690	AltD (2);	710329	24	synonym: F19C24.10; serine/threonine protein phosphatase 2A (PP2A) 55 kDa regulatory subunit B
MSTRG.25807	R316_0.RI;R316_5.RI;R316_8.RI;S315_0.RI;S315_5.RI;S315_8.RI	chrA10	+	NA	NA	NA	NA	NA	No
MSTRG.31752	S315_5.MXE	chrC01	-	BnaC01g19070D	GSBRNA2T00042190001	AT4G26860.1	F10M23.200	Predicted pyridoxal phosphate-dependent enzyme, YBL036C type	Yes	At4g26860	IntronR (1);	14030628	18	synonym: F10M23.200; alanine racemase family protein
MSTRG.11391	R316_8.RI	chrA05	-	BnaA05g05380D	GSBRNA2T00116765001	AT2G40410.2	AtCaN2	Staphylococcal nuclease homologue	Yes	At2g40410	AltA (4); IntronR (3);	8677615	17	synonym: T3G21.18; Ca(2+)-dependent nuclease, putative
MSTRG.63943	S315_8.A3SS	chrCnn_random	-	BnaCnng58910D	GSBRNA2T00074170001	AT2G34090.1	MEE18	maternal effect embryo arrest 18	Yes	At2g34090	AltA (4); IntronR (6);	19824278	11	synonym: T14G11.21; expressed protein
MSTRG.12046	S315_5.RI;S315_8.RI	chrA05	-	BnaA05g15390D	GSBRNA2T00077523001	NA	NA	NA	No
MSTRG.42109	R316_0.A3SS;R316_5.A3SS;R316_8.A3SS;S315_0.A3SS;S315_5.A3SS;S315_8.A3SS	chrC04	+	BnaC04g14500D	GSBRNA2T00113406001	AT2G30250.1	WRKY25	WRKY DNA-binding protein 25	No
MSTRG.24572	R316_5.RI;R316_8.RI;S315_5.RI;S315_8.RI	chrA09	+	NA	NA	NA	NA	NA	No
MSTRG.39888	S315_5.A5SS;S315_8.A5SS	chrC03	+	BnaC03g57740D	GSBRNA2T00050064001	AT1G79210.3	YUP8H12R.19	N-terminal nucleophile aminohydrolases (Ntn hydrolases) superfamily protein	No
MSTRG.22100	S315_0.RI	chrA09	+	BnaA09g11230D	GSBRNA2T00056441001	AT1G63830.3	T12P18.15	PLAC8 family protein	No
MSTRG.41386	R316_0.SE;R316_5.SE;R316_8.SE	chrC04	-	BnaC04g02430D	GSBRNA2T00003606001	AT2G42600.1	PPC2	phosphoenolpyruvate carboxylase 2	No
MSTRG.38624	R316_8.SE	chrC03	-	BnaC03g36890D	GSBRNA2T00110549001	AT5G54165.1	AT5G54165	Avr9/Cf-9 rapidly elicited protein;(source:Araport11)	No
MSTRG.246	R316_0.RI;R316_5.RI;R316_8.RI	chrA01	-	BnaA01g03130D	GSBRNA2T00121271001	AT4G33940.1	F17I5.1	RING/U-box superfamily protein	No
MSTRG.3851	R316_0.RI;R316_0.RI;R316_5.RI;R316_5.RI;S315_0.RI;S315_0.RI;S315_5.RI;S315_8.RI;S315_8.RI	chrA02	-	NA	NA	NA	NA	NA	No
MSTRG.16151	R316_5.RI	chrA06	+	NA	NA	NA	NA	NA	No
MSTRG.17829	R316_0.A5SS;R316_5.A5SS	chrA07	+	BnaA07g19770D	GSBRNA2T00099146001	AT1G79990.1	F19K16.4	structural molecules	No
MSTRG.52007	S315_8.A5SS	chrC07	-	BnaC07g22990D	GSBRNA2T00139205001	AT4G22100.1	BGLU3	beta glucosidase 2	No
MSTRG.59796	S315_5.RI	chrC09	+	BnaC09g46320D	GSBRNA2T00103942001	AT5G10320.1	F18D22.90	ATP synthase subunit B;(source:Araport11)	Yes	At5g10320	AltA (2); IntronR (1);	5844051	7	synonym: F18D22.90; expressed protein
MSTRG.7449	R316_0.SE;R316_0.SE;R316_0.SE;R316_0.SE;R316_0.SE;R316_0.SE;R316_0.A3SS;R316_0.A3SS;R316_0.A5SS;R316_0.A5SS;R316_0.A5SS;R316_0.A5SS;R316_0.RI;R316_0.RI;R316_0.RI;R316_0.RI;R316_0.RI;R316_0.RI;R316_0.RI;R316_0.RI;R316_5.SE;R316_5.SE;R316_5.SE;R316_5.SE;R316_5.A3SS;R316_5.A3SS;R316_5.A5SS;R316_5.A5SS;R316_5.A5SS;R316_5.RI;R316_5.RI;R316_5.RI;R316_5.RI;R316_5.RI;R316_5.RI;R316_5.RI;R316_5.RI;R316_8.…	chrA03	-	BnaA03g36480D	GSBRNA2T00154784001	AT2G41490.1	GPT	UDP-glcnac-adolichol phosphate glcnac-1-p-transferase	No
MSTRG.43913	R316_5.SE;R316_5.A5SS;R316_8.A5SS;S315_5.A5SS;S315_8.A5SS	chrC04	+	BnaC04g46100D	GSBRNA2T00155248001	AT2G39110.1	T7F6.28	Protein kinase superfamily protein	No
MSTRG.5343	R316_5.RI;S315_0.RI	chrA03	+	BnaA03g05560D	GSBRNA2T00130062001	AT5G15630.1	IRX6	COBRA-like extracellular glycosyl-phosphatidyl inositol-anchored protein family	No
MSTRG.24394	R316_0.A3SS;S315_5.RI	chrA09	-	BnaA09g44660D	GSBRNA2T00016211001	AT5G26830.1	F2P16.7	Threonyl-tRNA synthetase	No
MSTRG.27492	R316_8.MXE	chrAnn_random	-	BnaAnng01590D	GSBRNA2T00119707001	AT5G06060.1	K16F4.2	NAD(P)-binding Rossmann-fold superfamily protein	Yes	At5g06060	AltA (2); IntronR (1);	315924	23	synonym: K18J17.1; tropinone reductase, putative / tropine dehydrogenase, putative
MSTRG.46952	R316_5.A3SS	chrC05	-	NA	NA	NA	NA	NA	No
MSTRG.29290	S315_8.RI	chrAnn_random	-	BnaAnng28300D	GSBRNA2T00077599001	AT5G40780.2	LHT1	lysine histidine transporter 1	Yes	At5g40780	AltA (2);	757681	41	synonym: K1B16.3; lysine and histidine specific transporter, putative
MSTRG.6405	R316_5.RI;S315_0.RI;S315_0.RI;S315_5.RI	chrA03	-	BnaA03g21850D	GSBRNA2T00138880001	AT4G22100.1	BGLU3	beta glucosidase 2	No
MSTRG.58293	R316_0.RI;R316_0.RI;R316_5.RI;R316_5.RI;R316_8.RI;R316_8.RI;S315_0.RI;S315_5.RI;S315_5.RI;S315_8.RI;S315_8.RI	chrC09	+	BnaC09g21710D	GSBRNA2T00067367001	AT3G26090.1	RGS1	G-protein coupled receptors;GTPase activators	No
MSTRG.62421	R316_0.RI	chrCnn_random	+	BnaCnng33700D	GSBRNA2T00025112001	AT3G22190.2	IQD5	IQ-domain 5	No
MSTRG.29620	R316_8.A5SS;S315_0.A5SS	chrAnn_random	+	BnaAnng32540D	GSBRNA2T00096272001	AT4G38470.1	STY46	ACT-like protein tyrosine kinase family protein	No
MSTRG.8784	S315_0.A5SS;S315_0.A5SS;S315_5.A5SS;S315_8.A5SS	chrA03_random	-	BnaA03g55810D	GSBRNA2T00028370001	NA	NA	NA	No
MSTRG.46028	R316_0.SE	chrC05	+	NA	NA	NA	NA	NA	No
MSTRG.31968	R316_0.A5SS;R316_0.RI;R316_5.RI	chrC01	+	NA	NA	NA	NA	NA	No
MSTRG.16794	S315_0.A5SS	chrA07	-	BnaA07g04160D	GSBRNA2T00062381001	AT2G15580.1	AT2G15580	RING/U-box superfamily protein	Yes	At2g15580	AltA (2); IntronR (2);	906632	22	synonym: F9O13.13; zinc finger (C3HC4-type RING finger) family protein
MSTRG.18389	S315_0.A5SS;S315_5.A5SS;S315_8.A5SS	chrA07	-	NA	NA	NA	NA	NA	No
MSTRG.15843	R316_0.SE;R316_0.A3SS;R316_0.RI;R316_0.RI;R316_0.RI;R316_5.RI;R316_5.RI;R316_8.RI;R316_8.RI;S315_0.SE;S315_0.A3SS;S315_0.RI;S315_0.RI;S315_0.RI;S315_0.RI;S315_5.RI;S315_5.RI;S315_8.MXE;S315_8.RI;S315_8.RI	chrA06	-	BnaA06g31670D	GSBRNA2T00144598001	AT3G28100.1	UMAMIT45	nodulin MtN21 /EamA-like transporter family protein	Yes	At3g28100	IntronR (1);	2412943	7	synonym: MMG15.28; nodulin MtN21 family protein
MSTRG.56881	R316_0.A3SS;S315_0.RI	chrC08_random	+	BnaC08g49310D	GSBRNA2T00027660001	AT1G64710.1	F13O11.3	GroES-like zinc-binding dehydrogenase family protein	No
MSTRG.37214	S315_5.RI	chrC03	+	BnaC03g15270D	GSBRNA2T00066501001	AT5G53050.3	MNB8.11	alpha/beta-Hydrolases superfamily protein	Yes	At5g53050	AltP (2); IntronR (1);	16323215	22	synonym: MNB8.11; hydrolase, alpha/beta fold family protein
MSTRG.21673	R316_5.RI;R316_8.RI	chrA09	-	BnaA09g05250D	GSBRNA2T00094744001	AT5G23540.1	MQM1.19	Mov34/MPN/PAD-1 family protein	No
MSTRG.27910	R316_0.SE;R316_0.SE;R316_5.SE;R316_8.SE;S315_0.SE;S315_0.SE;S315_0.RI;S315_5.SE;S315_5.A3SS;S315_5.RI;S315_8.SE;S315_8.SE;S315_8.RI	chrAnn_random	+	BnaAnng07430D	GSBRNA2T00077217001	AT3G13640.1	ABCE1	RNAse l inhibitor protein 1	No
MSTRG.64482	S315_5.A5SS;S315_8.A5SS	chrCnn_random	+	BnaCnng67220D	GSBRNA2T00097341001	AT3G16220.1	AT3G16220	Predicted eukaryotic LigT	Yes	At3g16220	IntronR (5);	5842582	5	synonym: MYA6.3; expressed protein
MSTRG.62523	R316_8.RI	chrCnn_random	+	BnaCnng35330D	GSBRNA2T00027483001	AT3G51310.1	VPS35C	VPS35 homolog C	No
MSTRG.51520	R316_0.RI;R316_5.RI;R316_8.A5SS;S315_0.RI;S315_5.RI;S315_8.RI	chrC07	+	BnaC07g15520D	GSBRNA2T00050650001	AT1G20200.1	EMB2719	PAM domain (PCI/PINT associated module) protein	No
MSTRG.24410	R316_8.MXE	chrA09	+	BnaA09g44840D	GSBRNA2T00016235001	AT1G17720.2	ATB BETA	Protein phosphatase 2A, regulatory subunit PR55	Yes	At1g17720	AltD (2);	1408459	36	synonym: F11A6.6; serine/threonine protein phosphatase 2A (PP2A) 55 kDa regulatory subunit B
MSTRG.63260	S315_5.RI	chrCnn_random	+	BnaCnng47950D	GSBRNA2T00046911001	AT3G44540.1	FAR4	fatty acid reductase 4	Yes	At3g44540	AltA (2);	9785048	7	synonym: F14L2.90; acyl CoA reductase, putative
MSTRG.56760	S315_0.SE;S315_8.SE	chrC08_random	+	NA	NA	NA	NA	NA	No
MSTRG.43902	R316_0.RI;R316_5.RI;R316_8.RI;S315_0.RI;S315_5.RI;S315_8.RI	chrC04	-	BnaC04g45950D	GSBRNA2T00155273001	NA	NA	NA	No
MSTRG.34260	R316_5.A5SS;R316_8.A5SS	chrC02	-	BnaC02g15970D	GSBRNA2T00152960001	AT5G50990.1	K3K7.15	Tetratricopeptide repeat (TPR)-like superfamily protein	No
MSTRG.2150	S315_8.MXE	chrA01	-	BnaA01g31840D	GSBRNA2T00072890001	AT3G10350.1	AT3G10350	P-loop containing nucleoside triphosphate hydrolases superfamily protein	Yes	At3g10350	AltA (2); IntronR (1);	315297	19	synonym: F14P13.5; anion-transporting ATPase family protein
MSTRG.48145	S315_0.SE;S315_5.SE;S315_5.SE;S315_8.SE;S315_8.SE	chrC06	-	BnaC06g03890D	GSBRNA2T00063331001	AT1G50670.1	F17J6.19	OTU-like cysteine protease family protein	No
MSTRG.62939	S315_8.RI	chrCnn_random	-	BnaCnng42140D	GSBRNA2T00039311001	AT3G05910.1	F2O10.13	Pectinacetylesterase family protein	No
MSTRG.40863	R316_5.A5SS;S315_8.SE	chrC03_random	+	BnaC03g72270D	GSBRNA2T00028500001	AT2G40020.2	T28M21.18	Nucleolar histone methyltransferase-related protein	Yes	At2g40020	ExonS (1); IntronR (1);	19879063	5	synonym: T28M21.18; expressed protein
MSTRG.1594	R316_0.RI;R316_8.RI;S315_0.RI;S315_8.RI	chrA01	-	BnaA01g22680D	GSBRNA2T00087677001	AT1G61560.1	MLO6	Seven transmembrane MLO family protein	Yes	At1g61560	ExonS (2); IntronR (1);	5842544	4	synonym: T25B24.9; seven transmembrane MLO family protein / MLO-like protein 6 (MLO6)
MSTRG.57270	R316_0.RI	chrC09	-	BnaC09g05140D	GSBRNA2T00146125001	AT5G61060.2	HDA05	histone deacetylase 5	No
MSTRG.25898	R316_0.A3SS;R316_8.A3SS	chrA10	+	BnaA10g09340D	GSBRNA2T00095389001	AT5G55070.1	MCO15.2	Dihydrolipoamide succinyltransferase	No
MSTRG.35514	R316_8.SE	chrC02	-	BnaC02g37620D	GSBRNA2T00117642001	AT3G28930.1	AIG2	AIG2-like (avirulence induced gene) family protein	Yes	At3g28930	IntronR (2);	1127805	10	synonym: K5K13.3; avrRpt2-induced AIG2 protein (AIG2)
MSTRG.31479	S315_0.RI	chrC01	-	BnaC01g14890D	GSBRNA2T00048769001	AT4G23290.2	CRK21	cysteine-rich RLK (RECEPTOR-like protein kinase) 21	Yes	At4g23290	IntronR (1);	19826895	7	synonym: F21P8.180; protein kinase family protein
MSTRG.10990	S315_0.A5SS;S315_0.A5SS;S315_0.RI;S315_5.A5SS;S315_5.RI;S315_5.RI;S315_5.RI;S315_8.A5SS;S315_8.RI;S315_8.RI;S315_8.RI	chrA04_random	-	BnaA04g29090D	GSBRNA2T00017487001	AT2G35040.1	F19I3.27	AICARFT/IMPCHase bienzyme family protein	No
MSTRG.31849	R316_0.A3SS;S315_5.A3SS	chrC01	+	BnaC01g20610D	GSBRNA2T00006251001	AT4G28070.2	T13J8.180	AFG1-like ATPase family protein	Yes	At4g28070	AltA (2);	695448	16	synonym: T13J8.180; AFG1-like ATPase family protein
MSTRG.46951	R316_0.SE;R316_5.SE;R316_8.SE;S315_0.SE;S315_5.SE	chrC05	+	BnaC05g37150D	GSBRNA2T00044725001	AT3G16250.1	PnsB3	NDH-dependent cyclic electron flow 1	Yes	At3g16250	AltA (2);	403355	96	synonym: MYA6.6; ferredoxin-related
MSTRG.35885	R316_0.A3SS;R316_5.A3SS;R316_8.A3SS	chrC02	+	BnaC02g43720D	GSBRNA2T00055803001	AT5G27430.1	AT5G27430	Signal peptidase subunit	No
MSTRG.64813	R316_5.RI	chrCnn_random	-	BnaCnng71920D	GSBRNA2T00012144001	AT4G34160.1	CYCD3;1	CYCLIN D3;1	No
MSTRG.56849	S315_0.RI	chrC08_random	+	BnaC08g48940D	GSBRNA2T00051261001	AT3G59430.2	AT3G59430	hypothetical protein;(source:Araport11)	Yes	At3g59430	IntronR (3);	8683944	5	synonym: F25L23.290; expressed protein
MSTRG.55513	R316_0.A5SS;S315_0.RI;S315_0.RI;S315_5.RI;S315_5.RI;S315_8.RI;S315_8.RI	chrC08	-	BnaC08g27590D	GSBRNA2T00155923001	AT3G56710.1	SIB1	sigma factor binding protein 1	No
MSTRG.53100	S315_0.RI	chrC07	+	BnaC07g39690D	GSBRNA2T00154529001	AT4G25500.4	RS40	arginine/serine-rich splicing factor 35	Yes	At4g25500	ExonS (1); IntronR (1);	907167	24	synonym: M7J2.130; arginine/serine-rich splicing factor RSP40 (RSP40)
MSTRG.52086	R316_0.RI;R316_5.RI;R316_8.RI	chrC07	+	BnaC07g24130D	GSBRNA2T00139377001	AT3G27260.1	GTE8	global transcription factor group E8	Yes	At3g27260	AltA (2);	2748605	18	synonym: K17E12.8; DNA-binding bromodomain-containing protein
MSTRG.8200	S315_0.A3SS;S315_0.RI	chrA03	-	BnaA03g47260D	GSBRNA2T00049028001	AT4G25290.1	F24A6.130	DNA photolyases;DNA photolyases	Yes	At4g25290	AltA (2);	8690378	5	synonym: F24A6.130; deoxyribodipyrimidine photolyase family protein / DNA photolyase family protein
MSTRG.20234	R316_0.A3SS;R316_0.RI;R316_0.RI;R316_5.A3SS;R316_5.RI;R316_8.A3SS;R316_8.RI;R316_8.RI;S315_0.A3SS;S315_0.RI;S315_0.RI;S315_5.A3SS;S315_5.RI;S315_5.RI;S315_8.SE;S315_8.A3SS;S315_8.RI;S315_8.RI	chrA08	-	BnaA08g15370D	GSBRNA2T00027219001	AT4G36690.1	ATU2AF65A	U2 snRNP auxilliary factor, large subunit, splicing factor	Yes	At4g36690	AltA (2); IntronR (2);	933591	54	synonym: AP22.29; U2 snRNP auxiliary factor large subunit, putative
MSTRG.35258	R316_0.A3SS;R316_5.A3SS;R316_5.A5SS;R316_5.RI;R316_5.RI;R316_8.RI;S315_8.RI;S315_8.RI	chrC02	-	BnaC02g33380D	GSBRNA2T00069879001	AT5G47620.2	MNJ7.21	RNA-binding (RRM/RBD/RNP motifs) family protein	Yes	At5g47620	AltD (4);	930712	15	synonym: MNJ7.21; heterogeneous nuclear ribonucleoprotein, putative / hnRNP, putative
MSTRG.65709	S315_8.RI	chrUnn_random	-	NA	NA	NA	NA	NA	No
MSTRG.15217	S315_8.SE;S315_8.SE	chrA06	-	BnaA06g23320D	GSBRNA2T00077301001	AT5G64170.2	LNK1	dentin sialophosphoprotein-related	No
MSTRG.44876	S315_5.RI;S315_8.A3SS;S315_8.RI	chrC05	-	NA	NA	NA	NA	NA	No
MSTRG.8084	R316_5.RI;S315_5.RI;S315_8.RI	chrA03	-	BnaA03g45680D	GSBRNA2T00106867001	AT4G23010.2	UTR2	UDP-galactose transporter 2	No
MSTRG.10485	R316_0.MXE;R316_5.MXE;R316_5.MXE;S315_0.MXE;S315_0.MXE;S315_0.A3SS;S315_5.MXE;S315_5.MXE;S315_5.MXE;S315_5.MXE;S315_8.MXE	chrA04	-	BnaA04g21130D	GSBRNA2T00005477001	AT2G36895.1	AT2G36895	D-tagatose-1,6-bisphosphate aldolase subunit;(source:Araport11)	Yes	At2g36895	IntronR (1);	5844277	13	synonym: T1J8.23; expressed protein
MSTRG.32087	R316_0.A5SS;R316_5.A5SS;R316_8.A5SS;S315_0.A5SS;S315_5.A5SS;S315_8.A5SS	chrC01	-	BnaC01g24110D	GSBRNA2T00024030001	AT5G23050.1	AAE17	acyl-activating enzyme 17	Yes	At5g23050	IntronR (2);	1217543	11	synonym: MYJ24.4; acyl-activating enzyme 17 (AAE17)
MSTRG.12727	R316_0.A3SS	chrA05	+	BnaA05g25440D	GSBRNA2T00104745001	AT3G13990.2	AT3G13990	Kinase-related protein of unknown function (DUF1296)	No
MSTRG.13827	R316_0.MXE	chrA06	-	BnaA06g03440D	GSBRNA2T00156393001	AT1G48920.1	NUC-L1	nucleolin like 1	No
MSTRG.24660	R316_0.A5SS;S315_0.SE	chrA09	+	BnaA09g48710D	GSBRNA2T00122262001	AT1G08840.2	emb2411	DNA replication helicase, putative	No
MSTRG.58928	R316_0.SE;R316_0.SE;S315_0.SE;S315_0.SE	chrC09	+	BnaC09g32930D	GSBRNA2T00033404001	AT5G57290.1	MJB24.10	60S acidic ribosomal protein family	Yes	At5g57290	IntronR (1);	17033	68	synonym: MJB24.10; 60S acidic ribosomal protein P3 (RPP3B)
MSTRG.43948	S315_8.A3SS;S315_8.A3SS	chrC04	-	BnaC04g46640D	GSBRNA2T00155188001	AT2G39805.1	AT2G39805	Integral membrane Yip1 family protein	No
MSTRG.65750	S315_8.RI	chrUnn_random	-	NA	NA	NA	NA	NA	No
MSTRG.4796	R316_8.A3SS;R316_8.RI	chrA02	+	BnaA02g34830D	GSBRNA2T00016400001	AT5G66190.1	FNR1	ferredoxin-NADP(+)-oxidoreductase 1	Yes	At5g66190	AltD (2);	671762	103	synonym: K2A18.27; ferredoxin--NADP(+) reductase, putative / adrenodoxin reductase, putative
MSTRG.32748	S315_0.SE;S315_0.A5SS;S315_0.RI;S315_5.SE;S315_8.SE	chrC01	-	BnaC01g35030D	GSBRNA2T00083201001	AT1G18080.1	ATARCA	Transducin/WD40 repeat-like superfamily protein	Yes	At1g18080	IntronR (1);	17035	229	synonym: T10O22.6; WD-40 repeat family protein / auxin-dependent protein (ARCA) / guanine nucleotide-binding protein beta subunit, putative
MSTRG.51481	S315_0.SE	chrC07	+	NA	NA	NA	NA	NA	No
MSTRG.53150	R316_0.A5SS;R316_5.A5SS	chrC07	+	BnaC07g40470D	GSBRNA2T00154614001	AT4G26980.1	F10M23.320	RNI-like superfamily protein	No
MSTRG.22849	R316_8.A3SS;S315_8.A3SS	chrA09	-	BnaA09g22370D	GSBRNA2T00145602001	NA	NA	NA	No
MSTRG.28271	R316_0.RI	chrAnn_random	-	BnaAnng13190D	GSBRNA2T00014116001	AT5G37070.1	MJG14.7	Protein of unknown function, DUF538	No
MSTRG.5487	S315_5.RI	chrA03	+	BnaA03g07770D	GSBRNA2T00148959001	AT5G19840.1	T29J13.260	2-oxoglutarate (2OG) and Fe(II)-dependent oxygenase superfamily protein	No
MSTRG.33587	R316_8.RI	chrC02	+	BnaC02g04000D	GSBRNA2T00152009001	AT5G11710.1	T22P22.100	ENTH/VHS family protein	No
MSTRG.13889	R316_0.A3SS;R316_0.RI;R316_5.A3SS;R316_5.RI;R316_8.A3SS;R316_8.RI	chrA06	+	BnaA06g04400D	GSBRNA2T00156288001	AT1G07910.2	RNL	RNAligase	No
MSTRG.31639	S315_0.RI;S315_5.RI;S315_8.RI	chrC01	-	BnaC01g17350D	GSBRNA2T00157604001	NA	NA	NA	No
MSTRG.7099	R316_0.A5SS;R316_5.A5SS;R316_8.A5SS	chrA03	-	BnaA03g30770D	GSBRNA2T00111702001	AT3G09300.1	ORP3B	OSBP(oxysterol binding protein)-related protein 3B	No
MSTRG.55110	S315_8.SE;S315_8.A3SS	chrC08	-	BnaC08g21410D	GSBRNA2T00001959001	AT3G28710.1	AT3G28710	ATPase, V0/A0 complex, subunit C/D	No
MSTRG.11872	R316_5.A3SS	chrA05	+	BnaA05g12770D	GSBRNA2T00066209001	AT5G35980.1	YAK1	yeast YAK1-related gene 1	No
MSTRG.24201	R316_0.RI;R316_5.RI;R316_8.RI;S315_0.SE;S315_0.RI;S315_5.SE;S315_5.RI;S315_8.SE;S315_8.RI	chrA09	+	BnaA09g41840D	GSBRNA2T00083206001	AT2G23790.1	F27L4.3	Protein of unknown function (DUF607)	Yes	At2g23790	AltA (2); IntronR (2);	19842754	28	synonym: F27L4.3; expressed protein
MSTRG.28662	S315_5.A3SS	chrAnn_random	-	BnaAnng19210D	GSBRNA2T00040862001	AT3G60130.1	BGLU16	beta glucosidase 16	Yes	At3g60130	AltA (2); AltD (2); ExonS (1);	936657	27	synonym: T2O9.110; glycosyl hydrolase family 1 protein / beta-glucosidase, putative (YLS1)
MSTRG.60004	S315_0.MXE	chrC09	-	BnaC09g49330D	GSBRNA2T00107008001	AT5G06090.1	GPAT7	glycerol-3-phosphate acyltransferase 7	No
MSTRG.50157	R316_8.A3SS	chrC06	-	BnaC06g35990D	GSBRNA2T00103630001	AT1G75220.1	ERDL6	Major facilitator superfamily protein	No
MSTRG.51691	S315_5.SE	chrC07	-	NA	NA	NA	NA	NA	No
MSTRG.24669	R316_0.A5SS	chrA09	+	BnaA09g48830D	GSBRNA2T00122249001	AT1G08580.1	F22O13.6	hypothetical protein;(source:Araport11)	No
MSTRG.44822	S315_0.RI	chrC05	-	BnaC05g04010D	GSBRNA2T00031972001	AT1G05870.4	T20M3.14	Protein of unknown function (DUF1685)	Yes	At1g05870	IntronR (1);	2722323	10	synonym: T20M3.14; expressed protein
BnaC07g12280D	S315_8.SE	chrC07	+	BnaC07g12280D	GSBRNA2T00012711001	AT1G26560.1	BGLU40	beta glucosidase 40	No
MSTRG.35147	S315_0.RI	chrC02	+	BnaC02g31500D	GSBRNA2T00146924001	AT5G45280.2	K9E15.6	Pectinacetylesterase family protein	Yes	At5g45280	AltA (2);	932801	26	synonym: K9E15.6; pectinacetylesterase, putative
MSTRG.19737	S315_5.SE	chrA08	+	BnaA08g07670D	GSBRNA2T00036966001	AT1G31812.1	ACBP6	acyl-CoA-binding protein 6	Yes	At1g31812	IntronR (3);	315241	154	synonym: F5M6.27; acyl-CoA binding protein / ACBP
MSTRG.40593	S315_0.SE;S315_0.A5SS;S315_5.A5SS;S315_8.SE	chrC03	+	NA	NA	NA	NA	NA	No
MSTRG.7782	S315_0.A3SS	chrA03	+	BnaA03g41210D	GSBRNA2T00151314001	AT3G51150.2	AT3G51150	ATP binding microtubule motor family protein	No
MSTRG.9652	R316_0.RI;R316_5.RI;R316_8.RI;S315_0.RI;S315_5.RI	chrA04	-	BnaA04g07980D	GSBRNA2T00114548001	AT5G37360.1	MNJ8.18	LOW protein: ammonium transporter 1-like protein;(source:Araport11)	Yes	At5g37360	AltD (2);	315664	24	synonym: MNJ8.18; expressed protein
MSTRG.63773	R316_0.RI	chrCnn_random	+	BnaCnng55880D	GSBRNA2T00065972001	AT1G11330.1	T28P6.2	S-locus lectin protein kinase family protein	No
MSTRG.39800	S315_5.A3SS	chrC03	-	BnaC03g56300D	GSBRNA2T00144159001	NA	NA	NA	No
MSTRG.38712	R316_5.SE;R316_8.RI;S315_0.A3SS	chrC03	+	BnaC03g38270D	GSBRNA2T00123671001	AT3G14010.4	CID4	CTC-interacting domain 4	No
MSTRG.32194	S315_0.RI;S315_5.RI;S315_8.RI;S315_8.RI	chrC01	+	BnaC01g25760D	GSBRNA2T00126018001	AT3G48780.1	SPT1	serine palmitoyltransferase 1	No
MSTRG.32353	R316_0.RI;R316_5.RI;R316_8.RI;S315_0.RI;S315_5.RI;S315_8.RI	chrC01	+	BnaC01g28280D	GSBRNA2T00082871001	AT4G17270.1	DL4670W	Mo25 family protein	Yes	At4g17270	AltA (2);	501900	29	synonym: FCAALL.22; Mo25 family protein
MSTRG.39480	S315_0.RI	chrC03	+	BnaC03g50730D	GSBRNA2T00141633001	AT5G63620.1	MBK5.9	GroES-like zinc-binding alcohol dehydrogenase family protein	No
MSTRG.14912	S315_0.RI	chrA06	+	BnaA06g18750D	GSBRNA2T00107363001	AT1G02890.2	F22D16.11	AAA-type ATPase family protein	No
MSTRG.46902	S315_8.SE	chrC05	+	BnaC05g36640D	GSBRNA2T00076082001	NA	NA	NA	No
MSTRG.29347	S315_8.A3SS	chrAnn_random	+	NA	NA	NA	NA	NA	No
MSTRG.9639	R316_5.RI;R316_8.RI;S315_8.RI	chrA04	-	BnaA04g07780D	GSBRNA2T00114574001	AT5G36890.1	BGLU42	beta glucosidase 42	No
MSTRG.47830	S315_8.A3SS	chrC05_random	+	NA	NA	NA	NA	NA	No
MSTRG.24270	R316_5.A3SS	chrA09	-	BnaA09g42730D	GSBRNA2T00078204001	AT2G22300.2	SR1	signal responsive 1	No
MSTRG.28035	S315_0.MXE	chrAnn_random	+	BnaAnng09530D	GSBRNA2T00088440001	AT3G11710.1	ATKRS-1	lysyl-tRNA synthetase 1	No
MSTRG.10036	R316_0.A3SS;R316_5.A3SS;R316_8.A3SS	chrA04	+	BnaA04g14000D	GSBRNA2T00068270001	AT3G11500.1	AT3G11500	Small nuclear ribonucleoprotein family protein	No
MSTRG.9000	R316_0.A5SS;S315_5.A3SS	chrA03_random	+	BnaA03g58880D	GSBRNA2T00027928001	AT4G29040.1	RPT2a	regulatory particle AAA-ATPase 2A	No
MSTRG.61792	S315_0.RI	chrCnn_random	-	BnaCnng23380D	GSBRNA2T00007867001	AT4G38470.1	STY46	ACT-like protein tyrosine kinase family protein	No
MSTRG.54635	R316_8.A3SS;S315_8.A3SS	chrC08	-	BnaC08g13900D	GSBRNA2T00012855001	AT3G59020.1	AT3G59020	ARM repeat superfamily protein	Yes	At3g59020	AltA (2);	404244	20	synonym: F17J16.70; importin beta-2 subunit family protein
MSTRG.65284	R316_0.A5SS	chrCnn_random	+	BnaCnng77840D	GSBRNA2T00029945001	AT3G16510.1	AT3G16510	Calcium-dependent lipid-binding (CaLB domain) family protein	No
MSTRG.13018	R316_8.A5SS	chrA05	+	BnaA05g29500D	GSBRNA2T00059562001	AT3G08720.2	S6K2	serine/threonine protein kinase 2	No
MSTRG.40397	S315_0.RI	chrC03	+	BnaC03g65130D	GSBRNA2T00072934001	AT4G23060.1	IQD22	IQ-domain 22	No
MSTRG.41878	S315_8.A3SS	chrC04	+	BnaC04g10400D	GSBRNA2T00141363001	AT2G34900.1	IMB1	Transcription factor GTE6	Yes	At2g34900	AltD (2);	27803867	4	synonym: F19I3.13; DNA-binding bromodomain-containing protein
MSTRG.24773	S315_8.A5SS	chrA09	+	BnaA09g50480D	GSBRNA2T00122042001	AT1G04910.1	F13M7.10	O-fucosyltransferase family protein	No
MSTRG.46665	S315_0.A3SS	chrC05	-	BnaC05g32770D	GSBRNA2T00026934001	AT3G19930.1	STP4	sugar transporter 4	No
MSTRG.11972	R316_0.A5SS;R316_0.RI;S315_0.SE;S315_0.A5SS	chrA05	+	BnaA05g14400D	GSBRNA2T00033281001	AT1G53510.1	MPK18	mitogen-activated protein kinase 18	No
MSTRG.45454	R316_8.RI;S315_8.RI	chrC05	-	BnaC05g13310D	GSBRNA2T00091163001	AT1G17147.1	AT1G17147	VQ motif-containing protein	No
MSTRG.11538	S315_8.A3SS;S315_8.A3SS	chrA05	-	BnaA05g07470D	GSBRNA2T00117021001	AT2G36960.3	TKI1	TSL-kinase interacting protein 1	Yes	At2g36960	AltA (2);	8719224	17	synonym: T1J8.14; myb family transcription factor
MSTRG.10082	R316_5.RI	chrA04	-	BnaA04g14850D	GSBRNA2T00058337001	AT2G25320.1	T22F11.9	TRAF-like family protein	No
MSTRG.30640	S315_0.A5SS;S315_5.A5SS;S315_8.A5SS	chrC01	+	NA	NA	NA	NA	NA	No
MSTRG.8626	R316_5.RI	chrA03	+	BnaA03g53450D	GSBRNA2T00071468001	AT4G35600.2	CST	Protein kinase superfamily protein	No
MSTRG.54215	R316_0.RI;S315_0.RI;S315_5.RI	chrC08	+	BnaC08g07070D	GSBRNA2T00153364001	AT1G34060.1	F12G12.12	Pyridoxal phosphate (PLP)-dependent transferases superfamily protein	No
MSTRG.26481	R316_0.A3SS;R316_5.A3SS;R316_8.A3SS;S315_0.RI;S315_5.RI;S315_8.RI	chrA10	-	BnaA10g17770D	GSBRNA2T00135397001	AT5G16710.1	DHAR3	dehydroascorbate reductase 1	No
MSTRG.25582	R316_5.SE	chrA10	-	BnaA10g04800D	GSBRNA2T00122880001	AT1G07350.1	SR45a	RNA-binding (RRM/RBD/RNP motifs) family protein	Yes	At1g07350	ExonS (1); IntronR (3);	315641	38	synonym: F22G5.31; transformer serine/arginine-rich ribonucleoprotein, putative
MSTRG.40634	S315_0.SE;S315_0.RI;S315_5.SE;S315_8.RI	chrC03	-	BnaC03g68680D	GSBRNA2T00116358001	AT1G50500.1	HIT1	Membrane trafficking VPS53 family protein	No
MSTRG.51913	S315_0.A5SS	chrC07	-	NA	NA	NA	NA	NA	No
MSTRG.20095	R316_5.A5SS	chrA08	+	NA	NA	NA	NA	NA	No
MSTRG.34112	S315_5.A5SS;S315_5.RI	chrC02	+	BnaC02g13350D	GSBRNA2T00122754001	AT5G55100.2	MCO15.5	SWAP (Suppressor-of-White-APricot)/surp domain-containing protein	Yes	At5g55100	IntronR (1);	931152	8	synonym: MCO15.5; SWAP (Suppressor-of-White-APricot)/surp domain-containing protein
MSTRG.22162	R316_0.RI;R316_5.RI;R316_8.RI	chrA09	+	BnaA09g11860D	GSBRNA2T00065524001	AT1G64050.1	F22C12.19	hypothetical protein;(source:Araport11)	No
MSTRG.63550	R316_5.SE;R316_5.A3SS;S315_5.SE;S315_5.A3SS	chrCnn_random	+	BnaCnng52400D	GSBRNA2T00055769001	AT4G38730.1	T9A14.10	Protein of unknown function (DUF803)	No
MSTRG.26665	R316_5.A3SS;S315_5.A3SS	chrA10	-	BnaA10g20460D	GSBRNA2T00135727001	AT5G12210.1	RGTB1	RAB geranylgeranyl transferase beta subunit 1	Yes	At5g12210	AltA (2);	315776	19	synonym: MXC9.17; geranylgeranyl transferase type II beta subunit, putative / RAB geranylgeranyltransferase beta subunit, putative
MSTRG.25483	R316_5.SE	chrA10	+	BnaA10g03230D	GSBRNA2T00086284001	AT1G05200.2	GLR3.4	glutamate receptor 3.4	Yes	At1g05200	IntronR (1);	5713180	11	synonym: YUP8H12.19; glutamate receptor family protein (GLR3.4)
MSTRG.64740	R316_0.RI	chrCnn_random	+	BnaCnng70940D	GSBRNA2T00010590001	AT2G32970.2	T21L14.9	G1/S-specific cyclin-E protein;(source:Araport11)	Yes	At2g32970	AltA (2); IntronR (1);	10277580	9	synonym: T21L14.9; expressed protein
MSTRG.32881	R316_0.SE;R316_5.SE;R316_8.SE;S315_0.SE;S315_5.SE;S315_8.SE	chrC01	-	BnaC01g37210D	GSBRNA2T00054010001	AT3G14120.2	AT3G14120	nuclear pore complex protein;(source:Araport11)	Yes	At3g14120	AltD (4); IntronR (1);	5844327	14	synonym: MAG2.8; expressed protein
MSTRG.62465	R316_0.RI	chrCnn_random	+	BnaCnng34240D	GSBRNA2T00025555001	AT4G38230.2	CPK26	calcium-dependent protein kinase 26	No
MSTRG.12182	R316_5.RI	chrA05	-	BnaA05g17330D	GSBRNA2T00048366001	AT3G22260.1	AT3G22260	Cysteine proteinases superfamily protein	Yes	At3g22260	AltA (2);	5844099	3	synonym: MMP21.4; OTU-like cysteine protease family protein
MSTRG.64674	R316_5.A3SS;S315_5.A3SS	chrCnn_random	-	BnaCnng70160D	GSBRNA2T00008162001	AT4G11670.1	T5C23.100	Protein of unknown function (DUF810)	No
MSTRG.31701	S315_5.SE	chrC01	-	BnaC01g18360D	GSBRNA2T00157460001	NA	NA	NA	No
MSTRG.18635	R316_0.RI	chrA07	-	BnaA07g31090D	GSBRNA2T00102676001	AT1G73950.1	F2P9.18	Transmembrane Fragile-X-F-associated protein	No
MSTRG.41109	R316_0.SE	chrC03_random	-	BnaC03g76170D	GSBRNA2T00094174001	AT3G27150.1	AT3G27150	Galactose oxidase/kelch repeat superfamily protein	No
MSTRG.34588	R316_0.A5SS	chrC02	-	BnaC02g21470D	GSBRNA2T00137195001	AT1G52410.2	TSA1	TSK-associating protein 1	Yes	At1g52410	AltA (2);	2412741	24	synonym: F19K6.14; caldesmon-related
MSTRG.5181	S315_5.A5SS	chrA03	+	BnaA03g03150D	GSBRNA2T00129783001	AT5G01960.1	T7H20.10	RING/U-box superfamily protein	Yes	At5g01960	IntronR (2);	7610469	16	synonym: T7H20.10; zinc finger (C3HC4-type RING finger) family protein
MSTRG.41124	R316_0.RI;R316_5.RI	chrC03_random	+	BnaC03g76510D	GSBRNA2T00026085001	AT1G16290.1	F3O9.9	transglycosylase;(source:Araport11)	No
MSTRG.14549	R316_5.A3SS	chrA06	-	BnaA06g13550D	GSBRNA2T00035553001	AT1G67720.1	F12A21.30	Leucine-rich repeat protein kinase family protein	No
MSTRG.4691	R316_8.RI	chrA02	+	BnaA02g33250D	GSBRNA2T00046040001	NA	NA	NA	No
MSTRG.19770	R316_5.RI;S315_8.SE	chrA08	-	BnaA08g08200D	GSBRNA2T00127022001	AT4G17070.1	DL4565C	peptidyl-prolyl cis-trans isomerases	No
MSTRG.21125	R316_5.RI	chrA08	+	BnaA08g28640D	GSBRNA2T00089761001	AT1G06470.2	F12K11.18	Nucleotide/sugar transporter family protein	No
MSTRG.22868	R316_0.RI;R316_5.RI;R316_8.RI	chrA09	-	BnaA09g22680D	GSBRNA2T00145649001	AT4G10090.1	ELP6	elongator protein 6	No
MSTRG.54105	R316_0.RI;R316_5.RI;R316_8.RI	chrC08	-	NA	NA	NA	NA	NA	No
MSTRG.58122	R316_5.SE	chrC09	-	BnaC09g19020D	GSBRNA2T00021669001	AT5G52300.2	LTI65	CAP160 protein	Yes	At5g52300	IntronR (1);	496770	42	synonym: K24M7.3; low-temperature-responsive 65 kD protein (LTI65) / desiccation-responsive protein 29B (RD29B)
MSTRG.34559	S315_8.RI	chrC02	+	BnaC02g21000D	GSBRNA2T00137272001	AT1G72050.2	TFIIIA	transcription factor IIIA	Yes	At1g72050	ExonS (1);	8693826	9	synonym: F28P5.6; zinc finger (C2H2 type) family protein
MSTRG.27249	R316_0.A5SS;R316_5.A5SS;R316_8.A5SS	chrA10	-	BnaA10g27370D	GSBRNA2T00069516001	AT5G02100.1	UNE18	Oxysterol-binding family protein	No
MSTRG.13231	R316_5.RI	chrA05	+	BnaA05g32560D	GSBRNA2T00076101001	AT3G03320.1	T21P5.26	RNA-binding ASCH domain protein	Yes	At3g03320	IntronR (4);	957546	8	synonym: T21P5.26; expressed protein
MSTRG.16319	S315_0.RI;S315_5.RI;S315_8.RI	chrA06_random	+	BnaA06g38090D	GSBRNA2T00054638001	AT1G12760.1	T12C24.29	Zinc finger, C3HC4 type (RING finger) family protein	No
MSTRG.14582	R316_0.RI;R316_8.RI	chrA06	+	BnaA06g14090D	GSBRNA2T00042970001	AT5G62000.3	ARF2	auxin response factor 2	Yes	At5g62000	AltA (2); IntronR (1);	1269401	58	synonym: MTG10.1; transcriptional factor B3 family protein / auxin-responsive factor, putative (ARF1)
MSTRG.55920	R316_0.SE;R316_5.SE;R316_8.SE;R316_8.SE	chrC08	-	BnaC08g34120D	GSBRNA2T00127332001	AT2G24220.2	PUP5	purine permease 5	No
MSTRG.13191	R316_0.A5SS;R316_5.A5SS;R316_5.RI;R316_8.A5SS	chrA05	+	BnaA05g31990D	GSBRNA2T00038596001	AT3G05165.3	AT3G05165	Major facilitator superfamily protein	Yes	At3g05165	AltA (2); IntronR (3);	2413508	53	synonym: T12H1.13; sugar transporter, putative
MSTRG.52991	R316_0.MXE;R316_5.MXE;R316_8.MXE;S315_0.MXE;S315_0.RI;S315_5.MXE;S315_8.RI	chrC07	+	BnaC07g38010D	GSBRNA2T00157093001	AT4G23180.1	CRK10	cysteine-rich RLK (RECEPTOR-like protein kinase) 10	No
MSTRG.45038	R316_0.RI	chrC05	+	BnaC05g07060D	GSBRNA2T00100453001	AT1G09480.1	F14J9.14	NAD(P)-binding Rossmann-fold superfamily protein	No
MSTRG.43509	S315_0.RI	chrC04	+	NA	NA	NA	NA	NA	No
MSTRG.46093	R316_0.SE;R316_8.SE	chrC05	-	BnaC05g22710D	GSBRNA2T00108566001	AT1G29720.1	CELLULOSE SYNTHASE LIKE D2	Leucine-rich repeat transmembrane protein kinase	No
MSTRG.62677	S315_8.RI	chrCnn_random	+	NA	NA	NA	NA	NA	No
MSTRG.4361	R316_0.RI;S315_0.RI	chrA02	-	BnaA02g27850D	GSBRNA2T00072275001	NA	NA	NA	No
MSTRG.11432	R316_8.SE	chrA05	+	BnaA05g05890D	GSBRNA2T00116826001	NA	NA	NA	No
MSTRG.39906	S315_0.A5SS;S315_0.A5SS;S315_5.A5SS;S315_5.A5SS;S315_8.A5SS;S315_8.A5SS	chrC03	-	BnaC03g57920D	GSBRNA2T00050027001	AT4G25340.1	FKBP53	FK506 BINDING PROTEIN 53	No
MSTRG.21819	R316_0.SE;R316_5.SE;R316_5.A5SS;R316_8.SE;R316_8.A5SS;S315_5.A5SS;S315_8.A5SS	chrA09	-	BnaA09g07460D	GSBRNA2T00005713001	AT5G67340.1	K8K14.6	ARM repeat superfamily protein	No
MSTRG.31050	R316_5.RI	chrC01	-	NA	NA	NA	NA	NA	No
MSTRG.52964	S315_0.SE	chrC07	-	BnaC07g37540D	GSBRNA2T00157032001	NA	NA	NA	No
MSTRG.64864	R316_5.RI	chrCnn_random	-	BnaCnng72580D	GSBRNA2T00014378001	AT3G18100.1	MYB4R1	myb domain protein 4r1	Yes	At3g18100	IntronR (1);	14268523	5	synonym: MRC8.8; myb family transcription factor (MYB4R1)
MSTRG.19491	S315_0.RI;S315_0.RI;S315_5.RI	chrA08	+	NA	NA	NA	NA	NA	No
MSTRG.6578	R316_8.A3SS	chrA03	-	BnaA03g24140D	GSBRNA2T00151422001	AT1G34120.1	IP5PI	inositol polyphosphate 5-phosphatase I	Yes	At1g34120	AltA (2); AltD (2);	315863	14	synonym: F12G12.6; inositol polyphosphate 5-phosphatase I (IP5PI)
MSTRG.40663	R316_5.SE;R316_5.A5SS;R316_5.RI	chrC03	+	NA	NA	NA	NA	NA	No
MSTRG.57266	R316_8.A3SS;S315_8.A3SS	chrC09	+	BnaC09g05100D	GSBRNA2T00146121001	AT5G60980.2	MSL3.12	Nuclear transport factor 2 (NTF2) family protein with RNA binding (RRM-RBD-RNP motifs) domain	Yes	At5g60980	AltA (2);	2596904	15	synonym: MSL3.12; nuclear transport factor 2 (NTF2) family protein / RNA recognition motif (RRM)-containing protein
MSTRG.22000	R316_8.MXE	chrA09	-	BnaA09g10050D	GSBRNA2T00091622001	AT2G19800.1	MIOX2	myo-inositol oxygenase 2	No
MSTRG.59928	R316_5.RI	chrC09	-	BnaC09g48120D	GSBRNA2T00107149001	AT3G56180.1	AT3G56180	Protein of unknown function (DUF567)	Yes	At3g56180	AltA (2);	19878671	5	synonym: F18O21.140; expressed protein
MSTRG.58808	S315_0.RI;S315_5.RI;S315_8.RI	chrC09	+	BnaC09g30910D	GSBRNA2T00002931001	AT5G54600.1	RPL24	Translation protein SH3-like family protein	Yes	At5g54600	IntronR (1);	315307	40	synonym: MRB17.10; 50S ribosomal protein L24, chloroplast (CL24)
MSTRG.17073	R316_8.SE	chrA07	-	BnaA07g08650D	GSBRNA2T00089912001	AT1G28100.2	F13K9.27	hypothetical protein;(source:Araport11)	Yes	At1g28100	AltD (4); IntronR (1);	2749698	13	synonym: F13K9.27; expressed protein
MSTRG.54448	R316_0.A5SS;R316_0.RI;R316_5.A5SS;R316_5.RI;S315_0.A5SS;S315_0.RI;S315_5.A5SS;S315_5.RI	chrC08	-	BnaC08g10840D	GSBRNA2T00076716001	AT4G29090.1	F19B15.120	Ribonuclease H-like superfamily protein	No
MSTRG.7001	S315_8.A3SS	chrA03	+	BnaA03g31590D	GSBRNA2T00111606001	AT1G22930.1	F19G10.11	T-complex protein 11	No
MSTRG.58038	R316_8.A3SS;S315_8.A5SS	chrC09	+	BnaC09g17420D	GSBRNA2T00076916001	AT1G56140.1	T6H22.26	Leucine-rich repeat transmembrane protein kinase	No
MSTRG.51309	R316_8.A3SS	chrC07	-	NA	NA	NA	NA	NA	No
MSTRG.22616	R316_0.MXE	chrA09	+	BnaA09g18880D	GSBRNA2T00117761001	AT2G01980.1	SOS1	sodium proton exchanger, putative (NHX7) (SOS1)	No
MSTRG.21967	R316_0.A3SS;R316_5.A3SS	chrA09	+	BnaA09g09600D	GSBRNA2T00044990001	AT2G18300.2	HBI1	basic helix-loop-helix (bHLH) DNA-binding superfamily protein	Yes	At2g18300	AltA (2);	7611199	20	synonym: T30D6.19; basic helix-loop-helix (bHLH) family protein
MSTRG.49224	R316_5.RI;R316_8.MXE;R316_8.RI;S315_0.RI;S315_8.MXE;S315_8.RI	chrC06	-	BnaC06g20880D	GSBRNA2T00131808001	AT1G77140.1	VPS45	vacuolar protein sorting 45	Yes	At1g77140	IntronR (1);	460468	12	synonym: T14N5.2; vacuolar protein sorting protein 45, putative / VPS45p, putative
MSTRG.49225	R316_0.MXE;R316_5.MXE	chrC06	+	BnaC06g20970D	GSBRNA2T00131795001	AT1G77470.1	RFC3	replication factor C subunit 3	Yes	At1g77470	IntronR (1);	453944	16	synonym: T5M16.6; replication factor C 36 kDA, putative
MSTRG.50329	R316_5.SE;R316_5.A5SS;R316_8.SE;R316_8.A5SS;S315_8.SE;S315_8.SE	chrC06	+	BnaC06g38570D	GSBRNA2T00147951001	AT1G78070.1	F28K19.28	Transducin/WD40 repeat-like superfamily protein	No
MSTRG.13783	R316_5.A5SS	chrA06	+	BnaA06g02810D	GSBRNA2T00021138001	AT1G50450.1	F11F12.19	Saccharopine dehydrogenase	Yes	At1g50450	AltD (2); IntronR (1);	8727121	23	synonym: F11F12.19; expressed protein
MSTRG.24304	R316_5.A3SS;R316_8.A3SS;S315_0.A3SS;S315_5.A3SS;S315_8.A3SS	chrA09	-	BnaA09g43260D	GSBRNA2T00078267001	AT2G21270.2	UFD1	ubiquitin fusion degradation 1	No
MSTRG.362	R316_0.A5SS;R316_5.A5SS;R316_8.A5SS	chrA01	-	BnaA01g04730D	GSBRNA2T00121083001	AT4G32250.3	F10M6.110	Protein kinase superfamily protein	Yes	At4g32250	AltA (2); IntronR (1);	398273	38	synonym: F10M6.110; protein kinase family protein
MSTRG.2931	R316_5.MXE	chrA02	-	BnaA02g05110D	GSBRNA2T00001296001	AT5G20890.1	F22D1.60	TCP-1/cpn60 chaperonin family protein	No
MSTRG.33269	R316_0.SE	chrC01_random	-	BnaC01g43120D	GSBRNA2T00013420001	AT1G60200.1	T13D8.9	splicing factor PWI domain-containing protein / RNA recognition motif (RRM)-containing protein	Yes	At1g60200	IntronR (1);	947732	31	synonym: T13D8.9; splicing factor PWI domain-containing protein / RNA recognition motif (RRM)-containing protein
MSTRG.50590	R316_0.RI;R316_5.RI;R316_8.RI;S315_0.RI	chrC06_random	+	BnaC06g42820D	GSBRNA2T00042694001	AT3G60250.1	CKB3	casein kinase II beta chain 3	Yes	At3g60250	AltD (2);	498472	20	synonym: F27H5.40; casein kinase II beta chain, putative (CKB3)
MSTRG.293	S315_5.A3SS	chrA01	+	BnaA01g03820D	GSBRNA2T00121196001	AT4G33050.3	EDA39	calmodulin-binding family protein	Yes	At4g33050	IntronR (3);	430202	32	synonym: F26P21.170; calmodulin-binding family protein
MSTRG.43251	S315_5.RI	chrC04	+	NA	NA	NA	NA	NA	No
MSTRG.55538	R316_0.RI	chrC08	+	BnaC08g28030D	GSBRNA2T00155868001	AT2G45530.1	F17K2.6	RING/U-box superfamily protein	No
MSTRG.47935	R316_0.RI;R316_5.A3SS;R316_5.A3SS;R316_5.RI;R316_8.RI;S315_0.RI;S315_5.RI;S315_8.RI	chrC06	+	BnaC06g00070D	GSBRNA2T00095075001	AT1G47420.1	SDH5	succinate dehydrogenase 5	No
MSTRG.36947	R316_5.RI;S315_0.RI	chrC03	+	BnaC03g11210D	GSBRNA2T00140981001	AT5G60335.1	AT5G60335	Thioesterase superfamily protein	No
MSTRG.35726	S315_0.RI	chrC02	+	BnaC02g40760D	GSBRNA2T00120239001	AT2G13680.1	CALS5	callose synthase 5	No
MSTRG.61511	R316_0.A3SS	chrCnn_random	+	BnaCnng18740D	GSBRNA2T00095939001	AT4G17150.1	DL4610W	alpha/beta-Hydrolases superfamily protein	Yes	At4g17150	AltA (6); AltP (2); IntronR (2);	947762	9	synonym: FCAALL.363; expressed protein
MSTRG.19747	R316_0.SE;R316_0.A5SS;R316_0.A5SS;R316_5.A5SS;R316_5.A5SS;R316_5.A5SS;R316_8.A5SS;R316_8.A5SS;S315_0.SE;S315_0.A5SS;S315_5.A5SS;S315_8.SE	chrA08	-	NA	NA	NA	NA	NA	No
MSTRG.57003	S315_0.A5SS;S315_5.A5SS	chrC09	-	BnaC09g01930D	GSBRNA2T00109609001	AT3G28900.1	AT3G28900	Ribosomal protein L34e superfamily protein	No
MSTRG.54109	R316_0.RI;S315_0.RI	chrC08	+	BnaC08g04990D	GSBRNA2T00076244001	AT1G45150.1	F27F5.22	alpha-1,6-mannosyl-glycoprotein 2-beta-N-acetylglucosaminyltransferase;(source:Araport11)	No
MSTRG.29225	R316_0.SE;R316_8.SE;S315_0.SE;S315_8.SE	chrAnn_random	+	BnaAnng27220D	GSBRNA2T00074197001	AT2G37150.2	T2N18.9	RING/U-box superfamily protein	Yes	At2g37150	ExonS (1);	2062848	23	synonym: T2N18.9; zinc finger (C3HC4-type RING finger) family protein
MSTRG.37982	S315_8.A3SS	chrC03	-	NA	NA	NA	NA	NA	No
MSTRG.26822	S315_5.SE;S315_8.SE	chrA10	-	NA	NA	NA	NA	NA	No
MSTRG.20124	S315_8.RI	chrA08	-	BnaA08g13740D	GSBRNA2T00078822001	AT4G28370.1	F20O9.50	RING/U-box superfamily protein	No
MSTRG.6271	S315_0.SE;S315_5.SE;S315_8.SE	chrA03	-	NA	NA	NA	NA	NA	No
MSTRG.19443	S315_8.RI	chrA08	+	BnaA08g03030D	GSBRNA2T00091031001	NA	NA	NA	No
MSTRG.63007	S315_0.A3SS	chrCnn_random	-	BnaCnng43600D	GSBRNA2T00041050001	AT3G21810.1	AT3G21810	Zinc finger C-x8-C-x5-C-x3-H type family protein	No
MSTRG.59455	R316_0.A5SS;R316_8.A5SS	chrC09	+	BnaC09g41230D	GSBRNA2T00093513001	AT5G16650.1	MTG13.10	Chaperone DnaJ-domain superfamily protein	No
MSTRG.49906	R316_5.SE;R316_5.SE;R316_8.SE;R316_8.SE;S315_5.SE;S315_5.SE;S315_8.SE;S315_8.SE	chrC06	-	BnaC06g32300D	GSBRNA2T00103165001	AT3G59100.1	GSL11	glucan synthase-like 11	No
MSTRG.50813	R316_5.RI;R316_8.RI	chrC07	+	BnaC07g02830D	GSBRNA2T00137761001	AT5G45190.1	CYCT1;5	Cyclin family protein	No
MSTRG.37246	R316_5.RI;R316_8.RI	chrC03	-	BnaC03g15710D	GSBRNA2T00052628001	AT5G52040.1	RS41	RNA-binding (RRM/RBD/RNP motifs) family protein	Yes	At5g52040	AltA (2);	502137	52	synonym: MSG15.12; arginine/serine-rich splicing factor RSP41 (RSP41)
MSTRG.141	R316_0.RI;S315_0.RI	chrA01	-	BnaA01g01780D	GSBRNA2T00121422001	AT4G35770.1	SEN1	Rhodanese/Cell cycle control phosphatase superfamily protein	Yes	At4g35770	AltP (6); AltD (2); IntronR (2);	315669	129	synonym: F8D20.280; senescence-associated protein (SEN1)
MSTRG.38321	S315_0.RI	chrC03	-	BnaC03g32190D	GSBRNA2T00153547001	AT4G00050.1	UNE10	basic helix-loop-helix (bHLH) DNA-binding superfamily protein	Yes	At4g00050	IntronR (1);	2596541	10	synonym: F6N15.11; basic helix-loop-helix (bHLH) family protein
MSTRG.23388	R316_0.MXE;S315_0.MXE;S315_8.MXE	chrA09	-	BnaA09g30060D	GSBRNA2T00015811001	AT1G23190.1	PGM3	Phosphoglucomutase/phosphomannomutase family protein	No
MSTRG.7237	R316_5.SE;S315_8.SE	chrA03	+	BnaA03g33060D	GSBRNA2T00137663001	AT3G13810.1	IDD11	indeterminate(ID)-domain 11	No
MSTRG.33186	R316_0.RI;R316_5.RI;S315_0.RI;S315_5.RI	chrC01_random	-	BnaC01g41710D	GSBRNA2T00042296001	AT4G17360.1	DL4715C	Formyl transferase	No
MSTRG.26326	S315_0.RI;S315_5.RI;S315_8.RI	chrA10	+	BnaA10g15680D	GSBRNA2T00154311001	AT5G19450.2	CDPK19	calcium-dependent protein kinase 19	No
MSTRG.25461	R316_5.A3SS;R316_5.RI	chrA10	-	NA	NA	NA	NA	NA	No
MSTRG.3361	S315_0.A5SS;S315_5.A5SS;S315_8.A5SS	chrA02	+	BnaA02g11820D	GSBRNA2T00090912001	AT5G49820.1	RUS6	Protein of unknown function, DUF647	No
MSTRG.42845	R316_0.SE;R316_0.A5SS;R316_5.SE;R316_5.A5SS	chrC04	-	BnaC04g27630D	GSBRNA2T00101118001	AT2G36200.1	F2H17.19	P-loop containing nucleoside triphosphate hydrolases superfamily protein	No
MSTRG.32358	R316_8.A3SS	chrC01	+	BnaC01g28340D	GSBRNA2T00054908001	AT1G59750.2	ARF1	auxin response factor 1	Yes	At1g59750	AltA (2);	2245377	22	synonym: F23H11.7; auxin-responsive factor (ARF1)
MSTRG.19967	R316_8.MXE;S315_0.MXE;S315_5.MXE;S315_8.MXE	chrA08	+	BnaA08g11450D	GSBRNA2T00089473001	AT4G33760.1	T16L1.250	tRNA synthetase class II (D, K and N) family protein	Yes	At4g33760	AltA (2);	19799667	7	synonym: T16L1.250; tRNA synthetase class II (D, K and N) family protein
MSTRG.32615	R316_0.RI	chrC01	+	BnaC01g32680D	GSBRNA2T00095878001	AT3G20290.2	EHD1	EPS15 homology domain 1	Yes	At3g20290	AltA (2);	5844102	19	synonym: MQC12.3; calcium-binding EF hand family protein
MSTRG.46562	R316_8.A3SS	chrC05	-	BnaC05g30780D	GSBRNA2T00095839001	AT3G21200.1	PGR7	proton gradient regulation 7	No
MSTRG.15032	R316_0.RI;R316_5.RI;R316_8.RI	chrA06	-	BnaA06g20750D	GSBRNA2T00016352001	AT3G48000.1	ALDH2B4	aldehyde dehydrogenase 2B4	No
MSTRG.10442	R316_8.MXE	chrA04	-	BnaA04g20330D	GSBRNA2T00077004001	AT2G34750.1	T29F13.4	RNA polymerase I specific transcription initiation factor RRN3 protein	Yes	At2g34750	IntronR (1);	1269342	47	synonym: T29F13.4; RNA polymerase I specific transcription initiation factor RRN3 family protein
MSTRG.60327	R316_0.RI;R316_0.RI;R316_5.A3SS;R316_5.RI;R316_5.RI;R316_5.RI;R316_8.A3SS;R316_8.RI;R316_8.RI	chrC09_random	+	BnaC09g54430D	GSBRNA2T00022796001	AT5G14280.1	F18O22.70	DNA-binding storekeeper protein-related	No
MSTRG.45772	R316_5.A3SS;S315_5.A3SS	chrC05	-	BnaC05g17900D	GSBRNA2T00119497001	AT1G22620.1	ATSAC1	Phosphoinositide phosphatase family protein	No
MSTRG.56094	R316_5.SE;R316_5.SE;R316_8.SE;R316_8.SE;S315_0.SE	chrC08	+	BnaC08g36740D	GSBRNA2T00136890001	AT1G19390.1	F18O14.11	Wall-associated kinase family protein	No
MSTRG.22281	R316_5.A5SS	chrA09	-	BnaA09g14060D	GSBRNA2T00070524001	AT1G60900.1	T7P1.5	U2 snRNP auxilliary factor, large subunit, splicing factor	No
MSTRG.48039	R316_8.RI	chrC06	+	NA	NA	NA	NA	NA	No
MSTRG.8860	R316_5.SE	chrA03_random	+	NA	NA	NA	NA	NA	No
MSTRG.57127	S315_5.SE	chrC09	-	BnaC09g02840D	GSBRNA2T00109493001	AT5G29000.2	PHL1	Homeodomain-like superfamily protein	Yes	At5g29000	IntronR (1);	2759436	10	synonym: F3F24.100; myb family transcription factor
MSTRG.31668	S315_0.RI	chrC01	-	BnaC01g17840D	GSBRNA2T00157536001	AT4G25940.1	F20B18.50	ENTH/ANTH/VHS superfamily protein	No
MSTRG.18779	R316_5.RI;R316_8.RI	chrA07	-	BnaA07g33040D	GSBRNA2T00146570001	AT1G76760.1	TY1	thioredoxin Y1	No
MSTRG.37528	R316_5.RI	chrC03	+	NA	NA	NA	NA	NA	No
MSTRG.40916	R316_0.RI	chrC03_random	+	BnaC03g73050D	GSBRNA2T00040964001	AT4G11850.1	PLDGAMMA1	phospholipase D gamma 1	No
MSTRG.53475	R316_0.RI;R316_5.RI;R316_8.RI	chrC07	+	BnaC07g46010D	GSBRNA2T00100117001	AT4G36150.1	F23E13.40	Disease resistance protein (TIR-NBS-LRR class) family	No
MSTRG.49379	R316_0.SE;S315_0.RI	chrC06	+	BnaC06g23720D	GSBRNA2T00049104001	NA	NA	NA	No
MSTRG.21464	R316_5.RI;R316_8.A5SS;R316_8.RI	chrA09	-	BnaA09g01850D	GSBRNA2T00009910001	AT3G27000.1	ARP2	actin related protein 2	No
MSTRG.14319	S315_0.RI;S315_5.RI;S315_8.RI	chrA06	+	BnaA06g10360D	GSBRNA2T00062274001	AT1G15740.1	F7H2.8	Leucine-rich repeat family protein	No
MSTRG.55797	R316_0.A3SS;R316_5.RI;R316_8.A3SS;R316_8.A3SS;S315_0.RI	chrC08	-	BnaC08g32120D	GSBRNA2T00127090001	AT3G62310.1	AT3G62310	RNA helicase family protein	Yes	At3g62310	AltA (2);	16988	29	synonym: T12C14.10; RNA helicase, putative
MSTRG.54916	R316_0.A3SS;S315_0.SE;S315_0.A3SS	chrC08	-	BnaC08g18400D	GSBRNA2T00139556001	AT1G18840.2	IQD30	IQ-domain 30	No
MSTRG.3677	S315_5.A3SS	chrA02	+	BnaA02g16310D	GSBRNA2T00088690001	AT1G73130.1	T18K17.21	mucin;(source:Araport11)	No
MSTRG.12626	R316_0.MXE;R316_5.MXE;S315_5.MXE	chrA05	-	BnaA05g23920D	GSBRNA2T00104932001	AT3G15605.4	AT3G15605	nucleic acid binding	No
MSTRG.55825	S315_0.SE;S315_0.SE;S315_0.MXE;S315_0.A5SS;S315_5.A5SS;S315_8.A5SS	chrC08	+	BnaC08g32460D	GSBRNA2T00127133001	AT4G27830.1	BGLU10	beta glucosidase 10	No
MSTRG.16540	S315_5.A3SS	chrA07	+	BnaA07g00290D	GSBRNA2T00050760001	AT2G20420.1	F11A3.3	ATP citrate lyase (ACL) family protein	No
MSTRG.262	R316_5.A3SS;R316_8.A3SS	chrA01	-	BnaA01g03350D	GSBRNA2T00121248001	AT4G33620.1	T16L1.110	Cysteine proteinases superfamily protein	No
MSTRG.45923	R316_5.RI	chrC05	+	BnaC05g20350D	GSBRNA2T00142454001	AT1G26440.2	UPS5	ureide permease 5	Yes	At1g26440	AltA (2); IntronR (2);	16821	16	synonym: T1K7.19; expressed protein
MSTRG.13368	R316_0.MXE;R316_5.MXE;R316_8.MXE;S315_0.MXE;S315_0.MXE;S315_5.MXE;S315_5.MXE;S315_8.MXE;S315_8.MXE	chrA05_random	-	BnaA05g34420D	GSBRNA2T00016980001	AT2G43070.1	SPPL3	SIGNAL PEPTIDE PEPTIDASE-LIKE 3	No
MSTRG.55220	R316_0.SE;S315_0.SE	chrC08	+	BnaC08g23360D	GSBRNA2T00109247001	AT3G52050.3	AT3G52050	5'-3' exonuclease family protein	Yes	At3g52050	ExonS (1); IntronR (2);	8737695	9	synonym: F4F15.160; 5'-3' exonuclease family protein
MSTRG.20469	R316_0.A3SS;R316_8.A3SS;S315_8.A3SS	chrA08	+	BnaA08g18720D	GSBRNA2T00150630001	AT1G27900.1	F13K9.28	RNA helicase family protein	No
MSTRG.61006	R316_0.MXE;R316_8.MXE;S315_0.RI;S315_8.MXE;S315_8.MXE	chrCnn_random	+	BnaCnng09840D	GSBRNA2T00071929001	AT1G21720.1	PBC1	proteasome beta subunit C1	Yes	At1g21720	AltA (2);	2511567	31	synonym: F8K7.15; 20S proteasome beta subunit C1 (PBC1) (PRCT)
MSTRG.29650	S315_8.RI	chrAnn_random	-	BnaAnng32800D	GSBRNA2T00096841001	AT1G43860.1	F28H19.11	sequence-specific DNA binding transcription factors	No
MSTRG.58462	S315_0.A3SS	chrC09	+	BnaC09g24560D	GSBRNA2T00107955001	AT1G20850.1	XCP2	xylem cysteine peptidase 2	No
MSTRG.39804	R316_8.RI;S315_0.RI;S315_5.A3SS;S315_5.RI;S315_8.RI	chrC03	+	BnaC03g56360D	GSBRNA2T00144171001	AT3G47060.1	ftsh7	FTSH protease 7	No
MSTRG.38972	R316_0.A5SS	chrC03	+	BnaC03g42780D	GSBRNA2T00026498001	AT3G22380.2	TIC	time for coffee	Yes	At3g22380	ExonS (2);	315646	56	synonym: MCB17.12; expressed protein
MSTRG.348	R316_8.RI;S315_0.RI;S315_8.RI	chrA01	-	BnaA01g04570D	GSBRNA2T00121104001	AT4G32440.2	F8B4.140	Plant Tudor-like RNA-binding protein	No
MSTRG.27834	S315_5.A5SS	chrAnn_random	+	BnaAnng06520D	GSBRNA2T00072173001	AT1G43850.2	SEU	SEUSS transcriptional co-regulator	No
MSTRG.15691	R316_0.MXE	chrA06	+	BnaA06g29730D	GSBRNA2T00144361001	AT5G49030.3	OVA2	tRNA synthetase class I (I, L, M and V) family protein	Yes	At5g49030	AltA (4);	5844611	14	synonym: K19E20.18; tRNA synthetase class I (I, L, M and V) family protein
MSTRG.56105	S315_0.A5SS;S315_0.A5SS;S315_0.RI;S315_0.RI	chrC08	+	BnaC08g36970D	GSBRNA2T00136863001	AT1G18910.1	F14D16.31	zinc ion binding;zinc ion binding	No
MSTRG.12351	R316_5.A5SS	chrA05	-	BnaA05g19840D	GSBRNA2T00009234001	AT3G21175.2	ZML1	ZIM-like 1	Yes	At3g21175	AltD (2);	958045	21	synonym: MXL8.2; zinc finger (GATA type) family protein
