# Supplementary material for: Unravelling alternative splicing patterns in susceptible and resistant Brassica napus lines in response to Xanthomonas campestris infection
Source: BMC Plant Biol. 2024 Oct 30;24:1027. doi: 10.1186/s12870-024-05728-8 (PMC11523580; doi:10.1186/s12870-024-05728-8)
Supplement: Supplementary file 1 — Supplementary Material 1: Figure S1. Topology analysis of co-expression networks. A, Scale independence and mean connectivity based on a set of soft thresholds. B, Heatmap showing correlations between modules and samples. Figure S2. Number of genes and transcripts within each module. Figure S3. Bubble diagrams showing the result of GO enriched terms in tan (A), cyan (B), purple (C), and lightcyan (D) modules. Bubble size indicates gene number. Figure S4. Sashimi plot and isoform structure of the DAS gene PBL30. A5SS (A), SE (B), and RI (C) events of PBL30 in the resistant line ZS9mXccR-1 at 0, 5, and 8 dpi with Xcc. Figure S5. Sashimi plot and isoform structure of the DAS gene PBL1. RI events of PBL1 in the resistant line ZS9mXccR-1 (A) and the susceptible line ZS9mXccS-1 (B) at 0, 5, and 8 dpi with Xcc. C, Isoform structure of PBL1. Figure S6. Various differential splicing events of the disease resistance gene MVA3.30 in the susceptible line ZS9mXccS-1 during the time course of Xcc infection. A-D, SE events resulting into different isoforms. E, A5SS events resulting into different isoforms. Figure S7. Sashimi plot and isoform structure of the DAS genes LHY and WD40-like. A, RI events of LHY in the susceptible line ZS9mXccS-1 at 5 and 8 dpi with Xcc. B, SE events of WD40-like in the resistant line ZS9mXccR-1 at 0 and 5 dpi with Xcc. Figure S8. Flow chart for alternative splicing analysis. Table S1. FPKM values of all identified transcripts in 27 samples. Table S2. List of identified DAS genes. Table S3. DAS genes specifically or commonly present in ZS9mXccR-1 and/or ZS9mXccS-1 compared to ZS9. Table S4. Enriched GO terms of DAS genes specifically or commonly present in ZS9mXccR-1 and/or ZS9mXccS-1. Table S5. List of hub transcripts with DAS precursors in selected modules. Table S6. List of DAS hub genes potentially playing a role in black rot resistance. Data S1. Basic code scripts for each part of the analysis. [file 12870_2024_5728_MOESM1_ESM.zip › Table S3.xlsx]

## Sheet: ZS9mXccR-1
Table S3 DAS genes specifically or commonly present in ZS9mXccR-1 and/or ZS9mXccS-1 compared to ZS9
geneid	ZS9mXccR-1_0	ZS9mXccR-1_5	ZS9mXccR-1_8	ZS9mXccS-1_0	ZS9mXccS-1_5	ZS9mXccS-1_8	Sum	AS_type	chr	strand	Bna_id	old_id	AT_id	Gene_name	Func
MSTRG.55638	1	1	1	0	0	0	3	ZS9mXccR-1_0.SE;ZS9mXccR-1_0.A3SS;ZS9mXccR-1_0.RI;ZS9mXccR-1_5.SE;ZS9mXccR-1_5.A3SS;ZS9mXccR-1_5.RI;ZS9mXccR-1_8.SE;ZS9mXccR-1_8.A3SS;ZS9mXccR-1_8.RI	chrC08	-	BnaC08g29490D	GSBRNA2T00155676001	AT3G58750.1	CSY2	citrate synthase 2
MSTRG.56889	1	1	1	0	0	0	3	ZS9mXccR-1_0.RI;ZS9mXccR-1_5.RI;ZS9mXccR-1_8.RI	chrC08_random	-	BnaC08g49490D	GSBRNA2T00025438001	AT1G18730.3	PnsB4	NDH dependent flow 6
MSTRG.54115	1	1	1	0	0	0	3	ZS9mXccR-1_0.RI;ZS9mXccR-1_5.RI;ZS9mXccR-1_8.RI	chrC08	+	NA	NA	NA	NA	NA
MSTRG.9872	1	1	1	0	0	0	3	ZS9mXccR-1_0.A3SS;ZS9mXccR-1_5.A3SS;ZS9mXccR-1_8.A3SS	chrA04	-	BnaA04g11190D	GSBRNA2T00068520001	AT5G41520.1	RPS10B	RNA binding Plectin/S10 domain-containing protein
MSTRG.6486	1	1	1	0	0	0	3	ZS9mXccR-1_0.A3SS;ZS9mXccR-1_5.A3SS;ZS9mXccR-1_8.A3SS	chrA03	-	BnaA03g22990D	GSBRNA2T00138748001	AT5G51600.1	PLE	Microtubule associated protein (MAP65/ASE1) family protein
MSTRG.362	1	1	1	0	0	0	3	ZS9mXccR-1_0.A5SS;ZS9mXccR-1_5.A5SS;ZS9mXccR-1_8.A5SS	chrA01	-	BnaA01g04730D	GSBRNA2T00121083001	AT4G32250.3	F10M6.110	Protein kinase superfamily protein
MSTRG.53854	1	1	1	0	0	0	3	ZS9mXccR-1_0.RI;ZS9mXccR-1_0.RI;ZS9mXccR-1_5.RI;ZS9mXccR-1_8.RI;ZS9mXccR-1_8.RI	chrC08	-	NA	NA	NA	NA	NA
MSTRG.45604	1	1	1	0	0	0	3	ZS9mXccR-1_0.A3SS;ZS9mXccR-1_5.A3SS;ZS9mXccR-1_8.A3SS	chrC05	-	BnaC05g15430D	GSBRNA2T00079665001	AT1G19870.1	iqd32	IQ-domain 32
MSTRG.26777	1	1	1	0	0	0	3	ZS9mXccR-1_0.SE;ZS9mXccR-1_5.SE;ZS9mXccR-1_8.SE	chrA10	+	BnaA10g22080D	GSBRNA2T00135921001	AT5G10140.1	FLC	K-box region and MADS-box transcription factor family protein
MSTRG.28335	1	1	1	0	0	0	3	ZS9mXccR-1_0.RI;ZS9mXccR-1_5.RI;ZS9mXccR-1_8.RI	chrAnn_random	+	BnaAnng14220D	GSBRNA2T00019478001	AT3G26540.1	AT3G26540	Tetratricopeptide repeat (TPR)-like superfamily protein
MSTRG.8065	1	1	1	0	0	0	3	ZS9mXccR-1_0.RI;ZS9mXccR-1_5.RI;ZS9mXccR-1_8.RI	chrA03	-	BnaA03g45480D	GSBRNA2T00106843001	AT4G22740.2	T12H17.1	glycine-rich protein
MSTRG.7092	1	1	1	0	0	0	3	ZS9mXccR-1_0.MXE;ZS9mXccR-1_5.MXE;ZS9mXccR-1_8.MXE	chrA03	-	BnaA03g30700D	GSBRNA2T00111710001	AT3G09360.1	AT3G09360	Cyclin/Brf1-like TBP-binding protein
MSTRG.23876	1	1	1	0	0	0	3	ZS9mXccR-1_0.RI;ZS9mXccR-1_0.RI;ZS9mXccR-1_5.A5SS;ZS9mXccR-1_5.RI;ZS9mXccR-1_5.RI;ZS9mXccR-1_5.RI;ZS9mXccR-1_8.A5SS;ZS9mXccR-1_8.RI;ZS9mXccR-1_8.RI	chrA09	-	BnaA09g36770D	GSBRNA2T00121977001	AT2G41790.1	T11A7.11	Insulinase (Peptidase family M16) family protein
MSTRG.12504	1	1	1	0	0	0	3	ZS9mXccR-1_0.A3SS;ZS9mXccR-1_5.A3SS;ZS9mXccR-1_8.A3SS	chrA05	+	BnaA05g22290D	GSBRNA2T00153879001	AT5G25475.3	AT5G25475	AP2/B3-like transcriptional factor family protein
MSTRG.29561	1	1	1	0	0	0	3	ZS9mXccR-1_0.RI;ZS9mXccR-1_5.RI;ZS9mXccR-1_8.RI	chrAnn_random	+	BnaAnng31750D	GSBRNA2T00093061001	AT5G47100.1	CBL9	calcineurin B-like protein 9
MSTRG.35885	1	1	1	0	0	0	3	ZS9mXccR-1_0.A3SS;ZS9mXccR-1_5.A3SS;ZS9mXccR-1_8.A3SS	chrC02	+	BnaC02g43720D	GSBRNA2T00055803001	AT5G27430.1	AT5G27430	Signal peptidase subunit
MSTRG.10623	1	1	1	0	0	0	3	ZS9mXccR-1_0.RI;ZS9mXccR-1_5.RI;ZS9mXccR-1_8.RI	chrA04	-	BnaA04g22940D	GSBRNA2T00123335001	AT2G39580.1	F12L6.24	zinc finger C3H1 domain protein;(source:Araport11)
MSTRG.41414	1	1	1	0	0	0	3	ZS9mXccR-1_0.RI;ZS9mXccR-1_5.RI;ZS9mXccR-1_8.RI	chrC04	-	BnaC04g02970D	GSBRNA2T00002271001	AT2G43490.6	T1O24.23	Ypt/Rab-GAP domain of gyp1p superfamily protein
MSTRG.60098	1	1	1	0	0	0	3	ZS9mXccR-1_0.RI;ZS9mXccR-1_5.RI;ZS9mXccR-1_8.RI	chrC09	+	BnaC09g50790D	GSBRNA2T00080937001	AT5G04810.1	MUK11.12	pentatricopeptide (PPR) repeat-containing protein
MSTRG.15342	1	1	1	0	0	0	3	ZS9mXccR-1_0.A3SS;ZS9mXccR-1_5.A3SS;ZS9mXccR-1_5.RI;ZS9mXccR-1_8.A3SS;ZS9mXccR-1_8.A3SS;ZS9mXccR-1_8.RI	chrA06	+	NA	NA	NA	NA	NA
MSTRG.14741	1	1	1	0	0	0	3	ZS9mXccR-1_0.RI;ZS9mXccR-1_5.RI;ZS9mXccR-1_8.RI	chrA06	+	BnaA06g16220D	GSBRNA2T00125379001	AT3G49055.1	AT3G49055	ATP-binding protein;(source:Araport11)
MSTRG.51598	1	1	1	0	0	0	3	ZS9mXccR-1_0.A3SS;ZS9mXccR-1_5.A3SS;ZS9mXccR-1_8.A3SS	chrC07	+	BnaC07g16700D	GSBRNA2T00046197001	AT5G66530.2	K1F13.19	Galactose mutarotase-like superfamily protein
MSTRG.18254	1	1	1	0	0	0	3	ZS9mXccR-1_0.MXE;ZS9mXccR-1_0.MXE;ZS9mXccR-1_0.RI;ZS9mXccR-1_5.MXE;ZS9mXccR-1_5.MXE;ZS9mXccR-1_5.RI;ZS9mXccR-1_8.MXE;ZS9mXccR-1_8.MXE;ZS9mXccR-1_8.RI	chrA07	+	BnaA07g25480D	GSBRNA2T00124468001	AT1G65800.1	RK2	receptor kinase 2
MSTRG.5940	1	1	1	0	0	0	3	ZS9mXccR-1_0.RI;ZS9mXccR-1_5.RI;ZS9mXccR-1_8.RI	chrA03	-	BnaA03g14850D	GSBRNA2T00142033001	AT2G32240.1	F22D22.1	early endosome antigen;(source:Araport11)
MSTRG.36563	1	1	1	0	0	0	3	ZS9mXccR-1_0.A3SS;ZS9mXccR-1_5.A3SS;ZS9mXccR-1_8.A3SS	chrC03	+	BnaC03g05840D	GSBRNA2T00140329001	AT5G13360.3	T22N19.10	Auxin-responsive GH3 family protein
MSTRG.35890	1	1	1	0	0	0	3	ZS9mXccR-1_0.A3SS;ZS9mXccR-1_5.A3SS;ZS9mXccR-1_8.A3SS	chrC02	+	BnaC02g43860D	GSBRNA2T00055782001	AT4G21180.1	ATERDJ2B	DnaJ / Sec63 Brl domains-containing protein
MSTRG.16298	1	1	1	0	0	0	3	ZS9mXccR-1_0.MXE;ZS9mXccR-1_0.MXE;ZS9mXccR-1_5.MXE;ZS9mXccR-1_5.MXE;ZS9mXccR-1_8.MXE;ZS9mXccR-1_8.MXE;ZS9mXccR-1_8.MXE	chrA06_random	-	BnaA06g37720D	GSBRNA2T00097855001	AT1G50030.1	TOR	target of rapamycin
MSTRG.27620	1	1	1	0	0	0	3	ZS9mXccR-1_0.A3SS;ZS9mXccR-1_5.A3SS;ZS9mXccR-1_8.A3SS	chrAnn_random	+	BnaAnng03500D	GSBRNA2T00043539001	AT3G44890.1	RPL9	ribosomal protein L9
MSTRG.35949	1	1	1	0	0	0	3	ZS9mXccR-1_0.A3SS;ZS9mXccR-1_0.A3SS;ZS9mXccR-1_5.A3SS;ZS9mXccR-1_5.A3SS;ZS9mXccR-1_8.A3SS;ZS9mXccR-1_8.A3SS	chrC02_random	+	BnaC02g44950D	GSBRNA2T00016590001	AT2G24360.1	T28I24.9	Protein kinase superfamily protein
MSTRG.13312	1	1	1	0	0	0	3	ZS9mXccR-1_0.A5SS;ZS9mXccR-1_5.A5SS;ZS9mXccR-1_8.A5SS	chrA05	-	BnaA05g33670D	GSBRNA2T00064116001	AT3G01760.1	F28J7.9	Transmembrane amino acid transporter family protein
MSTRG.53744	1	1	1	0	0	0	3	ZS9mXccR-1_0.A3SS;ZS9mXccR-1_5.A3SS;ZS9mXccR-1_8.A3SS	chrC07_random	-	BnaC07g50380D	GSBRNA2T00019435001	NA	NA	NA
MSTRG.29171	1	1	1	0	0	0	3	ZS9mXccR-1_0.RI;ZS9mXccR-1_5.RI;ZS9mXccR-1_8.RI	chrAnn_random	+	BnaAnng26550D	GSBRNA2T00072057001	AT4G34000.2	ABF3	abscisic acid responsive elements-binding factor 3
MSTRG.16635	1	1	1	0	0	0	3	ZS9mXccR-1_0.SE;ZS9mXccR-1_0.A5SS;ZS9mXccR-1_5.A5SS;ZS9mXccR-1_5.RI;ZS9mXccR-1_8.RI	chrA07	+	NA	NA	NA	NA	NA
MSTRG.44925	1	1	1	0	0	0	3	ZS9mXccR-1_0.SE;ZS9mXccR-1_5.SE;ZS9mXccR-1_5.SE;ZS9mXccR-1_8.SE	chrC05	+	BnaC05g05550D	GSBRNA2T00100654001	AT1G07890.8	APX1	ascorbate peroxidase 1
MSTRG.27247	1	1	1	0	0	0	3	ZS9mXccR-1_0.A5SS;ZS9mXccR-1_5.A5SS;ZS9mXccR-1_8.A5SS	chrA10	+	BnaA10g27350D	GSBRNA2T00069518001	AT5G02130.1	NDP1	Tetratricopeptide repeat (TPR)-like superfamily protein
MSTRG.25492	1	1	1	0	0	0	3	ZS9mXccR-1_0.RI;ZS9mXccR-1_5.A5SS;ZS9mXccR-1_5.RI;ZS9mXccR-1_8.RI	chrA10	-	BnaA10g03460D	GSBRNA2T00086311001	AT1G05300.1	ZIP5	zinc transporter 5 precursor
MSTRG.36139	1	1	1	0	0	0	3	ZS9mXccR-1_0.SE;ZS9mXccR-1_0.MXE;ZS9mXccR-1_5.SE;ZS9mXccR-1_5.MXE;ZS9mXccR-1_5.MXE;ZS9mXccR-1_8.SE;ZS9mXccR-1_8.MXE;ZS9mXccR-1_8.MXE	chrC02_random	+	BnaC02g48170D	GSBRNA2T00048326001	NA	NA	NA
MSTRG.14830	1	1	1	0	0	0	3	ZS9mXccR-1_0.RI;ZS9mXccR-1_5.RI;ZS9mXccR-1_8.RI	chrA06	+	BnaA06g17530D	GSBRNA2T00107198001	AT3G47160.1	AT3G47160	RING/U-box superfamily protein
MSTRG.5792	1	1	1	0	0	0	3	ZS9mXccR-1_0.A3SS;ZS9mXccR-1_0.A3SS;ZS9mXccR-1_5.A3SS;ZS9mXccR-1_5.A3SS;ZS9mXccR-1_8.A3SS;ZS9mXccR-1_8.A3SS	chrA03	+	BnaA03g12550D	GSBRNA2T00017886001	AT5G52660.2	F6N7.15	Homeodomain-like superfamily protein
MSTRG.10036	1	1	1	0	0	0	3	ZS9mXccR-1_0.A3SS;ZS9mXccR-1_5.A3SS;ZS9mXccR-1_8.A3SS	chrA04	+	BnaA04g14000D	GSBRNA2T00068270001	AT3G11500.1	AT3G11500	Small nuclear ribonucleoprotein family protein
MSTRG.7087	1	1	1	0	0	0	3	ZS9mXccR-1_0.SE;ZS9mXccR-1_5.SE;ZS9mXccR-1_8.SE	chrA03	-	BnaA03g30650D	GSBRNA2T00111715001	AT3G09500.1	AT3G09500	Ribosomal L29 family protein
MSTRG.27249	1	1	1	0	0	0	3	ZS9mXccR-1_0.A5SS;ZS9mXccR-1_5.A5SS;ZS9mXccR-1_8.A5SS	chrA10	-	BnaA10g27370D	GSBRNA2T00069516001	AT5G02100.1	UNE18	Oxysterol-binding family protein
MSTRG.13158	1	1	1	0	0	0	3	ZS9mXccR-1_0.A3SS;ZS9mXccR-1_0.A3SS;ZS9mXccR-1_0.A3SS;ZS9mXccR-1_5.A3SS;ZS9mXccR-1_5.A3SS;ZS9mXccR-1_5.A3SS;ZS9mXccR-1_8.A3SS;ZS9mXccR-1_8.A3SS;ZS9mXccR-1_8.A3SS	chrA05	-	BnaA05g31570D	GSBRNA2T00038550001	AT3G05670.1	F18C1.6	RING/U-box protein
MSTRG.26657	1	1	1	0	0	0	3	ZS9mXccR-1_0.SE;ZS9mXccR-1_5.SE;ZS9mXccR-1_8.SE	chrA10	+	BnaA10g20330D	GSBRNA2T00135712001	AT5G12370.2	SEC10	exocyst complex component sec10
MSTRG.31832	1	1	1	0	0	0	3	ZS9mXccR-1_0.A5SS;ZS9mXccR-1_0.RI;ZS9mXccR-1_0.RI;ZS9mXccR-1_5.SE;ZS9mXccR-1_5.A5SS;ZS9mXccR-1_5.RI;ZS9mXccR-1_8.A5SS;ZS9mXccR-1_8.RI	chrC01	+	BnaC01g20420D	GSBRNA2T00006284001	AT5G60730.1	MUP24.8	Anion-transporting ATPase
MSTRG.15009	1	1	1	0	0	0	3	ZS9mXccR-1_0.A5SS;ZS9mXccR-1_0.RI;ZS9mXccR-1_5.RI;ZS9mXccR-1_5.RI;ZS9mXccR-1_8.RI	chrA06	+	BnaA06g20400D	GSBRNA2T00050173001	NA	NA	NA
MSTRG.1176	1	1	1	0	0	0	3	ZS9mXccR-1_0.A3SS;ZS9mXccR-1_5.A3SS;ZS9mXccR-1_8.A3SS	chrA01	-	BnaA01g16610D	GSBRNA2T00149423001	AT4G27610.3	T29A15.100	intracellular protein transporter;(source:Araport11)
MSTRG.16371	1	1	1	0	0	0	3	ZS9mXccR-1_0.A5SS;ZS9mXccR-1_0.RI;ZS9mXccR-1_5.RI;ZS9mXccR-1_8.A5SS;ZS9mXccR-1_8.RI	chrA06_random	-	BnaA06g38700D	GSBRNA2T00042585001	AT3G48860.2	SCD2	coiled-coil protein;(source:Araport11)
MSTRG.51626	1	1	1	0	0	0	3	ZS9mXccR-1_0.RI;ZS9mXccR-1_5.RI;ZS9mXccR-1_8.RI	chrC07	-	BnaC07g17110D	GSBRNA2T00014814001	NA	NA	NA
MSTRG.18279	1	1	1	0	0	0	3	ZS9mXccR-1_0.RI;ZS9mXccR-1_5.A3SS;ZS9mXccR-1_5.RI;ZS9mXccR-1_8.RI	chrA07	+	BnaA07g26020D	GSBRNA2T00102183001	AT1G64820.1	F13O11.12	MATE efflux family protein
MSTRG.20703	1	1	1	0	0	0	3	ZS9mXccR-1_0.MXE;ZS9mXccR-1_0.A5SS;ZS9mXccR-1_5.A5SS;ZS9mXccR-1_5.A5SS;ZS9mXccR-1_8.A5SS;ZS9mXccR-1_8.A5SS	chrA08	-	BnaA08g22340D	GSBRNA2T00102905001	AT1G18870.1	ICS2	isochorismate synthase 2
MSTRG.36580	1	1	1	0	0	0	3	ZS9mXccR-1_0.RI;ZS9mXccR-1_0.RI;ZS9mXccR-1_0.RI;ZS9mXccR-1_5.RI;ZS9mXccR-1_5.RI;ZS9mXccR-1_8.RI;ZS9mXccR-1_8.RI	chrC03	+	BnaC03g06020D	GSBRNA2T00140349001	AT5G13750.1	ZIFL1	zinc induced facilitator-like 1
MSTRG.26191	1	1	1	0	0	0	3	ZS9mXccR-1_0.A5SS;ZS9mXccR-1_5.A5SS;ZS9mXccR-1_8.A5SS	chrA10	-	BnaA10g13800D	GSBRNA2T00154074001	AT5G22650.1	HD2B	histone deacetylase 2B
MSTRG.53475	1	1	1	0	0	0	3	ZS9mXccR-1_0.RI;ZS9mXccR-1_5.RI;ZS9mXccR-1_8.RI	chrC07	+	BnaC07g46010D	GSBRNA2T00100117001	AT4G36150.1	F23E13.40	Disease resistance protein (TIR-NBS-LRR class) family
MSTRG.43058	1	1	1	0	0	0	3	ZS9mXccR-1_0.RI;ZS9mXccR-1_5.A3SS;ZS9mXccR-1_5.RI;ZS9mXccR-1_8.RI;ZS9mXccR-1_8.RI	chrC04	+	BnaC04g30960D	GSBRNA2T00112720001	AT5G11910.1	F14F18.80	alpha/beta-Hydrolases superfamily protein
MSTRG.13191	1	1	1	0	0	0	3	ZS9mXccR-1_0.A5SS;ZS9mXccR-1_5.A5SS;ZS9mXccR-1_5.RI;ZS9mXccR-1_8.A5SS	chrA05	+	BnaA05g31990D	GSBRNA2T00038596001	AT3G05165.3	AT3G05165	Major facilitator superfamily protein
MSTRG.20200	1	1	1	0	0	0	3	ZS9mXccR-1_0.SE;ZS9mXccR-1_0.A5SS;ZS9mXccR-1_0.RI;ZS9mXccR-1_5.SE;ZS9mXccR-1_5.A5SS;ZS9mXccR-1_5.RI;ZS9mXccR-1_8.SE;ZS9mXccR-1_8.A5SS;ZS9mXccR-1_8.RI	chrA08	-	BnaA08g14950D	GSBRNA2T00027281001	AT4G35600.1	CST	Protein kinase superfamily protein
MSTRG.2438	1	1	1	0	0	0	3	ZS9mXccR-1_0.A5SS;ZS9mXccR-1_5.A5SS;ZS9mXccR-1_8.A5SS	chrA01_random	-	BnaA01g35400D	GSBRNA2T00028278001	AT4G16566.1	HINT4	histidine triad nucleotide-binding 4
MSTRG.54206	1	1	1	0	0	0	3	ZS9mXccR-1_0.SE;ZS9mXccR-1_5.SE;ZS9mXccR-1_8.SE	chrC08	+	BnaC08g06880D	GSBRNA2T00153319001	AT1G34550.1	EMB2756	Protein of unknown function (DUF616)
MSTRG.41545	1	1	1	0	0	0	3	ZS9mXccR-1_0.RI;ZS9mXccR-1_5.RI;ZS9mXccR-1_8.RI	chrC04	+	BnaC04g05100D	GSBRNA2T00089117001	AT2G44710.1	F16B22.20	RNA-binding (RRM/RBD/RNP motifs) family protein
MSTRG.5944	1	1	1	0	0	0	3	ZS9mXccR-1_0.A5SS;ZS9mXccR-1_0.RI;ZS9mXccR-1_5.A5SS;ZS9mXccR-1_5.RI;ZS9mXccR-1_5.RI;ZS9mXccR-1_8.A5SS;ZS9mXccR-1_8.RI	chrA03	-	BnaA03g14960D	GSBRNA2T00142019001	AT2G32400.1	GLR5	glutamate receptor 5
MSTRG.18067	1	1	1	0	0	0	3	ZS9mXccR-1_0.A5SS;ZS9mXccR-1_5.A5SS;ZS9mXccR-1_8.A5SS	chrA07	+	BnaA07g22940D	GSBRNA2T00099533001	AT1G72840.2	F3N23.4	Disease resistance protein (TIR-NBS-LRR class)
MSTRG.52985	1	1	1	0	0	0	3	ZS9mXccR-1_0.A3SS;ZS9mXccR-1_0.RI;ZS9mXccR-1_5.A3SS;ZS9mXccR-1_5.RI;ZS9mXccR-1_5.RI;ZS9mXccR-1_8.A3SS;ZS9mXccR-1_8.A5SS;ZS9mXccR-1_8.RI	chrC07	+	BnaC07g37940D	GSBRNA2T00157082001	NA	NA	NA
MSTRG.1535	1	1	1	0	0	0	3	ZS9mXccR-1_0.SE;ZS9mXccR-1_0.MXE;ZS9mXccR-1_0.MXE;ZS9mXccR-1_5.SE;ZS9mXccR-1_5.MXE;ZS9mXccR-1_5.MXE;ZS9mXccR-1_8.SE;ZS9mXccR-1_8.SE;ZS9mXccR-1_8.MXE;ZS9mXccR-1_8.MXE	chrA01	-	BnaA01g21690D	GSBRNA2T00024229001	AT1G58250.2	SAB	Golgi-body localisation protein domain ;RNA pol II promoter Fmp27 protein domain
MSTRG.37507	1	1	1	0	0	0	3	ZS9mXccR-1_0.A3SS;ZS9mXccR-1_5.A3SS;ZS9mXccR-1_8.A3SS	chrC03	+	BnaC03g19950D	GSBRNA2T00132453001	AT3G11510.1	AT3G11510	Ribosomal protein S11 family protein
MSTRG.9784	1	1	1	0	0	0	3	ZS9mXccR-1_0.RI;ZS9mXccR-1_5.RI;ZS9mXccR-1_8.RI	chrA04	-	BnaA04g09870D	GSBRNA2T00080536001	AT5G35410.1	SOS2	Protein kinase superfamily protein
MSTRG.39918	1	1	1	0	0	0	3	ZS9mXccR-1_0.A5SS;ZS9mXccR-1_0.RI;ZS9mXccR-1_5.A5SS;ZS9mXccR-1_5.RI;ZS9mXccR-1_8.A5SS;ZS9mXccR-1_8.RI	chrC03	-	BnaC03g58160D	GSBRNA2T00049982001	AT1G27900.1	F13K9.28	RNA helicase family protein
MSTRG.43821	1	1	1	0	0	0	3	ZS9mXccR-1_0.MXE;ZS9mXccR-1_5.MXE;ZS9mXccR-1_8.MXE	chrC04	+	BnaC04g44600D	GSBRNA2T00051462001	NA	NA	NA
MSTRG.16390	1	1	1	0	0	0	3	ZS9mXccR-1_0.SE;ZS9mXccR-1_0.SE;ZS9mXccR-1_0.RI;ZS9mXccR-1_5.SE;ZS9mXccR-1_5.SE;ZS9mXccR-1_5.A3SS;ZS9mXccR-1_5.RI;ZS9mXccR-1_5.RI;ZS9mXccR-1_5.RI;ZS9mXccR-1_8.SE;ZS9mXccR-1_8.SE;ZS9mXccR-1_8.A3SS;ZS9mXccR-1_8.RI;ZS9mXccR-1_8.RI	chrA06_random	+	BnaA06g38980D	GSBRNA2T00087133001	AT3G44300.1	NIT2	nitrilase 2
MSTRG.13555	1	1	1	0	0	0	3	ZS9mXccR-1_0.A5SS;ZS9mXccR-1_5.A5SS;ZS9mXccR-1_8.A5SS	chrA05_random	-	BnaA05g37200D	GSBRNA2T00097686001	AT3G03890.1	F20H23.6	FMN binding
MSTRG.11439	1	1	1	0	0	0	3	ZS9mXccR-1_0.RI;ZS9mXccR-1_5.RI;ZS9mXccR-1_8.RI	chrA05	-	BnaA05g06000D	GSBRNA2T00116843001	AT2G39340.1	SAC3A	SAC3/GANP/Nin1/mts3/eIF-3 p25 family
MSTRG.7285	1	1	1	0	0	0	3	ZS9mXccR-1_0.RI;ZS9mXccR-1_5.RI;ZS9mXccR-1_8.RI	chrA03	+	BnaA03g33780D	GSBRNA2T00137581001	AT3G15190.1	PRPS20	chloroplast 30S ribosomal protein S20, putative
MSTRG.22908	1	1	1	0	0	0	3	ZS9mXccR-1_0.RI;ZS9mXccR-1_5.RI;ZS9mXccR-1_8.RI	chrA09	+	BnaA09g23340D	GSBRNA2T00156451001	AT1G34040.1	F12G12.14	Pyridoxal phosphate (PLP)-dependent transferases superfamily protein
MSTRG.13134	1	1	1	0	0	0	3	ZS9mXccR-1_0.SE;ZS9mXccR-1_0.A3SS;ZS9mXccR-1_0.A3SS;ZS9mXccR-1_0.A3SS;ZS9mXccR-1_0.RI;ZS9mXccR-1_0.RI;ZS9mXccR-1_0.RI;ZS9mXccR-1_5.SE;ZS9mXccR-1_5.A3SS;ZS9mXccR-1_5.RI;ZS9mXccR-1_5.RI;ZS9mXccR-1_8.SE;ZS9mXccR-1_8.MXE;ZS9mXccR-1_8.A3SS;ZS9mXccR-1_8.A3SS;ZS9mXccR-1_8.RI;ZS9mXccR-1_8.RI	chrA05	+	BnaA05g31050D	GSBRNA2T00027092001	AT3G06290.1	SAC3B	SAC3/GANP/Nin1/mts3/eIF-3 p25 family
MSTRG.22868	1	1	1	0	0	0	3	ZS9mXccR-1_0.RI;ZS9mXccR-1_5.RI;ZS9mXccR-1_8.RI	chrA09	-	BnaA09g22680D	GSBRNA2T00145649001	AT4G10090.1	ELP6	elongator protein 6
MSTRG.34348	1	1	1	0	0	0	3	ZS9mXccR-1_0.A3SS;ZS9mXccR-1_5.A3SS;ZS9mXccR-1_8.A3SS	chrC02	-	BnaC02g17300D	GSBRNA2T00083168001	AT1G67230.1	LINC1	little nuclei1
MSTRG.41386	1	1	1	0	0	0	3	ZS9mXccR-1_0.SE;ZS9mXccR-1_5.SE;ZS9mXccR-1_8.SE	chrC04	-	BnaC04g02430D	GSBRNA2T00003606001	AT2G42600.1	PPC2	phosphoenolpyruvate carboxylase 2
MSTRG.47871	1	1	1	0	0	0	3	ZS9mXccR-1_0.SE;ZS9mXccR-1_5.SE;ZS9mXccR-1_8.SE	chrC05_random	-	BnaC05g51090D	GSBRNA2T00017962001	AT1G27470.1	F17L21.26	transducin family protein / WD-40 repeat family protein
MSTRG.11771	1	1	1	0	0	0	3	ZS9mXccR-1_0.RI;ZS9mXccR-1_5.RI;ZS9mXccR-1_8.RI	chrA05	+	BnaA05g11350D	GSBRNA2T00048646001	AT2G31390.1	T28P16.12	pfkB-like carbohydrate kinase family protein
MSTRG.21688	1	1	1	0	0	0	3	ZS9mXccR-1_0.RI;ZS9mXccR-1_5.RI;ZS9mXccR-1_8.RI	chrA09	-	BnaA09g05590D	GSBRNA2T00094708001	AT5G61060.1	HDA05	histone deacetylase 5
MSTRG.52086	1	1	1	0	0	0	3	ZS9mXccR-1_0.RI;ZS9mXccR-1_5.RI;ZS9mXccR-1_8.RI	chrC07	+	BnaC07g24130D	GSBRNA2T00139377001	AT3G27260.1	GTE8	global transcription factor group E8
MSTRG.7127	1	1	1	0	0	0	3	ZS9mXccR-1_0.A5SS;ZS9mXccR-1_5.A5SS;ZS9mXccR-1_8.A5SS	chrA03	+	BnaA03g31040D	GSBRNA2T00111671001	AT3G08840.2	AT3G08840	D-alanine--D-alanine ligase family
MSTRG.45134	1	1	1	0	0	0	3	ZS9mXccR-1_0.A3SS;ZS9mXccR-1_5.A3SS;ZS9mXccR-1_8.A3SS	chrC05	+	BnaC05g08610D	GSBRNA2T00008883001	AT1G11260.1	STP1	sugar transporter 1
MSTRG.32368	1	1	1	0	0	0	3	ZS9mXccR-1_0.MXE;ZS9mXccR-1_0.MXE;ZS9mXccR-1_5.MXE;ZS9mXccR-1_8.MXE	chrC01	+	BnaC01g28380D	GSBRNA2T00054919001	AT1G59820.1	ALA3	aminophospholipid ATPase 3
MSTRG.32153	1	1	1	0	0	0	3	ZS9mXccR-1_0.RI;ZS9mXccR-1_5.RI;ZS9mXccR-1_8.RI	chrC01	-	BnaC01g25340D	GSBRNA2T00125895001	AT3G47990.1	SIS3	SUGAR-INSENSITIVE 3
MSTRG.63447	1	1	1	0	0	0	3	ZS9mXccR-1_0.RI;ZS9mXccR-1_5.RI;ZS9mXccR-1_8.RI	chrCnn_random	-	BnaCnng50730D	GSBRNA2T00053575001	AT5G36940.1	CAT3	cationic amino acid transporter 3
MSTRG.63181	1	1	1	0	0	0	3	ZS9mXccR-1_0.A3SS;ZS9mXccR-1_5.A3SS;ZS9mXccR-1_8.A3SS	chrCnn_random	-	BnaCnng46620D	GSBRNA2T00045615001	AT3G13990.2	AT3G13990	Kinase-related protein of unknown function (DUF1296)
MSTRG.52056	1	1	1	0	0	0	3	ZS9mXccR-1_0.A5SS;ZS9mXccR-1_0.RI;ZS9mXccR-1_5.RI;ZS9mXccR-1_5.RI;ZS9mXccR-1_8.RI;ZS9mXccR-1_8.RI	chrC07	-	BnaC07g23610D	GSBRNA2T00139289001	AT3G26510.4	AT3G26510	Octicosapeptide/Phox/Bem1p family protein
MSTRG.29149	1	1	1	0	0	0	3	ZS9mXccR-1_0.A3SS;ZS9mXccR-1_5.A3SS;ZS9mXccR-1_8.A3SS	chrAnn_random	-	BnaAnng26210D	GSBRNA2T00069925001	AT2G32940.1	AGO6	Argonaute family protein
MSTRG.14842	1	1	1	0	0	0	3	ZS9mXccR-1_0.SE;ZS9mXccR-1_0.SE;ZS9mXccR-1_0.A3SS;ZS9mXccR-1_0.A5SS;ZS9mXccR-1_0.RI;ZS9mXccR-1_5.SE;ZS9mXccR-1_5.SE;ZS9mXccR-1_5.A3SS;ZS9mXccR-1_5.A5SS;ZS9mXccR-1_5.RI;ZS9mXccR-1_8.SE;ZS9mXccR-1_8.SE;ZS9mXccR-1_8.A3SS;ZS9mXccR-1_8.A5SS;ZS9mXccR-1_8.RI	chrA06	+	BnaA06g17710D	GSBRNA2T00107221001	AT3G46970.1	PHS2	alpha-glucan phosphorylase 2
MSTRG.13924	1	1	1	0	0	0	3	ZS9mXccR-1_0.RI;ZS9mXccR-1_5.RI;ZS9mXccR-1_8.RI	chrA06	+	BnaA06g04830D	GSBRNA2T00156245001	AT1G08390.1	T27G7.27	recQ-mediated instability-like protein;(source:Araport11)
MSTRG.13036	1	1	1	0	0	0	3	ZS9mXccR-1_0.RI;ZS9mXccR-1_5.RI;ZS9mXccR-1_8.RI	chrA05	-	BnaA05g29750D	GSBRNA2T00059533001	AT3G07950.1	AT3G07950	rhomboid protein-related
MSTRG.34592	1	1	1	0	0	0	3	ZS9mXccR-1_0.RI;ZS9mXccR-1_5.MXE;ZS9mXccR-1_8.RI	chrC02	+	NA	NA	NA	NA	NA
MSTRG.59650	1	1	1	0	0	0	3	ZS9mXccR-1_0.A5SS;ZS9mXccR-1_0.RI;ZS9mXccR-1_0.RI;ZS9mXccR-1_5.A5SS;ZS9mXccR-1_5.RI;ZS9mXccR-1_5.RI;ZS9mXccR-1_8.A5SS;ZS9mXccR-1_8.RI;ZS9mXccR-1_8.RI	chrC09	-	BnaC09g43910D	GSBRNA2T00031470001	AT5G26920.2	CBP60G	Cam-binding protein 60-like G
MSTRG.14059	1	1	1	0	0	0	3	ZS9mXccR-1_0.A5SS;ZS9mXccR-1_5.A5SS;ZS9mXccR-1_5.RI;ZS9mXccR-1_8.A5SS	chrA06	+	BnaA06g06700D	GSBRNA2T00105263001	AT1G10890.1	T19D16.19	arginine/glutamate-rich 1 protein;(source:Araport11)
MSTRG.13140	1	1	1	0	0	0	3	ZS9mXccR-1_0.A3SS;ZS9mXccR-1_5.A3SS;ZS9mXccR-1_8.A3SS	chrA05	+	BnaA05g31230D	GSBRNA2T00038509001	AT3G06050.1	PRXIIF	peroxiredoxin IIF
MSTRG.21687	1	1	1	0	0	0	3	ZS9mXccR-1_0.RI;ZS9mXccR-1_5.RI;ZS9mXccR-1_8.RI	chrA09	-	BnaA09g05580D	GSBRNA2T00094709001	AT5G61060.2	HDA05	histone deacetylase 5
MSTRG.34313	1	1	1	0	0	0	3	ZS9mXccR-1_0.RI;ZS9mXccR-1_0.RI;ZS9mXccR-1_5.RI;ZS9mXccR-1_5.RI;ZS9mXccR-1_8.RI;ZS9mXccR-1_8.RI	chrC02	-	NA	NA	NA	NA	NA
MSTRG.23861	1	1	1	0	0	0	3	ZS9mXccR-1_0.SE;ZS9mXccR-1_0.SE;ZS9mXccR-1_0.A5SS;ZS9mXccR-1_5.SE;ZS9mXccR-1_5.SE;ZS9mXccR-1_5.A5SS;ZS9mXccR-1_8.SE;ZS9mXccR-1_8.A5SS	chrA09	+	BnaA09g36650D	GSBRNA2T00121993001	AT3G57300.1	INO80	INO80 ortholog
MSTRG.47788	1	1	1	0	0	0	3	ZS9mXccR-1_0.RI;ZS9mXccR-1_5.RI;ZS9mXccR-1_8.RI	chrC05_random	+	BnaC05g49630D	GSBRNA2T00030203001	AT1G14040.1	F7A19.13	EXS (ERD1/XPR1/SYG1) family protein
MSTRG.22532	1	1	1	0	0	0	3	ZS9mXccR-1_0.A5SS;ZS9mXccR-1_5.A5SS;ZS9mXccR-1_8.A5SS	chrA09	+	BnaA09g17630D	GSBRNA2T00070879001	AT5G45380.1	DUR3	solute:sodium symporters;urea transmembrane transporters
MSTRG.22162	1	1	1	0	0	0	3	ZS9mXccR-1_0.RI;ZS9mXccR-1_5.RI;ZS9mXccR-1_8.RI	chrA09	+	BnaA09g11860D	GSBRNA2T00065524001	AT1G64050.1	F22C12.19	hypothetical protein;(source:Araport11)
MSTRG.14715	1	1	1	0	0	0	3	ZS9mXccR-1_0.MXE;ZS9mXccR-1_5.MXE;ZS9mXccR-1_5.MXE;ZS9mXccR-1_8.MXE	chrA06	+	BnaA06g15700D	GSBRNA2T00125450001	AT3G49640.1	AT3G49640	Aldolase-type TIM barrel family protein
MSTRG.1247	1	1	1	0	0	0	3	ZS9mXccR-1_0.A5SS;ZS9mXccR-1_5.A5SS;ZS9mXccR-1_8.A5SS	chrA01	+	BnaA01g17580D	GSBRNA2T00051660001	AT4G16180.2	DL4130C	transmembrane protein;(source:Araport11)
MSTRG.35267	1	1	1	0	0	0	3	ZS9mXccR-1_0.A5SS;ZS9mXccR-1_5.A5SS;ZS9mXccR-1_8.A5SS	chrC02	+	NA	NA	NA	NA	NA
MSTRG.910	1	1	1	0	0	0	3	ZS9mXccR-1_0.RI;ZS9mXccR-1_5.RI;ZS9mXccR-1_8.RI	chrA01	-	BnaA01g12920D	GSBRNA2T00072670001	AT4G23180.1	CRK10	cysteine-rich RLK (RECEPTOR-like protein kinase) 10
MSTRG.34384	1	1	1	0	0	0	3	ZS9mXccR-1_0.A3SS;ZS9mXccR-1_5.A3SS;ZS9mXccR-1_8.A3SS	chrC02	+	BnaC02g17800D	GSBRNA2T00135088001	AT1G56140.1	T6H22.26	Leucine-rich repeat transmembrane protein kinase
MSTRG.372	1	1	1	0	0	0	3	ZS9mXccR-1_0.A5SS;ZS9mXccR-1_5.A5SS;ZS9mXccR-1_8.A5SS	chrA01	-	BnaA01g04850D	GSBRNA2T00121067001	AT4G32060.1	F10N7.140	calcium-binding EF hand family protein
MSTRG.34272	1	1	1	0	0	0	3	ZS9mXccR-1_0.A5SS;ZS9mXccR-1_0.RI;ZS9mXccR-1_0.RI;ZS9mXccR-1_5.A5SS;ZS9mXccR-1_5.RI;ZS9mXccR-1_5.RI;ZS9mXccR-1_8.A5SS;ZS9mXccR-1_8.RI;ZS9mXccR-1_8.RI	chrC02	+	BnaC02g16110D	GSBRNA2T00152936001	AT5G50410.1	MXI22.13	ribonucleoside-diphosphate reductase subunit beta;(source:Araport11)
MSTRG.11405	1	1	1	0	0	0	3	ZS9mXccR-1_0.RI;ZS9mXccR-1_5.RI;ZS9mXccR-1_8.RI	chrA05	+	BnaA05g05620D	GSBRNA2T00116790001	AT2G39970.1	PXN	Mitochondrial substrate carrier family protein
MSTRG.56825	1	1	1	0	0	0	3	ZS9mXccR-1_0.A3SS;ZS9mXccR-1_5.A3SS;ZS9mXccR-1_8.A3SS	chrC08_random	+	BnaC08g48500D	GSBRNA2T00025624001	AT3G48530.1	KING1	SNF1-related protein kinase regulatory subunit gamma 1
MSTRG.47816	1	1	1	0	0	0	3	ZS9mXccR-1_0.SE;ZS9mXccR-1_0.A5SS;ZS9mXccR-1_5.SE;ZS9mXccR-1_5.A5SS;ZS9mXccR-1_8.SE;ZS9mXccR-1_8.A5SS	chrC05_random	-	BnaC05g50020D	GSBRNA2T00026190001	AT1G17680.2	F11A6.2	tetratricopeptide repeat (TPR)-containing protein
MSTRG.826	1	1	1	0	0	0	3	ZS9mXccR-1_0.A3SS;ZS9mXccR-1_0.RI;ZS9mXccR-1_5.A3SS;ZS9mXccR-1_5.RI;ZS9mXccR-1_8.A3SS;ZS9mXccR-1_8.RI	chrA01	+	BnaA01g11630D	GSBRNA2T00131639001	AT4G21800.2	QQT2	P-loop containing nucleoside triphosphate hydrolases superfamily protein
MSTRG.13889	1	1	1	0	0	0	3	ZS9mXccR-1_0.A3SS;ZS9mXccR-1_0.RI;ZS9mXccR-1_5.A3SS;ZS9mXccR-1_5.RI;ZS9mXccR-1_8.A3SS;ZS9mXccR-1_8.RI	chrA06	+	BnaA06g04400D	GSBRNA2T00156288001	AT1G07910.2	RNL	RNAligase
MSTRG.246	1	1	1	0	0	0	3	ZS9mXccR-1_0.RI;ZS9mXccR-1_5.RI;ZS9mXccR-1_8.RI	chrA01	-	BnaA01g03130D	GSBRNA2T00121271001	AT4G33940.1	F17I5.1	RING/U-box superfamily protein
MSTRG.32659	1	1	1	0	0	0	3	ZS9mXccR-1_0.RI;ZS9mXccR-1_5.RI;ZS9mXccR-1_8.RI	chrC01	+	BnaC01g33340D	GSBRNA2T00101202001	AT3G19508.1	AT3G19508	complex 1 protein, LYR family protein;(source:Araport11)
MSTRG.7035	1	1	1	0	0	0	3	ZS9mXccR-1_0.MXE;ZS9mXccR-1_5.MXE;ZS9mXccR-1_5.MXE;ZS9mXccR-1_8.MXE;ZS9mXccR-1_8.MXE;ZS9mXccR-1_8.MXE	chrA03	-	BnaA03g32040D	GSBRNA2T00111546001	AT3G11945.1	HST	homogentisate prenyltransferase
MSTRG.14287	1	1	1	0	0	0	3	ZS9mXccR-1_0.A3SS;ZS9mXccR-1_5.A3SS;ZS9mXccR-1_8.A3SS	chrA06	+	BnaA06g09960D	GSBRNA2T00062223001	AT1G15280.2	F9L1.22	CASC3/Barentsz eIF4AIII binding
MSTRG.25259	1	1	1	0	0	0	3	ZS9mXccR-1_0.MXE;ZS9mXccR-1_5.A3SS;ZS9mXccR-1_8.A3SS	chrA10	-	BnaA10g00070D	GSBRNA2T00150586001	AT1G02120.1	VAD1	GRAM domain family protein
MSTRG.25273	1	1	1	0	0	0	3	ZS9mXccR-1_0.A3SS;ZS9mXccR-1_5.A3SS;ZS9mXccR-1_8.A3SS	chrA10	+	BnaA10g00270D	GSBRNA2T00150559001	AT1G01725.1	AT1G01725	adenylosuccinate synthetase;(source:Araport11)
MSTRG.24960	1	1	1	0	0	0	3	ZS9mXccR-1_0.SE;ZS9mXccR-1_0.A5SS;ZS9mXccR-1_0.RI;ZS9mXccR-1_5.SE;ZS9mXccR-1_5.A5SS;ZS9mXccR-1_5.RI;ZS9mXccR-1_8.SE;ZS9mXccR-1_8.A5SS;ZS9mXccR-1_8.RI	chrA09_random	-	BnaA09g52940D	GSBRNA2T00058802001	AT2G19480.3	NAP1;2	nucleosome assembly protein 1;2
MSTRG.34886	1	1	1	0	0	0	3	ZS9mXccR-1_0.SE;ZS9mXccR-1_5.SE;ZS9mXccR-1_8.SE	chrC02	-	BnaC02g27060D	GSBRNA2T00152545001	AT4G02620.1	T10P11.25	vacuolar ATPase subunit F family protein
MSTRG.55920	1	1	1	0	0	0	3	ZS9mXccR-1_0.SE;ZS9mXccR-1_5.SE;ZS9mXccR-1_8.SE;ZS9mXccR-1_8.SE	chrC08	-	BnaC08g34120D	GSBRNA2T00127332001	AT2G24220.2	PUP5	purine permease 5
MSTRG.41844	1	1	1	0	0	0	3	ZS9mXccR-1_0.RI;ZS9mXccR-1_5.RI;ZS9mXccR-1_8.RI	chrC04	-	BnaC04g09910D	GSBRNA2T00141286001	NA	NA	NA
MSTRG.1693	1	1	1	0	0	0	3	ZS9mXccR-1_0.RI;ZS9mXccR-1_5.RI;ZS9mXccR-1_8.RI	chrA01	-	BnaA01g24300D	GSBRNA2T00058512001	AT3G22942.1	AGG2	G-protein gamma subunit 2
MSTRG.3222	1	1	1	0	0	0	3	ZS9mXccR-1_0.A3SS;ZS9mXccR-1_5.A3SS;ZS9mXccR-1_8.A3SS	chrA02	+	BnaA02g10330D	GSBRNA2T00092521001	AT5G53300.4	UBC10	ubiquitin-conjugating enzyme 10
MSTRG.4633	1	1	1	0	0	0	3	ZS9mXccR-1_0.SE;ZS9mXccR-1_5.SE;ZS9mXccR-1_8.SE	chrA02	+	BnaA02g32320D	GSBRNA2T00120371001	AT5G24810.1	F6A4.20	ABC1 family protein
MSTRG.45712	1	1	1	0	0	0	3	ZS9mXccR-1_0.A5SS;ZS9mXccR-1_5.A5SS;ZS9mXccR-1_8.A5SS	chrC05	+	BnaC05g16980D	GSBRNA2T00119260001	AT1G21660.1	F8K7.8	Chaperone DnaJ-domain superfamily protein
MSTRG.34416	1	1	1	0	0	0	3	ZS9mXccR-1_0.A3SS;ZS9mXccR-1_0.A3SS;ZS9mXccR-1_0.A3SS;ZS9mXccR-1_5.A3SS;ZS9mXccR-1_5.A3SS;ZS9mXccR-1_8.A3SS;ZS9mXccR-1_8.A3SS	chrC02	-	BnaC02g18380D	GSBRNA2T00135216001	AT1G68660.1	F24J5.10	Ribosomal protein L12/ ATP-dependent Clp protease adaptor protein ClpS family protein
MSTRG.30801	1	1	1	0	0	0	3	ZS9mXccR-1_0.RI;ZS9mXccR-1_5.RI;ZS9mXccR-1_8.RI	chrC01	-	BnaC01g04330D	GSBRNA2T00130775001	AT4G34000.2	ABF3	abscisic acid responsive elements-binding factor 3
MSTRG.44567	1	1	1	0	0	0	3	ZS9mXccR-1_0.A5SS;ZS9mXccR-1_5.A5SS;ZS9mXccR-1_8.A5SS	chrC04_random	+	BnaC04g56890D	GSBRNA2T00020551001	AT5G39950.1	TRX2	thioredoxin 2
MSTRG.1260	1	1	1	0	0	0	3	ZS9mXccR-1_0.RI;ZS9mXccR-1_5.RI;ZS9mXccR-1_5.RI;ZS9mXccR-1_8.RI	chrA01	-	BnaA01g17790D	GSBRNA2T00075756001	AT4G17270.1	DL4670W	Mo25 family protein
MSTRG.9944	1	1	1	0	0	0	3	ZS9mXccR-1_0.SE;ZS9mXccR-1_5.SE;ZS9mXccR-1_8.SE	chrA04	+	BnaA04g12570D	GSBRNA2T00090202001	AT2G21940.4	SK1	shikimate kinase 1
MSTRG.1627	1	1	1	0	0	0	3	ZS9mXccR-1_0.SE;ZS9mXccR-1_0.A3SS;ZS9mXccR-1_0.A3SS;ZS9mXccR-1_0.A3SS;ZS9mXccR-1_0.RI;ZS9mXccR-1_5.A3SS;ZS9mXccR-1_5.RI;ZS9mXccR-1_8.A3SS	chrA01	+	BnaA01g23100D	GSBRNA2T00083392001	AT1G60900.1	T7P1.5	U2 snRNP auxilliary factor, large subunit, splicing factor
MSTRG.51527	1	1	1	0	0	0	3	ZS9mXccR-1_0.RI;ZS9mXccR-1_5.RI;ZS9mXccR-1_8.RI;ZS9mXccR-1_8.RI	chrC07	-	BnaC07g15720D	GSBRNA2T00070514001	AT2G48020.1	T9J23.17	Major facilitator superfamily protein
MSTRG.1666	1	1	1	0	0	0	3	ZS9mXccR-1_0.RI;ZS9mXccR-1_5.RI;ZS9mXccR-1_8.RI	chrA01	+	BnaA01g23790D	GSBRNA2T00002627001	AT3G23560.1	ALF5	MATE efflux family protein
MSTRG.44318	1	1	1	0	0	0	3	ZS9mXccR-1_0.RI;ZS9mXccR-1_5.RI;ZS9mXccR-1_8.RI	chrC04_random	-	BnaC04g52580D	GSBRNA2T00097545001	AT2G42790.1	CSY3	citrate synthase 3
MSTRG.15032	1	1	1	0	0	0	3	ZS9mXccR-1_0.RI;ZS9mXccR-1_5.RI;ZS9mXccR-1_8.RI	chrA06	-	BnaA06g20750D	GSBRNA2T00016352001	AT3G48000.1	ALDH2B4	aldehyde dehydrogenase 2B4
MSTRG.15630	1	1	1	0	0	0	3	ZS9mXccR-1_0.A3SS;ZS9mXccR-1_5.A3SS;ZS9mXccR-1_8.A3SS	chrA06	-	BnaA06g28690D	GSBRNA2T00144210001	AT5G27540.2	MIRO1	MIRO-related GTP-ase 1
MSTRG.10669	1	1	1	0	0	0	3	ZS9mXccR-1_0.A3SS;ZS9mXccR-1_5.A3SS;ZS9mXccR-1_5.A3SS;ZS9mXccR-1_8.A3SS	chrA04	+	BnaA04g23690D	GSBRNA2T00123250001	AT2G41070.2	EEL	Basic-leucine zipper (bZIP) transcription factor family protein
MSTRG.13303	1	1	1	0	0	0	3	ZS9mXccR-1_0.RI;ZS9mXccR-1_5.RI;ZS9mXccR-1_8.RI	chrA05	-	BnaA05g33520D	GSBRNA2T00022313001	AT3G02468.1	NA	NA
MSTRG.54105	1	1	1	0	0	0	3	ZS9mXccR-1_0.RI;ZS9mXccR-1_5.RI;ZS9mXccR-1_8.RI	chrC08	-	NA	NA	NA	NA	NA
MSTRG.30783	1	1	1	0	0	0	3	ZS9mXccR-1_0.A3SS;ZS9mXccR-1_5.A3SS;ZS9mXccR-1_8.A3SS	chrC01	-	BnaC01g04140D	GSBRNA2T00130797001	AT4G34240.1	ALDH3I1	aldehyde dehydrogenase 3I1
MSTRG.52025	1	1	1	0	0	0	3	ZS9mXccR-1_0.RI;ZS9mXccR-1_5.RI;ZS9mXccR-1_8.RI	chrC07	+	BnaC07g23260D	GSBRNA2T00139243001	AT3G26100.2	AT3G26100	Regulator of chromosome condensation (RCC1) family protein
MSTRG.43036	1	1	1	0	0	0	3	ZS9mXccR-1_0.SE;ZS9mXccR-1_0.SE;ZS9mXccR-1_0.A5SS;ZS9mXccR-1_5.SE;ZS9mXccR-1_8.A5SS	chrC04	+	BnaC04g30700D	GSBRNA2T00112760001	AT1G66880.1	F4N21.1	Protein kinase superfamily protein
MSTRG.63	1	1	1	0	0	0	3	ZS9mXccR-1_0.A3SS;ZS9mXccR-1_0.RI;ZS9mXccR-1_5.A3SS;ZS9mXccR-1_5.A3SS;ZS9mXccR-1_5.RI;ZS9mXccR-1_8.A3SS;ZS9mXccR-1_8.RI	chrA01	+	BnaA01g00920D	GSBRNA2T00121520001	AT4G37180.1	AT4G37180	Homeodomain-like superfamily protein
MSTRG.43148	1	1	1	0	0	0	3	ZS9mXccR-1_0.RI;ZS9mXccR-1_5.RI;ZS9mXccR-1_8.RI	chrC04	+	BnaC04g32810D	GSBRNA2T00060416001	AT5G40690.1	MNF13.25	histone-lysine N-methyltransferase trithorax-like protein;(source:Araport11)
MSTRG.14768	1	1	1	0	0	0	3	ZS9mXccR-1_0.A3SS;ZS9mXccR-1_5.A3SS;ZS9mXccR-1_8.A3SS	chrA06	-	BnaA06g16550D	GSBRNA2T00125332001	AT3G48430.1	REF6	relative of early flowering 6
MSTRG.32053	1	1	1	0	0	0	3	ZS9mXccR-1_0.A5SS;ZS9mXccR-1_5.A5SS;ZS9mXccR-1_8.A5SS	chrC01	-	BnaC01g23420D	GSBRNA2T00090811001	AT3G51430.1	YLS2	Calcium-dependent phosphotriesterase superfamily protein
MSTRG.54479	1	1	1	0	0	0	3	ZS9mXccR-1_0.RI;ZS9mXccR-1_5.RI;ZS9mXccR-1_8.RI	chrC08	+	BnaC08g11450D	GSBRNA2T00000935001	AT2G24520.1	HA5	H(+)-ATPase 5
MSTRG.25385	1	1	1	0	0	0	3	ZS9mXccR-1_0.RI;ZS9mXccR-1_5.A5SS;ZS9mXccR-1_5.A5SS;ZS9mXccR-1_5.RI;ZS9mXccR-1_8.A5SS;ZS9mXccR-1_8.A5SS;ZS9mXccR-1_8.RI	chrA10	+	BnaA10g01800D	GSBRNA2T00150383001	AT1G03310.1	DBE1	debranching enzyme 1
MSTRG.4363	1	1	1	0	0	0	3	ZS9mXccR-1_0.A3SS;ZS9mXccR-1_5.A3SS;ZS9mXccR-1_8.A3SS	chrA02	-	BnaA02g27870D	GSBRNA2T00072278001	AT3G26210.1	CYP71B23	cytochrome P450, family 71, subfamily B, polypeptide 23
MSTRG.21269	1	1	1	0	0	0	3	ZS9mXccR-1_0.RI;ZS9mXccR-1_5.RI;ZS9mXccR-1_8.RI	chrA08_random	-	BnaA08g30900D	GSBRNA2T00006789001	AT4G25450.3	ABCB28	non-intrinsic ABC protein 8
MSTRG.44178	1	1	1	0	0	0	3	ZS9mXccR-1_0.A3SS;ZS9mXccR-1_5.A3SS;ZS9mXccR-1_8.A3SS	chrC04	+	BnaC04g50480D	GSBRNA2T00037294001	AT2G45810.1	F4I18.21	DEA(D/H)-box RNA helicase family protein
MSTRG.49520	1	1	1	0	0	0	3	ZS9mXccR-1_0.RI;ZS9mXccR-1_5.RI;ZS9mXccR-1_8.RI	chrC06	+	BnaC06g26300D	GSBRNA2T00041514001	AT1G67870.1	T23K23.28	glycine-rich protein
MSTRG.11425	1	1	1	0	0	0	3	ZS9mXccR-1_0.RI;ZS9mXccR-1_5.RI;ZS9mXccR-1_8.RI	chrA05	+	BnaA05g05840D	GSBRNA2T00116818001	AT2G39730.1	RCA	rubisco activase
MSTRG.4635	1	1	1	0	0	0	3	ZS9mXccR-1_0.RI;ZS9mXccR-1_0.RI;ZS9mXccR-1_5.RI;ZS9mXccR-1_8.RI;ZS9mXccR-1_8.RI	chrA02	-	BnaA02g32410D	GSBRNA2T00120358001	AT5G24610.1	K18P6.15	cyclic AMP-responsive element-binding protein;(source:Araport11)
MSTRG.356	1	1	1	0	0	0	3	ZS9mXccR-1_0.A5SS;ZS9mXccR-1_5.A5SS;ZS9mXccR-1_8.A5SS	chrA01	-	BnaA01g04660D	GSBRNA2T00121094001	AT4G32330.3	F8B4.30	TPX2 (targeting protein for Xklp2) protein family
MSTRG.5681	1	1	1	0	0	0	3	ZS9mXccR-1_0.A5SS;ZS9mXccR-1_5.A5SS;ZS9mXccR-1_8.A5SS	chrA03	+	BnaA03g10900D	GSBRNA2T00062629001	AT5G56360.1	PSL4	calmodulin-binding protein
MSTRG.25959	1	1	1	0	0	0	3	ZS9mXccR-1_0.SE;ZS9mXccR-1_5.SE;ZS9mXccR-1_8.SE	chrA10	+	BnaA10g10320D	GSBRNA2T00095512001	AT5G56170.1	LLG1	LORELEI-LIKE-GPI-ANCHORED PROTEIN 1
MSTRG.60327	1	1	1	0	0	0	3	ZS9mXccR-1_0.RI;ZS9mXccR-1_0.RI;ZS9mXccR-1_5.A3SS;ZS9mXccR-1_5.RI;ZS9mXccR-1_5.RI;ZS9mXccR-1_5.RI;ZS9mXccR-1_8.A3SS;ZS9mXccR-1_8.RI;ZS9mXccR-1_8.RI	chrC09_random	+	BnaC09g54430D	GSBRNA2T00022796001	AT5G14280.1	F18O22.70	DNA-binding storekeeper protein-related
MSTRG.37578	1	1	1	0	0	0	3	ZS9mXccR-1_0.SE;ZS9mXccR-1_0.A3SS;ZS9mXccR-1_5.SE;ZS9mXccR-1_5.SE;ZS9mXccR-1_5.A3SS;ZS9mXccR-1_8.SE;ZS9mXccR-1_8.SE;ZS9mXccR-1_8.SE;ZS9mXccR-1_8.A3SS	chrC03	+	BnaC03g21170D	GSBRNA2T00079162001	AT4G26690.1	SHV3	PLC-like phosphodiesterase family protein
MSTRG.7099	1	1	1	0	0	0	3	ZS9mXccR-1_0.A5SS;ZS9mXccR-1_5.A5SS;ZS9mXccR-1_8.A5SS	chrA03	-	BnaA03g30770D	GSBRNA2T00111702001	AT3G09300.1	ORP3B	OSBP(oxysterol binding protein)-related protein 3B
MSTRG.12405	1	1	1	0	0	0	3	ZS9mXccR-1_0.SE;ZS9mXccR-1_5.SE;ZS9mXccR-1_8.SE	chrA05	-	BnaA05g20610D	GSBRNA2T00083365001	AT3G19440.1	AT3G19440	Pseudouridine synthase family protein
MSTRG.51772	0	1	1	0	0	0	2	ZS9mXccR-1_5.RI;ZS9mXccR-1_8.RI	chrC07	+	BnaC07g19340D	GSBRNA2T00128646001	AT5G46630.1	AP2M	Clathrin adaptor complexes medium subunit family protein
MSTRG.30925	0	1	1	0	0	0	2	ZS9mXccR-1_5.SE;ZS9mXccR-1_5.A5SS;ZS9mXccR-1_8.SE;ZS9mXccR-1_8.A5SS	chrC01	-	BnaC01g06260D	GSBRNA2T00130547001	AT4G32250.3	F10M6.110	Protein kinase superfamily protein
MSTRG.20921	0	1	1	0	0	0	2	ZS9mXccR-1_5.RI;ZS9mXccR-1_8.RI	chrA08	+	BnaA08g25340D	GSBRNA2T00015144001	AT1G11310.1	MLO2	Seven transmembrane MLO family protein
MSTRG.262	0	1	1	0	0	0	2	ZS9mXccR-1_5.A3SS;ZS9mXccR-1_8.A3SS	chrA01	-	BnaA01g03350D	GSBRNA2T00121248001	AT4G33620.1	T16L1.110	Cysteine proteinases superfamily protein
MSTRG.15460	0	1	1	0	0	0	2	ZS9mXccR-1_5.A3SS;ZS9mXccR-1_8.A3SS	chrA06	-	BnaA06g26740D	GSBRNA2T00147507001	AT5G24170.1	K12G2.6	Got1/Sft2-like vescicle transport protein family
MSTRG.18779	0	1	1	0	0	0	2	ZS9mXccR-1_5.RI;ZS9mXccR-1_8.RI	chrA07	-	BnaA07g33040D	GSBRNA2T00146570001	AT1G76760.1	TY1	thioredoxin Y1
MSTRG.5975	0	1	1	0	0	0	2	ZS9mXccR-1_5.RI;ZS9mXccR-1_8.RI	chrA03	+	BnaA03g15400D	GSBRNA2T00141970001	AT2G33390.1	F4P9.16	hypothetical protein;(source:Araport11)
MSTRG.59895	0	1	1	0	0	0	2	ZS9mXccR-1_5.RI;ZS9mXccR-1_8.RI	chrC09	-	BnaC09g47730D	GSBRNA2T00015959001	NA	NA	NA
MSTRG.62442	0	1	1	0	0	0	2	ZS9mXccR-1_5.RI;ZS9mXccR-1_8.RI	chrCnn_random	+	BnaCnng34020D	GSBRNA2T00025356001	NA	NA	NA
MSTRG.64358	0	1	1	0	0	0	2	ZS9mXccR-1_5.RI;ZS9mXccR-1_8.RI	chrCnn_random	-	NA	NA	NA	NA	NA
MSTRG.4480	0	1	1	0	0	0	2	ZS9mXccR-1_5.SE;ZS9mXccR-1_5.SE;ZS9mXccR-1_5.A3SS;ZS9mXccR-1_5.RI;ZS9mXccR-1_5.RI;ZS9mXccR-1_8.RI	chrA02	+	BnaA02g29890D	GSBRNA2T00080058001	AT3G29390.1	RIK	RS2-interacting KH protein
MSTRG.13768	0	1	1	0	0	0	2	ZS9mXccR-1_5.A3SS;ZS9mXccR-1_8.A3SS	chrA06	+	BnaA06g02640D	GSBRNA2T00021158001	AT1G50670.1	F17J6.19	OTU-like cysteine protease family protein
MSTRG.11141	0	1	1	0	0	0	2	ZS9mXccR-1_5.A3SS;ZS9mXccR-1_8.A3SS	chrA05	-	BnaA05g01530D	GSBRNA2T00132876001	AT2G46260.1	LRB1	BTB/POZ/Kelch-associated protein
MSTRG.57515	0	1	1	0	0	0	2	ZS9mXccR-1_5.A5SS;ZS9mXccR-1_8.A5SS	chrC09	+	BnaC09g08820D	GSBRNA2T00035676001	NA	NA	NA
MSTRG.4795	0	1	1	0	0	0	2	ZS9mXccR-1_5.RI;ZS9mXccR-1_8.RI	chrA02	-	BnaA02g34810D	GSBRNA2T00016398001	AT5G66240.2	K1L20.2	Transducin/WD40 repeat-like superfamily protein
MSTRG.10340	0	1	1	0	0	0	2	ZS9mXccR-1_5.MXE;ZS9mXccR-1_8.A3SS	chrA04	-	BnaA04g18780D	GSBRNA2T00006421001	NA	NA	NA
MSTRG.1044	0	1	1	0	0	0	2	ZS9mXccR-1_5.RI;ZS9mXccR-1_8.RI	chrA01	-	BnaA01g14740D	GSBRNA2T00149663001	AT4G25440.1	ZFWD1	zinc finger WD40 repeat protein 1
MSTRG.46448	0	1	1	0	0	0	2	ZS9mXccR-1_5.A3SS;ZS9mXccR-1_8.A3SS	chrC05	+	BnaC05g29050D	GSBRNA2T00044416001	AT1G32070.3	NSI	nuclear shuttle interacting
MSTRG.46150	0	1	1	0	0	0	2	ZS9mXccR-1_5.SE;ZS9mXccR-1_5.SE;ZS9mXccR-1_5.A3SS;ZS9mXccR-1_8.SE;ZS9mXccR-1_8.SE;ZS9mXccR-1_8.A3SS	chrC05	+	BnaC05g23660D	GSBRNA2T00031160001	AT1G30640.1	T5I8.9	Protein kinase family protein
MSTRG.34045	0	1	1	0	0	0	2	ZS9mXccR-1_5.A5SS;ZS9mXccR-1_5.RI;ZS9mXccR-1_8.RI;ZS9mXccR-1_8.RI	chrC02	-	BnaC02g12030D	GSBRNA2T00053102001	AT5G56870.1	BGAL4	beta-galactosidase 4
MSTRG.35909	0	1	1	0	0	0	2	ZS9mXccR-1_5.A3SS;ZS9mXccR-1_8.A3SS	chrC02_random	+	BnaC02g44260D	GSBRNA2T00044115001	AT5G19400.2	SMG7	Telomerase activating protein Est1
MSTRG.65781	0	1	1	0	0	0	2	ZS9mXccR-1_5.RI;ZS9mXccR-1_8.RI	chrUnn_random	+	BnaUnng05280D	GSBRNA2T00033914001	NA	NA	NA
MSTRG.21464	0	1	1	0	0	0	2	ZS9mXccR-1_5.RI;ZS9mXccR-1_8.A5SS;ZS9mXccR-1_8.RI	chrA09	-	BnaA09g01850D	GSBRNA2T00009910001	AT3G27000.1	ARP2	actin related protein 2
MSTRG.57271	0	1	1	0	0	0	2	ZS9mXccR-1_5.A3SS;ZS9mXccR-1_5.A5SS;ZS9mXccR-1_5.RI;ZS9mXccR-1_8.RI;ZS9mXccR-1_8.RI	chrC09	-	BnaC09g05150D	GSBRNA2T00146126001	AT5G61060.1	HDA05	histone deacetylase 5
MSTRG.47387	0	1	1	0	0	0	2	ZS9mXccR-1_5.RI;ZS9mXccR-1_8.A3SS;ZS9mXccR-1_8.RI	chrC05	+	BnaC05g43400D	GSBRNA2T00073251001	AT3G09540.1	AT3G09540	Pectin lyase-like superfamily protein
MSTRG.1183	0	1	1	0	0	0	2	ZS9mXccR-1_5.SE;ZS9mXccR-1_8.SE	chrA01	+	BnaA01g16710D	GSBRNA2T00149409001	AT4G27870.1	T27E11.110	Vacuolar iron transporter (VIT) family protein
MSTRG.53079	0	1	1	0	0	0	2	ZS9mXccR-1_5.RI;ZS9mXccR-1_8.RI	chrC07	-	BnaC07g39330D	GSBRNA2T00154486001	AT4G25090.1	F24A6.3	Riboflavin synthase-like superfamily protein
MSTRG.62000	0	1	1	0	0	0	2	ZS9mXccR-1_5.RI;ZS9mXccR-1_8.SE	chrCnn_random	+	BnaCnng26910D	GSBRNA2T00013993001	NA	NA	NA
MSTRG.57815	0	1	1	0	0	0	2	ZS9mXccR-1_5.SE;ZS9mXccR-1_8.SE	chrC09	+	BnaC09g13540D	GSBRNA2T00009187001	AT1G62430.1	CDS1	CDP-diacylglycerol synthase 1
MSTRG.4720	0	1	1	0	0	0	2	ZS9mXccR-1_5.A3SS;ZS9mXccR-1_8.A3SS	chrA02	-	BnaA02g33750D	GSBRNA2T00047559001	NA	NA	NA
MSTRG.45991	0	1	1	0	0	0	2	ZS9mXccR-1_5.RI;ZS9mXccR-1_8.RI	chrC05	-	BnaC05g21320D	GSBRNA2T00142275001	AT1G27390.1	TOM20-2	translocase outer membrane 20-2
MSTRG.52644	0	1	1	0	0	0	2	ZS9mXccR-1_5.RI;ZS9mXccR-1_8.RI	chrC07	-	BnaC07g32410D	GSBRNA2T00041772001	AT3G51660.1	AT3G51660	Tautomerase/MIF superfamily protein
MSTRG.13641	0	1	1	0	0	0	2	ZS9mXccR-1_5.SE;ZS9mXccR-1_5.A5SS;ZS9mXccR-1_8.SE	chrA06	+	BnaA06g00890D	GSBRNA2T00024638001	AT1G53510.1	MPK18	mitogen-activated protein kinase 18
MSTRG.35372	0	1	1	0	0	0	2	ZS9mXccR-1_5.SE;ZS9mXccR-1_8.SE	chrC02	+	BnaC02g35090D	GSBRNA2T00082507001	AT2G03680.2	SPR1	spiral1
MSTRG.43482	0	1	1	0	0	0	2	ZS9mXccR-1_5.MXE;ZS9mXccR-1_8.MXE	chrC04	+	BnaC04g38970D	GSBRNA2T00127693001	AT2G27230.2	LHW	transcription factor-related
MSTRG.53506	0	1	1	0	0	0	2	ZS9mXccR-1_5.A5SS;ZS9mXccR-1_8.A5SS	chrC07	-	BnaC07g46530D	GSBRNA2T00100186001	AT4G37460.1	SRFR1	Tetratricopeptide repeat (TPR)-like superfamily protein
MSTRG.37246	0	1	1	0	0	0	2	ZS9mXccR-1_5.RI;ZS9mXccR-1_8.RI	chrC03	-	BnaC03g15710D	GSBRNA2T00052628001	AT5G52040.1	RS41	RNA-binding (RRM/RBD/RNP motifs) family protein
MSTRG.49740	0	1	1	0	0	0	2	ZS9mXccR-1_5.RI;ZS9mXccR-1_8.RI	chrC06	+	BnaC06g29610D	GSBRNA2T00054886001	AT1G68820.1	F14K14.7	Transmembrane Fragile-X-F-associated protein
MSTRG.56844	0	1	1	0	0	0	2	ZS9mXccR-1_5.RI;ZS9mXccR-1_5.RI;ZS9mXccR-1_8.RI	chrC08_random	-	BnaC08g48860D	GSBRNA2T00022277001	AT3G59350.3	AT3G59350	Protein kinase superfamily protein
MSTRG.44587	0	1	1	0	0	0	2	ZS9mXccR-1_5.RI;ZS9mXccR-1_8.SE;ZS9mXccR-1_8.A5SS	chrC05	+	BnaC05g00260D	GSBRNA2T00085318001	AT1G01830.1	T1N6.25	ARM repeat superfamily protein
MSTRG.27177	0	1	1	0	0	0	2	ZS9mXccR-1_5.A3SS;ZS9mXccR-1_8.A3SS	chrA10	+	NA	NA	NA	NA	NA
MSTRG.16307	0	1	1	0	0	0	2	ZS9mXccR-1_5.RI;ZS9mXccR-1_8.RI	chrA06_random	-	BnaA06g37880D	GSBRNA2T00042667001	AT1G09480.1	F14J9.14	NAD(P)-binding Rossmann-fold superfamily protein
MSTRG.22714	0	1	1	0	0	0	2	ZS9mXccR-1_5.A5SS;ZS9mXccR-1_8.RI	chrA09	-	BnaA09g20220D	GSBRNA2T00094480001	AT4G04850.2	KEA3	K+ efflux antiporter 3
MSTRG.62286	0	1	1	0	0	0	2	ZS9mXccR-1_5.RI;ZS9mXccR-1_8.RI	chrCnn_random	+	BnaCnng31810D	GSBRNA2T00020781001	NA	NA	NA
MSTRG.7841	0	1	1	0	0	0	2	ZS9mXccR-1_5.RI;ZS9mXccR-1_8.RI	chrA03	-	BnaA03g41960D	GSBRNA2T00151221001	AT4G15530.6	PPDK	pyruvate orthophosphate dikinase
MSTRG.50813	0	1	1	0	0	0	2	ZS9mXccR-1_5.RI;ZS9mXccR-1_8.RI	chrC07	+	BnaC07g02830D	GSBRNA2T00137761001	AT5G45190.1	CYCT1;5	Cyclin family protein
MSTRG.1375	0	1	1	0	0	0	2	ZS9mXccR-1_5.RI;ZS9mXccR-1_8.RI	chrA01	-	BnaA01g19230D	GSBRNA2T00043579001	AT4G14570.1	AARE	acylaminoacyl-peptidase-related
MSTRG.21673	0	1	1	0	0	0	2	ZS9mXccR-1_5.RI;ZS9mXccR-1_8.RI	chrA09	-	BnaA09g05250D	GSBRNA2T00094744001	AT5G23540.1	MQM1.19	Mov34/MPN/PAD-1 family protein
MSTRG.45573	0	1	1	0	0	0	2	ZS9mXccR-1_5.SE;ZS9mXccR-1_5.SE;ZS9mXccR-1_8.RI	chrC05	+	BnaC05g14840D	GSBRNA2T00072322001	AT2G17730.2	NIP2	NEP-interacting protein 2
MSTRG.34260	0	1	1	0	0	0	2	ZS9mXccR-1_5.A5SS;ZS9mXccR-1_8.A5SS	chrC02	-	BnaC02g15970D	GSBRNA2T00152960001	AT5G50990.1	K3K7.15	Tetratricopeptide repeat (TPR)-like superfamily protein
MSTRG.42919	0	1	1	0	0	0	2	ZS9mXccR-1_5.RI;ZS9mXccR-1_8.RI	chrC04	+	BnaC04g28890D	GSBRNA2T00070343001	AT4G14290.1	DL3185C	alpha/beta-Hydrolases superfamily protein
MSTRG.36511	1	0	1	0	0	0	2	ZS9mXccR-1_0.A3SS;ZS9mXccR-1_8.A3SS	chrC03	-	BnaC03g05100D	GSBRNA2T00140236001	AT5G11860.4	SSP5	SCP1-like small phosphatase 5
MSTRG.1516	1	0	1	0	0	0	2	ZS9mXccR-1_0.RI;ZS9mXccR-1_8.RI	chrA01	+	BnaA01g21450D	GSBRNA2T00076771001	AT1G55020.1	LOX1	lipoxygenase 1
MSTRG.33759	1	0	1	0	0	0	2	ZS9mXccR-1_0.RI;ZS9mXccR-1_8.RI	chrC02	-	BnaC02g06970D	GSBRNA2T00065343001	AT5G17010.3	F2K13.160	Major facilitator superfamily protein
MSTRG.11125	1	0	1	0	0	0	2	ZS9mXccR-1_0.A3SS;ZS9mXccR-1_8.A3SS	chrA05	+	BnaA05g01280D	GSBRNA2T00132907001	AT2G46550.1	F13A10.8	transmembrane protein;(source:Araport11)
MSTRG.24627	1	0	1	0	0	0	2	ZS9mXccR-1_0.RI;ZS9mXccR-1_8.RI	chrA09	-	NA	NA	NA	NA	NA
MSTRG.5623	1	0	1	0	0	0	2	ZS9mXccR-1_0.SE;ZS9mXccR-1_8.SE;ZS9mXccR-1_8.SE	chrA03	-	BnaA03g09910D	GSBRNA2T00148701001	AT5G58110.1	K21L19.11	chaperone binding;ATPase activators
MSTRG.50054	1	0	1	0	0	0	2	ZS9mXccR-1_0.A5SS;ZS9mXccR-1_8.A5SS	chrC06	-	BnaC06g34470D	GSBRNA2T00103437001	AT1G73660.1	F25P22.8	protein tyrosine kinase family protein
MSTRG.25898	1	0	1	0	0	0	2	ZS9mXccR-1_0.A3SS;ZS9mXccR-1_8.A3SS	chrA10	+	BnaA10g09340D	GSBRNA2T00095389001	AT5G55070.1	MCO15.2	Dihydrolipoamide succinyltransferase
MSTRG.8738	1	0	1	0	0	0	2	ZS9mXccR-1_0.RI;ZS9mXccR-1_8.RI	chrA03_random	+	BnaA03g55230D	GSBRNA2T00004969001	AT5G05190.1	K2A11.6	Protein of unknown function (DUF3133)
MSTRG.52568	1	0	1	0	0	0	2	ZS9mXccR-1_0.RI;ZS9mXccR-1_8.RI	chrC07	+	BnaC07g31060D	GSBRNA2T00021557001	AT5G61190.1	MAF19.19	putative endonuclease or glycosyl hydrolase with C2H2-type zinc finger domain
MSTRG.27303	1	0	1	0	0	0	2	ZS9mXccR-1_0.RI;ZS9mXccR-1_8.RI	chrA10_random	+	BnaA10g29240D	GSBRNA2T00037498001	AT5G58130.1	ROS3	RNA-binding (RRM/RBD/RNP motifs) family protein
MSTRG.3009	1	0	1	0	0	0	2	ZS9mXccR-1_0.A3SS;ZS9mXccR-1_0.RI;ZS9mXccR-1_8.RI	chrA02	-	BnaA02g06210D	GSBRNA2T00001439001	AT5G60550.1	GRIK2	geminivirus rep interacting kinase 2
MSTRG.42976	1	0	1	0	0	0	2	ZS9mXccR-1_0.A3SS;ZS9mXccR-1_8.A3SS	chrC04	-	BnaC04g29630D	GSBRNA2T00055067001	AT5G35560.1	MOK9.21	DENN (AEX-3) domain-containing protein
MSTRG.39755	1	0	1	0	0	0	2	ZS9mXccR-1_0.MXE;ZS9mXccR-1_8.MXE	chrC03	-	BnaC03g55430D	GSBRNA2T00143965001	AT3G45630.1	AT3G45630	RNA binding (RRM/RBD/RNP motifs) family protein
MSTRG.27204	1	0	1	0	0	0	2	ZS9mXccR-1_0.RI;ZS9mXccR-1_8.A5SS	chrA10	+	BnaA10g26930D	GSBRNA2T00136503001	AT5G02810.1	PRR7	pseudo-response regulator 7
MSTRG.6953	1	0	1	0	0	0	2	ZS9mXccR-1_0.A5SS;ZS9mXccR-1_8.A5SS	chrA03	+	BnaA03g29550D	GSBRNA2T00111844001	AT3G06660.1	T8E24.3	PAPA-1-like family protein / zinc finger (HIT type) family protein
MSTRG.59455	1	0	1	0	0	0	2	ZS9mXccR-1_0.A5SS;ZS9mXccR-1_8.A5SS	chrC09	+	BnaC09g41230D	GSBRNA2T00093513001	AT5G16650.1	MTG13.10	Chaperone DnaJ-domain superfamily protein
MSTRG.46093	1	0	1	0	0	0	2	ZS9mXccR-1_0.SE;ZS9mXccR-1_8.SE	chrC05	-	BnaC05g22710D	GSBRNA2T00108566001	AT1G29720.1	CELLULOSE SYNTHASE LIKE D2	Leucine-rich repeat transmembrane protein kinase
MSTRG.58408	1	0	1	0	0	0	2	ZS9mXccR-1_0.SE;ZS9mXccR-1_8.RI	chrC09	-	BnaC09g23660D	GSBRNA2T00157648001	AT5G52440.1	HCF106	Bacterial sec-independent translocation protein mttA/Hcf106
MSTRG.10280	1	0	1	0	0	0	2	ZS9mXccR-1_0.A5SS;ZS9mXccR-1_0.RI;ZS9mXccR-1_8.RI	chrA04	-	NA	NA	NA	NA	NA
MSTRG.41578	1	0	1	0	0	0	2	ZS9mXccR-1_0.RI;ZS9mXccR-1_8.RI	chrC04	-	BnaC04g05640D	GSBRNA2T00012574001	AT2G39770.2	CYT1	Glucose-1-phosphate adenylyltransferase family protein
MSTRG.10671	1	0	1	0	0	0	2	ZS9mXccR-1_0.A5SS;ZS9mXccR-1_8.A5SS	chrA04	+	BnaA04g23720D	GSBRNA2T00123247001	AT2G41140.1	CRK1	CDPK-related kinase 1
MSTRG.1838	1	0	1	0	0	0	2	ZS9mXccR-1_0.A3SS;ZS9mXccR-1_8.A3SS	chrA01	+	BnaA01g26430D	GSBRNA2T00005582001	AT3G18830.1	PMT5	polyol/monosaccharide transporter 5
MSTRG.47574	1	0	1	0	0	0	2	ZS9mXccR-1_0.A3SS;ZS9mXccR-1_8.A3SS	chrC05	-	BnaC05g46370D	GSBRNA2T00119965001	AT3G05420.1	ACBP4	acyl-CoA binding protein 4
MSTRG.18470	1	0	1	0	0	0	2	ZS9mXccR-1_0.RI;ZS9mXccR-1_8.RI	chrA07	-	BnaA07g28760D	GSBRNA2T00066610001	AT1G56130.1	T6H22.8	Leucine-rich repeat transmembrane protein kinase
MSTRG.10390	1	0	1	0	0	0	2	ZS9mXccR-1_0.A3SS;ZS9mXccR-1_8.A3SS	chrA04	+	BnaA04g19550D	GSBRNA2T00064613001	AT2G33490.1	F4P9.26	hydroxyproline-rich glycoprotein family protein
MSTRG.63764	1	0	1	0	0	0	2	ZS9mXccR-1_0.RI;ZS9mXccR-1_8.RI	chrCnn_random	+	BnaCnng55660D	GSBRNA2T00065201001	AT4G20280.1	TAF11	TBP-associated factor 11
MSTRG.35080	1	0	1	0	0	0	2	ZS9mXccR-1_0.A5SS;ZS9mXccR-1_8.RI	chrC02	+	BnaC02g30140D	GSBRNA2T00029243001	AT3G16290.1	EMB2083	AAA-type ATPase family protein
MSTRG.14582	1	0	1	0	0	0	2	ZS9mXccR-1_0.RI;ZS9mXccR-1_8.RI	chrA06	+	BnaA06g14090D	GSBRNA2T00042970001	AT5G62000.3	ARF2	auxin response factor 2
MSTRG.21791	1	0	1	0	0	0	2	ZS9mXccR-1_0.RI;ZS9mXccR-1_8.RI	chrA09	+	BnaA09g07160D	GSBRNA2T00005756001	AT5G65670.1	IAA9	indole-3-acetic acid inducible 9
MSTRG.4956	1	0	1	0	0	0	2	ZS9mXccR-1_0.RI;ZS9mXccR-1_8.RI	chrA02_random	-	BnaA02g37020D	GSBRNA2T00027985001	AT5G24150.1	SQP1	FAD/NAD(P)-binding oxidoreductase family protein
MSTRG.6571	1	0	1	0	0	0	2	ZS9mXccR-1_0.A5SS;ZS9mXccR-1_8.A5SS	chrA03	-	BnaA03g24070D	GSBRNA2T00151410001	AT4G09620.1	T25P22.60	Mitochondrial transcription termination factor family protein
MSTRG.49373	0	0	1	0	0	0	1	ZS9mXccR-1_8.A3SS	chrC06	+	BnaC06g23630D	GSBRNA2T00049092001	AT1G73350.2	T9L24.52	ankyrin repeat protein;(source:Araport11)
MSTRG.41857	0	0	1	0	0	0	1	ZS9mXccR-1_8.A5SS;ZS9mXccR-1_8.RI	chrC04	-	BnaC04g10130D	GSBRNA2T00141328001	AT3G07900.1	AT3G07900	O-fucosyltransferase family protein
MSTRG.14629	0	0	1	0	0	0	1	ZS9mXccR-1_8.A5SS	chrA06	-	BnaA06g14680D	GSBRNA2T00043188001	AT1G20840.1	TMT1	tonoplast monosaccharide transporter1
MSTRG.50673	0	0	1	0	0	0	1	ZS9mXccR-1_8.SE;ZS9mXccR-1_8.SE	chrC07	+	BnaC07g00160D	GSBRNA2T00120868001	AT2G20725.1	F5H14.3	CAAX amino terminal protease family protein
MSTRG.31741	0	0	1	0	0	0	1	ZS9mXccR-1_8.A3SS	chrC01	+	BnaC01g18910D	GSBRNA2T00157383001	AT4G26700.2	FIM1	fimbrin 1
MSTRG.49537	0	0	1	0	0	0	1	ZS9mXccR-1_8.RI	chrC06	+	BnaC06g26630D	GSBRNA2T00041556001	AT1G67650.1	F12A21.20	SRP72 RNA-binding domain
MSTRG.32495	0	0	1	0	0	0	1	ZS9mXccR-1_8.A3SS	chrC01	-	BnaC01g30990D	GSBRNA2T00001095001	AT3G23280.1	XBAT35	XB3 ortholog 5 in Arabidopsis thaliana
MSTRG.41812	0	0	1	0	0	0	1	ZS9mXccR-1_8.RI	chrC04	+	BnaC04g09400D	GSBRNA2T00141221001	AT2G35680.1	T20F21.13	Phosphotyrosine protein phosphatases superfamily protein
MSTRG.22000	0	0	1	0	0	0	1	ZS9mXccR-1_8.MXE	chrA09	-	BnaA09g10050D	GSBRNA2T00091622001	AT2G19800.1	MIOX2	myo-inositol oxygenase 2
MSTRG.55763	0	0	1	0	0	0	1	ZS9mXccR-1_8.RI	chrC08	-	BnaC08g31580D	GSBRNA2T00155405001	AT3G10020.1	AT3G10020	plant/protein;(source:Araport11)
MSTRG.8457	0	0	1	0	0	0	1	ZS9mXccR-1_8.A3SS	chrA03	+	BnaA03g51020D	GSBRNA2T00092704001	AT1G73700.1	F25P22.12	MATE efflux family protein
MSTRG.8981	0	0	1	0	0	0	1	ZS9mXccR-1_8.A3SS	chrA03_random	+	BnaA03g58480D	GSBRNA2T00023644001	AT4G21215.1	AT4G21215	transmembrane protein;(source:Araport11)
MSTRG.43685	0	0	1	0	0	0	1	ZS9mXccR-1_8.MXE	chrC04	-	BnaC04g42280D	GSBRNA2T00085701001	AT5G35530.1	MOK9.14	Ribosomal protein S3 family protein
MSTRG.56879	0	0	1	0	0	0	1	ZS9mXccR-1_8.A5SS;ZS9mXccR-1_8.A5SS	chrC08_random	-	BnaC08g49360D	GSBRNA2T00027665001	AT2G21660.2	GRP7	cold, circadian rhythm, and rna binding 2
MSTRG.48758	0	0	1	0	0	0	1	ZS9mXccR-1_8.MXE	chrC06	-	BnaC06g14160D	GSBRNA2T00071347001	AT3G52870.1	AT3G52870	IQ calmodulin-binding motif family protein
MSTRG.19390	0	0	1	0	0	0	1	ZS9mXccR-1_8.A5SS	chrA08	+	BnaA08g02230D	GSBRNA2T00081309001	AT1G50140.1	F2J10.1	P-loop containing nucleoside triphosphate hydrolases superfamily protein
MSTRG.58056	0	0	1	0	0	0	1	ZS9mXccR-1_8.RI	chrC09	-	BnaC09g17880D	GSBRNA2T00063125001	AT5G44100.1	ckl7	casein kinase I-like 7
MSTRG.6856	0	0	1	0	0	0	1	ZS9mXccR-1_8.A5SS	chrA03	+	BnaA03g28040D	GSBRNA2T00112024001	AT3G02600.5	LPP3	lipid phosphate phosphatase 3
MSTRG.33587	0	0	1	0	0	0	1	ZS9mXccR-1_8.RI	chrC02	+	BnaC02g04000D	GSBRNA2T00152009001	AT5G11710.1	T22P22.100	ENTH/VHS family protein
MSTRG.44474	0	0	1	0	0	0	1	ZS9mXccR-1_8.A3SS	chrC04_random	-	BnaC04g55390D	GSBRNA2T00037515001	AT3G60830.1	ARP7	actin-related protein 7
MSTRG.52915	0	0	1	0	0	0	1	ZS9mXccR-1_8.A3SS	chrC07	-	BnaC07g36690D	GSBRNA2T00156921001	AT4G21430.1	B160	Zinc finger, RING-type;Transcription factor jumonji/aspartyl beta-hydroxylase
MSTRG.46562	0	0	1	0	0	0	1	ZS9mXccR-1_8.A3SS	chrC05	-	BnaC05g30780D	GSBRNA2T00095839001	AT3G21200.1	PGR7	proton gradient regulation 7
MSTRG.46785	0	0	1	0	0	0	1	ZS9mXccR-1_8.RI	chrC05	-	BnaC05g34700D	GSBRNA2T00026767001	AT3G18500.3	AT3G18500	DNAse I-like superfamily protein
MSTRG.3701	0	0	1	0	0	0	1	ZS9mXccR-1_8.RI	chrA02	-	BnaA02g16610D	GSBRNA2T00088009001	AT1G73980.1	AtTTM1	Phosphoribulokinase / Uridine kinase family
MSTRG.7583	0	0	1	0	0	0	1	ZS9mXccR-1_8.MXE	chrA03	+	BnaA03g38470D	GSBRNA2T00155043001	AT2G13810.1	ALD1	AGD2-like defense response protein 1
MSTRG.60364	0	0	1	0	0	0	1	ZS9mXccR-1_8.A3SS	chrCnn_random	-	BnaCnng00130D	GSBRNA2T00110725001	AT3G25150.2	AT3G25150	Nuclear transport factor 2 (NTF2) family protein with RNA binding (RRM-RBD-RNP motifs) domain
MSTRG.5375	0	0	1	0	0	0	1	ZS9mXccR-1_8.RI	chrA03	+	BnaA03g06030D	GSBRNA2T00130118001	AT5G16450.2	MQK4.18	Ribonuclease E inhibitor RraA/Dimethylmenaquinone methyltransferase
MSTRG.47814	0	0	1	0	0	0	1	ZS9mXccR-1_8.A5SS	chrC05_random	+	BnaC05g49990D	GSBRNA2T00026187001	AT1G17720.1	ATB BETA	Protein phosphatase 2A, regulatory subunit PR55
MSTRG.4796	0	0	1	0	0	0	1	ZS9mXccR-1_8.A3SS;ZS9mXccR-1_8.RI	chrA02	+	BnaA02g34830D	GSBRNA2T00016400001	AT5G66190.1	FNR1	ferredoxin-NADP(+)-oxidoreductase 1
MSTRG.63302	0	0	1	0	0	0	1	ZS9mXccR-1_8.A5SS	chrCnn_random	-	BnaCnng48630D	GSBRNA2T00048180001	AT2G40120.1	T7M7.1	Protein kinase superfamily protein
MSTRG.64518	0	0	1	0	0	0	1	ZS9mXccR-1_8.RI	chrCnn_random	-	BnaCnng67890D	GSBRNA2T00098198001	AT5G12350.1	AT5G12350	Regulator of chromosome condensation (RCC1) family with FYVE zinc finger domain
MSTRG.38387	0	0	1	0	0	0	1	ZS9mXccR-1_8.RI	chrC03	-	BnaC03g33110D	GSBRNA2T00153664001	AT3G02750.2	F13E7.31	Protein phosphatase 2C family protein
MSTRG.38615	0	0	1	0	0	0	1	ZS9mXccR-1_8.A3SS	chrC03	+	BnaC03g36670D	GSBRNA2T00110519001	AT3G10572.1	APEM9	3-phosphoinositide-dependent protein kinase-1, putative
MSTRG.46519	0	0	1	0	0	0	1	ZS9mXccR-1_8.A3SS	chrC05	-	NA	NA	NA	NA	NA
MSTRG.61526	0	0	1	0	0	0	1	ZS9mXccR-1_8.SE	chrCnn_random	+	BnaCnng19000D	GSBRNA2T00096412001	NA	NA	NA
MSTRG.42101	0	0	1	0	0	0	1	ZS9mXccR-1_8.A3SS;ZS9mXccR-1_8.RI	chrC04	-	BnaC04g14160D	GSBRNA2T00069326001	AT2G29320.1	F16P2.30	NAD(P)-binding Rossmann-fold superfamily protein
MSTRG.60112	0	0	1	0	0	0	1	ZS9mXccR-1_8.MXE	chrC09_random	+	BnaC09g50980D	GSBRNA2T00030356001	AT5G65770.3	LINC4	little nuclei4
MSTRG.25343	0	0	1	0	0	0	1	ZS9mXccR-1_8.RI	chrA10	-	BnaA10g01180D	GSBRNA2T00150453001	AT1G02475.1	AT1G02475	Polyketide cyclase/dehydrase and lipid transport superfamily protein
MSTRG.16068	0	0	1	0	0	0	1	ZS9mXccR-1_8.RI	chrA06	+	BnaA06g35290D	GSBRNA2T00001935001	AT5G47730.1	MCA23.5	Sec14p-like phosphatidylinositol transfer family protein
MSTRG.11432	0	0	1	0	0	0	1	ZS9mXccR-1_8.SE	chrA05	+	BnaA05g05890D	GSBRNA2T00116826001	NA	NA	NA
MSTRG.48039	0	0	1	0	0	0	1	ZS9mXccR-1_8.RI	chrC06	+	NA	NA	NA	NA	NA
MSTRG.50157	0	0	1	0	0	0	1	ZS9mXccR-1_8.A3SS	chrC06	-	BnaC06g35990D	GSBRNA2T00103630001	AT1G75220.1	ERDL6	Major facilitator superfamily protein
MSTRG.16380	0	0	1	0	0	0	1	ZS9mXccR-1_8.RI	chrA06_random	-	BnaA06g38840D	GSBRNA2T00011534001	AT5G60410.5	SIZ1	DNA-binding protein with MIZ/SP-RING zinc finger, PHD-finger and SAP domain
MSTRG.57231	0	0	1	0	0	0	1	ZS9mXccR-1_8.RI	chrC09	+	BnaC09g04490D	GSBRNA2T00146042001	AT5G24260.1	MOP9.8	prolyl oligopeptidase family protein
MSTRG.55182	0	0	1	0	0	0	1	ZS9mXccR-1_8.A3SS	chrC08	+	BnaC08g22800D	GSBRNA2T00109323001	AT3G51390.1	AtPAT10	DHHC-type zinc finger family protein
MSTRG.43633	0	0	1	0	0	0	1	ZS9mXccR-1_8.A5SS	chrC04	+	BnaC04g41340D	GSBRNA2T00105112001	AT2G30600.4	AT2G30610	BTB/POZ domain-containing protein
MSTRG.24410	0	0	1	0	0	0	1	ZS9mXccR-1_8.MXE	chrA09	+	BnaA09g44840D	GSBRNA2T00016235001	AT1G17720.2	ATB BETA	Protein phosphatase 2A, regulatory subunit PR55
MSTRG.58142	0	0	1	0	0	0	1	ZS9mXccR-1_8.A5SS	chrC09	+	BnaC09g19360D	GSBRNA2T00115729001	AT5G46390.2	MPL12.19	Peptidase S41 family protein
MSTRG.10147	0	0	1	0	0	0	1	ZS9mXccR-1_8.RI	chrA04	-	BnaA04g15960D	GSBRNA2T00045260001	AT1G21990.1	F2E2.2	F-box/RNI-like/FBD-like domains-containing protein
MSTRG.51293	0	0	1	0	0	0	1	ZS9mXccR-1_8.SE	chrC07	+	BnaC07g11600D	GSBRNA2T00117439001	AT2G03780.1	F19B11.23	Translin family protein
MSTRG.13181	0	0	1	0	0	0	1	ZS9mXccR-1_8.A5SS	chrA05	+	BnaA05g31870D	GSBRNA2T00038584001	AT3G05320.1	T12H1.29	O-fucosyltransferase family protein
MSTRG.47986	0	0	1	0	0	0	1	ZS9mXccR-1_8.A3SS	chrC06	+	BnaC06g01100D	GSBRNA2T00062003001	AT1G45110.1	F27F5.18	Tetrapyrrole (Corrin/Porphyrin) Methylases
MSTRG.27492	0	0	1	0	0	0	1	ZS9mXccR-1_8.MXE	chrAnn_random	-	BnaAnng01590D	GSBRNA2T00119707001	AT5G06060.1	K16F4.2	NAD(P)-binding Rossmann-fold superfamily protein
MSTRG.45852	0	0	1	0	0	0	1	ZS9mXccR-1_8.RI	chrC05	+	BnaC05g19110D	GSBRNA2T00084433001	AT5G41690.1	MBK23.23	RNA-binding (RRM/RBD/RNP motifs) family protein
MSTRG.13018	0	0	1	0	0	0	1	ZS9mXccR-1_8.A5SS	chrA05	+	BnaA05g29500D	GSBRNA2T00059562001	AT3G08720.2	S6K2	serine/threonine protein kinase 2
MSTRG.9403	0	0	1	0	0	0	1	ZS9mXccR-1_8.RI	chrA04	-	BnaA04g04550D	GSBRNA2T00126496001	AT3G53750.1	ACT3	actin 3
MSTRG.36886	0	0	1	0	0	0	1	ZS9mXccR-1_8.RI	chrC03	-	BnaC03g10610D	GSBRNA2T00140902001	AT5G22030.1	UBP8	ubiquitin-specific protease 8
MSTRG.55618	0	0	1	0	0	0	1	ZS9mXccR-1_8.MXE;ZS9mXccR-1_8.MXE	chrC08	-	BnaC08g29190D	GSBRNA2T00155716001	AT3G58460.1	RBL15	RHOMBOID-like protein 15
MSTRG.33423	0	0	1	0	0	0	1	ZS9mXccR-1_8.A3SS	chrC02	-	BnaC02g00690D	GSBRNA2T00068966001	AT5G09810.1	ACT7	actin 7
MSTRG.19178	0	0	1	0	0	0	1	ZS9mXccR-1_8.RI	chrA07_random	+	BnaA07g38660D	GSBRNA2T00019708001	AT1G67840.1	CSK	chloroplast sensor kinase
MSTRG.27266	0	0	1	0	0	0	1	ZS9mXccR-1_8.A3SS	chrA10_random	-	BnaA10g28550D	GSBRNA2T00011724001	AT1G45231.2	AT1G45231	S-adenosyl-L-methionine-dependent methyltransferases superfamily protein
MSTRG.32358	0	0	1	0	0	0	1	ZS9mXccR-1_8.A3SS	chrC01	+	BnaC01g28340D	GSBRNA2T00054908001	AT1G59750.2	ARF1	auxin response factor 1
MSTRG.26909	0	0	1	0	0	0	1	ZS9mXccR-1_8.A3SS	chrA10	+	BnaA10g24000D	GSBRNA2T00136151001	AT5G07710.1	MBK20.17	Polynucleotidyl transferase, ribonuclease H-like superfamily protein
MSTRG.49415	0	0	1	0	0	0	1	ZS9mXccR-1_8.RI	chrC06	+	BnaC06g24210D	GSBRNA2T00096707001	AT1G26330.2	F28B23.2	DNA binding
MSTRG.15824	0	0	1	0	0	0	1	ZS9mXccR-1_8.RI	chrA06	+	BnaA06g31470D	GSBRNA2T00144573001	AT3G28470.1	TDF1	Duplicated homeodomain-like superfamily protein
MSTRG.20391	0	0	1	0	0	0	1	ZS9mXccR-1_8.A3SS	chrA08	+	BnaA08g17570D	GSBRNA2T00150790001	AT2G34590.1	AT2G34590	Transketolase family protein
MSTRG.57743	0	0	1	0	0	0	1	ZS9mXccR-1_8.A5SS	chrC09	-	BnaC09g12280D	GSBRNA2T00000084001	AT1G64230.2	UBC28	ubiquitin-conjugating enzyme 28
MSTRG.11693	0	0	1	0	0	0	1	ZS9mXccR-1_8.SE	chrA05	+	BnaA05g09950D	GSBRNA2T00095257001	AT1G47128.1	RD21A	Granulin repeat cysteine protease family protein
MSTRG.8732	0	0	1	0	0	0	1	ZS9mXccR-1_8.RI	chrA03_random	+	NA	NA	NA	NA	NA
MSTRG.12267	0	0	1	0	0	0	1	ZS9mXccR-1_8.RI	chrA05	+	BnaA05g18710D	GSBRNA2T00029547001	AT4G34150.1	F28A23.90	Calcium-dependent lipid-binding (CaLB domain) family protein
MSTRG.13940	0	0	1	0	0	0	1	ZS9mXccR-1_8.SE	chrA06	-	BnaA06g05000D	GSBRNA2T00156224001	AT1G08630.4	THA1	threonine aldolase 1
MSTRG.21606	0	0	1	0	0	0	1	ZS9mXccR-1_8.RI	chrA09	-	BnaA09g04120D	GSBRNA2T00009504001	AT5G26610.3	AT5G26610	D111/G-patch domain-containing protein
MSTRG.17073	0	0	1	0	0	0	1	ZS9mXccR-1_8.SE	chrA07	-	BnaA07g08650D	GSBRNA2T00089912001	AT1G28100.2	F13K9.27	hypothetical protein;(source:Araport11)
MSTRG.40758	0	0	1	0	0	0	1	ZS9mXccR-1_8.A3SS	chrC03	-	BnaC03g70630D	GSBRNA2T00032511001	AT1G55540.1	LNO1	Nuclear pore complex protein
MSTRG.17808	0	0	1	0	0	0	1	ZS9mXccR-1_8.RI	chrA07	+	BnaA07g19540D	GSBRNA2T00099122001	AT3G63070.1	HUA2 LIKE 3	Tudor/PWWP/MBT domain-containing protein
MSTRG.38241	0	0	1	0	0	0	1	ZS9mXccR-1_8.RI	chrC03	-	BnaC03g31020D	GSBRNA2T00002430001	AT4G02200.3	T2H3.13	Drought-responsive family protein
MSTRG.14288	0	0	1	0	0	0	1	ZS9mXccR-1_8.A3SS	chrA06	-	BnaA06g09970D	GSBRNA2T00062224001	AT1G15290.1	F9L1.23	Tetratricopeptide repeat (TPR)-like superfamily protein
MSTRG.64863	0	0	1	0	0	0	1	ZS9mXccR-1_8.RI	chrCnn_random	+	NA	NA	NA	NA	NA
MSTRG.11391	0	0	1	0	0	0	1	ZS9mXccR-1_8.RI	chrA05	-	BnaA05g05380D	GSBRNA2T00116765001	AT2G40410.2	AtCaN2	Staphylococcal nuclease homologue
MSTRG.38624	0	0	1	0	0	0	1	ZS9mXccR-1_8.SE	chrC03	-	BnaC03g36890D	GSBRNA2T00110549001	AT5G54165.1	AT5G54165	Avr9/Cf-9 rapidly elicited protein;(source:Araport11)
MSTRG.31974	0	0	1	0	0	0	1	ZS9mXccR-1_8.RI	chrC01	+	BnaC01g22530D	GSBRNA2T00088216001	AT4G15080.1	DL3585C	DHHC-type zinc finger family protein
MSTRG.51309	0	0	1	0	0	0	1	ZS9mXccR-1_8.A3SS	chrC07	-	NA	NA	NA	NA	NA
MSTRG.60224	0	0	1	0	0	0	1	ZS9mXccR-1_8.A3SS	chrC09_random	+	BnaC09g52940D	GSBRNA2T00016604001	AT5G49950.1	K9P8.9	alpha/beta-Hydrolases superfamily protein
MSTRG.60300	0	0	1	0	0	0	1	ZS9mXccR-1_8.A5SS	chrC09_random	-	BnaC09g54000D	GSBRNA2T00011113001	AT5G60600.1	HDS	4-hydroxy-3-methylbut-2-enyl diphosphate synthase
MSTRG.46641	0	0	1	0	0	0	1	ZS9mXccR-1_8.A5SS	chrC05	+	BnaC05g32230D	GSBRNA2T00043061001	NA	NA	NA
MSTRG.27803	0	0	1	0	0	0	1	ZS9mXccR-1_8.RI	chrAnn_random	+	BnaAnng06130D	GSBRNA2T00071647001	AT5G08380.1	AGAL1	alpha-galactosidase 1
MSTRG.6578	0	0	1	0	0	0	1	ZS9mXccR-1_8.A3SS	chrA03	-	BnaA03g24140D	GSBRNA2T00151422001	AT1G34120.1	IP5PI	inositol polyphosphate 5-phosphatase I
MSTRG.27078	0	0	1	0	0	0	1	ZS9mXccR-1_8.A3SS	chrA10	+	BnaA10g26160D	GSBRNA2T00136410001	AT5G04010.1	F8F6.220	F-box family protein
MSTRG.51636	0	0	1	0	0	0	1	ZS9mXccR-1_8.A5SS	chrC07	+	BnaC07g17240D	GSBRNA2T00158100001	AT5G43630.1	TZP	zinc knuckle (CCHC-type) family protein
MSTRG.31977	0	0	1	0	0	0	1	ZS9mXccR-1_8.MXE	chrC01	-	BnaC01g22580D	GSBRNA2T00088223001	AT4G15030.1	DL3556W	folate-sensitive fragile site protein;(source:Araport11)
MSTRG.34169	0	0	1	0	0	0	1	ZS9mXccR-1_8.A3SS	chrC02	+	BnaC02g14410D	GSBRNA2T00102303001	AT5G53300.4	UBC10	ubiquitin-conjugating enzyme 10
MSTRG.3819	0	0	1	0	0	0	1	ZS9mXccR-1_8.MXE	chrA02	+	BnaA02g18890D	GSBRNA2T00036536001	AT1G78420.2	DA (large in Chinese) 2	RING/U-box superfamily protein
MSTRG.3549	0	0	1	0	0	0	1	ZS9mXccR-1_8.SE	chrA02	-	BnaA02g14700D	GSBRNA2T00096398001	AT1G69295.1	PDCB4	plasmodesmata callose-binding protein 4
MSTRG.48862	0	0	1	0	0	0	1	ZS9mXccR-1_8.A3SS	chrC06	+	BnaC06g15680D	GSBRNA2T00084124001	AT3G55890.1	AT3G55890	Yippee family putative zinc-binding protein
MSTRG.44849	0	0	1	0	0	0	1	ZS9mXccR-1_8.RI	chrC05	-	NA	NA	NA	NA	NA
MSTRG.3047	0	0	1	0	0	0	1	ZS9mXccR-1_8.SE	chrA02	-	BnaA02g06950D	GSBRNA2T00010722001	AT5G59670.1	MTH12.12	Leucine-rich repeat protein kinase family protein
MSTRG.8875	0	0	1	0	0	0	1	ZS9mXccR-1_8.A3SS	chrA03_random	-	BnaA03g56890D	GSBRNA2T00011647001	AT2G45670.1	F17K2.20	calcineurin B subunit-related
MSTRG.8292	0	0	1	0	0	0	1	ZS9mXccR-1_8.SE	chrA03	+	BnaA03g48400D	GSBRNA2T00085967001	AT4G27070.1	TSB2	tryptophan synthase beta-subunit 2
MSTRG.4691	0	0	1	0	0	0	1	ZS9mXccR-1_8.RI	chrA02	+	BnaA02g33250D	GSBRNA2T00046040001	NA	NA	NA
MSTRG.47033	0	0	1	0	0	0	1	ZS9mXccR-1_8.A3SS	chrC05	+	BnaC05g38390D	GSBRNA2T00106184001	AT3G15220.1	AT3G15220	Protein kinase superfamily protein
MSTRG.45350	0	0	1	0	0	0	1	ZS9mXccR-1_8.RI	chrC05	-	BnaC05g11700D	GSBRNA2T00068210001	AT3G01910.1	SOX	sulfite oxidase
MSTRG.11138	0	0	1	0	0	0	1	ZS9mXccR-1_8.A3SS	chrA05	-	BnaA05g01490D	GSBRNA2T00132881001	AT2G46320.1	T3F17.3	Mitochondrial substrate carrier family protein
MSTRG.29602	0	0	1	0	0	0	1	ZS9mXccR-1_8.RI	chrAnn_random	+	BnaAnng32290D	GSBRNA2T00094256001	AT5G04320.1	AtSGO2	Shugoshin C terminus
MSTRG.61647	0	0	1	0	0	0	1	ZS9mXccR-1_8.A3SS	chrCnn_random	-	BnaCnng20930D	GSBRNA2T00003749001	NA	NA	NA
MSTRG.15295	0	0	1	0	0	0	1	ZS9mXccR-1_8.SE	chrA06	-	BnaA06g24280D	GSBRNA2T00000741001	AT5G44050.1	MRH10.16	MATE efflux family protein
MSTRG.58613	0	0	1	0	0	0	1	ZS9mXccR-1_8.A5SS;ZS9mXccR-1_8.RI	chrC09	-	NA	NA	NA	NA	NA
MSTRG.63659	0	0	1	0	0	0	1	ZS9mXccR-1_8.MXE	chrCnn_random	+	BnaCnng54100D	GSBRNA2T00060504001	AT5G62000.3	ARF2	auxin response factor 2
MSTRG.34290	0	0	1	0	0	0	1	ZS9mXccR-1_8.RI	chrC02	+	BnaC02g16360D	GSBRNA2T00152900001	AT1G65080.1	F16G16.8	Membrane insertion protein, OxaA/YidC with tetratricopeptide repeat domain
MSTRG.21179	0	0	1	0	0	0	1	ZS9mXccR-1_8.MXE	chrA08_random	+	BnaA08g29600D	GSBRNA2T00026009001	AT1G49970.1	CLPR1	CLP protease proteolytic subunit 1
MSTRG.43548	0	0	1	0	0	0	1	ZS9mXccR-1_8.SE	chrC04	+	NA	NA	NA	NA	NA
MSTRG.35013	0	0	1	0	0	0	1	ZS9mXccR-1_8.MXE	chrC02	+	BnaC02g29090D	GSBRNA2T00157240001	AT4G10770.1	OPT7	oligopeptide transporter 7
MSTRG.10442	0	0	1	0	0	0	1	ZS9mXccR-1_8.MXE	chrA04	-	BnaA04g20330D	GSBRNA2T00077004001	AT2G34750.1	T29F13.4	RNA polymerase I specific transcription initiation factor RRN3 protein
MSTRG.26858	0	0	1	0	0	0	1	ZS9mXccR-1_8.RI	chrA10	-	BnaA10g23110D	GSBRNA2T00136046001	AT5G08260.1	scpl35	serine carboxypeptidase-like 35
MSTRG.53699	0	0	1	0	0	0	1	ZS9mXccR-1_8.RI	chrC07_random	-	BnaC07g49770D	GSBRNA2T00034576001	AT5G23110.1	MYJ24.15	Zinc finger, C3HC4 type (RING finger) family protein
MSTRG.9675	0	0	1	0	0	0	1	ZS9mXccR-1_8.A3SS	chrA04	-	BnaA04g08250D	GSBRNA2T00114501001	NA	NA	NA
MSTRG.53515	0	0	1	0	0	0	1	ZS9mXccR-1_8.SE	chrC07	+	BnaC07g46700D	GSBRNA2T00100207001	AT4G37680.2	HHP4	heptahelical protein 4
MSTRG.46929	0	0	1	0	0	0	1	ZS9mXccR-1_8.RI	chrC05	-	BnaC05g37810D	GSBRNA2T00020116001	AT3G15430.2	AT3G15430	Regulator of chromosome condensation (RCC1) family protein
MSTRG.22590	0	0	1	0	0	0	1	ZS9mXccR-1_8.SE	chrA09	-	BnaA09g18500D	GSBRNA2T00072389001	AT2G01180.1	PAP1	phosphatidic acid phosphatase 1
MSTRG.60813	0	0	1	0	0	0	1	ZS9mXccR-1_8.RI	chrCnn_random	-	NA	NA	NA	NA	NA
MSTRG.2764	0	0	1	0	0	0	1	ZS9mXccR-1_8.A5SS	chrA02	+	BnaA02g02930D	GSBRNA2T00143231001	AT5G16010.1	F1N13.150	3-oxo-5-alpha-steroid 4-dehydrogenase family protein
MSTRG.4606	0	0	1	0	0	0	1	ZS9mXccR-1_8.MXE	chrA02	-	BnaA02g31910D	GSBRNA2T00120428001	AT5G25560.1	T14C9.100	CHY-type/CTCHY-type/RING-type Zinc finger protein
MSTRG.47808	0	0	1	0	0	0	1	ZS9mXccR-1_8.A5SS	chrC05_random	+	BnaC05g49910D	GSBRNA2T00054492001	AT1G16080.1	T24D18.18	nuclear protein;(source:Araport11)
MSTRG.57890	0	0	1	0	0	0	1	ZS9mXccR-1_8.RI	chrC09	+	BnaC09g14740D	GSBRNA2T00086941001	AT1G60440.1	PANK1	pantothenate kinase 1
MSTRG.31848	0	0	1	0	0	0	1	ZS9mXccR-1_8.A5SS	chrC01	-	BnaC01g20600D	GSBRNA2T00006252001	AT5G57815.1	AT5G57815	Cytochrome c oxidase, subunit Vib family protein
MSTRG.2861	0	0	1	0	0	0	1	ZS9mXccR-1_8.MXE	chrA02	-	BnaA02g04190D	GSBRNA2T00081070001	AT5G19380.1	CLT1	CRT (chloroquine-resistance transporter)-like transporter 1
MSTRG.61928	0	0	1	0	0	0	1	ZS9mXccR-1_8.RI	chrCnn_random	+	NA	NA	NA	NA	NA
MSTRG.22694	0	0	1	0	0	0	1	ZS9mXccR-1_8.A3SS	chrA09	-	BnaA09g19960D	GSBRNA2T00094447001	AT4G05090.1	C17L7.10	Inositol monophosphatase family protein
MSTRG.56783	0	0	1	0	0	0	1	ZS9mXccR-1_8.A5SS	chrC08_random	+	BnaC08g47860D	GSBRNA2T00008709001	AT4G16765.1	AT4G16765	2-oxoglutarate (2OG) and Fe(II)-dependent oxygenase superfamily protein
MSTRG.35514	0	0	1	0	0	0	1	ZS9mXccR-1_8.SE	chrC02	-	BnaC02g37620D	GSBRNA2T00117642001	AT3G28930.1	AIG2	AIG2-like (avirulence induced gene) family protein
MSTRG.32424	0	0	1	0	0	0	1	ZS9mXccR-1_8.A3SS	chrC01	-	BnaC01g29500D	GSBRNA2T00117285001	NA	NA	NA
MSTRG.62523	0	0	1	0	0	0	1	ZS9mXccR-1_8.RI	chrCnn_random	+	BnaCnng35330D	GSBRNA2T00027483001	AT3G51310.1	VPS35C	VPS35 homolog C
MSTRG.1306	0	0	1	0	0	0	1	ZS9mXccR-1_8.RI	chrA01	+	BnaA01g18380D	GSBRNA2T00021268001	AT4G15780.1	VAMP724	vesicle-associated membrane protein 724
MSTRG.5198	0	0	1	0	0	0	1	ZS9mXccR-1_8.RI	chrA03	+	BnaA03g03380D	GSBRNA2T00129812001	AT5G11500.1	F15N18.90	coiled-coil protein;(source:Araport11)
MSTRG.59579	0	0	1	0	0	0	1	ZS9mXccR-1_8.RI	chrC09	+	BnaC09g43040D	GSBRNA2T00031600001	AT5G14470.1	AtGALK2	GHMP kinase family protein
MSTRG.3106	1	1	0	0	0	0	2	ZS9mXccR-1_0.RI;ZS9mXccR-1_5.RI	chrA02	-	BnaA02g07790D	GSBRNA2T00052767001	AT5G58200.2	MCK7.7	Calcineurin-like metallo-phosphoesterase superfamily protein
MSTRG.11602	1	1	0	0	0	0	2	ZS9mXccR-1_0.A3SS;ZS9mXccR-1_5.A3SS	chrA05	-	BnaA05g08380D	GSBRNA2T00050332001	AT2G35630.1	MOR1	ARM repeat superfamily protein
MSTRG.22308	1	1	0	0	0	0	2	ZS9mXccR-1_0.MXE;ZS9mXccR-1_5.MXE	chrA09	-	BnaA09g14270D	GSBRNA2T00027889001	AT1G60220.1	ULP1D	UB-like protease 1D
MSTRG.20349	1	1	0	0	0	0	2	ZS9mXccR-1_0.RI;ZS9mXccR-1_5.RI	chrA08	-	BnaA08g17060D	GSBRNA2T00150852001	AT4G38550.1	F20M13.110	Arabidopsis phospholipase-like protein (PEARLI 4) family
MSTRG.4757	1	1	0	0	0	0	2	ZS9mXccR-1_0.RI;ZS9mXccR-1_5.RI	chrA02	-	BnaA02g34200D	GSBRNA2T00047495001	AT5G64410.1	OPT4	oligopeptide transporter 4
MSTRG.11413	1	1	0	0	0	0	2	ZS9mXccR-1_0.RI;ZS9mXccR-1_5.RI	chrA05	-	BnaA05g05690D	GSBRNA2T00116798001	AT2G39890.2	PROT1	proline transporter 1
MSTRG.6130	1	1	0	0	0	0	2	ZS9mXccR-1_0.RI;ZS9mXccR-1_5.RI	chrA03	+	BnaA03g17820D	GSBRNA2T00124850001	AT2G38470.1	WRKY33	WRKY DNA-binding protein 33
MSTRG.23113	1	1	0	0	0	0	2	ZS9mXccR-1_0.SE;ZS9mXccR-1_5.A3SS	chrA09	+	BnaA09g26290D	GSBRNA2T00034956001	AT5G21150.1	AGO9	Argonaute family protein
MSTRG.36982	1	1	0	0	0	0	2	ZS9mXccR-1_0.RI;ZS9mXccR-1_5.RI	chrC03	+	BnaC03g11840D	GSBRNA2T00141055001	AT1G53110.1	F8L10.22	proton pump-interactor;(source:Araport11)
MSTRG.4798	1	1	0	0	0	0	2	ZS9mXccR-1_0.A5SS;ZS9mXccR-1_5.A5SS	chrA02	+	BnaA02g34880D	GSBRNA2T00016406001	AT5G65940.1	CHY1	beta-hydroxyisobutyryl-CoA hydrolase 1
MSTRG.33651	1	1	0	0	0	0	2	ZS9mXccR-1_0.RI;ZS9mXccR-1_5.RI	chrC02	+	BnaC02g04990D	GSBRNA2T00151878001	AT5G13750.1	ZIFL1	zinc induced facilitator-like 1
MSTRG.44505	1	1	0	0	0	0	2	ZS9mXccR-1_0.A3SS;ZS9mXccR-1_5.SE	chrC04_random	+	BnaC04g55920D	GSBRNA2T00029702001	AT2G39780.1	RNS2	ribonuclease 2
MSTRG.26512	1	1	0	0	0	0	2	ZS9mXccR-1_0.SE;ZS9mXccR-1_5.SE	chrA10	+	BnaA10g18250D	GSBRNA2T00135466001	AT5G16080.1	CXE17	carboxyesterase 17
MSTRG.18847	1	1	0	0	0	0	2	ZS9mXccR-1_0.SE;ZS9mXccR-1_5.SE	chrA07	+	BnaA07g33920D	GSBRNA2T00146467001	AT1G78070.1	F28K19.28	Transducin/WD40 repeat-like superfamily protein
MSTRG.61539	1	1	0	0	0	0	2	ZS9mXccR-1_0.RI;ZS9mXccR-1_5.RI	chrCnn_random	-	BnaCnng19170D	GSBRNA2T00096606001	AT1G02840.3	SR34	RNA-binding (RRM/RBD/RNP motifs) family protein
MSTRG.33422	1	1	0	0	0	0	2	ZS9mXccR-1_0.A3SS;ZS9mXccR-1_5.A3SS	chrC02	-	BnaC02g00660D	GSBRNA2T00068971001	AT5G09860.1	THO1	nuclear matrix protein-related
MSTRG.54185	1	1	0	0	0	0	2	ZS9mXccR-1_0.RI;ZS9mXccR-1_5.RI	chrC08	-	BnaC08g06400D	GSBRNA2T00153215001	AT1G23580.1	F28C11.28	Domain of unknown function DUF220
MSTRG.41124	1	1	0	0	0	0	2	ZS9mXccR-1_0.RI;ZS9mXccR-1_5.RI	chrC03_random	+	BnaC03g76510D	GSBRNA2T00026085001	AT1G16290.1	F3O9.9	transglycosylase;(source:Araport11)
MSTRG.52026	1	1	0	0	0	0	2	ZS9mXccR-1_0.RI;ZS9mXccR-1_5.RI	chrC07	+	BnaC07g23240D	GSBRNA2T00139241001	AT3G26090.1	RGS1	G-protein coupled receptors;GTPase activators
MSTRG.37709	1	1	0	0	0	0	2	ZS9mXccR-1_0.RI;ZS9mXccR-1_5.RI	chrC03	+	BnaC03g23090D	GSBRNA2T00019063001	AT5G64070.1	PI-4KBETA1	phosphatidylinositol 4-OH kinase beta1
MSTRG.8360	1	1	0	0	0	0	2	ZS9mXccR-1_0.A3SS;ZS9mXccR-1_5.RI	chrA03	+	BnaA03g49680D	GSBRNA2T00044806001	AT1G14350.2	FLP	Duplicated homeodomain-like superfamily protein
MSTRG.4360	1	1	0	0	0	0	2	ZS9mXccR-1_0.RI;ZS9mXccR-1_0.RI;ZS9mXccR-1_5.RI;ZS9mXccR-1_5.RI	chrA02	+	BnaA02g27780D	GSBRNA2T00072263001	AT3G26100.2	AT3G26100	Regulator of chromosome condensation (RCC1) family protein
MSTRG.28886	1	1	0	0	0	0	2	ZS9mXccR-1_0.SE;ZS9mXccR-1_5.SE	chrAnn_random	+	BnaAnng22770D	GSBRNA2T00055609001	AT5G19000.1	BPM1	BTB-POZ and MATH domain 1
MSTRG.6294	1	1	0	0	0	0	2	ZS9mXccR-1_0.RI;ZS9mXccR-1_5.RI	chrA03	-	BnaA03g20090D	GSBRNA2T00139085001	AT2G43180.1	F14B2.12	Phosphoenolpyruvate carboxylase family protein
MSTRG.64551	1	1	0	0	0	0	2	ZS9mXccR-1_0.RI;ZS9mXccR-1_5.RI	chrCnn_random	+	NA	NA	NA	NA	NA
MSTRG.51253	1	1	0	0	0	0	2	ZS9mXccR-1_0.SE;ZS9mXccR-1_5.SE	chrC07	+	BnaC07g10980D	GSBRNA2T00117354001	AT1G24625.1	ZFP7	zinc finger protein 7
MSTRG.19961	1	1	0	0	0	0	2	ZS9mXccR-1_0.A5SS;ZS9mXccR-1_0.RI;ZS9mXccR-1_5.A5SS;ZS9mXccR-1_5.RI	chrA08	-	BnaA08g11340D	GSBRNA2T00126624001	AT3G42050.1	AT3G42050	vacuolar ATP synthase subunit H family protein
MSTRG.28995	1	1	0	0	0	0	2	ZS9mXccR-1_0.RI;ZS9mXccR-1_5.RI	chrAnn_random	+	BnaAnng24050D	GSBRNA2T00062743001	AT4G23310.1	CRK23	cysteine-rich RLK (RECEPTOR-like protein kinase) 23
MSTRG.4659	1	1	0	0	0	0	2	ZS9mXccR-1_0.RI;ZS9mXccR-1_5.RI	chrA02	-	BnaA02g32860D	GSBRNA2T00086442001	AT5G23480.1	K19M13.11	SWIB/MDM2 domain;Plus-3;GYF
MSTRG.24422	1	1	0	0	0	0	2	ZS9mXccR-1_0.RI;ZS9mXccR-1_5.RI	chrA09	+	BnaA09g45050D	GSBRNA2T00016262001	AT1G17280.2	UBC34	ubiquitin-conjugating enzyme 34
MSTRG.26516	1	1	0	0	0	0	2	ZS9mXccR-1_0.A3SS;ZS9mXccR-1_5.A3SS;ZS9mXccR-1_5.A3SS	chrA10	-	BnaA10g18290D	GSBRNA2T00135470001	AT5G16030.1	F1N13.170	mental retardation GTPase activating protein;(source:Araport11)
MSTRG.548	1	1	0	0	0	0	2	ZS9mXccR-1_0.A3SS;ZS9mXccR-1_5.A3SS	chrA01	+	BnaA01g07420D	GSBRNA2T00076785001	AT4G29440.1	F17A13.260	Regulator of Vps4 activity in the MVB pathway protein
MSTRG.42845	1	1	0	0	0	0	2	ZS9mXccR-1_0.SE;ZS9mXccR-1_0.A5SS;ZS9mXccR-1_5.SE;ZS9mXccR-1_5.A5SS	chrC04	-	BnaC04g27630D	GSBRNA2T00101118001	AT2G36200.1	F2H17.19	P-loop containing nucleoside triphosphate hydrolases superfamily protein
MSTRG.53150	1	1	0	0	0	0	2	ZS9mXccR-1_0.A5SS;ZS9mXccR-1_5.A5SS	chrC07	+	BnaC07g40470D	GSBRNA2T00154614001	AT4G26980.1	F10M23.320	RNI-like superfamily protein
MSTRG.63332	1	1	0	0	0	0	2	ZS9mXccR-1_0.RI;ZS9mXccR-1_5.RI	chrCnn_random	+	BnaCnng49070D	GSBRNA2T00050979001	AT4G12070.1	F16J13.140	hypothetical protein;(source:Araport11)
MSTRG.22388	1	1	0	0	0	0	2	ZS9mXccR-1_0.A5SS;ZS9mXccR-1_5.A5SS	chrA09	-	BnaA09g15360D	GSBRNA2T00073419001	AT1G56500.1	AT1G56505	haloacid dehalogenase-like hydrolase family protein
MSTRG.65316	1	1	0	0	0	0	2	ZS9mXccR-1_0.RI;ZS9mXccR-1_5.RI	chrCnn_random	-	NA	NA	NA	NA	NA
MSTRG.12773	1	1	0	0	0	0	2	ZS9mXccR-1_0.RI;ZS9mXccR-1_5.SE;ZS9mXccR-1_5.RI	chrA05	-	BnaA05g26090D	GSBRNA2T00079419001	AT4G27830.1	BGLU10	beta glucosidase 10
MSTRG.17829	1	1	0	0	0	0	2	ZS9mXccR-1_0.A5SS;ZS9mXccR-1_5.A5SS	chrA07	+	BnaA07g19770D	GSBRNA2T00099146001	AT1G79990.1	F19K16.4	structural molecules
MSTRG.6427	1	1	0	0	0	0	2	ZS9mXccR-1_0.RI;ZS9mXccR-1_5.RI	chrA03	+	BnaA03g22100D	GSBRNA2T00138851001	AT2G28550.3	RAP2.7	related to AP2.7
MSTRG.25270	1	1	0	0	0	0	2	ZS9mXccR-1_0.MXE;ZS9mXccR-1_0.RI;ZS9mXccR-1_5.RI	chrA10	-	BnaA10g00220D	GSBRNA2T00150564001	AT1G01790.1	KEA1	K+ efflux antiporter 1
MSTRG.31968	1	1	0	0	0	0	2	ZS9mXccR-1_0.A5SS;ZS9mXccR-1_0.RI;ZS9mXccR-1_5.RI	chrC01	+	NA	NA	NA	NA	NA
MSTRG.10578	1	1	0	0	0	0	2	ZS9mXccR-1_0.RI;ZS9mXccR-1_5.RI	chrA04	+	BnaA04g22390D	GSBRNA2T00123405001	AT4G20130.1	PTAC14	plastid transcriptionally active 14
MSTRG.21967	1	1	0	0	0	0	2	ZS9mXccR-1_0.A3SS;ZS9mXccR-1_5.A3SS	chrA09	+	BnaA09g09600D	GSBRNA2T00044990001	AT2G18300.2	HBI1	basic helix-loop-helix (bHLH) DNA-binding superfamily protein
MSTRG.16108	1	1	0	0	0	0	2	ZS9mXccR-1_0.A5SS;ZS9mXccR-1_5.RI	chrA06	+	BnaA06g34930D	GSBRNA2T00001893001	AT2G01450.4	MPK17	MAP kinase 17
MSTRG.44726	1	1	0	0	0	0	2	ZS9mXccR-1_0.RI;ZS9mXccR-1_5.RI	chrC05	-	BnaC05g02530D	GSBRNA2T00002760001	AT1G04410.1	c-NAD-MDH1	Lactate/malate dehydrogenase family protein
MSTRG.63110	1	1	0	0	0	0	2	ZS9mXccR-1_0.RI;ZS9mXccR-1_5.RI	chrCnn_random	-	BnaCnng45600D	GSBRNA2T00043891001	AT5G42250.1	K5J14.6	Zinc-binding alcohol dehydrogenase family protein
MSTRG.16109	1	1	0	0	0	0	2	ZS9mXccR-1_0.A3SS;ZS9mXccR-1_0.A3SS;ZS9mXccR-1_5.A3SS	chrA06	+	BnaA06g34940D	GSBRNA2T00001894001	AT2G01440.1	F2I9.6	DEAD/DEAH box RNA helicase family protein
MSTRG.47675	1	1	0	0	0	0	2	ZS9mXccR-1_0.A5SS;ZS9mXccR-1_5.RI	chrC05	+	BnaC05g48270D	GSBRNA2T00076262001	NA	NA	NA
MSTRG.42970	1	1	0	0	0	0	2	ZS9mXccR-1_0.RI;ZS9mXccR-1_5.A5SS;ZS9mXccR-1_5.RI	chrC04	+	BnaC04g29470D	GSBRNA2T00055098001	NA	NA	NA
MSTRG.11251	1	1	0	0	0	0	2	ZS9mXccR-1_0.A3SS;ZS9mXccR-1_5.A3SS	chrA05	+	BnaA05g03290D	GSBRNA2T00132668001	AT2G43400.1	ETFQO	electron-transfer flavoprotein:ubiquinone oxidoreductase
MSTRG.21844	1	1	0	0	0	0	2	ZS9mXccR-1_0.SE;ZS9mXccR-1_5.SE	chrA09	+	BnaA09g07850D	GSBRNA2T00005665001	AT5G66550.1	K1F13.22	Maf-like protein
MSTRG.53387	1	1	0	0	0	0	2	ZS9mXccR-1_0.A3SS;ZS9mXccR-1_5.A3SS	chrC07	+	BnaC07g44680D	GSBRNA2T00099956001	AT4G34030.1	MCCB	3-methylcrotonyl-CoA carboxylase
MSTRG.6129	1	1	0	0	0	0	2	ZS9mXccR-1_0.RI;ZS9mXccR-1_5.RI	chrA03	+	BnaA03g17740D	GSBRNA2T00124858001	AT2G38330.1	T19C21.18	MATE efflux family protein
MSTRG.25770	1	1	0	0	0	0	2	ZS9mXccR-1_0.RI;ZS9mXccR-1_5.RI	chrA10	+	BnaA10g07550D	GSBRNA2T00110246001	AT5G52200.1	I-2	phosphoprotein phosphatase inhibitors
MSTRG.49225	1	1	0	0	0	0	2	ZS9mXccR-1_0.MXE;ZS9mXccR-1_5.MXE	chrC06	+	BnaC06g20970D	GSBRNA2T00131795001	AT1G77470.1	RFC3	replication factor C subunit 3
MSTRG.61896	0	1	0	0	0	0	1	ZS9mXccR-1_5.A3SS	chrCnn_random	-	BnaCnng25180D	GSBRNA2T00010776001	AT3G42170.1	DAYSLEEPER	BED zinc finger ;hAT family dimerisation domain
MSTRG.63223	0	1	0	0	0	0	1	ZS9mXccR-1_5.A5SS	chrCnn_random	-	BnaCnng47240D	GSBRNA2T00046678001	AT1G14800.1	F10B6.21	Nucleic acid-binding, OB-fold-like protein
MSTRG.61274	0	1	0	0	0	0	1	ZS9mXccR-1_5.SE	chrCnn_random	+	BnaCnng14790D	GSBRNA2T00087202001	NA	NA	NA
MSTRG.51052	0	1	0	0	0	0	1	ZS9mXccR-1_5.RI	chrC07	-	BnaC07g07620D	GSBRNA2T00142705001	NA	NA	NA
MSTRG.11756	0	1	0	0	0	0	1	ZS9mXccR-1_5.RI	chrA05	-	NA	NA	NA	NA	NA
MSTRG.51261	0	1	0	0	0	0	1	ZS9mXccR-1_5.RI	chrC07	-	BnaC07g11160D	GSBRNA2T00117376001	AT1G24450.1	NFD2	Ribonuclease III family protein
MSTRG.57824	0	1	0	0	0	0	1	ZS9mXccR-1_5.A3SS	chrC09	+	BnaC09g13620D	GSBRNA2T00009177001	AT1G62320.1	F24O1.4	ERD (early-responsive to dehydration stress) family protein
MSTRG.56008	0	1	0	0	0	0	1	ZS9mXccR-1_5.RI	chrC08	-	NA	NA	NA	NA	NA
MSTRG.8860	0	1	0	0	0	0	1	ZS9mXccR-1_5.SE	chrA03_random	+	NA	NA	NA	NA	NA
MSTRG.42457	0	1	0	0	0	0	1	ZS9mXccR-1_5.A5SS	chrC04	-	BnaC04g21230D	GSBRNA2T00156802001	AT4G27830.1	BGLU10	beta glucosidase 10
MSTRG.33954	0	1	0	0	0	0	1	ZS9mXccR-1_5.A3SS	chrC02	+	BnaC02g10400D	GSBRNA2T00115057001	AT5G58970.1	UCP2	uncoupling protein 2
MSTRG.17536	0	1	0	0	0	0	1	ZS9mXccR-1_5.SE	chrA07	-	BnaA07g15350D	GSBRNA2T00098608001	AT5G41350.1	MYC6.6	RING/U-box superfamily protein
MSTRG.22602	0	1	0	0	0	0	1	ZS9mXccR-1_5.RI	chrA09	-	BnaA09g18630D	GSBRNA2T00072406001	AT2G01450.4	MPK17	MAP kinase 17
MSTRG.39130	0	1	0	0	0	0	1	ZS9mXccR-1_5.RI	chrC03	-	BnaC03g45210D	GSBRNA2T00149964001	AT5G37780.1	CAM1	calmodulin 1
MSTRG.19699	0	1	0	0	0	0	1	ZS9mXccR-1_5.RI	chrA08	-	BnaA08g07020D	GSBRNA2T00073611001	AT1G31970.1	STRS1	DEA(D/H)-box RNA helicase family protein
MSTRG.45923	0	1	0	0	0	0	1	ZS9mXccR-1_5.RI	chrC05	+	BnaC05g20350D	GSBRNA2T00142454001	AT1G26440.2	UPS5	ureide permease 5
MSTRG.60683	0	1	0	0	0	0	1	ZS9mXccR-1_5.RI	chrCnn_random	-	NA	NA	NA	NA	NA
MSTRG.36712	0	1	0	0	0	0	1	ZS9mXccR-1_5.RI	chrC03	+	BnaC03g08050D	GSBRNA2T00140588001	AT5G16840.3	BPA1	binding partner of acd11 1
MSTRG.14549	0	1	0	0	0	0	1	ZS9mXccR-1_5.A3SS	chrA06	-	BnaA06g13550D	GSBRNA2T00035553001	AT1G67720.1	F12A21.30	Leucine-rich repeat protein kinase family protein
MSTRG.46952	0	1	0	0	0	0	1	ZS9mXccR-1_5.A3SS	chrC05	-	NA	NA	NA	NA	NA
MSTRG.51362	0	1	0	0	0	0	1	ZS9mXccR-1_5.SE	chrC07	-	BnaC07g13210D	GSBRNA2T00061791001	AT3G21180.1	ACA9	autoinhibited Ca(2+)-ATPase 9
MSTRG.6704	0	1	0	0	0	0	1	ZS9mXccR-1_5.RI	chrA03	-	BnaA03g25960D	GSBRNA2T00151651001	AT4G02880.1	T5J8.20	ELKS/Rab6-interacting/CAST family protein;(source:Araport11)
MSTRG.61534	0	1	0	0	0	0	1	ZS9mXccR-1_5.A3SS	chrCnn_random	+	BnaCnng19140D	GSBRNA2T00096603001	AT4G01910.1	T7B11.17	Cysteine/Histidine-rich C1 domain family protein
MSTRG.33015	0	1	0	0	0	0	1	ZS9mXccR-1_5.A5SS	chrC01	-	BnaC01g39160D	GSBRNA2T00018597001	AT5G37030.1	K15O15.6	P-loop containing nucleoside triphosphate hydrolases superfamily protein
MSTRG.32928	0	1	0	0	0	0	1	ZS9mXccR-1_5.RI	chrC01	+	BnaC01g37870D	GSBRNA2T00026308001	AT3G13170.1	ATSPO11-1	Spo11/DNA topoisomerase VI, subunit A protein
MSTRG.1567	0	1	0	0	0	0	1	ZS9mXccR-1_5.SE	chrA01	-	BnaA01g22200D	GSBRNA2T00026823001	AT1G60140.1	TPS10	trehalose phosphate synthase
MSTRG.60272	0	1	0	0	0	0	1	ZS9mXccR-1_5.RI	chrC09_random	-	BnaC09g53540D	GSBRNA2T00092942001	AT1G80850.1	F23A5.20	DNA glycosylase superfamily protein
MSTRG.48918	0	1	0	0	0	0	1	ZS9mXccR-1_5.RI	chrC06	-	BnaC06g16490D	GSBRNA2T00105820001	AT1G56145.1	AT1G56145	Leucine-rich repeat transmembrane protein kinase
MSTRG.48816	0	1	0	0	0	0	1	ZS9mXccR-1_5.RI	chrC06	+	BnaC06g15000D	GSBRNA2T00124632001	AT3G54000.1	AT3G54000	TIP41-like protein;(source:Araport11)
MSTRG.11872	0	1	0	0	0	0	1	ZS9mXccR-1_5.A3SS	chrA05	+	BnaA05g12770D	GSBRNA2T00066209001	AT5G35980.1	YAK1	yeast YAK1-related gene 1
MSTRG.25483	0	1	0	0	0	0	1	ZS9mXccR-1_5.SE	chrA10	+	BnaA10g03230D	GSBRNA2T00086284001	AT1G05200.2	GLR3.4	glutamate receptor 3.4
MSTRG.6307	0	1	0	0	0	0	1	ZS9mXccR-1_5.A3SS	chrA03	+	BnaA03g20260D	GSBRNA2T00139062001	AT2G43500.2	NIN-like protein 8	Plant regulator RWP-RK family protein
MSTRG.37528	0	1	0	0	0	0	1	ZS9mXccR-1_5.RI	chrC03	+	NA	NA	NA	NA	NA
MSTRG.32927	0	1	0	0	0	0	1	ZS9mXccR-1_5.A3SS	chrC01	+	BnaC01g37850D	GSBRNA2T00026305001	AT3G13180.1	AT3G13180	NOL1/NOP2/sun family protein / antitermination NusB domain-containing protein
MSTRG.39079	0	1	0	0	0	0	1	ZS9mXccR-1_5.RI	chrC03	+	BnaC03g44480D	GSBRNA2T00085231001	AT2G04040.1	DTX1	MATE efflux family protein
MSTRG.16151	0	1	0	0	0	0	1	ZS9mXccR-1_5.RI	chrA06	+	NA	NA	NA	NA	NA
MSTRG.17830	0	1	0	0	0	0	1	ZS9mXccR-1_5.RI	chrA07	+	BnaA07g19780D	GSBRNA2T00099147001	AT1G80000.2	F19K16.3	CASC3/Barentsz eIF4AIII binding
MSTRG.28754	0	1	0	0	0	0	1	ZS9mXccR-1_5.A3SS	chrAnn_random	-	BnaAnng20760D	GSBRNA2T00046926001	AT4G36730.1	GBF1	G-box binding factor 1
MSTRG.16630	0	1	0	0	0	0	1	ZS9mXccR-1_5.RI	chrA07	+	BnaA07g01650D	GSBRNA2T00092726001	AT3G48800.1	AT3G48800	Sterile alpha motif (SAM) domain-containing protein
MSTRG.53607	0	1	0	0	0	0	1	ZS9mXccR-1_5.A3SS	chrC07_random	+	NA	NA	NA	NA	NA
MSTRG.28059	0	1	0	0	0	0	1	ZS9mXccR-1_5.RI	chrAnn_random	+	BnaAnng09800D	GSBRNA2T00089499001	AT2G13790.1	SERK4	somatic embryogenesis receptor-like kinase 4
MSTRG.29768	0	1	0	0	0	0	1	ZS9mXccR-1_5.RI	chrAnn_random	+	BnaAnng34810D	GSBRNA2T00007123001	AT3G48530.1	KING1	SNF1-related protein kinase regulatory subunit gamma 1
MSTRG.58870	0	1	0	0	0	0	1	ZS9mXccR-1_5.SE;ZS9mXccR-1_5.A5SS	chrC09	-	NA	NA	NA	NA	NA
MSTRG.59527	0	1	0	0	0	0	1	ZS9mXccR-1_5.SE	chrC09	+	BnaC09g42350D	GSBRNA2T00035225001	AT5G14250.1	COP13	Proteasome component (PCI) domain protein
MSTRG.4203	0	1	0	0	0	0	1	ZS9mXccR-1_5.SE	chrA02	+	BnaA02g25450D	GSBRNA2T00041631001	AT4G17310.1	DL4690C	hypothetical protein;(source:Araport11)
MSTRG.28440	0	1	0	0	0	0	1	ZS9mXccR-1_5.A3SS;ZS9mXccR-1_5.RI	chrAnn_random	-	BnaAnng15770D	GSBRNA2T00025498001	AT1G07110.1	F2KP	fructose-2,6-bisphosphatase
MSTRG.10102	0	1	0	0	0	0	1	ZS9mXccR-1_5.RI	chrA04	+	BnaA04g15220D	GSBRNA2T00058294001	AT2G46450.1	CNGC12	cyclic nucleotide-gated channel 12
MSTRG.57697	0	1	0	0	0	0	1	ZS9mXccR-1_5.RI	chrC09	+	BnaC09g11530D	GSBRNA2T00032772001	AT1G63730.1	F24D7.8	Disease resistance protein (TIR-NBS-LRR class) family
MSTRG.25465	0	1	0	0	0	0	1	ZS9mXccR-1_5.A3SS;ZS9mXccR-1_5.A3SS;ZS9mXccR-1_5.RI	chrA10	-	BnaA10g02940D	GSBRNA2T00150233001	AT1G04830.1	F13M7.18	Ypt/Rab-GAP domain of gyp1p superfamily protein
MSTRG.10343	0	1	0	0	0	0	1	ZS9mXccR-1_5.A5SS	chrA04	-	BnaA04g18830D	GSBRNA2T00006427001	NA	NA	NA
MSTRG.12004	0	1	0	0	0	0	1	ZS9mXccR-1_5.SE	chrA05	-	BnaA05g14830D	GSBRNA2T00094066001	AT1G52500.2	MMH-1	MUTM homolog-1
MSTRG.13783	0	1	0	0	0	0	1	ZS9mXccR-1_5.A5SS	chrA06	+	BnaA06g02810D	GSBRNA2T00021138001	AT1G50450.1	F11F12.19	Saccharopine dehydrogenase
MSTRG.30851	0	1	0	0	0	0	1	ZS9mXccR-1_5.SE	chrC01	+	BnaC01g05030D	GSBRNA2T00130696001	AT4G33150.2	F4I10.80	lysine-ketoglutarate reductase/saccharopine dehydrogenase bifunctional enzyme
MSTRG.12498	0	1	0	0	0	0	1	ZS9mXccR-1_5.RI	chrA05	-	BnaA05g22170D	GSBRNA2T00153897001	AT3G18040.1	MPK9	MAP kinase 9
MSTRG.25461	0	1	0	0	0	0	1	ZS9mXccR-1_5.A3SS;ZS9mXccR-1_5.RI	chrA10	-	NA	NA	NA	NA	NA
MSTRG.13231	0	1	0	0	0	0	1	ZS9mXccR-1_5.RI	chrA05	+	BnaA05g32560D	GSBRNA2T00076101001	AT3G03320.1	T21P5.26	RNA-binding ASCH domain protein
MSTRG.56200	0	1	0	0	0	0	1	ZS9mXccR-1_5.RI	chrC08	+	BnaC08g38450D	GSBRNA2T00136689001	AT1G16260.2	F3O9.6	Wall-associated kinase family protein
MSTRG.37956	0	1	0	0	0	0	1	ZS9mXccR-1_5.RI	chrC03	-	BnaC03g26790D	GSBRNA2T00066154001	AT2G24680.2	F25P17.2	transcriptional factor B3 family protein
MSTRG.20142	0	1	0	0	0	0	1	ZS9mXccR-1_5.A3SS	chrA08	-	BnaA08g14010D	GSBRNA2T00078854001	AT4G27740.1	T29A15.230	Yippee family putative zinc-binding protein
MSTRG.58122	0	1	0	0	0	0	1	ZS9mXccR-1_5.SE	chrC09	-	BnaC09g19020D	GSBRNA2T00021669001	AT5G52300.2	LTI65	CAP160 protein
MSTRG.55091	0	1	0	0	0	0	1	ZS9mXccR-1_5.SE	chrC08	+	BnaC08g21130D	GSBRNA2T00121756001	AT3G49430.3	SR34a	SER/ARG-rich protein 34A
MSTRG.48843	0	1	0	0	0	0	1	ZS9mXccR-1_5.RI	chrC06	+	NA	NA	NA	NA	NA
MSTRG.42302	0	1	0	0	0	0	1	ZS9mXccR-1_5.A5SS	chrC04	-	BnaC04g17900D	GSBRNA2T00148540001	AT5G42560.1	K16E1.3	Abscisic acid-responsive (TB2/DP1, HVA22) family protein
MSTRG.59928	0	1	0	0	0	0	1	ZS9mXccR-1_5.RI	chrC09	-	BnaC09g48120D	GSBRNA2T00107149001	AT3G56180.1	AT3G56180	Protein of unknown function (DUF567)
MSTRG.3282	0	1	0	0	0	0	1	ZS9mXccR-1_5.RI	chrA02	-	BnaA02g10000D	GSBRNA2T00041462001	AT5G53920.1	K19P17.9	ribosomal protein L11 methyltransferase-related
MSTRG.20656	0	1	0	0	0	0	1	ZS9mXccR-1_5.RI	chrA08	-	BnaA08g21680D	GSBRNA2T00102828001	AT1G20760.1	F2D10.25	Calcium-binding EF hand family protein
MSTRG.28267	0	1	0	0	0	0	1	ZS9mXccR-1_5.SE	chrAnn_random	-	BnaAnng13100D	GSBRNA2T00013974001	AT3G09410.1	AT3G09410	Pectinacetylesterase family protein
MSTRG.19534	0	1	0	0	0	0	1	ZS9mXccR-1_5.RI	chrA08	-	BnaA08g04480D	GSBRNA2T00059793001	AT1G43190.2	PTB3	polypyrimidine tract-binding protein 3
MSTRG.56922	0	1	0	0	0	0	1	ZS9mXccR-1_5.RI	chrC08_random	-	BnaC08g50030D	GSBRNA2T00042710001	AT1G09340.1	CRB	chloroplast RNA binding
MSTRG.17000	0	1	0	0	0	0	1	ZS9mXccR-1_5.MXE	chrA07	+	BnaA07g07050D	GSBRNA2T00128475001	AT1G30820.1	T17H7.12	CTP synthase family protein
MSTRG.55760	0	1	0	0	0	0	1	ZS9mXccR-1_5.A5SS	chrC08	-	BnaC08g31490D	GSBRNA2T00155416001	AT3G61620.2	RRP41	3'-5'-exoribonuclease family protein
MSTRG.287	0	1	0	0	0	0	1	ZS9mXccR-1_5.A3SS	chrA01	+	BnaA01g03630D	GSBRNA2T00121217001	AT4G33210.1	SLOMO	F-box family protein
MSTRG.14491	0	1	0	0	0	0	1	ZS9mXccR-1_5.A3SS	chrA06	-	BnaA06g12980D	GSBRNA2T00035630001	AT1G18800.1	NRP2	NAP1-related protein 2
BnaA02g18490D	0	1	0	0	0	0	1	ZS9mXccR-1_5.SE	chrA02	-	BnaA02g18490D	GSBRNA2T00065761001	AT1G77270.1	T14N5.12	hypothetical protein;(source:Araport11)
MSTRG.15542	0	1	0	0	0	0	1	ZS9mXccR-1_5.RI	chrA06	+	BnaA06g27860D	GSBRNA2T00147658001	AT5G25760.2	PEX4	peroxin4
MSTRG.14247	0	1	0	0	0	0	1	ZS9mXccR-1_5.A3SS	chrA06	-	BnaA06g09480D	GSBRNA2T00081720001	AT1G14660.1	NHX8	Na+/H+ exchanger 8
MSTRG.47857	0	1	0	0	0	0	1	ZS9mXccR-1_5.RI	chrC05_random	-	BnaC05g50820D	GSBRNA2T00030090001	AT1G24030.1	T23E23.18	Protein kinase superfamily protein
MSTRG.58266	0	1	0	0	0	0	1	ZS9mXccR-1_5.A5SS	chrC09	+	NA	NA	NA	NA	NA
MSTRG.1455	0	1	0	0	0	0	1	ZS9mXccR-1_5.RI	chrA01	+	BnaA01g20470D	GSBRNA2T00138535001	AT3G48750.1	CDC2	cell division control 2
MSTRG.21125	0	1	0	0	0	0	1	ZS9mXccR-1_5.RI	chrA08	+	BnaA08g28640D	GSBRNA2T00089761001	AT1G06470.2	F12K11.18	Nucleotide/sugar transporter family protein
MSTRG.41624	0	1	0	0	0	0	1	ZS9mXccR-1_5.RI	chrC04	+	BnaC04g06350D	GSBRNA2T00080579001	AT2G39080.1	EMB2799	NAD(P)-binding Rossmann-fold superfamily protein
MSTRG.38567	0	1	0	0	0	0	1	ZS9mXccR-1_5.RI	chrC03	-	BnaC03g35670D	GSBRNA2T00125166001	AT3G08505.1	T8G24.6	zinc finger (CCCH-type/C3HC4-type RING finger) family protein
MSTRG.37027	0	1	0	0	0	0	1	ZS9mXccR-1_5.A3SS	chrC03	-	BnaC03g12470D	GSBRNA2T00024851001	AT5G58270.1	ABCB25	ABC transporter of the mitochondrion 3
MSTRG.60209	0	1	0	0	0	0	1	ZS9mXccR-1_5.RI	chrC09_random	-	BnaC09g52660D	GSBRNA2T00026024001	NA	NA	NA
MSTRG.43136	0	1	0	0	0	0	1	ZS9mXccR-1_5.MXE;ZS9mXccR-1_5.MXE;ZS9mXccR-1_5.RI	chrC04	-	BnaC04g32220D	GSBRNA2T00062674001	AT5G40240.1	UMAMIT40	nodulin MtN21 /EamA-like transporter family protein
MSTRG.62228	0	1	0	0	0	0	1	ZS9mXccR-1_5.RI	chrCnn_random	+	BnaCnng30830D	GSBRNA2T00019869001	AT5G62570.2	CBP60a	Calmodulin binding protein-like
MSTRG.56183	0	1	0	0	0	0	1	ZS9mXccR-1_5.A5SS	chrC08	+	BnaC08g38150D	GSBRNA2T00136726001	AT1G16840.1	F17F16.27	hypothetical protein;(source:Araport11)
MSTRG.36245	0	1	0	0	0	0	1	ZS9mXccR-1_5.A5SS	chrC03	+	BnaC03g00890D	GSBRNA2T00134229001	AT2G37340.1	RS2Z33	arginine/serine-rich zinc knuckle-containing protein 33
MSTRG.35960	0	1	0	0	0	0	1	ZS9mXccR-1_5.MXE	chrC02_random	+	BnaC02g45020D	GSBRNA2T00022603001	AT5G66200.1	ARO2	armadillo repeat only 2
MSTRG.25032	0	1	0	0	0	0	1	ZS9mXccR-1_5.RI	chrA09_random	+	BnaA09g54200D	GSBRNA2T00036148001	AT1G31650.1	ROPGEF14	RHO guanyl-nucleotide exchange factor 14
MSTRG.23462	0	1	0	0	0	0	1	ZS9mXccR-1_5.SE	chrA09	+	BnaA09g31110D	GSBRNA2T00079595001	AT1G23350.1	F26F24.23	Plant invertase/pectin methylesterase inhibitor superfamily protein
MSTRG.26859	0	1	0	0	0	0	1	ZS9mXccR-1_5.A3SS	chrA10	+	BnaA10g23140D	GSBRNA2T00136050001	AT5G08230.1	F8L15.8	Tudor/PWWP/MBT domain-containing protein
MSTRG.46852	0	1	0	0	0	0	1	ZS9mXccR-1_5.RI	chrC05	-	BnaC05g35840D	GSBRNA2T00101781001	AT3G17700.1	CNBT1	cyclic nucleotide-binding transporter 1
MSTRG.37999	0	1	0	0	0	0	1	ZS9mXccR-1_5.A5SS	chrC03	-	BnaC03g27350D	GSBRNA2T00015868001	AT2G20960.1	pEARLI4	Arabidopsis phospholipase-like protein (PEARLI 4) family
MSTRG.35965	0	1	0	0	0	0	1	ZS9mXccR-1_5.RI	chrC02_random	-	BnaC02g45180D	GSBRNA2T00050957001	AT5G66240.1	K1L20.2	Transducin/WD40 repeat-like superfamily protein
MSTRG.32272	0	1	0	0	0	0	1	ZS9mXccR-1_5.RI	chrC01	-	BnaC01g27170D	GSBRNA2T00067064001	AT1G56230.1	F14G9.16	Protein of unknown function (DUF1399)
MSTRG.27095	0	1	0	0	0	0	1	ZS9mXccR-1_5.SE	chrA10	-	BnaA10g27580D	GSBRNA2T00069489001	AT5G01230.1	F7J8.210	S-adenosyl-L-methionine-dependent methyltransferases superfamily protein
MSTRG.20117	0	1	0	0	0	0	1	ZS9mXccR-1_5.A3SS	chrA08	+	BnaA08g13620D	GSBRNA2T00078803001	AT4G28610.1	PHR1	phosphate starvation response 1
MSTRG.59578	0	1	0	0	0	0	1	ZS9mXccR-1_5.A5SS	chrC09	+	BnaC09g43070D	GSBRNA2T00031597001	AT5G14420.2	RGLG2	RING domain ligase2
MSTRG.55907	0	1	0	0	0	0	1	ZS9mXccR-1_5.RI	chrC08	-	BnaC08g33690D	GSBRNA2T00127280001	AT3G63520.1	CCD1	carotenoid cleavage dioxygenase 1
MSTRG.61028	0	1	0	0	0	0	1	ZS9mXccR-1_5.RI	chrCnn_random	-	BnaCnng10410D	GSBRNA2T00072992001	AT3G04110.1	GLR1.1	glutamate receptor 1.1
MSTRG.44510	0	1	0	0	0	0	1	ZS9mXccR-1_5.A3SS	chrC04_random	+	BnaC04g56030D	GSBRNA2T00044216001	AT5G37360.1	MNJ8.18	LOW protein: ammonium transporter 1-like protein;(source:Araport11)
MSTRG.20095	0	1	0	0	0	0	1	ZS9mXccR-1_5.A5SS	chrA08	+	NA	NA	NA	NA	NA
MSTRG.45561	0	1	0	0	0	0	1	ZS9mXccR-1_5.RI	chrC05	+	BnaC05g14760D	GSBRNA2T00072312001	AT1G19100.1	DMS11	Histidine kinase-, DNA gyrase B-, and HSP90-like ATPase family protein
MSTRG.11599	0	1	0	0	0	0	1	ZS9mXccR-1_5.SE	chrA05	+	BnaA05g08390D	GSBRNA2T00050330001	AT2G35620.2	FEI2	Leucine-rich repeat protein kinase family protein
MSTRG.50815	0	1	0	0	0	0	1	ZS9mXccR-1_5.RI	chrC07	-	BnaC07g02850D	GSBRNA2T00137758001	AT5G45160.1	RL2	Root hair defective 3 GTP-binding protein (RHD3)
MSTRG.42719	0	1	0	0	0	0	1	ZS9mXccR-1_5.RI	chrC04	-	BnaC04g25490D	GSBRNA2T00115207001	AT3G55440.1	TPI	triosephosphate isomerase
MSTRG.30798	0	1	0	0	0	0	1	ZS9mXccR-1_5.RI	chrC01	-	BnaC01g04300D	GSBRNA2T00130778001	AT4G34060.1	DML3	demeter-like protein 3
MSTRG.18296	0	1	0	0	0	0	1	ZS9mXccR-1_5.RI	chrA07	-	BnaA07g26320D	GSBRNA2T00102145001	AT1G67310.1	F1N21.13	Calmodulin-binding transcription activator protein with CG-1 and Ankyrin domains
MSTRG.58486	0	1	0	0	0	0	1	ZS9mXccR-1_5.SE;ZS9mXccR-1_5.A3SS	chrC09	+	NA	NA	NA	NA	NA
MSTRG.37388	0	1	0	0	0	0	1	ZS9mXccR-1_5.RI	chrC03	+	BnaC03g18050D	GSBRNA2T00132210001	AT2G32700.6	LUH	LEUNIG_homolog
MSTRG.63277	0	1	0	0	0	0	1	ZS9mXccR-1_5.RI	chrCnn_random	+	BnaCnng48180D	GSBRNA2T00047980001	AT5G35790.1	G6PD1	glucose-6-phosphate dehydrogenase 1
MSTRG.9935	0	1	0	0	0	0	1	ZS9mXccR-1_5.RI	chrA04	+	BnaA04g12460D	GSBRNA2T00090221001	AT2G34770.1	FAH1	fatty acid hydroxylase 1
MSTRG.10714	0	1	0	0	0	0	1	ZS9mXccR-1_5.SE	chrA04	-	BnaA04g24530D	GSBRNA2T00088600001	AT2G42490.1	MHK10.21	Copper amine oxidase family protein
MSTRG.21690	0	1	0	0	0	0	1	ZS9mXccR-1_5.A3SS	chrA09	-	BnaA09g05610D	GSBRNA2T00094706001	AT5G61150.2	VIP4	leo1-like family protein
MSTRG.44273	0	1	0	0	0	0	1	ZS9mXccR-1_5.RI	chrC04_random	-	BnaC04g51920D	GSBRNA2T00022568001	AT2G47490.1	NDT1	NAD+ transporter 1
MSTRG.59984	0	1	0	0	0	0	1	ZS9mXccR-1_5.A3SS	chrC09	-	BnaC09g49050D	GSBRNA2T00107041001	AT5G06510.2	NF-YA10	nuclear factor Y, subunit A10
MSTRG.57386	0	1	0	0	0	0	1	ZS9mXccR-1_5.RI	chrC09	-	BnaC09g07000D	GSBRNA2T00134809001	AT5G65500.1	K19O4.3	U-box domain-containing protein kinase family protein
MSTRG.63317	0	1	0	0	0	0	1	ZS9mXccR-1_5.RI	chrCnn_random	+	BnaCnng48800D	GSBRNA2T00048290001	AT1G74240.1	F1O17.9	Mitochondrial substrate carrier family protein
MSTRG.809	0	1	0	0	0	0	1	ZS9mXccR-1_5.RI	chrA01	-	BnaA01g11390D	GSBRNA2T00131606001	AT4G21560.3	VPS28-1	vacuolar protein sorting-associated protein 28 homolog 1
MSTRG.65016	0	1	0	0	0	0	1	ZS9mXccR-1_5.RI	chrCnn_random	-	BnaCnng74640D	GSBRNA2T00020526001	AT5G49760.1	K2I5.13	Leucine-rich repeat protein kinase family protein
MSTRG.44653	0	1	0	0	0	0	1	ZS9mXccR-1_5.RI	chrC05	-	BnaC05g01270D	GSBRNA2T00085445001	AT1G02475.1	AT1G02475	Polyketide cyclase/dehydrase and lipid transport superfamily protein
MSTRG.10082	0	1	0	0	0	0	1	ZS9mXccR-1_5.RI	chrA04	-	BnaA04g14850D	GSBRNA2T00058337001	AT2G25320.1	T22F11.9	TRAF-like family protein
MSTRG.27	0	1	0	0	0	0	1	ZS9mXccR-1_5.MXE	chrA01	-	BnaA01g00390D	GSBRNA2T00121589001	AT4G37560.1	F19F18.50	Acetamidase/Formamidase family protein
MSTRG.40663	0	1	0	0	0	0	1	ZS9mXccR-1_5.SE;ZS9mXccR-1_5.A5SS;ZS9mXccR-1_5.RI	chrC03	+	NA	NA	NA	NA	NA
MSTRG.8626	0	1	0	0	0	0	1	ZS9mXccR-1_5.RI	chrA03	+	BnaA03g53450D	GSBRNA2T00071468001	AT4G35600.2	CST	Protein kinase superfamily protein
MSTRG.48323	0	1	0	0	0	0	1	ZS9mXccR-1_5.SE	chrC06	+	BnaC06g06600D	GSBRNA2T00062314001	AT4G08500.1	MEKK1	MAPK/ERK kinase kinase 1
MSTRG.10257	0	1	0	0	0	0	1	ZS9mXccR-1_5.A5SS	chrA04	-	NA	NA	NA	NA	NA
MSTRG.53409	0	1	0	0	0	0	1	ZS9mXccR-1_5.SE	chrC07	+	BnaC07g44890D	GSBRNA2T00099986001	AT1G73700.1	F25P22.12	MATE efflux family protein
MSTRG.21351	0	1	0	0	0	0	1	ZS9mXccR-1_5.A3SS	chrA09	-	BnaA09g00290D	GSBRNA2T00091192001	AT4G00990.1	AT4G00990	Transcription factor jumonji (jmjC) domain-containing protein
MSTRG.44257	0	1	0	0	0	0	1	ZS9mXccR-1_5.A5SS	chrC04	-	BnaC04g51630D	GSBRNA2T00038197001	AT2G46790.1	PRR9	pseudo-response regulator 9
MSTRG.12358	0	1	0	0	0	0	1	ZS9mXccR-1_5.A5SS	chrA05	-	BnaA05g19990D	GSBRNA2T00009255001	AT3G20910.1	NF-YA9	nuclear factor Y, subunit A9
MSTRG.14737	0	1	0	0	0	0	1	ZS9mXccR-1_5.RI	chrA06	-	BnaA06g16150D	GSBRNA2T00125390001	AT3G49120.1	PRXCB	peroxidase CB
MSTRG.51647	0	1	0	0	0	0	1	ZS9mXccR-1_5.SE	chrC07	+	BnaC07g17330D	GSBRNA2T00158123001	AT5G43810.2	AGO10	Stabilizer of iron transporter SufD / Polynucleotidyl transferase
MSTRG.7266	0	1	0	0	0	0	1	ZS9mXccR-1_5.RI	chrA03	+	NA	NA	NA	NA	NA
MSTRG.20822	0	1	0	0	0	0	1	ZS9mXccR-1_5.A3SS;ZS9mXccR-1_5.RI	chrA08	+	BnaA08g24050D	GSBRNA2T00103103001	AT1G14270.1	F14L17.3	CAAX amino terminal protease family protein
MSTRG.22281	0	1	0	0	0	0	1	ZS9mXccR-1_5.A5SS	chrA09	-	BnaA09g14060D	GSBRNA2T00070524001	AT1G60900.1	T7P1.5	U2 snRNP auxilliary factor, large subunit, splicing factor
MSTRG.31050	0	1	0	0	0	0	1	ZS9mXccR-1_5.RI	chrC01	-	NA	NA	NA	NA	NA
MSTRG.42801	0	1	0	0	0	0	1	ZS9mXccR-1_5.A3SS	chrC04	+	BnaC04g26780D	GSBRNA2T00071020001	AT4G01270.1	F2N1.19	RING/U-box superfamily protein
MSTRG.44782	0	1	0	0	0	0	1	ZS9mXccR-1_5.SE	chrC05	-	BnaC05g03270D	GSBRNA2T00093202001	AT1G05230.4	HDG2	homeodomain GLABROUS 2
MSTRG.27886	0	1	0	0	0	0	1	ZS9mXccR-1_5.RI	chrAnn_random	-	BnaAnng07190D	GSBRNA2T00076674001	AT5G47050.1	MQD22.19	SBP (S-ribonuclease binding protein) family protein
MSTRG.9190	0	1	0	0	0	0	1	ZS9mXccR-1_5.A3SS	chrA04	-	BnaA04g01230D	GSBRNA2T00149188001	AT3G60600.1	VAP27-1	vesicle associated protein
MSTRG.2931	0	1	0	0	0	0	1	ZS9mXccR-1_5.MXE	chrA02	-	BnaA02g05110D	GSBRNA2T00001296001	AT5G20890.1	F22D1.60	TCP-1/cpn60 chaperonin family protein
MSTRG.36604	0	1	0	0	0	0	1	ZS9mXccR-1_5.SE	chrC03	+	NA	NA	NA	NA	NA
MSTRG.37445	0	1	0	0	0	0	1	ZS9mXccR-1_5.A5SS	chrC03	-	BnaC03g18910D	GSBRNA2T00132315001	AT2G34070.1	TBL37	TRICHOME BIREFRINGENCE-LIKE 37
MSTRG.12351	0	1	0	0	0	0	1	ZS9mXccR-1_5.A5SS	chrA05	-	BnaA05g19840D	GSBRNA2T00009234001	AT3G21175.2	ZML1	ZIM-like 1
MSTRG.42373	0	1	0	0	0	0	1	ZS9mXccR-1_5.RI	chrC04	-	BnaC04g19510D	GSBRNA2T00000466001	AT5G51710.1	KEA5	K+ efflux antiporter 5
MSTRG.25133	0	1	0	0	0	0	1	ZS9mXccR-1_5.A3SS	chrA09_random	-	BnaA09g55600D	GSBRNA2T00039194001	AT1G59560.1	ZCF61	E3 Ubiquitin ligase family protein
MSTRG.64864	0	1	0	0	0	0	1	ZS9mXccR-1_5.RI	chrCnn_random	-	BnaCnng72580D	GSBRNA2T00014378001	AT3G18100.1	MYB4R1	myb domain protein 4r1
MSTRG.34950	0	1	0	0	0	0	1	ZS9mXccR-1_5.RI	chrC02	-	BnaC02g28060D	GSBRNA2T00113137001	AT4G02150.1	MOS6	ARM repeat superfamily protein
MSTRG.50744	0	1	0	0	0	0	1	ZS9mXccR-1_5.RI	chrC07	-	BnaC07g01250D	GSBRNA2T00138029001	AT3G20970.1	NFU4	NFU domain protein 4
MSTRG.24270	0	1	0	0	0	0	1	ZS9mXccR-1_5.A3SS	chrA09	-	BnaA09g42730D	GSBRNA2T00078204001	AT2G22300.2	SR1	signal responsive 1
MSTRG.52101	0	1	0	0	0	0	1	ZS9mXccR-1_5.A3SS	chrC07	-	BnaC07g24360D	GSBRNA2T00139401001	AT3G27460.1	SGF29a	SGF29 tudor-like domain
MSTRG.60576	0	1	0	0	0	0	1	ZS9mXccR-1_5.RI	chrCnn_random	+	BnaCnng03540D	GSBRNA2T00032379001	AT5G02290.2	NAK	Protein kinase superfamily protein
MSTRG.64813	0	1	0	0	0	0	1	ZS9mXccR-1_5.RI	chrCnn_random	-	BnaCnng71920D	GSBRNA2T00012144001	AT4G34160.1	CYCD3;1	CYCLIN D3;1
MSTRG.21579	0	1	0	0	0	0	1	ZS9mXccR-1_5.SE	chrA09	-	BnaA09g03690D	GSBRNA2T00009448001	AT5G27290.1	F21A20.3	stress regulated protein;(source:Araport11)
MSTRG.25582	0	1	0	0	0	0	1	ZS9mXccR-1_5.SE	chrA10	-	BnaA10g04800D	GSBRNA2T00122880001	AT1G07350.1	SR45a	RNA-binding (RRM/RBD/RNP motifs) family protein
MSTRG.9586	0	1	0	0	0	0	1	ZS9mXccR-1_5.RI	chrA04	+	BnaA04g07060D	GSBRNA2T00111171001	AT4G13150.1	F17N18.40	transmembrane protein;(source:Araport11)
MSTRG.31946	0	1	0	0	0	0	1	ZS9mXccR-1_5.A3SS	chrC01	-	BnaC01g22110D	GSBRNA2T00079627001	AT1G27320.1	HK3	histidine kinase 3
MSTRG.44295	0	1	0	0	0	0	1	ZS9mXccR-1_5.A3SS	chrC04_random	-	BnaC04g52170D	GSBRNA2T00020222001	AT2G46560.1	F13A10.9	transducin family protein / WD-40 repeat family protein
MSTRG.57747	0	1	0	0	0	0	1	ZS9mXccR-1_5.A5SS	chrC09	+	BnaC09g12340D	GSBRNA2T00000078001	AT1G64150.1	F22C12.9	Uncharacterized protein family (UPF0016)
MSTRG.65641	0	1	0	0	0	0	1	ZS9mXccR-1_5.RI	chrUnn_random	-	BnaUnng03830D	GSBRNA2T00003166001	NA	NA	NA
MSTRG.46302	0	1	0	0	0	0	1	ZS9mXccR-1_5.RI	chrC05	-	BnaC05g26280D	GSBRNA2T00013172001	AT4G36250.1	ALDH3F1	aldehyde dehydrogenase 3F1
MSTRG.19976	0	1	0	0	0	0	1	ZS9mXccR-1_5.SE	chrA08	-	BnaA08g11600D	GSBRNA2T00004547001	AT5G11760.1	T22P22.150	stress response protein;(source:Araport11)
MSTRG.23708	0	1	0	0	0	0	1	ZS9mXccR-1_5.SE	chrA09	-	BnaA09g34710D	GSBRNA2T00129619001	AT3G54880.1	AT3G54880	zinc finger protein;(source:Araport11)
MSTRG.12182	0	1	0	0	0	0	1	ZS9mXccR-1_5.RI	chrA05	-	BnaA05g17330D	GSBRNA2T00048366001	AT3G22260.1	AT3G22260	Cysteine proteinases superfamily protein
MSTRG.14058	0	1	0	0	0	0	1	ZS9mXccR-1_5.A3SS	chrA06	-	BnaA06g06680D	GSBRNA2T00105261001	AT1G10870.1	AGD4	ARF-GAP domain 4
MSTRG.11968	0	1	0	0	0	0	1	ZS9mXccR-1_5.A5SS	chrA05	+	BnaA05g14370D	GSBRNA2T00033278001	AT5G62000.3	ARF2	auxin response factor 2
MSTRG.62414	0	1	0	0	0	0	1	ZS9mXccR-1_5.RI	chrCnn_random	+	BnaCnng33620D	GSBRNA2T00025011001	AT1G03670.1	F21B7.27	ankyrin repeat family protein
MSTRG.45824	0	1	0	0	0	0	1	ZS9mXccR-1_5.A5SS	chrC05	+	BnaC05g18540D	GSBRNA2T00119380001	AT1G23230.2	F26F24.8	mediator of RNA polymerase II transcription subunit;(source:Araport11)
MSTRG.42130	0	1	0	0	0	0	1	ZS9mXccR-1_5.RI	chrC04	-	BnaC04g14960D	GSBRNA2T00113329001	AT2G29700.1	PH1	pleckstrin homologue 1
MSTRG.19860	0	1	0	0	0	0	1	ZS9mXccR-1_5.RI	chrA08	+	BnaA08g09690D	GSBRNA2T00126837001	AT4G21570.1	F17L22.30	Protein of unknown function (DUF300)
MSTRG.12727	1	0	0	0	0	0	1	ZS9mXccR-1_0.A3SS	chrA05	+	BnaA05g25440D	GSBRNA2T00104745001	AT3G13990.2	AT3G13990	Kinase-related protein of unknown function (DUF1296)
MSTRG.54279	1	0	0	0	0	0	1	ZS9mXccR-1_0.A3SS;ZS9mXccR-1_0.A5SS	chrC08	+	BnaC08g08040D	GSBRNA2T00061637001	AT5G35200.1	T25C13.80	ENTH/ANTH/VHS superfamily protein
MSTRG.38972	1	0	0	0	0	0	1	ZS9mXccR-1_0.A5SS	chrC03	+	BnaC03g42780D	GSBRNA2T00026498001	AT3G22380.2	TIC	time for coffee
MSTRG.11527	1	0	0	0	0	0	1	ZS9mXccR-1_0.RI	chrA05	+	BnaA05g07300D	GSBRNA2T00117000001	AT2G37170.1	PIP2B	plasma membrane intrinsic protein 2
MSTRG.2497	1	0	0	0	0	0	1	ZS9mXccR-1_0.RI;ZS9mXccR-1_0.RI	chrA01_random	+	BnaA01g36390D	GSBRNA2T00017050001	NA	NA	NA
MSTRG.4860	1	0	0	0	0	0	1	ZS9mXccR-1_0.RI	chrA02_random	-	BnaA02g35710D	GSBRNA2T00017801001	AT1G69840.7	T17F3.13	SPFH/Band 7/PHB domain-containing membrane-associated protein family
MSTRG.18635	1	0	0	0	0	0	1	ZS9mXccR-1_0.RI	chrA07	-	BnaA07g31090D	GSBRNA2T00102676001	AT1G73950.1	F2P9.18	Transmembrane Fragile-X-F-associated protein
MSTRG.22616	1	0	0	0	0	0	1	ZS9mXccR-1_0.MXE	chrA09	+	BnaA09g18880D	GSBRNA2T00117761001	AT2G01980.1	SOS1	sodium proton exchanger, putative (NHX7) (SOS1)
MSTRG.26384	1	0	0	0	0	0	1	ZS9mXccR-1_0.RI;ZS9mXccR-1_0.RI	chrA10	-	BnaA10g16480D	GSBRNA2T00154408001	AT5G18460.1	F20L16.180	Protein of Unknown Function (DUF239)
MSTRG.28692	1	0	0	0	0	0	1	ZS9mXccR-1_0.A3SS	chrAnn_random	-	BnaAnng19630D	GSBRNA2T00042517001	AT3G51830.1	SAC8	SAC domain-containing protein 8
MSTRG.15102	1	0	0	0	0	0	1	ZS9mXccR-1_0.A3SS	chrA06	+	BnaA06g21760D	GSBRNA2T00109844001	AT5G62290.1	MMI9.12	nucleotide-sensitive chloride conductance regulator (ICln) family protein
MSTRG.49448	1	0	0	0	0	0	1	ZS9mXccR-1_0.A3SS	chrC06	+	BnaC06g24900D	GSBRNA2T00022164001	AT2G47170.1	ARF1A1C	Ras-related small GTP-binding family protein
MSTRG.56742	1	0	0	0	0	0	1	ZS9mXccR-1_0.RI	chrC08_random	+	BnaC08g47370D	GSBRNA2T00035984001	AT4G14500.1	DL3290W	Polyketide cyclase/dehydrase and lipid transport superfamily protein
MSTRG.1983	1	0	0	0	0	0	1	ZS9mXccR-1_0.A5SS	chrA01	-	BnaA01g28800D	GSBRNA2T00009978001	AT3G15354.1	SPA3	SPA1-related 3
MSTRG.38031	1	0	0	0	0	0	1	ZS9mXccR-1_0.RI	chrC03	-	BnaC03g27780D	GSBRNA2T00055906001	AT5G50350.1	MXI22.6	hypothetical protein;(source:Araport11)
MSTRG.55538	1	0	0	0	0	0	1	ZS9mXccR-1_0.RI	chrC08	+	BnaC08g28030D	GSBRNA2T00155868001	AT2G45530.1	F17K2.6	RING/U-box superfamily protein
MSTRG.13827	1	0	0	0	0	0	1	ZS9mXccR-1_0.MXE	chrA06	-	BnaA06g03440D	GSBRNA2T00156393001	AT1G48920.1	NUC-L1	nucleolin like 1
MSTRG.4832	1	0	0	0	0	0	1	ZS9mXccR-1_0.A3SS	chrA02_random	+	BnaA02g35270D	GSBRNA2T00028013001	AT5G57580.1	MUA2.16	Calmodulin-binding protein
MSTRG.62232	1	0	0	0	0	0	1	ZS9mXccR-1_0.SE	chrCnn_random	-	BnaCnng30860D	GSBRNA2T00019872001	AT5G62600.1	MOS14	ARM repeat superfamily protein
MSTRG.5618	1	0	0	0	0	0	1	ZS9mXccR-1_0.RI	chrA03	-	BnaA03g09840D	GSBRNA2T00148708001	AT5G58270.1	ABCB25	ABC transporter of the mitochondrion 3
MSTRG.26035	1	0	0	0	0	0	1	ZS9mXccR-1_0.SE	chrA10	+	BnaA10g11370D	GSBRNA2T00065652001	AT5G57320.1	VLN5	villin, putative
MSTRG.40916	1	0	0	0	0	0	1	ZS9mXccR-1_0.RI	chrC03_random	+	BnaC03g73050D	GSBRNA2T00040964001	AT4G11850.1	PLDGAMMA1	phospholipase D gamma 1
MSTRG.31243	1	0	0	0	0	0	1	ZS9mXccR-1_0.RI	chrC01	+	BnaC01g11450D	GSBRNA2T00107732001	AT4G18950.1	F13C5.120	Integrin-linked protein kinase family
MSTRG.65284	1	0	0	0	0	0	1	ZS9mXccR-1_0.A5SS	chrCnn_random	+	BnaCnng77840D	GSBRNA2T00029945001	AT3G16510.1	AT3G16510	Calcium-dependent lipid-binding (CaLB domain) family protein
MSTRG.22927	1	0	0	0	0	0	1	ZS9mXccR-1_0.SE	chrA09	+	NA	NA	NA	NA	NA
MSTRG.32920	1	0	0	0	0	0	1	ZS9mXccR-1_0.A5SS;ZS9mXccR-1_0.A5SS	chrC01	+	BnaC01g37790D	GSBRNA2T00026299001	AT3G13225.2	AT3G13225	WW domain-containing protein
MSTRG.41895	1	0	0	0	0	0	1	ZS9mXccR-1_0.RI	chrC04	-	BnaC04g10620D	GSBRNA2T00141400001	NA	NA	NA
MSTRG.40603	1	0	0	0	0	0	1	ZS9mXccR-1_0.SE	chrC03	+	BnaC03g68360D	GSBRNA2T00116317001	AT1G49890.1	QWRF2	Family of unknown function (DUF566)
MSTRG.27889	1	0	0	0	0	0	1	ZS9mXccR-1_0.RI	chrAnn_random	-	BnaAnng07220D	GSBRNA2T00076677001	AT5G47020.1	MQD22.16	MraZ;(source:Araport11)
MSTRG.14601	1	0	0	0	0	0	1	ZS9mXccR-1_0.RI	chrA06	-	BnaA06g14310D	GSBRNA2T00042943001	AT1G20225.1	AT1G20225	Thioredoxin superfamily protein
MSTRG.31870	1	0	0	0	0	0	1	ZS9mXccR-1_0.A5SS	chrC01	+	BnaC01g20980D	GSBRNA2T00006197001	AT4G17480.1	DL4775C	alpha/beta-Hydrolases superfamily protein
MSTRG.64533	1	0	0	0	0	0	1	ZS9mXccR-1_0.A5SS	chrCnn_random	+	BnaCnng68140D	GSBRNA2T00098459001	AT4G14145.1	AT4G14145	cytochrome C oxidase assembly protein;(source:Araport11)
MSTRG.53027	1	0	0	0	0	0	1	ZS9mXccR-1_0.RI	chrC07	+	BnaC07g38610D	GSBRNA2T00096686001	AT4G23920.1	UGE2	UDP-D-glucose/UDP-D-galactose 4-epimerase 2
MSTRG.14723	1	0	0	0	0	0	1	ZS9mXccR-1_0.SE	chrA06	-	BnaA06g15930D	GSBRNA2T00125424001	AT3G49430.3	SR34a	SER/ARG-rich protein 34A
MSTRG.47208	1	0	0	0	0	0	1	ZS9mXccR-1_0.MXE	chrC05	-	BnaC05g41020D	GSBRNA2T00111147001	AT3G12080.1	emb2738	GTP-binding family protein
MSTRG.43764	1	0	0	0	0	0	1	ZS9mXccR-1_0.RI	chrC04	-	BnaC04g43710D	GSBRNA2T00024086001	AT5G35530.1	MOK9.14	Ribosomal protein S3 family protein
MSTRG.46698	1	0	0	0	0	0	1	ZS9mXccR-1_0.A5SS	chrC05	-	BnaC05g33360D	GSBRNA2T00107426001	AT3G19460.1	AT3G19460	Reticulon family protein
MSTRG.55946	1	0	0	0	0	0	1	ZS9mXccR-1_0.A3SS	chrC08	+	BnaC08g34590D	GSBRNA2T00127387001	AT2G23140.2	PUB4	RING/U-box superfamily protein with ARM repeat domain
MSTRG.16374	1	0	0	0	0	0	1	ZS9mXccR-1_0.RI	chrA06_random	-	BnaA06g38800D	GSBRNA2T00011530001	AT3G45300.1	IVD	isovaleryl-CoA-dehydrogenase
MSTRG.1723	1	0	0	0	0	0	1	ZS9mXccR-1_0.A3SS	chrA01	+	BnaA01g24790D	GSBRNA2T00068025001	AT3G22240.1	AT3G22240	cysteine-rich/transmembrane domain PCC1-like protein;(source:Araport11)
MSTRG.40744	1	0	0	0	0	0	1	ZS9mXccR-1_0.SE	chrC03	+	BnaC03g70430D	GSBRNA2T00032533001	AT3G13570.1	SCL30A	SC35-like splicing factor 30A
MSTRG.57448	1	0	0	0	0	0	1	ZS9mXccR-1_0.RI	chrC09	-	BnaC09g07940D	GSBRNA2T00134959001	AT5G66620.1	DAR6	DA1-related protein 6
MSTRG.50513	1	0	0	0	0	0	1	ZS9mXccR-1_0.SE;ZS9mXccR-1_0.SE;ZS9mXccR-1_0.A3SS	chrC06_random	-	BnaC06g41750D	GSBRNA2T00004570001	NA	NA	NA
MSTRG.61511	1	0	0	0	0	0	1	ZS9mXccR-1_0.A3SS	chrCnn_random	+	BnaCnng18740D	GSBRNA2T00095939001	AT4G17150.1	DL4610W	alpha/beta-Hydrolases superfamily protein
MSTRG.53343	1	0	0	0	0	0	1	ZS9mXccR-1_0.A5SS	chrC07	-	BnaC07g43920D	GSBRNA2T00099863001	AT4G11960.1	PGRL1B	PGR5-like B
MSTRG.35872	1	0	0	0	0	0	1	ZS9mXccR-1_0.RI	chrC02	+	BnaC02g43470D	GSBRNA2T00055843001	AT5G65060.1	MAF3	K-box region and MADS-box transcription factor family protein
MSTRG.50363	1	0	0	0	0	0	1	ZS9mXccR-1_0.A3SS;ZS9mXccR-1_0.A3SS	chrC06	+	BnaC06g39090D	GSBRNA2T00148011001	AT1G78690.1	At1g78690p	Phospholipid/glycerol acyltransferase family protein
MSTRG.49559	1	0	0	0	0	0	1	ZS9mXccR-1_0.RI	chrC06	-	BnaC06g26960D	GSBRNA2T00067542001	AT1G65020.1	AT1G65020	plasma protein;(source:Araport11)
MSTRG.20871	1	0	0	0	0	0	1	ZS9mXccR-1_0.RI	chrA08	+	BnaA08g24600D	GSBRNA2T00015236001	AT1G12780.1	UGE1	UDP-D-glucose/UDP-D-galactose 4-epimerase 1
MSTRG.52550	1	0	0	0	0	0	1	ZS9mXccR-1_0.A5SS	chrC07	-	BnaC07g30760D	GSBRNA2T00133430001	AT5G23490.1	AT5G23500	hypothetical protein;(source:Araport11)
MSTRG.31892	1	0	0	0	0	0	1	ZS9mXccR-1_0.SE	chrC01	-	BnaC01g21260D	GSBRNA2T00058960001	AT4G17050.1	UGLYAH	ureidoglycine aminohydrolase
MSTRG.3199	1	0	0	0	0	0	1	ZS9mXccR-1_0.SE;ZS9mXccR-1_0.A3SS;ZS9mXccR-1_0.RI	chrA02	+	BnaA02g09280D	GSBRNA2T00013023001	AT5G55100.2	MCO15.5	SWAP (Suppressor-of-White-APricot)/surp domain-containing protein
MSTRG.56508	1	0	0	0	0	0	1	ZS9mXccR-1_0.SE	chrC08	+	BnaC08g43130D	GSBRNA2T00019350001	AT1G08510.1	FATB	fatty acyl-ACP thioesterases B
MSTRG.33269	1	0	0	0	0	0	1	ZS9mXccR-1_0.SE	chrC01_random	-	BnaC01g43120D	GSBRNA2T00013420001	AT1G60200.1	T13D8.9	splicing factor PWI domain-containing protein / RNA recognition motif (RRM)-containing protein
MSTRG.52318	1	0	0	0	0	0	1	ZS9mXccR-1_0.SE	chrC07	+	BnaC07g27440D	GSBRNA2T00091530001	AT5G28770.2	BZO2H3	bZIP transcription factor family protein
MSTRG.37596	1	0	0	0	0	0	1	ZS9mXccR-1_0.A5SS	chrC03	-	BnaC03g21560D	GSBRNA2T00079109001	AT2G38710.2	T6A23.9	AMMECR1 family
MSTRG.18795	1	0	0	0	0	0	1	ZS9mXccR-1_0.A3SS	chrA07	-	BnaA07g33220D	GSBRNA2T00146544001	AT1G76980.2	F22K20.8	patatin-like phospholipase domain protein;(source:Araport11)
MSTRG.19762	1	0	0	0	0	0	1	ZS9mXccR-1_0.RI	chrA08	-	BnaA08g08110D	GSBRNA2T00127037001	AT4G16790.1	DL4420C	hydroxyproline-rich glycoprotein family protein
MSTRG.40156	1	0	0	0	0	0	1	ZS9mXccR-1_0.RI	chrC03	+	NA	NA	NA	NA	NA
MSTRG.63873	1	0	0	0	0	0	1	ZS9mXccR-1_0.SE	chrCnn_random	-	BnaCnng57460D	GSBRNA2T00069193001	AT4G17310.1	DL4690C	hypothetical protein;(source:Araport11)
MSTRG.21457	1	0	0	0	0	0	1	ZS9mXccR-1_0.RI	chrA09	+	BnaA09g01660D	GSBRNA2T00091306001	AT4G03610.1	T5L23.10	Metallo-hydrolase/oxidoreductase superfamily protein
MSTRG.57270	1	0	0	0	0	0	1	ZS9mXccR-1_0.RI	chrC09	-	BnaC09g05140D	GSBRNA2T00146125001	AT5G61060.2	HDA05	histone deacetylase 5
MSTRG.48590	1	0	0	0	0	0	1	ZS9mXccR-1_0.SE	chrC06	-	BnaC06g11520D	GSBRNA2T00122589001	AT4G14965.1	MAPR4	membrane-associated progesterone binding protein 4
MSTRG.43466	1	0	0	0	0	0	1	ZS9mXccR-1_0.A3SS;ZS9mXccR-1_0.RI	chrC04	-	BnaC04g38530D	GSBRNA2T00127631001	AT2G26980.4	CIPK3	CBL-interacting protein kinase 3
MSTRG.55639	1	0	0	0	0	0	1	ZS9mXccR-1_0.RI	chrC08	+	BnaC08g29510D	GSBRNA2T00155674001	AT3G58770.1	AT3G58770	hypothetical protein;(source:Araport11)
MSTRG.50015	1	0	0	0	0	0	1	ZS9mXccR-1_0.RI	chrC06	-	BnaC06g33880D	GSBRNA2T00103365001	AT1G72740.1	F28P22.7	Homeodomain-like/winged-helix DNA-binding family protein
MSTRG.44411	1	0	0	0	0	0	1	ZS9mXccR-1_0.A3SS	chrC04_random	-	BnaC04g54160D	GSBRNA2T00024996001	NA	NA	NA
MSTRG.18087	1	0	0	0	0	0	1	ZS9mXccR-1_0.SE	chrA07	-	BnaA07g23270D	GSBRNA2T00099570001	AT1G72050.2	TFIIIA	transcription factor IIIA
MSTRG.652	1	0	0	0	0	0	1	ZS9mXccR-1_0.RI	chrA01	+	BnaA01g09040D	GSBRNA2T00131310001	AT5G41690.1	MBK23.23	RNA-binding (RRM/RBD/RNP motifs) family protein
MSTRG.38052	1	0	0	0	0	0	1	ZS9mXccR-1_0.SE	chrC03	-	BnaC03g28140D	GSBRNA2T00055856001	AT4G08460.3	T15F16.1	Protein of unknown function (DUF1644)
MSTRG.31817	1	0	0	0	0	0	1	ZS9mXccR-1_0.A3SS	chrC01	-	BnaC01g20180D	GSBRNA2T00006316001	AT4G27595.1	AT4G27595	Plant protein of unknown function (DUF827)
MSTRG.53056	1	0	0	0	0	0	1	ZS9mXccR-1_0.A5SS	chrC07	+	BnaC07g39000D	GSBRNA2T00154450001	AT4G24550.2	AP4M	Clathrin adaptor complexes medium subunit family protein
MSTRG.62421	1	0	0	0	0	0	1	ZS9mXccR-1_0.RI	chrCnn_random	+	BnaCnng33700D	GSBRNA2T00025112001	AT3G22190.2	IQD5	IQ-domain 5
MSTRG.55060	1	0	0	0	0	0	1	ZS9mXccR-1_0.SE	chrC08	-	BnaC08g20550D	GSBRNA2T00121677001	AT3G48870.1	HSP93-III	Clp ATPase
MSTRG.14245	1	0	0	0	0	0	1	ZS9mXccR-1_0.RI	chrA06	-	BnaA06g09440D	GSBRNA2T00081716001	AT1G14610.1	TWN2	valyl-tRNA synthetase / valine--tRNA ligase (VALRS)
MSTRG.15459	1	0	0	0	0	0	1	ZS9mXccR-1_0.SE	chrA06	-	BnaA06g26720D	GSBRNA2T00147504001	AT5G24150.1	SQP1	FAD/NAD(P)-binding oxidoreductase family protein
MSTRG.28271	1	0	0	0	0	0	1	ZS9mXccR-1_0.RI	chrAnn_random	-	BnaAnng13190D	GSBRNA2T00014116001	AT5G37070.1	MJG14.7	Protein of unknown function, DUF538
MSTRG.47908	1	0	0	0	0	0	1	ZS9mXccR-1_0.RI	chrC05_random	-	BnaC05g52020D	GSBRNA2T00005244001	AT3G14050.1	RSH2	RELA/SPOT homolog 2
MSTRG.4386	1	0	0	0	0	0	1	ZS9mXccR-1_0.SE	chrA02	-	BnaA02g28160D	GSBRNA2T00092180001	AT3G26670.3	AT3G26670	Protein of unknown function (DUF803)
MSTRG.41109	1	0	0	0	0	0	1	ZS9mXccR-1_0.SE	chrC03_random	-	BnaC03g76170D	GSBRNA2T00094174001	AT3G27150.1	AT3G27150	Galactose oxidase/kelch repeat superfamily protein
MSTRG.24676	1	0	0	0	0	0	1	ZS9mXccR-1_0.SE	chrA09	+	BnaA09g48890D	GSBRNA2T00122242001	AT1G08450.1	CRT3	calreticulin 3
MSTRG.63524	1	0	0	0	0	0	1	ZS9mXccR-1_0.SE	chrCnn_random	-	BnaCnng51930D	GSBRNA2T00055591001	NA	NA	NA
MSTRG.5454	1	0	0	0	0	0	1	ZS9mXccR-1_0.A3SS	chrA03	+	BnaA03g07350D	GSBRNA2T00149010001	AT5G18780.2	F17K4.30	F-box/RNI-like superfamily protein
MSTRG.2260	1	0	0	0	0	0	1	ZS9mXccR-1_0.RI	chrA01	+	BnaA01g32780D	GSBRNA2T00057529001	AT3G06540.1	REP	Rab escort protein
MSTRG.57147	1	0	0	0	0	0	1	ZS9mXccR-1_0.A3SS	chrC09	-	BnaC09g03130D	GSBRNA2T00109459001	NA	NA	NA
MSTRG.20933	1	0	0	0	0	0	1	ZS9mXccR-1_0.RI	chrA08	+	BnaA08g25590D	GSBRNA2T00015114001	AT1G10740.4	T16B5.12	alpha/beta-Hydrolases superfamily protein
MSTRG.23636	1	0	0	0	0	0	1	ZS9mXccR-1_0.SE	chrA09	+	NA	NA	NA	NA	NA
MSTRG.29028	1	0	0	0	0	0	1	ZS9mXccR-1_0.RI	chrAnn_random	-	BnaAnng24570D	GSBRNA2T00064368001	AT4G17330.1	G2484-1	G2484-1 protein
MSTRG.138	1	0	0	0	0	0	1	ZS9mXccR-1_0.A3SS	chrA01	+	BnaA01g01760D	GSBRNA2T00121424001	AT4G35785.3	AT4G35785	RNA-binding (RRM/RBD/RNP motifs) family protein
MSTRG.24669	1	0	0	0	0	0	1	ZS9mXccR-1_0.A5SS	chrA09	+	BnaA09g48830D	GSBRNA2T00122249001	AT1G08580.1	F22O13.6	hypothetical protein;(source:Araport11)
MSTRG.64487	1	0	0	0	0	0	1	ZS9mXccR-1_0.SE	chrCnn_random	+	BnaCnng67360D	GSBRNA2T00097391001	NA	NA	NA
MSTRG.63773	1	0	0	0	0	0	1	ZS9mXccR-1_0.RI	chrCnn_random	+	BnaCnng55880D	GSBRNA2T00065972001	AT1G11330.1	T28P6.2	S-locus lectin protein kinase family protein
MSTRG.4940	1	0	0	0	0	0	1	ZS9mXccR-1_0.A3SS	chrA02_random	-	BnaA02g36790D	GSBRNA2T00027405001	AT5G46600.1	F10E10.8	Aluminium activated malate transporter family protein
MSTRG.19647	1	0	0	0	0	0	1	ZS9mXccR-1_0.SE	chrA08	+	BnaA08g06350D	GSBRNA2T00073804001	NA	NA	NA
MSTRG.21658	1	0	0	0	0	0	1	ZS9mXccR-1_0.RI	chrA09	-	BnaA09g05130D	GSBRNA2T00094758001	AT5G23810.1	AAP7	amino acid permease 7
MSTRG.31382	1	0	0	0	0	0	1	ZS9mXccR-1_0.RI	chrC01	+	BnaC01g13560D	GSBRNA2T00138287001	AT3G18150.1	AT3G18150	RNI-like superfamily protein
MSTRG.45011	1	0	0	0	0	0	1	ZS9mXccR-1_0.SE;ZS9mXccR-1_0.A3SS	chrC05	-	BnaC05g06630D	GSBRNA2T00100521001	AT1G09140.1	SR30	SERINE-ARGININE PROTEIN 30
MSTRG.6256	1	0	0	0	0	0	1	ZS9mXccR-1_0.A3SS	chrA03	-	BnaA03g19550D	GSBRNA2T00058392001	AT2G41680.1	NTRC	NADPH-dependent thioredoxin reductase C
MSTRG.39838	1	0	0	0	0	0	1	ZS9mXccR-1_0.RI	chrC03	-	BnaC03g57040D	GSBRNA2T00024795001	AT3G47590.1	AT3G47590	alpha/beta-Hydrolases superfamily protein
MSTRG.32615	1	0	0	0	0	0	1	ZS9mXccR-1_0.RI	chrC01	+	BnaC01g32680D	GSBRNA2T00095878001	AT3G20290.2	EHD1	EPS15 homology domain 1
MSTRG.10631	1	0	0	0	0	0	1	ZS9mXccR-1_0.A3SS	chrA04	-	BnaA04g23140D	GSBRNA2T00123314001	AT2G39340.1	SAC3A	SAC3/GANP/Nin1/mts3/eIF-3 p25 family
MSTRG.38916	1	0	0	0	0	0	1	ZS9mXccR-1_0.RI	chrC03	+	BnaC03g41820D	GSBRNA2T00051978001	AT3G20910.1	NF-YA9	nuclear factor Y, subunit A9
MSTRG.53964	1	0	0	0	0	0	1	ZS9mXccR-1_0.A5SS	chrC08	-	BnaC08g02710D	GSBRNA2T00052961001	AT1G49710.1	FUT12	fucosyltransferase 12
MSTRG.39025	1	0	0	0	0	0	1	ZS9mXccR-1_0.MXE	chrC03	-	BnaC03g43710D	GSBRNA2T00158307001	AT3G24360.1	AT3G24360	ATP-dependent caseinolytic (Clp) protease/crotonase family protein
MSTRG.39608	1	0	0	0	0	0	1	ZS9mXccR-1_0.RI	chrC03	+	BnaC03g52730D	GSBRNA2T00145860001	AT3G48850.1	PHT3;2	phosphate transporter 3;2
MSTRG.12829	1	0	0	0	0	0	1	ZS9mXccR-1_0.A3SS	chrA05	+	BnaA05g26920D	GSBRNA2T00000223001	AT3G12100.1	MTP5	Cation efflux family protein
MSTRG.14800	1	0	0	0	0	0	1	ZS9mXccR-1_0.A5SS	chrA06	+	BnaA06g17130D	GSBRNA2T00063070001	AT3G43610.1	AT3G43610	Spc97 / Spc98 family of spindle pole body (SBP) component
MSTRG.63185	1	0	0	0	0	0	1	ZS9mXccR-1_0.A5SS	chrCnn_random	-	BnaCnng46720D	GSBRNA2T00045656001	AT4G19960.2	KUP9	K+ uptake permease 9
MSTRG.42319	1	0	0	0	0	0	1	ZS9mXccR-1_0.RI	chrC04	-	BnaC04g18340D	GSBRNA2T00118285001	AT1G58080.1	ATP-PRT1	ATP phosphoribosyl transferase 1
MSTRG.1344	1	0	0	0	0	0	1	ZS9mXccR-1_0.A5SS	chrA01	+	BnaA01g18880D	GSBRNA2T00043643001	AT4G14880.4	OASA1	O-acetylserine (thiol) lyase (OAS-TL) isoform A1
MSTRG.22979	1	0	0	0	0	0	1	ZS9mXccR-1_0.RI	chrA09	-	BnaA09g24450D	GSBRNA2T00156638001	AT5G46860.1	VAM3	Syntaxin/t-SNARE family protein
MSTRG.4866	1	0	0	0	0	0	1	ZS9mXccR-1_0.RI	chrA02_random	+	BnaA02g35780D	GSBRNA2T00048272001	AT1G69040.2	ACR4	ACT domain repeat 4
MSTRG.42778	1	0	0	0	0	0	1	ZS9mXccR-1_0.RI	chrC04	+	BnaC04g26340D	GSBRNA2T00071090001	AT3G54350.3	emb1967	Forkhead-associated (FHA) domain-containing protein
MSTRG.12886	1	0	0	0	0	0	1	ZS9mXccR-1_0.MXE	chrA05	-	BnaA05g27680D	GSBRNA2T00000312001	AT3G11402.2	AT3G11402	NA
MSTRG.42217	1	0	0	0	0	0	1	ZS9mXccR-1_0.RI	chrC04	-	BnaC04g16480D	GSBRNA2T00148249001	AT2G27810.1	NAT12	nucleobase-ascorbate transporter 12
MSTRG.8817	1	0	0	0	0	0	1	ZS9mXccR-1_0.RI	chrA03_random	-	BnaA03g56180D	GSBRNA2T00004335001	AT1G65850.1	F12P19.1	Disease resistance protein (TIR-NBS-LRR class) family
MSTRG.63512	1	0	0	0	0	0	1	ZS9mXccR-1_0.RI	chrCnn_random	+	BnaCnng51790D	GSBRNA2T00055517001	AT1G63810.1	T12P18.17	nucleolar protein;(source:Araport11)
MSTRG.17930	1	0	0	0	0	0	1	ZS9mXccR-1_0.A5SS	chrA07	-	BnaA07g20770D	GSBRNA2T00099260001	AT1G77920.1	TGA7	bZIP transcription factor family protein
MSTRG.6758	1	0	0	0	0	0	1	ZS9mXccR-1_0.MXE	chrA03	-	BnaA03g26780D	GSBRNA2T00112178001	AT4G01010.1	CNGC13	cyclic nucleotide-gated channel 13
MSTRG.46005	1	0	0	0	0	0	1	ZS9mXccR-1_0.RI	chrC05	-	BnaC05g21390D	GSBRNA2T00142255001	NA	NA	NA
MSTRG.21359	1	0	0	0	0	0	1	ZS9mXccR-1_0.A3SS	chrA09	-	BnaA09g00400D	GSBRNA2T00018368001	AT4G01860.2	T7B11.12	Transducin family protein / WD-40 repeat family protein
MSTRG.46544	1	0	0	0	0	0	1	ZS9mXccR-1_0.RI	chrC05	-	NA	NA	NA	NA	NA
MSTRG.2432	1	0	0	0	0	0	1	ZS9mXccR-1_0.RI	chrA01_random	-	BnaA01g35330D	GSBRNA2T00044201001	AT4G17350.1	DL4710W	Plant protein of unknown function (DUF828) with plant pleckstrin homology-like region
MSTRG.53010	1	0	0	0	0	0	1	ZS9mXccR-1_0.SE	chrC07	+	BnaC07g38340D	GSBRNA2T00157136001	NA	NA	NA
MSTRG.62465	1	0	0	0	0	0	1	ZS9mXccR-1_0.RI	chrCnn_random	+	BnaCnng34240D	GSBRNA2T00025555001	AT4G38230.2	CPK26	calcium-dependent protein kinase 26
MSTRG.19818	1	0	0	0	0	0	1	ZS9mXccR-1_0.A3SS	chrA08	-	BnaA08g09120D	GSBRNA2T00126905001	AT4G19185.1	UMAMIT2	nodulin MtN21 /EamA-like transporter family protein
MSTRG.15057	1	0	0	0	0	0	1	ZS9mXccR-1_0.RI	chrA06	+	BnaA06g21120D	GSBRNA2T00109749001	AT3G49590.1	ATG13	Autophagy-related protein 13
MSTRG.59980	1	0	0	0	0	0	1	ZS9mXccR-1_0.A3SS	chrC09	+	BnaC09g48980D	GSBRNA2T00107050001	AT5G06580.1	F15M7.11	FAD-linked oxidases family protein
MSTRG.23021	1	0	0	0	0	0	1	ZS9mXccR-1_0.A3SS	chrA09	+	NA	NA	NA	NA	NA
MSTRG.45081	1	0	0	0	0	0	1	ZS9mXccR-1_0.MXE	chrC05	+	BnaC05g07620D	GSBRNA2T00100382001	AT1G10290.1	ADL6	dynamin-like protein 6
MSTRG.35734	1	0	0	0	0	0	1	ZS9mXccR-1_0.RI	chrC02	+	BnaC02g40930D	GSBRNA2T00120270001	AT5G24940.1	F6A4.150	Protein phosphatase 2C family protein
MSTRG.4301	1	0	0	0	0	0	1	ZS9mXccR-1_0.A5SS	chrA02	+	BnaA02g26920D	GSBRNA2T00069572001	NA	NA	NA
MSTRG.20150	1	0	0	0	0	0	1	ZS9mXccR-1_0.RI	chrA08	+	BnaA08g14100D	GSBRNA2T00078867001	AT4G27450.1	F27G19.50	Aluminium induced protein with YGL and LRDR motifs
MSTRG.40664	1	0	0	0	0	0	1	ZS9mXccR-1_0.SE	chrC03	+	BnaC03g69250D	GSBRNA2T00087610001	NA	NA	NA
MSTRG.14917	1	0	0	0	0	0	1	ZS9mXccR-1_0.RI	chrA06	-	BnaA06g18780D	GSBRNA2T00107366001	AT3G44620.1	AT3G44620	protein tyrosine phosphatases;protein tyrosine phosphatases
MSTRG.2046	1	0	0	0	0	0	1	ZS9mXccR-1_0.A3SS	chrA01	-	BnaA01g29660D	GSBRNA2T00067244001	AT3G14010.4	CID4	CTC-interacting domain 4
MSTRG.4959	1	0	0	0	0	0	1	ZS9mXccR-1_0.RI	chrA02_random	-	BnaA02g37060D	GSBRNA2T00027991001	AT5G24270.2	SOS3	Calcium-binding EF-hand family protein
MSTRG.15691	1	0	0	0	0	0	1	ZS9mXccR-1_0.MXE	chrA06	+	BnaA06g29730D	GSBRNA2T00144361001	AT5G49030.3	OVA2	tRNA synthetase class I (I, L, M and V) family protein
MSTRG.33925	1	0	0	0	0	0	1	ZS9mXccR-1_0.RI	chrC02	+	BnaC02g09980D	GSBRNA2T00091562001	AT5G59460.1	F2O15.14	scarecrow-like transcription factor 11 (SCL11)
MSTRG.65478	1	0	0	0	0	0	1	ZS9mXccR-1_0.RI	chrUnn_random	+	BnaUnng01310D	GSBRNA2T00051143001	NA	NA	NA
MSTRG.64418	1	0	0	0	0	0	1	ZS9mXccR-1_0.RI	chrCnn_random	+	BnaCnng66350D	GSBRNA2T00094297001	AT1G03920.1	F21M11.15	Protein kinase family protein
MSTRG.41917	1	0	0	0	0	0	1	ZS9mXccR-1_0.SE;ZS9mXccR-1_0.A5SS	chrC04	-	BnaC04g10980D	GSBRNA2T00141452001	AT1G55920.1	SERAT2;1	serine acetyltransferase 2;1
MSTRG.56119	1	0	0	0	0	0	1	ZS9mXccR-1_0.RI	chrC08	-	BnaC08g37110D	GSBRNA2T00136844001	AT1G18660.1	F6A14.25	zinc finger (C3HC4-type RING finger) family protein
MSTRG.6168	1	0	0	0	0	0	1	ZS9mXccR-1_0.MXE	chrA03	-	BnaA03g18330D	GSBRNA2T00124792001	AT2G28290.1	SYD	P-loop containing nucleoside triphosphate hydrolases superfamily protein
MSTRG.9640	1	0	0	0	0	0	1	ZS9mXccR-1_0.RI	chrA04	+	BnaA04g07800D	GSBRNA2T00114570001	AT5G36940.1	CAT3	cationic amino acid transporter 3
MSTRG.15170	1	0	0	0	0	0	1	ZS9mXccR-1_0.RI	chrA06	-	BnaA06g22750D	GSBRNA2T00073143001	AT5G63590.1	FLS3	flavonol synthase 3
MSTRG.9915	1	0	0	0	0	0	1	ZS9mXccR-1_0.RI	chrA04	-	BnaA04g12020D	GSBRNA2T00090272001	AT2G21230.1	F7O24.5	Basic-leucine zipper (bZIP) transcription factor family protein
MSTRG.22793	1	0	0	0	0	0	1	ZS9mXccR-1_0.RI	chrA09	+	BnaA09g21370D	GSBRNA2T00145462001	AT4G11800.1	T26M18.10	Calcineurin-like metallo-phosphoesterase superfamily protein
MSTRG.53771	1	0	0	0	0	0	1	ZS9mXccR-1_0.A3SS	chrC07_random	-	BnaC07g50900D	GSBRNA2T00036233001	AT4G30100.1	F6G3.130	P-loop containing nucleoside triphosphate hydrolases superfamily protein
MSTRG.64740	1	0	0	0	0	0	1	ZS9mXccR-1_0.RI	chrCnn_random	+	BnaCnng70940D	GSBRNA2T00010590001	AT2G32970.2	T21L14.9	G1/S-specific cyclin-E protein;(source:Araport11)
MSTRG.34588	1	0	0	0	0	0	1	ZS9mXccR-1_0.A5SS	chrC02	-	BnaC02g21470D	GSBRNA2T00137195001	AT1G52410.2	TSA1	TSK-associating protein 1
MSTRG.30657	1	0	0	0	0	0	1	ZS9mXccR-1_0.RI	chrC01	+	BnaC01g02250D	GSBRNA2T00131033001	AT4G36500.1	AP22.75	hypothetical protein;(source:Araport11)
MSTRG.47089	1	0	0	0	0	0	1	ZS9mXccR-1_0.SE	chrC05	-	BnaC05g39120D	GSBRNA2T00106083001	AT3G14470.1	AT3G14470	NB-ARC domain-containing disease resistance protein
MSTRG.53785	1	0	0	0	0	0	1	ZS9mXccR-1_0.A3SS	chrC07_random	+	BnaC07g51140D	GSBRNA2T00027605001	AT4G36400.2	D2HGDH	FAD-linked oxidases family protein
MSTRG.45038	1	0	0	0	0	0	1	ZS9mXccR-1_0.RI	chrC05	+	BnaC05g07060D	GSBRNA2T00100453001	AT1G09480.1	F14J9.14	NAD(P)-binding Rossmann-fold superfamily protein
MSTRG.10768	1	0	0	0	0	0	1	ZS9mXccR-1_0.RI	chrA04	-	BnaA04g25470D	GSBRNA2T00045150001	AT2G43910.1	HOL1	HARMLESS TO OZONE LAYER 1
MSTRG.26884	1	0	0	0	0	0	1	ZS9mXccR-1_0.RI	chrA10	-	BnaA10g23460D	GSBRNA2T00136087001	AT5G06970.1	MOJ9.14	Protein of unknown function (DUF810)
MSTRG.46028	1	0	0	0	0	0	1	ZS9mXccR-1_0.SE	chrC05	+	NA	NA	NA	NA	NA
MSTRG.11638	1	0	0	0	0	0	1	ZS9mXccR-1_0.SE	chrA05	-	BnaA05g09060D	GSBRNA2T00050246001	AT2G34780.2	MEE22	maternal effect embryo arrest 22
MSTRG.21669	1	0	0	0	0	0	1	ZS9mXccR-1_0.RI	chrA09	+	BnaA09g05210D	GSBRNA2T00094748001	AT5G23610.2	MQM1.12	DYAD protein;(source:Araport11)
MSTRG.33228	1	0	0	0	0	0	1	ZS9mXccR-1_0.SE	chrC01_random	-	BnaC01g42580D	GSBRNA2T00017115001	AT3G49500.1	RDR6	RNA-dependent RNA polymerase 6
MSTRG.63510	1	0	0	0	0	0	1	ZS9mXccR-1_0.A3SS	chrCnn_random	+	BnaCnng51760D	GSBRNA2T00055491001	AT1G28120.1	F13K9.21	ubiquitin thioesterase otubain-like protein;(source:Araport11)
MSTRG.51023	1	0	0	0	0	0	1	ZS9mXccR-1_0.RI	chrC07	+	BnaC07g07120D	GSBRNA2T00068083001	AT3G24530.1	AT3G24530	AAA-type ATPase family protein / ankyrin repeat family protein
MSTRG.22519	1	0	0	0	0	0	1	ZS9mXccR-1_0.SE;ZS9mXccR-1_0.SE	chrA09	+	NA	NA	NA	NA	NA
MSTRG.11691	1	0	0	0	0	0	1	ZS9mXccR-1_0.RI	chrA05	+	BnaA05g09930D	GSBRNA2T00095259001	AT2G33735.1	AT2G33735	Chaperone DnaJ-domain superfamily protein
MSTRG.55700	1	0	0	0	0	0	1	ZS9mXccR-1_0.SE	chrC08	+	BnaC08g30510D	GSBRNA2T00155545001	AT3G60260.4	AT3G60260	ELMO/CED-12 family protein
MSTRG.22987	1	0	0	0	0	0	1	ZS9mXccR-1_0.RI	chrA09	+	BnaA09g24560D	GSBRNA2T00061302001	AT1G32200.2	ATS1	phospholipid/glycerol acyltransferase family protein
MSTRG.30658	1	0	0	0	0	0	1	ZS9mXccR-1_0.RI	chrC01	-	BnaC01g02260D	GSBRNA2T00131032001	AT4G36470.1	AP22.82	S-adenosyl-L-methionine-dependent methyltransferases superfamily protein
MSTRG.984	1	0	0	0	0	0	1	ZS9mXccR-1_0.RI	chrA01	+	BnaA01g13880D	GSBRNA2T00056316001	AT4G24380.1	T22A6.210	dihydrofolate reductase;(source:Araport11)
MSTRG.33307	1	0	0	0	0	0	1	ZS9mXccR-1_0.SE	chrC01_random	-	NA	NA	NA	NA	NA
MSTRG.58250	1	0	0	0	0	0	1	ZS9mXccR-1_0.RI	chrC09	+	NA	NA	NA	NA	NA
MSTRG.31962	1	0	0	0	0	0	1	ZS9mXccR-1_0.SE	chrC01	+	BnaC01g22340D	GSBRNA2T00005018001	NA	NA	NA

## Sheet: ZS9mXccS-1
Table S3 DAS genes specifically or commonly present in ZS9mXccR-1 and/or ZS9mXccS-1 compared to ZS9
geneid	ZS9mXccR-1_0	ZS9mXccR-1_5	ZS9mXccR-1_8	ZS9mXccS-1_0	ZS9mXccS-1_5	ZS9mXccS-1_8	Sum	AS_type	chr	strand	Bna_id	old_id	AT_id	Gene_name	Func
MSTRG.18389	0	0	0	1	1	1	3	ZS9mXccS-1_0.A5SS;ZS9mXccS-1_5.A5SS;ZS9mXccS-1_8.A5SS	chrA07	-	NA	NA	NA	NA	NA
MSTRG.17410	0	0	0	1	1	1	3	ZS9mXccS-1_0.A5SS;ZS9mXccS-1_5.A5SS;ZS9mXccS-1_8.A5SS	chrA07	-	BnaA07g13460D	GSBRNA2T00118690001	AT2G27950.1	T1E2.13	Ring/U-Box superfamily protein
MSTRG.64110	0	0	0	1	1	1	3	ZS9mXccS-1_0.SE;ZS9mXccS-1_0.SE;ZS9mXccS-1_5.SE;ZS9mXccS-1_8.SE;ZS9mXccS-1_8.SE	chrCnn_random	-	BnaCnng61390D	GSBRNA2T00082019001	AT5G08640.2	FLS1	flavonol synthase 1
MSTRG.61551	0	0	0	1	1	1	3	ZS9mXccS-1_0.RI;ZS9mXccS-1_5.RI;ZS9mXccS-1_8.A3SS;ZS9mXccS-1_8.RI	chrCnn_random	-	BnaCnng19400D	GSBRNA2T00096758001	AT3G23610.2	DSPTP1	dual specificity protein phosphatase 1
MSTRG.16281	0	0	0	1	1	1	3	ZS9mXccS-1_0.RI;ZS9mXccS-1_5.RI;ZS9mXccS-1_8.RI	chrA06_random	+	BnaA06g37520D	GSBRNA2T00048152001	AT1G52030.1	MBP2	myrosinase-binding protein 2
MSTRG.37927	0	0	0	1	1	1	3	ZS9mXccS-1_0.A3SS;ZS9mXccS-1_0.A3SS;ZS9mXccS-1_0.A5SS;ZS9mXccS-1_0.RI;ZS9mXccS-1_5.A3SS;ZS9mXccS-1_5.A3SS;ZS9mXccS-1_5.A5SS;ZS9mXccS-1_8.A3SS;ZS9mXccS-1_8.RI	chrC03	+	BnaC03g26380D	GSBRNA2T00101667001	NA	NA	NA
MSTRG.16934	0	0	0	1	1	1	3	ZS9mXccS-1_0.RI;ZS9mXccS-1_0.RI;ZS9mXccS-1_5.RI;ZS9mXccS-1_8.RI;ZS9mXccS-1_8.RI	chrA07	-	BnaA07g06160D	GSBRNA2T00128345001	AT3G23870.1	AT3G23870	Protein of unknown function (DUF803)
MSTRG.46915	0	0	0	1	1	1	3	ZS9mXccS-1_0.A5SS;ZS9mXccS-1_0.RI;ZS9mXccS-1_5.A5SS;ZS9mXccS-1_5.RI;ZS9mXccS-1_8.A5SS;ZS9mXccS-1_8.RI	chrC05	-	BnaC05g36830D	GSBRNA2T00076057001	AT1G14170.3	F7A19.25	RNA-binding KH domain-containing protein
MSTRG.55440	0	0	0	1	1	1	3	ZS9mXccS-1_0.RI;ZS9mXccS-1_5.RI;ZS9mXccS-1_8.RI	chrC08	+	BnaC08g26590D	GSBRNA2T00072609001	AT3G55640.1	AT3G55640	Mitochondrial substrate carrier family protein
MSTRG.5935	0	0	0	1	1	1	3	ZS9mXccS-1_0.RI;ZS9mXccS-1_5.RI;ZS9mXccS-1_8.RI	chrA03	-	BnaA03g14790D	GSBRNA2T00142042001	AT2G31955.2	CNX2	cofactor of nitrate reductase and xanthine dehydrogenase 2
MSTRG.52075	0	0	0	1	1	1	3	ZS9mXccS-1_0.RI;ZS9mXccS-1_5.RI;ZS9mXccS-1_8.RI	chrC07	-	BnaC07g24000D	GSBRNA2T00139354001	AT3G26910.2	AT3G26910	hydroxyproline-rich glycoprotein family protein
MSTRG.2177	0	0	0	1	1	1	3	ZS9mXccS-1_0.MXE;ZS9mXccS-1_5.MXE;ZS9mXccS-1_8.MXE	chrA01	+	BnaA01g31130D	GSBRNA2T00060280001	AT3G11200.1	AL2	alfin-like 2
MSTRG.11647	0	0	0	1	1	1	3	ZS9mXccS-1_0.A3SS;ZS9mXccS-1_5.A3SS;ZS9mXccS-1_8.A3SS	chrA05	+	BnaA05g09160D	GSBRNA2T00095354001	AT2G34640.1	PTAC12	plastid transcriptionally active 12
MSTRG.42525	0	0	0	1	1	1	3	ZS9mXccS-1_0.RI;ZS9mXccS-1_5.RI;ZS9mXccS-1_8.RI	chrC04	-	BnaC04g22290D	GSBRNA2T00075201001	AT3G25960.1	AT3G25960	Pyruvate kinase family protein
MSTRG.65714	0	0	0	1	1	1	3	ZS9mXccS-1_0.SE;ZS9mXccS-1_0.SE;ZS9mXccS-1_0.SE;ZS9mXccS-1_0.SE;ZS9mXccS-1_5.SE;ZS9mXccS-1_5.SE;ZS9mXccS-1_5.SE;ZS9mXccS-1_5.SE;ZS9mXccS-1_8.SE;ZS9mXccS-1_8.SE;ZS9mXccS-1_8.SE;ZS9mXccS-1_8.SE	chrUnn_random	-	NA	NA	NA	NA	NA
MSTRG.21851	0	0	0	1	1	1	3	ZS9mXccS-1_0.A5SS;ZS9mXccS-1_5.A5SS;ZS9mXccS-1_8.A5SS	chrA09	-	BnaA09g07940D	GSBRNA2T00005654001	AT5G66290.1	K1L20.7	hypothetical protein;(source:Araport11)
MSTRG.53676	0	0	0	1	1	1	3	ZS9mXccS-1_0.RI;ZS9mXccS-1_5.RI;ZS9mXccS-1_8.RI	chrC07_random	-	BnaC07g49370D	GSBRNA2T00007145001	AT2G38670.1	PECT1	phosphorylethanolamine cytidylyltransferase 1
MSTRG.53727	0	0	0	1	1	1	3	ZS9mXccS-1_0.SE;ZS9mXccS-1_0.SE;ZS9mXccS-1_0.SE;ZS9mXccS-1_5.SE;ZS9mXccS-1_5.SE;ZS9mXccS-1_5.SE;ZS9mXccS-1_8.SE	chrC07_random	+	BnaC07g50030D	GSBRNA2T00039222001	AT4G15236.1	ABCG43	ABC-2 and Plant PDR ABC-type transporter family protein
MSTRG.30640	0	0	0	1	1	1	3	ZS9mXccS-1_0.A5SS;ZS9mXccS-1_5.A5SS;ZS9mXccS-1_8.A5SS	chrC01	+	NA	NA	NA	NA	NA
MSTRG.42853	0	0	0	1	1	1	3	ZS9mXccS-1_0.RI;ZS9mXccS-1_5.RI;ZS9mXccS-1_8.RI	chrC04	+	BnaC04g27680D	GSBRNA2T00101113001	NA	NA	NA
MSTRG.26456	0	0	0	1	1	1	3	ZS9mXccS-1_0.SE;ZS9mXccS-1_0.A5SS;ZS9mXccS-1_5.SE;ZS9mXccS-1_5.A5SS;ZS9mXccS-1_8.SE;ZS9mXccS-1_8.A5SS	chrA10	+	BnaA10g17430D	GSBRNA2T00135360001	AT5G17230.2	PSY	PHYTOENE SYNTHASE
MSTRG.52330	0	0	0	1	1	1	3	ZS9mXccS-1_0.A5SS;ZS9mXccS-1_5.A5SS;ZS9mXccS-1_8.A5SS	chrC07	-	BnaC07g27560D	GSBRNA2T00091514001	AT2G38670.1	PECT1	phosphorylethanolamine cytidylyltransferase 1
MSTRG.39957	0	0	0	1	1	1	3	ZS9mXccS-1_0.RI;ZS9mXccS-1_5.RI;ZS9mXccS-1_5.RI;ZS9mXccS-1_8.RI;ZS9mXccS-1_8.RI;ZS9mXccS-1_8.RI	chrC03	-	BnaC03g58870D	GSBRNA2T00076363001	AT1G28960.5	NUDX15	nudix hydrolase homolog 15
MSTRG.39906	0	0	0	1	1	1	3	ZS9mXccS-1_0.A5SS;ZS9mXccS-1_0.A5SS;ZS9mXccS-1_5.A5SS;ZS9mXccS-1_5.A5SS;ZS9mXccS-1_8.A5SS;ZS9mXccS-1_8.A5SS	chrC03	-	BnaC03g57920D	GSBRNA2T00050027001	AT4G25340.1	FKBP53	FK506 BINDING PROTEIN 53
MSTRG.19486	0	0	0	1	1	1	3	ZS9mXccS-1_0.A5SS;ZS9mXccS-1_0.RI;ZS9mXccS-1_0.RI;ZS9mXccS-1_5.A5SS;ZS9mXccS-1_5.RI;ZS9mXccS-1_8.A5SS	chrA08	+	BnaA08g03870D	GSBRNA2T00094990001	NA	NA	NA
MSTRG.46088	0	0	0	1	1	1	3	ZS9mXccS-1_0.A3SS;ZS9mXccS-1_0.A3SS;ZS9mXccS-1_5.A3SS;ZS9mXccS-1_5.A3SS;ZS9mXccS-1_8.A3SS;ZS9mXccS-1_8.A3SS	chrC05	-	BnaC05g22600D	GSBRNA2T00108551001	AT5G46250.3	LARP6a	RNA-binding protein
MSTRG.31628	0	0	0	1	1	1	3	ZS9mXccS-1_0.RI;ZS9mXccS-1_5.RI;ZS9mXccS-1_8.RI	chrC01	-	BnaC01g17230D	GSBRNA2T00157632001	AT4G25280.1	F24A6.120	P-loop containing nucleoside triphosphate hydrolases superfamily protein
MSTRG.40724	0	0	0	1	1	1	3	ZS9mXccS-1_0.RI;ZS9mXccS-1_5.RI;ZS9mXccS-1_8.A5SS;ZS9mXccS-1_8.RI	chrC03	+	BnaC03g70030D	GSBRNA2T00032591001	AT2G26780.1	F18A8.15	ARM repeat superfamily protein
MSTRG.36131	0	0	0	1	1	1	3	ZS9mXccS-1_0.RI;ZS9mXccS-1_5.RI;ZS9mXccS-1_8.RI	chrC02_random	-	BnaC02g48060D	GSBRNA2T00005006001	AT3G26420.1	ATRZ-1A	RNA-binding (RRM/RBD/RNP motifs) family protein with retrovirus zinc finger-like domain
MSTRG.15549	0	0	0	1	1	1	3	ZS9mXccS-1_0.A3SS;ZS9mXccS-1_5.A3SS;ZS9mXccS-1_5.A3SS;ZS9mXccS-1_5.A5SS;ZS9mXccS-1_5.RI;ZS9mXccS-1_8.A3SS;ZS9mXccS-1_8.A3SS;ZS9mXccS-1_8.A5SS;ZS9mXccS-1_8.RI	chrA06	-	BnaA06g27910D	GSBRNA2T00147663001	AT5G25820.1	F18A17.70	Exostosin family protein
MSTRG.6481	0	0	0	1	1	1	3	ZS9mXccS-1_0.SE;ZS9mXccS-1_0.MXE;ZS9mXccS-1_5.SE;ZS9mXccS-1_5.MXE;ZS9mXccS-1_8.MXE	chrA03	-	BnaA03g22930D	GSBRNA2T00138758001	AT4G00060.1	MEE44	Nucleotidyltransferase family protein
MSTRG.26326	0	0	0	1	1	1	3	ZS9mXccS-1_0.RI;ZS9mXccS-1_5.RI;ZS9mXccS-1_8.RI	chrA10	+	BnaA10g15680D	GSBRNA2T00154311001	AT5G19450.2	CDPK19	calcium-dependent protein kinase 19
MSTRG.26726	0	0	0	1	1	1	3	ZS9mXccS-1_0.A5SS;ZS9mXccS-1_0.RI;ZS9mXccS-1_5.A5SS;ZS9mXccS-1_5.RI;ZS9mXccS-1_8.A5SS;ZS9mXccS-1_8.RI	chrA10	-	BnaA10g21260D	GSBRNA2T00135824001	AT5G11200.2	UAP56b	DEAD/DEAH box RNA helicase family protein
MSTRG.56041	0	0	0	1	1	1	3	ZS9mXccS-1_0.SE;ZS9mXccS-1_0.SE;ZS9mXccS-1_0.A5SS;ZS9mXccS-1_5.SE;ZS9mXccS-1_8.SE;ZS9mXccS-1_8.SE;ZS9mXccS-1_8.A5SS	chrC08	-	BnaC08g36060D	GSBRNA2T00136971001	AT2G20990.1	SYTA	synaptotagmin A
MSTRG.59240	0	0	0	1	1	1	3	ZS9mXccS-1_0.A3SS;ZS9mXccS-1_0.RI;ZS9mXccS-1_0.RI;ZS9mXccS-1_5.RI;ZS9mXccS-1_8.RI	chrC09	-	BnaC09g37960D	GSBRNA2T00059398001	AT5G19740.1	T29J13.160	Peptidase M28 family protein
MSTRG.8694	0	0	0	1	1	1	3	ZS9mXccS-1_0.RI;ZS9mXccS-1_5.RI;ZS9mXccS-1_5.RI;ZS9mXccS-1_8.RI;ZS9mXccS-1_8.RI	chrA03	-	NA	NA	NA	NA	NA
MSTRG.40741	0	0	0	1	1	1	3	ZS9mXccS-1_0.A3SS;ZS9mXccS-1_5.A3SS;ZS9mXccS-1_8.A3SS	chrC03	+	BnaC03g70390D	GSBRNA2T00032539001	AT1G55250.1	HUB2	histone mono-ubiquitination 2
MSTRG.18398	0	0	0	1	1	1	3	ZS9mXccS-1_0.RI;ZS9mXccS-1_5.RI;ZS9mXccS-1_8.RI	chrA07	+	BnaA07g27890D	GSBRNA2T00101958001	AT1G69350.1	F10D13.4	Tetratricopeptide repeat (TPR)-like superfamily protein
MSTRG.32748	0	0	0	1	1	1	3	ZS9mXccS-1_0.SE;ZS9mXccS-1_0.A5SS;ZS9mXccS-1_0.RI;ZS9mXccS-1_5.SE;ZS9mXccS-1_8.SE	chrC01	-	BnaC01g35030D	GSBRNA2T00083201001	AT1G18080.1	ATARCA	Transducin/WD40 repeat-like superfamily protein
MSTRG.55825	0	0	0	1	1	1	3	ZS9mXccS-1_0.SE;ZS9mXccS-1_0.SE;ZS9mXccS-1_0.MXE;ZS9mXccS-1_0.A5SS;ZS9mXccS-1_5.A5SS;ZS9mXccS-1_8.A5SS	chrC08	+	BnaC08g32460D	GSBRNA2T00127133001	AT4G27830.1	BGLU10	beta glucosidase 10
MSTRG.13291	0	0	0	1	1	1	3	ZS9mXccS-1_0.SE;ZS9mXccS-1_0.SE;ZS9mXccS-1_5.SE;ZS9mXccS-1_5.SE;ZS9mXccS-1_8.SE;ZS9mXccS-1_8.SE	chrA05	+	BnaA05g33370D	GSBRNA2T00003641001	AT3G02750.2	F13E7.31	Protein phosphatase 2C family protein
MSTRG.41430	0	0	0	1	1	1	3	ZS9mXccS-1_0.A3SS;ZS9mXccS-1_0.RI;ZS9mXccS-1_5.A3SS;ZS9mXccS-1_5.RI;ZS9mXccS-1_8.RI	chrC04	-	BnaC04g03180D	GSBRNA2T00002245001	AT2G43910.1	HOL1	HARMLESS TO OZONE LAYER 1
MSTRG.38710	0	0	0	1	1	1	3	ZS9mXccS-1_0.A3SS;ZS9mXccS-1_0.A3SS;ZS9mXccS-1_5.A3SS;ZS9mXccS-1_5.A3SS;ZS9mXccS-1_8.A3SS;ZS9mXccS-1_8.A3SS	chrC03	+	BnaC03g38230D	GSBRNA2T00123662001	AT3G13930.1	AT3G13930	Dihydrolipoamide acetyltransferase, long form protein
MSTRG.58748	0	0	0	1	1	1	3	ZS9mXccS-1_0.A3SS;ZS9mXccS-1_0.RI;ZS9mXccS-1_0.RI;ZS9mXccS-1_0.RI;ZS9mXccS-1_5.A3SS;ZS9mXccS-1_5.A3SS;ZS9mXccS-1_5.RI;ZS9mXccS-1_5.RI;ZS9mXccS-1_8.A3SS;ZS9mXccS-1_8.RI;ZS9mXccS-1_8.RI;ZS9mXccS-1_8.RI	chrC09	+	BnaC09g29780D	GSBRNA2T00059049001	AT5G53450.1	ORG1	OBP3-responsive gene 1
MSTRG.35832	0	0	0	1	1	1	3	ZS9mXccS-1_0.RI;ZS9mXccS-1_5.RI;ZS9mXccS-1_8.RI	chrC02	+	BnaC02g42730D	GSBRNA2T00068669001	AT5G63800.1	MUM2	Glycosyl hydrolase family 35 protein
MSTRG.8784	0	0	0	1	1	1	3	ZS9mXccS-1_0.A5SS;ZS9mXccS-1_0.A5SS;ZS9mXccS-1_5.A5SS;ZS9mXccS-1_8.A5SS	chrA03_random	-	BnaA03g55810D	GSBRNA2T00028370001	NA	NA	NA
MSTRG.19970	0	0	0	1	1	1	3	ZS9mXccS-1_0.RI;ZS9mXccS-1_5.A5SS;ZS9mXccS-1_5.RI;ZS9mXccS-1_8.RI	chrA08	-	BnaA08g11500D	GSBRNA2T00089480001	AT4G33630.2	EX1	Protein of unknown function (DUF3506)
MSTRG.18496	0	0	0	1	1	1	3	ZS9mXccS-1_0.RI;ZS9mXccS-1_5.RI;ZS9mXccS-1_8.RI	chrA07	+	BnaA07g29130D	GSBRNA2T00102445001	AT1G71090.1	F23N20.8	Auxin efflux carrier family protein
MSTRG.33192	0	0	0	1	1	1	3	ZS9mXccS-1_0.RI;ZS9mXccS-1_5.RI;ZS9mXccS-1_8.RI	chrC01_random	+	NA	NA	NA	NA	NA
MSTRG.14225	0	0	0	1	1	1	3	ZS9mXccS-1_0.A3SS;ZS9mXccS-1_5.A3SS;ZS9mXccS-1_8.A3SS	chrA06	-	BnaA06g09050D	GSBRNA2T00092333001	AT1G14270.1	F14L17.3	CAAX amino terminal protease family protein
MSTRG.44543	0	0	0	1	1	1	3	ZS9mXccS-1_0.RI;ZS9mXccS-1_5.RI;ZS9mXccS-1_8.RI	chrC04_random	-	BnaC04g56630D	GSBRNA2T00014089001	AT2G38430.1	T19C21.8	hypothetical protein;(source:Araport11)
MSTRG.48974	0	0	0	1	1	1	3	ZS9mXccS-1_0.RI;ZS9mXccS-1_5.RI;ZS9mXccS-1_8.RI	chrC06	+	BnaC06g17570D	GSBRNA2T00105979001	AT2G43810.2	LSM6B	Small nuclear ribonucleoprotein family protein
MSTRG.16797	0	0	0	1	1	1	3	ZS9mXccS-1_0.A5SS;ZS9mXccS-1_5.A5SS;ZS9mXccS-1_5.A5SS;ZS9mXccS-1_5.A5SS;ZS9mXccS-1_8.A5SS;ZS9mXccS-1_8.A5SS	chrA07	-	BnaA07g04220D	GSBRNA2T00062371001	AT2G15530.4	MBR1	RING/U-box superfamily protein
MSTRG.16319	0	0	0	1	1	1	3	ZS9mXccS-1_0.RI;ZS9mXccS-1_5.RI;ZS9mXccS-1_8.RI	chrA06_random	+	BnaA06g38090D	GSBRNA2T00054638001	AT1G12760.1	T12C24.29	Zinc finger, C3HC4 type (RING finger) family protein
MSTRG.41165	0	0	0	1	1	1	3	ZS9mXccS-1_0.RI;ZS9mXccS-1_5.RI;ZS9mXccS-1_8.RI	chrC03_random	-	BnaC03g77080D	GSBRNA2T00022593001	AT4G34150.1	F28A23.90	Calcium-dependent lipid-binding (CaLB domain) family protein
MSTRG.55922	0	0	0	1	1	1	3	ZS9mXccS-1_0.RI;ZS9mXccS-1_5.RI;ZS9mXccS-1_8.RI	chrC08	-	BnaC08g34130D	GSBRNA2T00127333001	AT2G24210.1	TPS10	terpene synthase 10
MSTRG.19704	0	0	0	1	1	1	3	ZS9mXccS-1_0.A3SS;ZS9mXccS-1_5.A3SS;ZS9mXccS-1_8.A3SS	chrA08	+	BnaA08g07200D	GSBRNA2T00073632001	AT5G35170.1	T25C13.50	adenylate kinase family protein
MSTRG.20408	0	0	0	1	1	1	3	ZS9mXccS-1_0.RI;ZS9mXccS-1_0.RI;ZS9mXccS-1_5.RI;ZS9mXccS-1_8.RI	chrA08	+	BnaA08g17790D	GSBRNA2T00150762001	AT1G29720.1	CELLULOSE SYNTHASE LIKE D2	Leucine-rich repeat transmembrane protein kinase
MSTRG.6271	0	0	0	1	1	1	3	ZS9mXccS-1_0.SE;ZS9mXccS-1_5.SE;ZS9mXccS-1_8.SE	chrA03	-	NA	NA	NA	NA	NA
MSTRG.36707	0	0	0	1	1	1	3	ZS9mXccS-1_0.A5SS;ZS9mXccS-1_0.RI;ZS9mXccS-1_0.RI;ZS9mXccS-1_5.A5SS;ZS9mXccS-1_5.RI;ZS9mXccS-1_8.RI	chrC03	-	BnaC03g07970D	GSBRNA2T00140580001	AT5G16800.2	F5E19.140	Acyl-CoA N-acyltransferases (NAT) superfamily protein
MSTRG.6660	0	0	0	1	1	1	3	ZS9mXccS-1_0.RI;ZS9mXccS-1_5.RI;ZS9mXccS-1_8.RI	chrA03	+	BnaA03g25350D	GSBRNA2T00151570001	AT4G04320.1	T19B17.4	malonyl-CoA decarboxylase family protein
MSTRG.42827	0	0	0	1	1	1	3	ZS9mXccS-1_0.A3SS;ZS9mXccS-1_5.A3SS;ZS9mXccS-1_8.A3SS	chrC04	-	BnaC04g27200D	GSBRNA2T00046354001	AT3G53490.1	AT3G53490	valine-tRNA ligase;(source:Araport11)
MSTRG.32064	0	0	0	1	1	1	3	ZS9mXccS-1_0.SE;ZS9mXccS-1_0.SE;ZS9mXccS-1_0.RI;ZS9mXccS-1_5.SE;ZS9mXccS-1_5.SE;ZS9mXccS-1_8.SE;ZS9mXccS-1_8.SE;ZS9mXccS-1_8.RI	chrC01	+	BnaC01g23620D	GSBRNA2T00090846001	NA	NA	NA
MSTRG.18901	0	0	0	1	1	1	3	ZS9mXccS-1_0.SE;ZS9mXccS-1_0.SE;ZS9mXccS-1_0.SE;ZS9mXccS-1_0.SE;ZS9mXccS-1_0.A5SS;ZS9mXccS-1_5.SE;ZS9mXccS-1_5.SE;ZS9mXccS-1_5.SE;ZS9mXccS-1_5.SE;ZS9mXccS-1_5.A5SS;ZS9mXccS-1_8.SE;ZS9mXccS-1_8.SE;ZS9mXccS-1_8.SE;ZS9mXccS-1_8.A5SS;ZS9mXccS-1_8.RI	chrA07	-	BnaA07g34770D	GSBRNA2T00146370001	AT5G17680.1	MVA3.30	disease resistance protein (TIR-NBS-LRR class), putative
MSTRG.40593	0	0	0	1	1	1	3	ZS9mXccS-1_0.SE;ZS9mXccS-1_0.A5SS;ZS9mXccS-1_5.A5SS;ZS9mXccS-1_8.SE	chrC03	+	NA	NA	NA	NA	NA
MSTRG.17598	0	0	0	1	1	1	3	ZS9mXccS-1_0.RI;ZS9mXccS-1_5.RI;ZS9mXccS-1_8.RI	chrA07	+	BnaA07g16240D	GSBRNA2T00098723001	AT3G54010.1	PAS1	FKBP-type peptidyl-prolyl cis-trans isomerase family protein
MSTRG.12991	0	0	0	1	1	1	3	ZS9mXccS-1_0.MXE;ZS9mXccS-1_5.MXE;ZS9mXccS-1_8.MXE	chrA05	+	BnaA05g29100D	GSBRNA2T00080673001	AT3G09320.1	AT3G09320	DHHC-type zinc finger family protein
MSTRG.20038	0	0	0	1	1	1	3	ZS9mXccS-1_0.A3SS;ZS9mXccS-1_5.A3SS;ZS9mXccS-1_5.A5SS;ZS9mXccS-1_8.A3SS	chrA08	-	BnaA08g12480D	GSBRNA2T00021870001	AT4G31430.2	(Japanese for nucleus) 4	flocculation protein;(source:Araport11)
MSTRG.41389	0	0	0	1	1	1	3	ZS9mXccS-1_0.RI;ZS9mXccS-1_5.RI;ZS9mXccS-1_8.RI	chrC04	+	BnaC04g02450D	GSBRNA2T00043988001	AT1G02305.1	AT1G02305	Cysteine proteinases superfamily protein
MSTRG.27778	0	0	0	1	1	1	3	ZS9mXccS-1_0.RI;ZS9mXccS-1_5.RI;ZS9mXccS-1_8.RI	chrAnn_random	-	BnaAnng05930D	GSBRNA2T00071625001	AT5G09230.7	SRT2	sirtuin 2
MSTRG.10990	0	0	0	1	1	1	3	ZS9mXccS-1_0.A5SS;ZS9mXccS-1_0.A5SS;ZS9mXccS-1_0.RI;ZS9mXccS-1_5.A5SS;ZS9mXccS-1_5.RI;ZS9mXccS-1_5.RI;ZS9mXccS-1_5.RI;ZS9mXccS-1_8.A5SS;ZS9mXccS-1_8.RI;ZS9mXccS-1_8.RI;ZS9mXccS-1_8.RI	chrA04_random	-	BnaA04g29090D	GSBRNA2T00017487001	AT2G35040.1	F19I3.27	AICARFT/IMPCHase bienzyme family protein
MSTRG.24662	0	0	0	1	1	1	3	ZS9mXccS-1_0.A5SS;ZS9mXccS-1_5.A5SS;ZS9mXccS-1_8.A5SS	chrA09	+	BnaA09g48730D	GSBRNA2T00122260001	AT1G08820.2	VAP27-2	vamp/synaptobrevin-associated protein 27-2
MSTRG.5431	0	0	0	1	1	1	3	ZS9mXccS-1_0.RI;ZS9mXccS-1_5.RI;ZS9mXccS-1_8.RI	chrA03	-	BnaA03g06980D	GSBRNA2T00003001001	AT5G18230.2	MRG7.19	transcription regulator NOT2/NOT3/NOT5 family protein
MSTRG.6860	0	0	0	1	1	1	3	ZS9mXccS-1_0.A3SS;ZS9mXccS-1_5.A3SS;ZS9mXccS-1_8.A3SS	chrA03	-	BnaA03g28110D	GSBRNA2T00112017001	AT3G02780.1	IPP2	isopentenyl pyrophosphate:dimethylallyl pyrophosphate isomerase 2
MSTRG.3361	0	0	0	1	1	1	3	ZS9mXccS-1_0.A5SS;ZS9mXccS-1_5.A5SS;ZS9mXccS-1_8.A5SS	chrA02	+	BnaA02g11820D	GSBRNA2T00090912001	AT5G49820.1	RUS6	Protein of unknown function, DUF647
MSTRG.40030	0	0	0	1	1	1	3	ZS9mXccS-1_0.A5SS;ZS9mXccS-1_5.A5SS;ZS9mXccS-1_8.A5SS;ZS9mXccS-1_8.RI	chrC03	+	BnaC03g59870D	GSBRNA2T00061028001	AT1G51880.1	RHS6	root hair specific 6
MSTRG.48145	0	0	0	1	1	1	3	ZS9mXccS-1_0.SE;ZS9mXccS-1_5.SE;ZS9mXccS-1_5.SE;ZS9mXccS-1_8.SE;ZS9mXccS-1_8.SE	chrC06	-	BnaC06g03890D	GSBRNA2T00063331001	AT1G50670.1	F17J6.19	OTU-like cysteine protease family protein
MSTRG.45800	0	0	0	1	1	1	3	ZS9mXccS-1_0.RI;ZS9mXccS-1_5.RI;ZS9mXccS-1_8.RI	chrC05	+	BnaC05g18220D	GSBRNA2T00119450001	AT1G22930.1	F19G10.11	T-complex protein 11
MSTRG.26336	0	0	0	1	1	1	3	ZS9mXccS-1_0.A3SS;ZS9mXccS-1_5.A3SS;ZS9mXccS-1_8.A3SS	chrA10	+	BnaA10g15850D	GSBRNA2T00154330001	AT5G19220.1	APL1	ADP glucose pyrophosphorylase large subunit 1
MSTRG.18576	0	0	0	1	1	1	3	ZS9mXccS-1_0.RI;ZS9mXccS-1_5.RI;ZS9mXccS-1_8.RI	chrA07	-	BnaA07g30230D	GSBRNA2T00102572001	AT1G72500.1	T10D10.3	inter alpha-trypsin inhibitor, heavy chain-like protein;(source:Araport11)
MSTRG.19862	0	0	0	1	1	1	3	ZS9mXccS-1_0.RI;ZS9mXccS-1_5.RI;ZS9mXccS-1_8.RI	chrA08	-	BnaA08g09710D	GSBRNA2T00126835001	AT4G21534.1	SPHK2	Diacylglycerol kinase family protein
MSTRG.39922	0	0	0	1	1	1	3	ZS9mXccS-1_0.A5SS;ZS9mXccS-1_5.A3SS;ZS9mXccS-1_5.A5SS;ZS9mXccS-1_8.A5SS	chrC03	-	BnaC03g58200D	GSBRNA2T00049977001	AT1G27960.1	ECT9	evolutionarily conserved C-terminal region 9
MSTRG.58808	0	0	0	1	1	1	3	ZS9mXccS-1_0.RI;ZS9mXccS-1_5.RI;ZS9mXccS-1_8.RI	chrC09	+	BnaC09g30910D	GSBRNA2T00002931001	AT5G54600.1	RPL24	Translation protein SH3-like family protein
MSTRG.32714	0	0	0	1	1	1	3	ZS9mXccS-1_0.RI;ZS9mXccS-1_5.RI;ZS9mXccS-1_8.RI	chrC01	-	BnaC01g34430D	GSBRNA2T00101395001	AT3G18165.1	MOS4	modifier of snc1,4
MSTRG.32194	0	0	0	1	1	1	3	ZS9mXccS-1_0.RI;ZS9mXccS-1_5.RI;ZS9mXccS-1_8.RI;ZS9mXccS-1_8.RI	chrC01	+	BnaC01g25760D	GSBRNA2T00126018001	AT3G48780.1	SPT1	serine palmitoyltransferase 1
MSTRG.54901	0	0	0	1	1	1	3	ZS9mXccS-1_0.MXE;ZS9mXccS-1_5.MXE;ZS9mXccS-1_8.MXE	chrC08	+	BnaC08g18090D	GSBRNA2T00139596001	AT1G18570.1	MYB51	myb domain protein 51
MSTRG.35442	0	0	0	1	1	1	3	ZS9mXccS-1_0.A3SS;ZS9mXccS-1_0.RI;ZS9mXccS-1_5.RI;ZS9mXccS-1_8.RI	chrC02	-	BnaC02g36250D	GSBRNA2T00040459001	AT3G26670.3	AT3G26670	Protein of unknown function (DUF803)
MSTRG.34694	0	0	0	1	1	1	3	ZS9mXccS-1_0.A5SS;ZS9mXccS-1_0.RI;ZS9mXccS-1_0.RI;ZS9mXccS-1_5.A5SS;ZS9mXccS-1_5.RI;ZS9mXccS-1_8.RI	chrC02	+	BnaC02g23380D	GSBRNA2T00077848001	AT1G75850.1	VPS35B	VPS35 homolog B
MSTRG.23465	0	0	0	1	1	1	3	ZS9mXccS-1_0.RI;ZS9mXccS-1_5.RI;ZS9mXccS-1_8.RI	chrA09	+	NA	NA	NA	NA	NA
MSTRG.31639	0	0	0	1	1	1	3	ZS9mXccS-1_0.RI;ZS9mXccS-1_5.RI;ZS9mXccS-1_8.RI	chrC01	-	BnaC01g17350D	GSBRNA2T00157604001	NA	NA	NA
MSTRG.40281	0	0	0	1	1	1	3	ZS9mXccS-1_0.A3SS;ZS9mXccS-1_5.A3SS;ZS9mXccS-1_8.A3SS	chrC03	-	BnaC03g63590D	GSBRNA2T00001657001	AT4G19600.1	CYCT1;4	Cyclin family protein
MSTRG.15631	0	0	0	1	1	1	3	ZS9mXccS-1_0.RI;ZS9mXccS-1_5.RI;ZS9mXccS-1_8.RI	chrA06	+	BnaA06g28700D	GSBRNA2T00144211001	AT5G27520.1	PNC2	peroxisomal adenine nucleotide carrier 2
MSTRG.14289	0	0	0	1	1	1	3	ZS9mXccS-1_0.A3SS;ZS9mXccS-1_5.A3SS;ZS9mXccS-1_8.A3SS	chrA06	-	BnaA06g10020D	GSBRNA2T00062230001	AT1G15350.1	F9L1.29	DUF4050 family protein;(source:Araport11)
MSTRG.14319	0	0	0	1	1	1	3	ZS9mXccS-1_0.RI;ZS9mXccS-1_5.RI;ZS9mXccS-1_8.RI	chrA06	+	BnaA06g10360D	GSBRNA2T00062274001	AT1G15740.1	F7H2.8	Leucine-rich repeat family protein
MSTRG.27174	0	0	0	1	1	1	3	ZS9mXccS-1_0.RI;ZS9mXccS-1_5.RI;ZS9mXccS-1_8.RI	chrA10	-	BnaA10g26670D	GSBRNA2T00136471001	AT5G03280.1	EIN2	NRAMP metal ion transporter family protein
MSTRG.2183	0	0	0	1	1	1	3	ZS9mXccS-1_0.MXE;ZS9mXccS-1_0.MXE;ZS9mXccS-1_5.MXE;ZS9mXccS-1_5.MXE;ZS9mXccS-1_8.MXE;ZS9mXccS-1_8.MXE	chrA01	+	BnaA01g31170D	GSBRNA2T00060276001	AT3G11130.1	AtCHC1	Clathrin, heavy chain
MSTRG.24591	0	0	0	1	1	1	3	ZS9mXccS-1_0.A5SS;ZS9mXccS-1_5.A5SS;ZS9mXccS-1_8.A5SS	chrA09	-	BnaA09g47610D	GSBRNA2T00057394001	AT1G11650.2	RBP45B	RNA-binding (RRM/RBD/RNP motifs) family protein
MSTRG.25982	0	0	0	1	1	1	3	ZS9mXccS-1_0.A5SS;ZS9mXccS-1_5.A5SS;ZS9mXccS-1_8.A5SS	chrA10	+	NA	NA	NA	NA	NA
MSTRG.5662	0	0	0	1	1	1	3	ZS9mXccS-1_0.RI;ZS9mXccS-1_5.RI;ZS9mXccS-1_8.RI	chrA03	-	BnaA03g10550D	GSBRNA2T00148629001	AT5G56870.1	BGAL4	beta-galactosidase 4
MSTRG.23941	0	0	0	1	1	1	3	ZS9mXccS-1_0.SE;ZS9mXccS-1_0.MXE;ZS9mXccS-1_0.MXE;ZS9mXccS-1_5.SE;ZS9mXccS-1_5.RI;ZS9mXccS-1_8.SE;ZS9mXccS-1_8.MXE	chrA09	+	BnaA09g37720D	GSBRNA2T00121853001	NA	NA	NA
MSTRG.40661	0	0	0	1	1	1	3	ZS9mXccS-1_0.SE;ZS9mXccS-1_5.SE;ZS9mXccS-1_8.SE	chrC03	+	BnaC03g69210D	GSBRNA2T00087616001	AT1G52590.1	F6D8.19	Putative thiol-disulphide oxidoreductase DCC
MSTRG.40782	0	0	0	1	1	1	3	ZS9mXccS-1_0.A3SS;ZS9mXccS-1_0.RI;ZS9mXccS-1_5.A3SS;ZS9mXccS-1_5.RI;ZS9mXccS-1_8.A3SS;ZS9mXccS-1_8.RI;ZS9mXccS-1_8.RI	chrC03_random	-	BnaC03g71240D	GSBRNA2T00023616001	AT5G04430.2	BTR1L	binding to TOMV RNA 1L (long form)
MSTRG.44130	0	0	0	1	1	1	3	ZS9mXccS-1_0.SE;ZS9mXccS-1_0.SE;ZS9mXccS-1_0.SE;ZS9mXccS-1_5.SE;ZS9mXccS-1_5.SE;ZS9mXccS-1_8.SE;ZS9mXccS-1_8.SE;ZS9mXccS-1_8.SE	chrC04	-	BnaC04g49710D	GSBRNA2T00022056001	AT3G20670.1	HTA13	histone H2A 13
MSTRG.558	0	0	0	1	1	1	3	ZS9mXccS-1_0.RI;ZS9mXccS-1_0.RI;ZS9mXccS-1_5.RI;ZS9mXccS-1_5.RI;ZS9mXccS-1_8.RI	chrA01	+	BnaA01g07610D	GSBRNA2T00091362001	AT4G29220.1	PFK1	phosphofructokinase 1
MSTRG.44230	0	0	0	1	1	1	3	ZS9mXccS-1_0.RI;ZS9mXccS-1_0.RI;ZS9mXccS-1_5.RI;ZS9mXccS-1_8.RI	chrC04	+	BnaC04g51150D	GSBRNA2T00038125001	AT2G47710.1	F17A22.10	Adenine nucleotide alpha hydrolases-like superfamily protein
MSTRG.10132	0	0	0	1	1	1	3	ZS9mXccS-1_0.MXE;ZS9mXccS-1_5.MXE;ZS9mXccS-1_8.MXE	chrA04	-	NA	NA	NA	NA	NA
MSTRG.17252	0	0	0	1	1	1	3	ZS9mXccS-1_0.A5SS;ZS9mXccS-1_5.A5SS;ZS9mXccS-1_8.A5SS	chrA07	-	BnaA07g11130D	GSBRNA2T00112308001	AT1G21000.1	F9H16.1	PLATZ transcription factor family protein
MSTRG.24557	0	0	0	1	1	1	3	ZS9mXccS-1_0.A3SS;ZS9mXccS-1_5.A3SS;ZS9mXccS-1_8.A3SS	chrA09	-	BnaA09g47140D	GSBRNA2T00035428001	AT1G12410.1	CLP2	CLP protease proteolytic subunit 2
MSTRG.57725	0	0	0	1	1	1	3	ZS9mXccS-1_0.RI;ZS9mXccS-1_5.RI;ZS9mXccS-1_8.RI	chrC09	+	BnaC09g12080D	GSBRNA2T00000130001	AT1G58030.1	CAT2	cationic amino acid transporter 2
MSTRG.50508	0	0	0	1	1	1	3	ZS9mXccS-1_0.SE;ZS9mXccS-1_0.RI;ZS9mXccS-1_5.SE;ZS9mXccS-1_5.SE;ZS9mXccS-1_5.A3SS;ZS9mXccS-1_8.SE;ZS9mXccS-1_8.A3SS	chrC06_random	-	BnaC06g41460D	GSBRNA2T00035918001	AT1G53400.1	F12M16.29	Ubiquitin domain-containing protein
MSTRG.24587	0	0	0	1	1	1	3	ZS9mXccS-1_0.A3SS;ZS9mXccS-1_5.A3SS;ZS9mXccS-1_8.A3SS	chrA09	+	BnaA09g47530D	GSBRNA2T00057383001	AT5G03495.1	AT5G03495	RNA-binding (RRM/RBD/RNP motifs) family protein
MSTRG.30288	0	0	0	1	1	1	3	ZS9mXccS-1_0.A3SS;ZS9mXccS-1_0.RI;ZS9mXccS-1_0.RI;ZS9mXccS-1_5.A3SS;ZS9mXccS-1_5.RI;ZS9mXccS-1_5.RI;ZS9mXccS-1_8.A3SS;ZS9mXccS-1_8.RI;ZS9mXccS-1_8.RI	chrAnn_random	+	BnaAnng40300D	GSBRNA2T00025659001	AT1G33390.1	FAS4	RNA helicase family protein
MSTRG.57728	0	0	0	1	1	1	3	ZS9mXccS-1_0.A5SS;ZS9mXccS-1_0.RI;ZS9mXccS-1_5.A5SS;ZS9mXccS-1_5.RI;ZS9mXccS-1_8.A5SS;ZS9mXccS-1_8.RI	chrC09	-	BnaC09g12120D	GSBRNA2T00000119001	AT1G64570.1	DUO3	Homeodomain-like superfamily protein
MSTRG.29811	0	0	0	1	1	1	3	ZS9mXccS-1_0.RI;ZS9mXccS-1_5.A3SS;ZS9mXccS-1_5.A5SS;ZS9mXccS-1_5.RI;ZS9mXccS-1_8.A5SS;ZS9mXccS-1_8.RI	chrAnn_random	+	BnaAnng34550D	GSBRNA2T00005124001	NA	NA	NA
MSTRG.23776	0	0	0	1	1	1	3	ZS9mXccS-1_0.MXE;ZS9mXccS-1_5.MXE;ZS9mXccS-1_8.MXE	chrA09	-	BnaA09g35560D	GSBRNA2T00037120001	AT3G56090.1	FER3	ferritin 3
MSTRG.40634	0	0	0	1	1	1	3	ZS9mXccS-1_0.SE;ZS9mXccS-1_0.RI;ZS9mXccS-1_5.SE;ZS9mXccS-1_8.RI	chrC03	-	BnaC03g68680D	GSBRNA2T00116358001	AT1G50500.1	HIT1	Membrane trafficking VPS53 family protein
MSTRG.28741	0	0	0	1	1	1	3	ZS9mXccS-1_0.RI;ZS9mXccS-1_5.RI;ZS9mXccS-1_8.RI	chrAnn_random	-	BnaAnng20490D	GSBRNA2T00045739001	AT1G05940.1	CAT9	cationic amino acid transporter 9
MSTRG.39882	0	0	0	1	1	1	3	ZS9mXccS-1_0.MXE;ZS9mXccS-1_0.RI;ZS9mXccS-1_5.RI;ZS9mXccS-1_8.RI	chrC03	-	BnaC03g57610D	GSBRNA2T00050077001	AT1G24300.2	F3I6.24	GYF domain-containing protein
MSTRG.9803	0	0	0	1	1	1	3	ZS9mXccS-1_0.RI;ZS9mXccS-1_5.RI;ZS9mXccS-1_8.RI	chrA04	-	BnaA04g10090D	GSBRNA2T00080502001	AT5G40240.1	UMAMIT40	nodulin MtN21 /EamA-like transporter family protein
MSTRG.16318	0	0	0	0	1	1	2	ZS9mXccS-1_5.RI;ZS9mXccS-1_8.RI	chrA06_random	+	BnaA06g38020D	GSBRNA2T00022865001	AT1G09980.1	T27I1.1	Putative serine esterase family protein
MSTRG.40624	0	0	0	0	1	1	2	ZS9mXccS-1_5.RI;ZS9mXccS-1_8.RI;ZS9mXccS-1_8.RI	chrC03	-	BnaC03g68550D	GSBRNA2T00116343001	AT4G14365.1	XBAT34	XB3 ortholog 4 in Arabidopsis thaliana
MSTRG.28397	0	0	0	0	1	1	2	ZS9mXccS-1_5.SE;ZS9mXccS-1_5.SE;ZS9mXccS-1_8.SE;ZS9mXccS-1_8.SE	chrAnn_random	+	BnaAnng15210D	GSBRNA2T00024831001	AT2G43710.1	SSI2	Plant stearoyl-acyl-carrier-protein desaturase family protein
MSTRG.56524	0	0	0	0	1	1	2	ZS9mXccS-1_5.RI;ZS9mXccS-1_8.RI	chrC08	-	BnaC08g43410D	GSBRNA2T00019380001	AT1G07990.1	T6D22.8	SIT4 phosphatase-associated family protein
MSTRG.2109	0	0	0	0	1	1	2	ZS9mXccS-1_5.RI;ZS9mXccS-1_8.RI	chrA01	+	BnaA01g30730D	GSBRNA2T00096989001	AT3G12280.2	RBR1	retinoblastoma-related 1
MSTRG.17622	0	0	0	0	1	1	2	ZS9mXccS-1_5.RI;ZS9mXccS-1_8.RI	chrA07	-	BnaA07g16580D	GSBRNA2T00098767001	AT3G54950.1	pPLAIIIbeta	patatin-like protein 6
MSTRG.39295	0	0	0	0	1	1	2	ZS9mXccS-1_5.SE;ZS9mXccS-1_8.SE	chrC03	+	BnaC03g48060D	GSBRNA2T00124962001	AT2G17800.2	ARAC1	Arabidopsis RAC-like 1
MSTRG.43187	0	0	0	0	1	1	2	ZS9mXccS-1_5.RI;ZS9mXccS-1_8.RI	chrC04	-	BnaC04g33370D	GSBRNA2T00108071001	AT2G21600.1	RER1B	endoplasmatic reticulum retrieval protein 1B
MSTRG.13262	0	0	0	0	1	1	2	ZS9mXccS-1_5.A5SS;ZS9mXccS-1_8.A5SS	chrA05	-	BnaA05g33010D	GSBRNA2T00092876001	AT3G04450.2	T27C4.10	Homeodomain-like superfamily protein
MSTRG.36711	0	0	0	0	1	1	2	ZS9mXccS-1_5.RI;ZS9mXccS-1_8.RI	chrC03	-	BnaC03g08040D	GSBRNA2T00140587001	AT5G16830.1	SYP21	syntaxin of plants 21
MSTRG.10839	0	0	0	0	1	1	2	ZS9mXccS-1_5.SE;ZS9mXccS-1_8.SE	chrA04	+	BnaA04g26610D	GSBRNA2T00063292001	AT2G46020.2	BRM	transcription regulatory protein SNF2, putative
MSTRG.19393	0	0	0	0	1	1	2	ZS9mXccS-1_5.RI;ZS9mXccS-1_8.RI	chrA08	-	BnaA08g02260D	GSBRNA2T00081305001	AT4G05410.1	YAO	Transducin/WD40 repeat-like superfamily protein
MSTRG.29436	0	0	0	0	1	1	2	ZS9mXccS-1_5.RI;ZS9mXccS-1_8.RI	chrAnn_random	-	BnaAnng30260D	GSBRNA2T00087339001	AT3G54620.2	BZIP25	basic leucine zipper 25
MSTRG.14457	0	0	0	0	1	1	2	ZS9mXccS-1_5.SE;ZS9mXccS-1_8.SE	chrA06	+	BnaA06g12510D	GSBRNA2T00034820001	AT1G18390.2	F15H18.25	Encodes a plasma membrane localized protein involved in ABA signaling.
MSTRG.46681	0	0	0	0	1	1	2	ZS9mXccS-1_5.A3SS;ZS9mXccS-1_8.RI	chrC05	-	BnaC05g32990D	GSBRNA2T00026971001	AT3G19780.1	MMB12.5	hypothetical protein;(source:Araport11)
MSTRG.23672	0	0	0	0	1	1	2	ZS9mXccS-1_5.MXE;ZS9mXccS-1_8.MXE	chrA09	+	BnaA09g34210D	GSBRNA2T00129548001	AT3G54280.2	RGD3	DNA binding;ATP binding;nucleic acid binding;binding;helicases;ATP binding;DNA binding;helicases
MSTRG.36187	0	0	0	0	1	1	2	ZS9mXccS-1_5.RI;ZS9mXccS-1_8.RI	chrC03	+	BnaC03g00040D	GSBRNA2T00134120001	AT1G01060.4	LHY	Homeodomain-like superfamily protein
MSTRG.26822	0	0	0	0	1	1	2	ZS9mXccS-1_5.SE;ZS9mXccS-1_8.SE	chrA10	-	NA	NA	NA	NA	NA
MSTRG.23351	0	0	0	0	1	1	2	ZS9mXccS-1_5.A3SS;ZS9mXccS-1_8.A3SS	chrA09	+	BnaA09g29430D	GSBRNA2T00090663001	AT4G30990.1	F6I18.5	ARM repeat superfamily protein
MSTRG.31990	0	0	0	0	1	1	2	ZS9mXccS-1_5.A3SS;ZS9mXccS-1_8.A3SS	chrC01	+	BnaC01g22710D	GSBRNA2T00075360001	AT4G14880.4	OASA1	O-acetylserine (thiol) lyase (OAS-TL) isoform A1
MSTRG.12046	0	0	0	0	1	1	2	ZS9mXccS-1_5.RI;ZS9mXccS-1_8.RI	chrA05	-	BnaA05g15390D	GSBRNA2T00077523001	NA	NA	NA
MSTRG.55986	0	0	0	0	1	1	2	ZS9mXccS-1_5.A5SS;ZS9mXccS-1_8.A5SS	chrC08	-	BnaC08g35100D	GSBRNA2T00127454001	AT1G78340.1	GSTU22	glutathione S-transferase TAU 22
MSTRG.17235	0	0	0	0	1	1	2	ZS9mXccS-1_5.RI;ZS9mXccS-1_8.RI	chrA07	-	BnaA07g10870D	GSBRNA2T00112264001	AT1G21750.1	PDIL1-1	PDI-like 1-1
MSTRG.38521	0	0	0	0	1	1	2	ZS9mXccS-1_5.RI;ZS9mXccS-1_8.RI	chrC03	+	BnaC03g35040D	GSBRNA2T00125264001	AT4G33690.1	T16L1.180	G patch domain protein;(source:Araport11)
MSTRG.39888	0	0	0	0	1	1	2	ZS9mXccS-1_5.A5SS;ZS9mXccS-1_8.A5SS	chrC03	+	BnaC03g57740D	GSBRNA2T00050064001	AT1G79210.3	YUP8H12R.19	N-terminal nucleophile aminohydrolases (Ntn hydrolases) superfamily protein
MSTRG.3181	0	0	0	0	1	1	2	ZS9mXccS-1_5.A5SS;ZS9mXccS-1_8.A5SS	chrA02	-	BnaA02g09040D	GSBRNA2T00012996001	AT5G55450.1	MTE17.16	Bifunctional inhibitor/lipid-transfer protein/seed storage 2S albumin superfamily protein
MSTRG.42535	0	0	0	0	1	1	2	ZS9mXccS-1_5.RI;ZS9mXccS-1_8.RI	chrC04	-	BnaC04g22420D	GSBRNA2T00075176001	AT3G60120.1	BGLU27	beta glucosidase 27
MSTRG.64482	0	0	0	0	1	1	2	ZS9mXccS-1_5.A5SS;ZS9mXccS-1_8.A5SS	chrCnn_random	+	BnaCnng67220D	GSBRNA2T00097341001	AT3G16220.1	AT3G16220	Predicted eukaryotic LigT
MSTRG.16000	0	0	0	0	1	1	2	ZS9mXccS-1_5.RI;ZS9mXccS-1_8.RI	chrA06	-	BnaA06g33940D	GSBRNA2T00081616001	AT2G02870.3	T17M13.4	Galactose oxidase/kelch repeat superfamily protein
MSTRG.12449	0	0	0	0	1	1	2	ZS9mXccS-1_5.MXE;ZS9mXccS-1_5.MXE;ZS9mXccS-1_8.MXE;ZS9mXccS-1_8.MXE	chrA05	-	BnaA05g21360D	GSBRNA2T00153993001	AT3G18780.1	ACT2	actin 2
MSTRG.52897	0	0	0	0	1	1	2	ZS9mXccS-1_5.A3SS;ZS9mXccS-1_8.A3SS	chrC07	+	BnaC07g36370D	GSBRNA2T00156882001	AT4G20380.7	LSD1	LSD1 zinc finger family protein
MSTRG.40295	0	0	0	0	1	1	2	ZS9mXccS-1_5.A3SS;ZS9mXccS-1_8.A3SS	chrC03	-	BnaC03g64390D	GSBRNA2T00020461001	AT4G21110.1	F7J7.50	G10 family protein
MSTRG.44154	0	0	0	0	1	1	2	ZS9mXccS-1_5.A5SS;ZS9mXccS-1_5.A5SS;ZS9mXccS-1_8.A5SS;ZS9mXccS-1_8.A5SS	chrC04	+	BnaC04g50140D	GSBRNA2T00037340001	AT2G45170.2	ATG8E	AUTOPHAGY 8E
MSTRG.44876	0	0	0	0	1	1	2	ZS9mXccS-1_5.RI;ZS9mXccS-1_8.A3SS;ZS9mXccS-1_8.RI	chrC05	-	NA	NA	NA	NA	NA
MSTRG.57016	0	0	0	0	1	1	2	ZS9mXccS-1_5.A5SS;ZS9mXccS-1_8.A5SS	chrC09	-	BnaC09g02140D	GSBRNA2T00109585001	AT3G29760.1	AT3G29760	Haloacid dehalogenase-like hydrolase (HAD) superfamily protein
MSTRG.21334	0	0	0	0	1	1	2	ZS9mXccS-1_5.A3SS;ZS9mXccS-1_8.A3SS	chrA09	+	BnaA09g00070D	GSBRNA2T00091222001	AT4G01290.1	F2N1.34	chorismate synthase;(source:Araport11)
MSTRG.55434	0	0	0	0	1	1	2	ZS9mXccS-1_5.RI;ZS9mXccS-1_8.RI	chrC08	-	BnaC08g26470D	GSBRNA2T00072625001	AT3G55560.1	AGF2	AT-hook protein of GA feedback 2
MSTRG.45735	0	0	0	0	1	1	2	ZS9mXccS-1_5.RI;ZS9mXccS-1_8.RI	chrC05	+	NA	NA	NA	NA	NA
MSTRG.15995	0	0	0	0	1	1	2	ZS9mXccS-1_5.MXE;ZS9mXccS-1_8.MXE	chrA06	-	BnaA06g33840D	GSBRNA2T00081603001	AT1G14170.1	F7A19.25	RNA-binding KH domain-containing protein
MSTRG.14085	0	0	0	0	1	1	2	ZS9mXccS-1_5.RI;ZS9mXccS-1_8.RI	chrA06	+	BnaA06g07010D	GSBRNA2T00105299001	AT1G11330.2	T28P6.2	S-locus lectin protein kinase family protein
MSTRG.2603	0	0	0	0	1	1	2	ZS9mXccS-1_5.RI;ZS9mXccS-1_5.RI;ZS9mXccS-1_8.RI	chrA02	-	BnaA02g00650D	GSBRNA2T00143501001	AT5G10690.1	MAJ23.50	pentatricopeptide (PPR) repeat-containing protein / CBS domain-containing protein
MSTRG.4370	0	0	0	1	0	1	2	ZS9mXccS-1_0.A3SS;ZS9mXccS-1_8.A3SS;ZS9mXccS-1_8.RI;ZS9mXccS-1_8.RI	chrA02	-	BnaA02g27900D	GSBRNA2T00072285001	AT1G58120.1	T15M6.13	hypothetical protein;(source:Araport11)
MSTRG.58902	0	0	0	1	0	1	2	ZS9mXccS-1_0.RI;ZS9mXccS-1_0.RI;ZS9mXccS-1_8.RI	chrC09	-	BnaC09g32510D	GSBRNA2T00040678001	AT1G33390.1	FAS4	RNA helicase family protein
MSTRG.965	0	0	0	1	0	1	2	ZS9mXccS-1_0.RI;ZS9mXccS-1_8.RI	chrA01	+	BnaA01g13630D	GSBRNA2T00056288001	AT4G24160.1	T19F6.150	alpha/beta-Hydrolases superfamily protein
MSTRG.28371	0	0	0	1	0	1	2	ZS9mXccS-1_0.RI;ZS9mXccS-1_8.RI	chrAnn_random	+	BnaAnng14740D	GSBRNA2T00022402001	AT1G20050.1	HYD1	C-8,7 sterol isomerase
MSTRG.59186	0	0	0	1	0	1	2	ZS9mXccS-1_0.A3SS;ZS9mXccS-1_8.A3SS	chrC09	-	BnaC09g37140D	GSBRNA2T00094350001	AT5G20720.3	CPN20	chaperonin 20
MSTRG.2523	0	0	0	1	0	1	2	ZS9mXccS-1_0.RI;ZS9mXccS-1_8.RI	chrA01_random	+	BnaA01g36960D	GSBRNA2T00037861001	AT3G17430.1	AT3G17430	Nucleotide-sugar transporter family protein
MSTRG.7548	0	0	0	1	0	1	2	ZS9mXccS-1_0.A5SS;ZS9mXccS-1_0.A5SS;ZS9mXccS-1_8.A5SS	chrA03	-	BnaA03g38050D	GSBRNA2T00154994001	NA	NA	NA
MSTRG.16626	0	0	0	1	0	1	2	ZS9mXccS-1_0.A5SS;ZS9mXccS-1_8.A5SS	chrA07	+	BnaA07g01570D	GSBRNA2T00092735001	AT5G05670.1	MJJ3.7	signal recognition particle binding
MSTRG.58009	0	0	0	1	0	1	2	ZS9mXccS-1_0.MXE;ZS9mXccS-1_8.MXE	chrC09	-	BnaC09g16860D	GSBRNA2T00100766001	AT5G42400.1	SDG25	SET domain protein 25
MSTRG.35810	0	0	0	1	0	1	2	ZS9mXccS-1_0.A5SS;ZS9mXccS-1_8.A5SS	chrC02	-	BnaC02g42370D	GSBRNA2T00082662001	AT5G62950.3	MQB2.27	RNA polymerase II, Rpb4, core protein
MSTRG.23358	0	0	0	1	0	1	2	ZS9mXccS-1_0.RI;ZS9mXccS-1_8.RI	chrA09	-	BnaA09g29510D	GSBRNA2T00090673001	AT1G27090.1	T7N9.15	glycine-rich protein
MSTRG.16844	0	0	0	1	0	1	2	ZS9mXccS-1_0.A5SS;ZS9mXccS-1_8.A5SS	chrA07	-	BnaA07g04830D	GSBRNA2T00038757001	AT3G25430.1	AT3G25430	Polynucleotidyl transferase, ribonuclease H-like superfamily protein
MSTRG.51962	0	0	0	1	0	1	2	ZS9mXccS-1_0.RI;ZS9mXccS-1_8.RI;ZS9mXccS-1_8.RI	chrC07	+	BnaC07g22110D	GSBRNA2T00115326001	AT2G03120.1	SPP	signal peptide peptidase
MSTRG.38674	0	0	0	1	0	1	2	ZS9mXccS-1_0.A3SS;ZS9mXccS-1_8.A3SS	chrC03	-	BnaC03g37690D	GSBRNA2T00110673001	AT3G12590.1	AT3G12590	hypothetical protein;(source:Araport11)
MSTRG.19866	0	0	0	1	0	1	2	ZS9mXccS-1_0.SE;ZS9mXccS-1_8.SE	chrA08	-	BnaA08g09790D	GSBRNA2T00126825001	AT4G21160.4	ZAC	Calcium-dependent ARF-type GTPase activating protein family
MSTRG.19708	0	0	0	1	0	1	2	ZS9mXccS-1_0.A5SS;ZS9mXccS-1_8.A5SS	chrA08	+	BnaA08g07220D	GSBRNA2T00073636001	AT5G35180.2	T25C13.60	Protein of unknown function (DUF1336)
MSTRG.56760	0	0	0	1	0	1	2	ZS9mXccS-1_0.SE;ZS9mXccS-1_8.SE	chrC08_random	+	NA	NA	NA	NA	NA
MSTRG.40179	0	0	0	1	0	1	2	ZS9mXccS-1_0.A3SS;ZS9mXccS-1_0.RI;ZS9mXccS-1_8.A3SS;ZS9mXccS-1_8.RI	chrC03	+	BnaC03g61880D	GSBRNA2T00058494001	AT4G36690.1	ATU2AF65A	U2 snRNP auxilliary factor, large subunit, splicing factor
MSTRG.23549	0	0	0	1	0	1	2	ZS9mXccS-1_0.SE;ZS9mXccS-1_8.SE	chrA09	+	BnaA09g32490D	GSBRNA2T00129343001	AT3G52050.1	AT3G52050	5'-3' exonuclease family protein
MSTRG.16878	0	0	0	1	0	1	2	ZS9mXccS-1_0.SE;ZS9mXccS-1_0.SE;ZS9mXccS-1_8.SE;ZS9mXccS-1_8.SE	chrA07	+	BnaA07g05410D	GSBRNA2T00128240001	AT3G45580.1	AT3G45580	RING/U-box protein with C6HC-type zinc finger
MSTRG.6275	0	0	0	1	0	1	2	ZS9mXccS-1_0.RI;ZS9mXccS-1_8.RI	chrA03	-	BnaA03g19850D	GSBRNA2T00058352001	AT1G65800.1	RK2	receptor kinase 2
MSTRG.3925	0	0	0	1	0	1	2	ZS9mXccS-1_0.RI;ZS9mXccS-1_8.RI	chrA02	-	BnaA02g20560D	GSBRNA2T00104295001	AT4G02460.1	PMS1	DNA mismatch repair protein, putative
MSTRG.62566	0	0	0	1	0	1	2	ZS9mXccS-1_0.RI;ZS9mXccS-1_8.RI	chrCnn_random	-	BnaCnng35890D	GSBRNA2T00028298001	AT1G53510.1	MPK18	mitogen-activated protein kinase 18
MSTRG.37392	0	0	0	1	0	1	2	ZS9mXccS-1_0.MXE;ZS9mXccS-1_8.MXE	chrC03	+	BnaC03g18200D	GSBRNA2T00132227001	AT2G33040.1	ATP3	gamma subunit of Mt ATP synthase
MSTRG.40954	0	0	0	1	0	1	2	ZS9mXccS-1_0.A5SS;ZS9mXccS-1_0.RI;ZS9mXccS-1_0.RI;ZS9mXccS-1_8.SE	chrC03_random	-	BnaC03g73580D	GSBRNA2T00004473001	NA	NA	NA
MSTRG.47519	0	0	0	1	0	1	2	ZS9mXccS-1_0.A3SS;ZS9mXccS-1_8.A3SS	chrC05	-	BnaC05g45310D	GSBRNA2T00120098001	AT3G06510.1	SFR2	Glycosyl hydrolase superfamily protein
MSTRG.34685	0	0	0	1	0	1	2	ZS9mXccS-1_0.RI;ZS9mXccS-1_8.RI	chrC02	+	BnaC02g23120D	GSBRNA2T00066391001	AT1G80410.1	EMB2753	tetratricopeptide repeat (TPR)-containing protein
MSTRG.20661	0	0	0	1	0	1	2	ZS9mXccS-1_0.A3SS;ZS9mXccS-1_8.A3SS	chrA08	-	BnaA08g21730D	GSBRNA2T00102833001	AT1G20620.1	CAT3	catalase 3
MSTRG.53367	0	0	0	1	0	1	2	ZS9mXccS-1_0.RI;ZS9mXccS-1_8.A3SS	chrC07	+	BnaC07g44310D	GSBRNA2T00099904001	AT4G33580.1	BCA5	beta carbonic anhydrase 5
MSTRG.47007	0	0	0	0	0	1	1	ZS9mXccS-1_8.RI	chrC05	+	BnaC05g37750D	GSBRNA2T00044643001	AT3G15580.1	APG8H	Ubiquitin-like superfamily protein
MSTRG.51191	0	0	0	0	0	1	1	ZS9mXccS-1_8.A3SS	chrC07	+	BnaC07g09600D	GSBRNA2T00158062001	AT1G29720.1	CELLULOSE SYNTHASE LIKE D2	Leucine-rich repeat transmembrane protein kinase
MSTRG.54659	0	0	0	0	0	1	1	ZS9mXccS-1_8.RI	chrC08	+	BnaC08g14150D	GSBRNA2T00012824001	AT1G10290.1	ADL6	dynamin-like protein 6
MSTRG.46199	0	0	0	0	0	1	1	ZS9mXccS-1_8.A3SS	chrC05	+	BnaC05g24520D	GSBRNA2T00111461001	AT1G32370.2	TOM2B	tobamovirus multiplication 2B
MSTRG.41878	0	0	0	0	0	1	1	ZS9mXccS-1_8.A3SS	chrC04	+	BnaC04g10400D	GSBRNA2T00141363001	AT2G34900.1	IMB1	Transcription factor GTE6
MSTRG.62959	0	0	0	0	0	1	1	ZS9mXccS-1_8.SE	chrCnn_random	+	BnaCnng42800D	GSBRNA2T00039698001	NA	NA	NA
MSTRG.20124	0	0	0	0	0	1	1	ZS9mXccS-1_8.RI	chrA08	-	BnaA08g13740D	GSBRNA2T00078822001	AT4G28370.1	F20O9.50	RING/U-box superfamily protein
MSTRG.29650	0	0	0	0	0	1	1	ZS9mXccS-1_8.RI	chrAnn_random	-	BnaAnng32800D	GSBRNA2T00096841001	AT1G43860.1	F28H19.11	sequence-specific DNA binding transcription factors
MSTRG.14875	0	0	0	0	0	1	1	ZS9mXccS-1_8.RI	chrA06	-	BnaA06g18130D	GSBRNA2T00107274001	AT3G46200.1	NUDT9	nudix hydrolase homolog 9
MSTRG.4468	0	0	0	0	0	1	1	ZS9mXccS-1_8.A5SS	chrA02	-	BnaA02g29720D	GSBRNA2T00080082001	AT3G29160.2	KIN11	SNF1 kinase homolog 11
MSTRG.19057	0	0	0	0	0	1	1	ZS9mXccS-1_8.A5SS	chrA07_random	-	BnaA07g37090D	GSBRNA2T00098298001	AT1G26130.2	F28B23.19	ATPase E1-E2 type family protein / haloacid dehalogenase-like hydrolase family protein
MSTRG.19443	0	0	0	0	0	1	1	ZS9mXccS-1_8.RI	chrA08	+	BnaA08g03030D	GSBRNA2T00091031001	NA	NA	NA
MSTRG.38962	0	0	0	0	0	1	1	ZS9mXccS-1_8.A3SS	chrC03	+	BnaC03g42720D	GSBRNA2T00026490001	AT3G22260.1	AT3G22260	Cysteine proteinases superfamily protein
MSTRG.46133	0	0	0	0	0	1	1	ZS9mXccS-1_8.A5SS	chrC05	+	BnaC05g23300D	GSBRNA2T00031207001	AT1G30420.1	ABCC11	multidrug resistance-associated protein 12
MSTRG.65277	0	0	0	0	0	1	1	ZS9mXccS-1_8.RI	chrCnn_random	+	BnaCnng77750D	GSBRNA2T00029913001	AT3G01420.1	DOX1	Peroxidase superfamily protein
MSTRG.65667	0	0	0	0	0	1	1	ZS9mXccS-1_8.A3SS;ZS9mXccS-1_8.RI	chrUnn_random	-	BnaUnng04050D	GSBRNA2T00008190001	AT1G79690.1	NUDT3	nudix hydrolase homolog 3
MSTRG.55571	0	0	0	0	0	1	1	ZS9mXccS-1_8.A3SS	chrC08	-	BnaC08g28460D	GSBRNA2T00155812001	AT3G57470.1	AT3G57470	Insulinase (Peptidase family M16) family protein
MSTRG.2067	0	0	0	0	0	1	1	ZS9mXccS-1_8.A3SS	chrA01	+	BnaA01g29950D	GSBRNA2T00076432001	AT3G13180.1	AT3G13180	NOL1/NOP2/sun family protein / antitermination NusB domain-containing protein
MSTRG.35016	0	0	0	0	0	1	1	ZS9mXccS-1_8.RI	chrC02	-	BnaC02g29150D	GSBRNA2T00157252001	AT4G33100.1	F4I10.30	protein phosphatase;(source:Araport11)
MSTRG.20435	0	0	0	0	0	1	1	ZS9mXccS-1_8.RI	chrA08	+	BnaA08g18190D	GSBRNA2T00150711001	AT1G28960.5	NUDX15	nudix hydrolase homolog 15
MSTRG.46051	0	0	0	0	0	1	1	ZS9mXccS-1_8.RI	chrC05	-	BnaC05g22100D	GSBRNA2T00046298001	NA	NA	NA
MSTRG.50932	0	0	0	0	0	1	1	ZS9mXccS-1_8.SE	chrC07	+	BnaC07g05530D	GSBRNA2T00144889001	NA	NA	NA
MSTRG.14508	0	0	0	0	0	1	1	ZS9mXccS-1_8.A5SS	chrA06	-	BnaA06g13190D	GSBRNA2T00035604001	NA	NA	NA
MSTRG.63943	0	0	0	0	0	1	1	ZS9mXccS-1_8.A3SS	chrCnn_random	-	BnaCnng58910D	GSBRNA2T00074170001	AT2G34090.1	MEE18	maternal effect embryo arrest 18
MSTRG.54153	0	0	0	0	0	1	1	ZS9mXccS-1_8.RI	chrC08	-	NA	NA	NA	NA	NA
MSTRG.29290	0	0	0	0	0	1	1	ZS9mXccS-1_8.RI	chrAnn_random	-	BnaAnng28300D	GSBRNA2T00077599001	AT5G40780.2	LHT1	lysine histidine transporter 1
MSTRG.62939	0	0	0	0	0	1	1	ZS9mXccS-1_8.RI	chrCnn_random	-	BnaCnng42140D	GSBRNA2T00039311001	AT3G05910.1	F2O10.13	Pectinacetylesterase family protein
MSTRG.35927	0	0	0	0	0	1	1	ZS9mXccS-1_8.A3SS	chrC02_random	+	BnaC02g44620D	GSBRNA2T00005214001	AT5G54290.2	CcdA	cytochrome c biogenesis protein family
MSTRG.22895	0	0	0	0	0	1	1	ZS9mXccS-1_8.A5SS	chrA09	+	BnaA09g23220D	GSBRNA2T00156426001	NA	NA	NA
MSTRG.63485	0	0	0	0	0	1	1	ZS9mXccS-1_8.RI	chrCnn_random	-	BnaCnng51450D	GSBRNA2T00054551001	AT1G63010.4	F16P17.18	Major Facilitator Superfamily with SPX (SYG1/Pho81/XPR1) domain-containing protein
MSTRG.41116	0	0	0	0	0	1	1	ZS9mXccS-1_8.RI	chrC03_random	-	BnaC03g76360D	GSBRNA2T00039306001	AT4G39660.1	AGT2	alanine:glyoxylate aminotransferase 2
MSTRG.16054	0	0	0	0	0	1	1	ZS9mXccS-1_8.SE	chrA06	-	BnaA06g35160D	GSBRNA2T00001918001	AT2G01100.3	F23H14.7	FAM133-like protein;(source:Araport11)
MSTRG.52660	0	0	0	0	0	1	1	ZS9mXccS-1_8.RI	chrC07	+	BnaC07g32640D	GSBRNA2T00041799001	AT3G52030.2	AT3G52030	F-box family protein with WD40/YVTN repeat doamin
MSTRG.7250	0	0	0	0	0	1	1	ZS9mXccS-1_8.A3SS;ZS9mXccS-1_8.A3SS;ZS9mXccS-1_8.RI	chrA03	+	BnaA03g33190D	GSBRNA2T00137645001	AT3G14010.4	CID4	CTC-interacting domain 4
MSTRG.2387	0	0	0	0	0	1	1	ZS9mXccS-1_8.RI	chrA01_random	+	BnaA01g34800D	GSBRNA2T00030130001	AT4G31570.1	F28M20.240	nucleoporin;(source:Araport11)
MSTRG.62399	0	0	0	0	0	1	1	ZS9mXccS-1_8.SE	chrCnn_random	-	BnaCnng33330D	GSBRNA2T00024810001	NA	NA	NA
MSTRG.62677	0	0	0	0	0	1	1	ZS9mXccS-1_8.RI	chrCnn_random	+	NA	NA	NA	NA	NA
MSTRG.47830	0	0	0	0	0	1	1	ZS9mXccS-1_8.A3SS	chrC05_random	+	NA	NA	NA	NA	NA
MSTRG.2600	0	0	0	0	0	1	1	ZS9mXccS-1_8.SE;ZS9mXccS-1_8.SE	chrA02	+	BnaA02g00620D	GSBRNA2T00143505001	AT5G10630.2	F12B17.20	Translation elongation factor EF1A/initiation factor IF2gamma family protein
MSTRG.20176	0	0	0	0	0	1	1	ZS9mXccS-1_8.RI	chrA08	-	BnaA08g14550D	GSBRNA2T00027339001	AT4G25050.1	ACP4	acyl carrier protein 4
MSTRG.38792	0	0	0	0	0	1	1	ZS9mXccS-1_8.A3SS	chrC03	+	BnaC03g39550D	GSBRNA2T00123858001	AT3G16230.2	AT3G16230	Predicted eukaryotic LigT
MSTRG.61075	0	0	0	0	0	1	1	ZS9mXccS-1_8.MXE	chrCnn_random	-	BnaCnng11120D	GSBRNA2T00080172001	AT2G38860.2	YLS5	Class I glutamine amidotransferase-like superfamily protein
MSTRG.28698	0	0	0	0	0	1	1	ZS9mXccS-1_8.RI	chrAnn_random	-	BnaAnng19720D	GSBRNA2T00043786001	AT1G64480.1	CBL8	calcineurin B-like protein 8
MSTRG.50181	0	0	0	0	0	1	1	ZS9mXccS-1_8.RI	chrC06	-	BnaC06g36400D	GSBRNA2T00103685001	AT1G75730.2	F10A5.7	hypothetical protein;(source:Araport11)
MSTRG.55110	0	0	0	0	0	1	1	ZS9mXccS-1_8.SE;ZS9mXccS-1_8.A3SS	chrC08	-	BnaC08g21410D	GSBRNA2T00001959001	AT3G28710.1	AT3G28710	ATPase, V0/A0 complex, subunit C/D
MSTRG.49371	0	0	0	0	0	1	1	ZS9mXccS-1_8.RI	chrC06	-	BnaC06g23560D	GSBRNA2T00049083001	AT1G73480.1	T9L24.33	alpha/beta-Hydrolases superfamily protein
MSTRG.56009	0	0	0	0	0	1	1	ZS9mXccS-1_8.RI	chrC08	+	BnaC08g35500D	GSBRNA2T00127509001	AT2G21880.1	RAB7A	RAB GTPase homolog 7A
MSTRG.57015	0	0	0	0	0	1	1	ZS9mXccS-1_8.RI	chrC09	-	BnaC09g02130D	GSBRNA2T00109586001	AT1G59620.1	CW9	Disease resistance protein (CC-NBS-LRR class) family
MSTRG.57665	0	0	0	0	0	1	1	ZS9mXccS-1_8.MXE	chrC09	+	BnaC09g11030D	GSBRNA2T00084196001	AT1G64400.1	LACS3	AMP-dependent synthetase and ligase family protein
MSTRG.12944	0	0	0	0	0	1	1	ZS9mXccS-1_8.SE	chrA05	+	BnaA05g28480D	GSBRNA2T00000406001	AT3G10320.1	AT3G10320	Glycosyltransferase family 61 protein
MSTRG.42492	0	0	0	0	0	1	1	ZS9mXccS-1_8.RI	chrC04	-	BnaC04g21800D	GSBRNA2T00074939001	AT3G61390.2	F2A19.1	RING/U-box superfamily protein
MSTRG.38782	0	0	0	0	0	1	1	ZS9mXccS-1_8.RI	chrC03	-	BnaC03g39400D	GSBRNA2T00123830001	NA	NA	NA
MSTRG.21927	0	0	0	0	0	1	1	ZS9mXccS-1_8.RI	chrA09	-	BnaA09g08980D	GSBRNA2T00087544001	AT2G17220.2	Kin3	Protein kinase superfamily protein
MSTRG.3567	0	0	0	0	0	1	1	ZS9mXccS-1_8.A3SS	chrA02	-	BnaA02g14900D	GSBRNA2T00116576001	AT1G70490.2	ARFA1D	Ras-related small GTP-binding family protein
MSTRG.17356	0	0	0	0	0	1	1	ZS9mXccS-1_8.A3SS	chrA07	-	BnaA07g12680D	GSBRNA2T00081656001	AT5G66290.1	K1L20.7	hypothetical protein;(source:Araport11)
MSTRG.61918	0	0	0	0	0	1	1	ZS9mXccS-1_8.A3SS	chrCnn_random	-	BnaCnng25590D	GSBRNA2T00011352001	AT1G55820.1	F20N2.19	Kinase-related protein of unknown function (DUF1296)
MSTRG.65750	0	0	0	0	0	1	1	ZS9mXccS-1_8.RI	chrUnn_random	-	NA	NA	NA	NA	NA
MSTRG.33055	0	0	0	0	0	1	1	ZS9mXccS-1_8.A3SS	chrC01	-	BnaC01g39650D	GSBRNA2T00018526001	AT3G07810.1	AT3G07810	RNA-binding (RRM/RBD/RNP motifs) family protein
MSTRG.32536	0	0	0	0	0	1	1	ZS9mXccS-1_8.RI	chrC01	-	BnaC01g31470D	GSBRNA2T00089173001	AT4G15396.1	CYP702A6	cytochrome P450, family 702, subfamily A, polypeptide 6
MSTRG.29334	0	0	0	0	0	1	1	ZS9mXccS-1_8.RI	chrAnn_random	+	BnaAnng28890D	GSBRNA2T00081467001	NA	NA	NA
MSTRG.21454	0	0	0	0	0	1	1	ZS9mXccS-1_8.SE	chrA09	-	BnaA09g01570D	GSBRNA2T00091296001	AT4G03430.1	EMB2770	pre-mRNA splicing factor-related
MSTRG.8491	0	0	0	0	0	1	1	ZS9mXccS-1_8.A5SS	chrA03	-	BnaA03g51510D	GSBRNA2T00077720001	AT4G31450.1	F3L17.20	RING/U-box superfamily protein
MSTRG.16972	0	0	0	0	0	1	1	ZS9mXccS-1_8.RI	chrA07	-	BnaA07g06710D	GSBRNA2T00128425001	AT3G23280.2	XBAT35	XB3 ortholog 5 in Arabidopsis thaliana
MSTRG.22104	0	0	0	0	0	1	1	ZS9mXccS-1_8.RI	chrA09	+	BnaA09g11260D	GSBRNA2T00056446001	AT1G63900.1	DAL1	E3 Ubiquitin ligase family protein
MSTRG.48161	0	0	0	0	0	1	1	ZS9mXccS-1_8.A3SS	chrC06	+	BnaC06g04090D	GSBRNA2T00029131001	AT1G50732.1	AT1G50732	transmembrane protein;(source:Araport11)
MSTRG.44239	0	0	0	0	0	1	1	ZS9mXccS-1_8.RI	chrC04	-	BnaC04g51240D	GSBRNA2T00038141001	AT2G47490.1	NDT1	NAD+ transporter 1
MSTRG.20091	0	0	0	0	0	1	1	ZS9mXccS-1_8.MXE	chrA08	+	BnaA08g13240D	GSBRNA2T00078755001	AT4G30060.1	F6G3.90	Core-2/I-branching beta-1,6-N-acetylglucosaminyltransferase family protein
MSTRG.46902	0	0	0	0	0	1	1	ZS9mXccS-1_8.SE	chrC05	+	BnaC05g36640D	GSBRNA2T00076082001	NA	NA	NA
MSTRG.52007	0	0	0	0	0	1	1	ZS9mXccS-1_8.A5SS	chrC07	-	BnaC07g22990D	GSBRNA2T00139205001	AT4G22100.1	BGLU3	beta glucosidase 2
MSTRG.17389	0	0	0	0	0	1	1	ZS9mXccS-1_8.A3SS	chrA07	-	BnaA07g13180D	GSBRNA2T00118657001	AT2G27420.1	F10A12.10	Cysteine proteinases superfamily protein
MSTRG.55122	0	0	0	0	0	1	1	ZS9mXccS-1_8.A3SS	chrC08	-	BnaC08g21600D	GSBRNA2T00001994001	AT3G50210.3	AT3G50210	2-oxoglutarate (2OG) and Fe(II)-dependent oxygenase superfamily protein
MSTRG.34559	0	0	0	0	0	1	1	ZS9mXccS-1_8.RI	chrC02	+	BnaC02g21000D	GSBRNA2T00137272001	AT1G72050.2	TFIIIA	transcription factor IIIA
MSTRG.54209	0	0	0	0	0	1	1	ZS9mXccS-1_8.A5SS	chrC08	-	BnaC08g06960D	GSBRNA2T00153348001	AT1G34350.1	F7P12.4	Tmem18;(source:Araport11)
MSTRG.47357	0	0	0	0	0	1	1	ZS9mXccS-1_8.A5SS	chrC05	-	BnaC05g42970D	GSBRNA2T00110895001	AT3G10060.1	AT3G10060	FKBP-like peptidyl-prolyl cis-trans isomerase family protein
MSTRG.29347	0	0	0	0	0	1	1	ZS9mXccS-1_8.A3SS	chrAnn_random	+	NA	NA	NA	NA	NA
MSTRG.648	0	0	0	0	0	1	1	ZS9mXccS-1_8.A5SS	chrA01	-	BnaA01g09030D	GSBRNA2T00131308001	AT4G18230.1	T9A21.80	UDP-N-acetylglucosamine transferase subunit ALG14-like protein;(source:Araport11)
MSTRG.19103	0	0	0	0	0	1	1	ZS9mXccS-1_8.A3SS	chrA07_random	+	BnaA07g37700D	GSBRNA2T00007699001	AT3G53500.2	RS2Z32	RNA-binding (RRM/RBD/RNP motifs) family protein with retrovirus zinc finger-like domain
MSTRG.48628	0	0	0	0	0	1	1	ZS9mXccS-1_8.RI	chrC06	+	BnaC06g12190D	GSBRNA2T00036791001	AT5G40520.2	MNF13.3	DNA double-strand break repair protein;(source:Araport11)
MSTRG.44626	0	0	0	0	0	1	1	ZS9mXccS-1_8.RI	chrC05	+	BnaC05g00840D	GSBRNA2T00085393001	AT1G01060.4	LHY	Homeodomain-like superfamily protein
MSTRG.38396	0	0	0	0	0	1	1	ZS9mXccS-1_8.SE	chrC03	+	BnaC03g33280D	GSBRNA2T00153686001	AT3G02990.1	HSFA1E	heat shock transcription factor A1E
MSTRG.37982	0	0	0	0	0	1	1	ZS9mXccS-1_8.A3SS	chrC03	-	NA	NA	NA	NA	NA
MSTRG.64609	0	0	0	0	0	1	1	ZS9mXccS-1_8.A5SS	chrCnn_random	-	BnaCnng69150D	GSBRNA2T00005076001	AT3G16630.2	KINESIN-13A	P-loop containing nucleoside triphosphate hydrolases superfamily protein
MSTRG.25590	0	0	0	0	0	1	1	ZS9mXccS-1_8.RI	chrA10	-	BnaA10g04950D	GSBRNA2T00122899001	AT1G07610.1	MT1C	metallothionein 1C
MSTRG.65709	0	0	0	0	0	1	1	ZS9mXccS-1_8.RI	chrUnn_random	-	NA	NA	NA	NA	NA
MSTRG.20821	0	0	0	0	0	1	1	ZS9mXccS-1_8.A3SS	chrA08	+	BnaA08g24060D	GSBRNA2T00103105001	AT1G14220.1	F7A19.32	Ribonuclease T2 family protein
MSTRG.18623	0	0	0	0	0	1	1	ZS9mXccS-1_8.SE	chrA07	+	BnaA07g30890D	GSBRNA2T00102652001	AT1G73480.1	T9L24.33	alpha/beta-Hydrolases superfamily protein
MSTRG.11381	0	0	0	0	0	1	1	ZS9mXccS-1_8.A3SS	chrA05	-	BnaA05g05280D	GSBRNA2T00116755001	AT2G45980.1	ATI1	mesoderm induction early response protein;(source:Araport11)
MSTRG.19516	0	0	0	0	0	1	1	ZS9mXccS-1_8.RI	chrA08	+	BnaA08g04300D	GSBRNA2T00095052001	AT1G45150.1	F27F5.22	alpha-1,6-mannosyl-glycoprotein 2-beta-N-acetylglucosaminyltransferase;(source:Araport11)
MSTRG.61256	0	0	0	0	0	1	1	ZS9mXccS-1_8.SE;ZS9mXccS-1_8.A5SS	chrCnn_random	-	BnaCnng14560D	GSBRNA2T00086216001	AT5G54110.1	MAMI	membrane-associated mannitol-induced
MSTRG.8378	0	0	0	0	0	1	1	ZS9mXccS-1_8.A5SS	chrA03	+	BnaA03g49990D	GSBRNA2T00044757001	AT4G30100.1	F6G3.130	P-loop containing nucleoside triphosphate hydrolases superfamily protein
MSTRG.17185	0	0	0	0	0	1	1	ZS9mXccS-1_8.A5SS	chrA07	+	BnaA07g10020D	GSBRNA2T00033181001	AT1G23310.1	GGT1	glutamate:glyoxylate aminotransferase
MSTRG.58827	0	0	0	0	0	1	1	ZS9mXccS-1_8.RI	chrC09	-	BnaC09g31330D	GSBRNA2T00009636001	AT5G54840.1	SGP1	Ras-related small GTP-binding family protein
MSTRG.21315	0	0	0	0	0	1	1	ZS9mXccS-1_8.A3SS	chrA08_random	-	BnaA08g31510D	GSBRNA2T00004744001	AT1G14670.1	F10B6.3	Endomembrane protein 70 protein family
MSTRG.53800	0	0	0	0	0	1	1	ZS9mXccS-1_8.SE	chrC08	+	BnaC08g00050D	GSBRNA2T00145385001	AT1G06790.2	F4H5.12	RNA polymerase Rpb7 N-terminal domain-containing protein
MSTRG.1481	0	0	0	0	0	1	1	ZS9mXccS-1_8.SE	chrA01	+	BnaA01g20850D	GSBRNA2T00138586001	AT3G49550.1	AT3G49550	hypothetical protein;(source:Araport11)
MSTRG.4202	0	0	0	0	0	1	1	ZS9mXccS-1_8.RI	chrA02	+	BnaA02g25430D	GSBRNA2T00041634001	NA	NA	NA
MSTRG.58751	0	0	0	0	0	1	1	ZS9mXccS-1_8.RI	chrC09	+	BnaC09g29800D	GSBRNA2T00059051001	NA	NA	NA
MSTRG.45519	0	0	0	0	0	1	1	ZS9mXccS-1_8.RI	chrC05	-	BnaC05g14020D	GSBRNA2T00006497001	AT1G18270.1	T10O22.24	ketose-bisphosphate aldolase class-II family protein
MSTRG.15217	0	0	0	0	0	1	1	ZS9mXccS-1_8.SE;ZS9mXccS-1_8.SE	chrA06	-	BnaA06g23320D	GSBRNA2T00077301001	AT5G64170.2	LNK1	dentin sialophosphoprotein-related
MSTRG.11117	0	0	0	0	0	1	1	ZS9mXccS-1_8.RI	chrA05	-	BnaA05g01220D	GSBRNA2T00132916001	AT2G46640.3	T3A4.2	NAD-dependent protein deacetylase HST1-like protein;(source:Araport11)
MSTRG.16875	0	0	0	0	0	1	1	ZS9mXccS-1_8.RI	chrA07	-	BnaA07g05350D	GSBRNA2T00128232001	AT3G24740.2	AT3G24740	Protein of unknown function (DUF1644)
MSTRG.62941	0	0	0	0	0	1	1	ZS9mXccS-1_8.RI	chrCnn_random	-	BnaCnng42340D	GSBRNA2T00039437001	AT1G47128.1	RD21A	Granulin repeat cysteine protease family protein
MSTRG.14277	0	0	0	0	0	1	1	ZS9mXccS-1_8.A3SS	chrA06	-	BnaA06g09860D	GSBRNA2T00062212001	AT1G15200.2	F9L1.14	protein-protein interaction regulator family protein
MSTRG.5860	0	0	0	0	0	1	1	ZS9mXccS-1_8.RI	chrA03	+	BnaA03g13690D	GSBRNA2T00142178001	AT2G30070.1	KT1	potassium transporter 1
MSTRG.17072	0	0	0	0	0	1	1	ZS9mXccS-1_8.A3SS	chrA07	+	BnaA07g08640D	GSBRNA2T00089911001	AT1G28120.1	F13K9.21	ubiquitin thioesterase otubain-like protein;(source:Araport11)
MSTRG.51296	0	0	0	0	0	1	1	ZS9mXccS-1_8.RI	chrC07	-	BnaC07g11690D	GSBRNA2T00117453001	AT1G27720.1	TAF4B	TBP-associated factor 4B
MSTRG.37785	0	0	0	0	0	1	1	ZS9mXccS-1_8.RI	chrC03	+	BnaC03g24250D	GSBRNA2T00079732001	NA	NA	NA
MSTRG.8908	0	0	0	0	0	1	1	ZS9mXccS-1_8.A3SS	chrA03_random	+	BnaA03g57280D	GSBRNA2T00053324001	AT1G56220.3	F14G9.17	Dormancy/auxin associated family protein
MSTRG.52102	0	0	0	0	0	1	1	ZS9mXccS-1_8.A5SS;ZS9mXccS-1_8.RI	chrC07	+	BnaC07g24370D	GSBRNA2T00139402001	AT3G27470.2	AT3G27470	Protein of unknown function (DUF707)
MSTRG.15760	0	0	0	0	0	1	1	ZS9mXccS-1_8.MXE	chrA06	-	BnaA06g30570D	GSBRNA2T00144462001	AT5G47860.1	MCA23.20	Protein of unknown function (DUF1350)
MSTRG.3629	0	0	0	0	0	1	1	ZS9mXccS-1_8.SE	chrA02	+	BnaA02g15650D	GSBRNA2T00116460001	AT1G71920.1	HISN6B	HISTIDINE BIOSYNTHESIS 6B
MSTRG.1589	0	0	0	0	0	1	1	ZS9mXccS-1_8.RI	chrA01	-	BnaA01g22660D	GSBRNA2T00087675001	AT1G61490.1	T1F9.1	S-locus lectin protein kinase family protein
MSTRG.61858	0	0	0	0	0	1	1	ZS9mXccS-1_8.SE	chrCnn_random	-	BnaCnng24540D	GSBRNA2T00008695001	AT5G61865.1	AT5G61865	hypothetical protein;(source:Araport11)
MSTRG.59822	0	0	0	0	0	1	1	ZS9mXccS-1_8.RI	chrC09	+	BnaC09g46770D	GSBRNA2T00016085001	AT5G09930.1	ABCF2	ABC transporter family protein
MSTRG.45971	0	0	0	0	0	1	1	ZS9mXccS-1_8.RI	chrC05	-	BnaC05g21050D	GSBRNA2T00142320001	AT1G24490.1	ALB4	OxaA/YidC-like membrane insertion protein
MSTRG.14146	0	0	0	0	0	1	1	ZS9mXccS-1_8.A5SS	chrA06	+	BnaA06g07970D	GSBRNA2T00105419001	AT4G33150.2	F4I10.80	lysine-ketoglutarate reductase/saccharopine dehydrogenase bifunctional enzyme
MSTRG.19830	0	0	0	0	0	1	1	ZS9mXccS-1_8.RI	chrA08	-	BnaA08g09040D	GSBRNA2T00126916001	AT4G19112.1	NA	NA
MSTRG.20808	0	0	0	0	0	1	1	ZS9mXccS-1_8.A3SS	chrA08	+	BnaA08g23890D	GSBRNA2T00103084001	AT1G15350.1	F9L1.29	DUF4050 family protein;(source:Araport11)
MSTRG.48666	0	0	0	0	0	1	1	ZS9mXccS-1_8.SE	chrC06	-	BnaC06g12580D	GSBRNA2T00063195001	AT5G39510.1	SGR4	Vesicle transport v-SNARE family protein
MSTRG.65412	0	0	0	0	0	1	1	ZS9mXccS-1_8.MXE	chrUnn_random	-	BnaUnng00190D	GSBRNA2T00038439001	NA	NA	NA
MSTRG.65475	0	0	0	0	0	1	1	ZS9mXccS-1_8.A3SS	chrUnn_random	+	BnaUnng01270D	GSBRNA2T00050932001	AT3G29400.1	EXO70E1	exocyst subunit exo70 family protein E1
MSTRG.24866	0	0	0	0	0	1	1	ZS9mXccS-1_8.RI	chrA09_random	+	BnaA09g52000D	GSBRNA2T00004064001	AT4G00780.1	A_TM018A10.12	TRAF-like family protein
MSTRG.2150	0	0	0	0	0	1	1	ZS9mXccS-1_8.MXE	chrA01	-	BnaA01g31840D	GSBRNA2T00072890001	AT3G10350.1	AT3G10350	P-loop containing nucleoside triphosphate hydrolases superfamily protein
MSTRG.39756	0	0	0	0	0	1	1	ZS9mXccS-1_8.A5SS	chrC03	-	BnaC03g55290D	GSBRNA2T00143939001	AT5G60410.5	SIZ1	DNA-binding protein with MIZ/SP-RING zinc finger, PHD-finger and SAP domain
MSTRG.48507	0	0	0	0	0	1	1	ZS9mXccS-1_8.RI	chrC06	-	BnaC06g10100D	GSBRNA2T00096918001	AT1G53090.2	SPA4	SPA1-related 4
MSTRG.24773	0	0	0	0	0	1	1	ZS9mXccS-1_8.A5SS	chrA09	+	BnaA09g50480D	GSBRNA2T00122042001	AT1G04910.1	F13M7.10	O-fucosyltransferase family protein
MSTRG.22039	0	0	0	0	0	1	1	ZS9mXccS-1_8.RI	chrA09	-	BnaA09g10660D	GSBRNA2T00068628001	AT1G62800.2	ASP4	aspartate aminotransferase 4
MSTRG.41926	0	0	0	0	0	1	1	ZS9mXccS-1_8.RI	chrC04	+	BnaC04g11110D	GSBRNA2T00009085001	AT2G33380.1	RD20	Caleosin-related family protein
MSTRG.50880	0	0	0	0	0	1	1	ZS9mXccS-1_8.A5SS	chrC07	+	BnaC07g04090D	GSBRNA2T00045810001	AT4G20330.1	F9F13.2	Transcription initiation factor TFIIE, beta subunit
MSTRG.58441	0	0	0	0	0	1	1	ZS9mXccS-1_8.RI	chrC09	+	BnaC09g24340D	GSBRNA2T00108014001	AT4G10650.1	T4F9.110	P-loop containing nucleoside triphosphate hydrolases superfamily protein
MSTRG.43948	0	0	0	0	0	1	1	ZS9mXccS-1_8.A3SS;ZS9mXccS-1_8.A3SS	chrC04	-	BnaC04g46640D	GSBRNA2T00155188001	AT2G39805.1	AT2G39805	Integral membrane Yip1 family protein
MSTRG.6478	0	0	0	0	0	1	1	ZS9mXccS-1_8.MXE	chrA03	-	BnaA03g22840D	GSBRNA2T00138769001	AT2G25730.2	F3N11.1	zinc finger FYVE domain protein;(source:Araport11)
MSTRG.32698	0	0	0	0	0	1	1	ZS9mXccS-1_8.A3SS	chrC01	-	BnaC01g34190D	GSBRNA2T00101352001	NA	NA	NA
BnaC07g12280D	0	0	0	0	0	1	1	ZS9mXccS-1_8.SE	chrC07	+	BnaC07g12280D	GSBRNA2T00012711001	AT1G26560.1	BGLU40	beta glucosidase 40
MSTRG.4342	0	0	0	0	0	1	1	ZS9mXccS-1_8.RI	chrA02	-	BnaA02g27490D	GSBRNA2T00084100001	AT3G25560.3	NIK2	NSP-interacting kinase 2
MSTRG.7001	0	0	0	0	0	1	1	ZS9mXccS-1_8.A3SS	chrA03	+	BnaA03g31590D	GSBRNA2T00111606001	AT1G22930.1	F19G10.11	T-complex protein 11
MSTRG.16872	0	0	0	0	0	1	1	ZS9mXccS-1_8.RI	chrA07	+	BnaA07g05220D	GSBRNA2T00128210001	AT3G24820.1	AT3G24820	BSD domain-containing protein
MSTRG.56957	0	0	0	0	0	1	1	ZS9mXccS-1_8.A5SS	chrC09	+	BnaC09g00370D	GSBRNA2T00018259001	AT4G02990.1	BSM	Mitochondrial transcription termination factor family protein
MSTRG.50047	0	0	0	0	0	1	1	ZS9mXccS-1_8.A5SS	chrC06	-	BnaC06g34340D	GSBRNA2T00103417001	AT1G73390.3	T9L24.40	Endosomal targeting BRO1-like domain-containing protein
MSTRG.27739	0	0	0	0	0	1	1	ZS9mXccS-1_8.RI	chrAnn_random	+	BnaAnng05390D	GSBRNA2T00067869001	AT5G44990.2	K21C13.18	Glutathione S-transferase family protein
MSTRG.50702	0	0	0	0	0	1	1	ZS9mXccS-1_8.MXE	chrC07	-	BnaC07g00660D	GSBRNA2T00120790001	AT2G20320.1	F11A3.13	DENN (AEX-3) domain-containing protein
MSTRG.39121	0	0	0	0	0	1	1	ZS9mXccS-1_8.A5SS	chrC03	+	BnaC03g45100D	GSBRNA2T00096646001	AT2G05840.1	PAA2	20S proteasome subunit PAA2
MSTRG.7139	0	0	0	0	0	1	1	ZS9mXccS-1_8.A3SS	chrA03	+	BnaA03g31180D	GSBRNA2T00111657001	AT3G10390.1	FLD	Flavin containing amine oxidoreductase family protein
MSTRG.13320	0	0	0	0	0	1	1	ZS9mXccS-1_8.A5SS	chrA05	+	BnaA05g33810D	GSBRNA2T00064132001	AT3G01500.2	CA1	carbonic anhydrase 1
MSTRG.28024	0	0	0	0	0	1	1	ZS9mXccS-1_8.A3SS	chrAnn_random	+	BnaAnng09410D	GSBRNA2T00088427001	AT3G11910.2	UBP13	ubiquitin-specific protease 13
MSTRG.11538	0	0	0	0	0	1	1	ZS9mXccS-1_8.A3SS;ZS9mXccS-1_8.A3SS	chrA05	-	BnaA05g07470D	GSBRNA2T00117021001	AT2G36960.3	TKI1	TSL-kinase interacting protein 1
MSTRG.4919	0	0	0	0	0	1	1	ZS9mXccS-1_8.RI;ZS9mXccS-1_8.RI	chrA02_random	+	BnaA02g36530D	GSBRNA2T00016775001	AT4G02400.1	T14P8.20	U3 ribonucleoprotein (Utp) family protein
MSTRG.5854	0	0	0	0	0	1	1	ZS9mXccS-1_8.MXE	chrA03	+	BnaA03g13630D	GSBRNA2T00142187001	AT5G10140.1	FLC	K-box region and MADS-box transcription factor family protein
MSTRG.1308	0	0	0	0	0	1	1	ZS9mXccS-1_8.A3SS	chrA01	-	BnaA01g18410D	GSBRNA2T00021273001	AT4G15545.1	AT4G15545	PH-response transcription factor;(source:Araport11)
MSTRG.35384	0	0	0	0	0	1	1	ZS9mXccS-1_8.RI	chrC02	+	BnaC02g35270D	GSBRNA2T00082538001	AT2G03870.1	EMB2816	Small nuclear ribonucleoprotein family protein
MSTRG.47970	0	0	0	0	0	1	1	ZS9mXccS-1_8.A5SS	chrC06	-	BnaC06g00750D	GSBRNA2T00061939001	AT1G44770.1	T12C22.4	elongation factor;(source:Araport11)
MSTRG.29277	0	0	0	1	1	0	2	ZS9mXccS-1_0.A3SS;ZS9mXccS-1_5.A3SS	chrAnn_random	+	BnaAnng28090D	GSBRNA2T00077099001	NA	NA	NA
MSTRG.57496	0	0	0	1	1	0	2	ZS9mXccS-1_0.RI;ZS9mXccS-1_5.RI	chrC09	+	BnaC09g08590D	GSBRNA2T00135033001	AT2G13560.1	NAD-ME1	NAD-dependent malic enzyme 1
MSTRG.19962	0	0	0	1	1	0	2	ZS9mXccS-1_0.RI;ZS9mXccS-1_5.RI	chrA08	-	BnaA08g11360D	GSBRNA2T00126622001	AT4G34150.1	F28A23.90	Calcium-dependent lipid-binding (CaLB domain) family protein
MSTRG.39955	0	0	0	1	1	0	2	ZS9mXccS-1_0.A3SS;ZS9mXccS-1_5.A3SS	chrC03	-	BnaC03g58800D	GSBRNA2T00076354001	AT1G28670.1	ARAB-1	GDSL-like Lipase/Acylhydrolase superfamily protein
MSTRG.9480	0	0	0	1	1	0	2	ZS9mXccS-1_0.MXE;ZS9mXccS-1_5.MXE;ZS9mXccS-1_5.MXE	chrA04	-	BnaA04g05610D	GSBRNA2T00021737001	AT3G52200.1	LTA3	Dihydrolipoamide acetyltransferase, long form protein
MSTRG.17607	0	0	0	1	1	0	2	ZS9mXccS-1_0.RI;ZS9mXccS-1_5.RI	chrA07	-	BnaA07g16370D	GSBRNA2T00098742001	AT3G54360.1	NCA1	zinc ion binding
MSTRG.52250	0	0	0	1	1	0	2	ZS9mXccS-1_0.SE;ZS9mXccS-1_5.SE	chrC07	-	BnaC07g26390D	GSBRNA2T00142997001	NA	NA	NA
MSTRG.29778	0	0	0	1	1	0	2	ZS9mXccS-1_0.A3SS;ZS9mXccS-1_5.A3SS	chrAnn_random	-	BnaAnng34970D	GSBRNA2T00007339001	AT2G36250.2	FTSZ2-1	Tubulin/FtsZ family protein
MSTRG.32482	0	0	0	1	1	0	2	ZS9mXccS-1_0.A3SS;ZS9mXccS-1_5.A3SS	chrC01	-	BnaC01g30560D	GSBRNA2T00001176001	AT3G24180.2	AT3G24180	Beta-glucosidase, GBA2 type family protein
MSTRG.46194	0	0	0	1	1	0	2	ZS9mXccS-1_0.RI;ZS9mXccS-1_5.RI	chrC05	-	NA	NA	NA	NA	NA
MSTRG.14042	0	0	0	1	1	0	2	ZS9mXccS-1_0.RI;ZS9mXccS-1_5.RI	chrA06	+	BnaA06g06380D	GSBRNA2T00156070001	AT1G10570.2	OTS2	Cysteine proteinases superfamily protein
MSTRG.9079	0	0	0	1	1	0	2	ZS9mXccS-1_0.SE;ZS9mXccS-1_5.SE	chrA03_random	-	BnaA03g60240D	GSBRNA2T00035090001	AT1G61560.1	MLO6	Seven transmembrane MLO family protein
MSTRG.8091	0	0	0	1	1	0	2	ZS9mXccS-1_0.RI;ZS9mXccS-1_5.RI	chrA03	-	BnaA03g45810D	GSBRNA2T00048835001	AT4G23130.2	CRK5	cysteine-rich RLK (RECEPTOR-like protein kinase) 5
MSTRG.46717	0	0	0	1	1	0	2	ZS9mXccS-1_0.RI;ZS9mXccS-1_5.RI	chrC05	-	BnaC05g33670D	GSBRNA2T00107487001	AT2G44240.1	F4I1.5	Protein of Unknown Function (DUF239)
MSTRG.48981	0	0	0	1	1	0	2	ZS9mXccS-1_0.RI;ZS9mXccS-1_5.RI	chrC06	-	BnaC06g17640D	GSBRNA2T00105987001	AT3G59990.4	MAP2B	methionine aminopeptidase 2B
MSTRG.18956	0	0	0	1	1	0	2	ZS9mXccS-1_0.SE;ZS9mXccS-1_5.SE	chrA07	-	BnaA07g35490D	GSBRNA2T00146292001	AT1G80560.1	IMD2	isopropylmalate dehydrogenase 2
MSTRG.32449	0	0	0	1	1	0	2	ZS9mXccS-1_0.RI;ZS9mXccS-1_5.RI	chrC01	-	BnaC01g29980D	GSBRNA2T00029429001	AT1G61890.1	F8K4.9	MATE efflux family protein
MSTRG.19491	0	0	0	1	1	0	2	ZS9mXccS-1_0.RI;ZS9mXccS-1_0.RI;ZS9mXccS-1_5.RI	chrA08	+	NA	NA	NA	NA	NA
MSTRG.44087	0	0	0	1	1	0	2	ZS9mXccS-1_0.MXE;ZS9mXccS-1_5.MXE	chrC04	-	BnaC04g48940D	GSBRNA2T00021966001	NA	NA	NA
MSTRG.60145	0	0	0	1	1	0	2	ZS9mXccS-1_0.SE;ZS9mXccS-1_5.SE	chrC09_random	-	BnaC09g51660D	GSBRNA2T00051022001	AT1G11910.1	APA1	aspartic proteinase A1
MSTRG.17268	0	0	0	1	1	0	2	ZS9mXccS-1_0.SE;ZS9mXccS-1_5.SE	chrA07	+	BnaA07g11320D	GSBRNA2T00112335001	AT1G20670.1	F2D10.15	DNA-binding bromodomain-containing protein
MSTRG.14580	0	0	0	1	1	0	2	ZS9mXccS-1_0.A3SS;ZS9mXccS-1_5.A3SS	chrA06	-	BnaA06g14070D	GSBRNA2T00042972001	AT1G19870.1	iqd32	IQ-domain 32
MSTRG.40292	0	0	0	1	1	0	2	ZS9mXccS-1_0.A3SS;ZS9mXccS-1_0.RI;ZS9mXccS-1_5.A3SS	chrC03	-	BnaC03g64370D	GSBRNA2T00045647001	AT4G21150.3	HAP6	ribophorin II (RPN2) family protein
MSTRG.3377	0	0	0	1	1	0	2	ZS9mXccS-1_0.A3SS;ZS9mXccS-1_5.A3SS	chrA02	+	BnaA02g12010D	GSBRNA2T00090935001	AT1G65230.1	T23K8.14	Uncharacterized conserved protein (DUF2358)
MSTRG.3867	0	0	0	1	1	0	2	ZS9mXccS-1_0.A3SS;ZS9mXccS-1_5.A3SS	chrA02	-	BnaA02g19640D	GSBRNA2T00064241001	AT1G80560.1	IMD2	isopropylmalate dehydrogenase 2
MSTRG.41212	0	0	0	1	1	0	2	ZS9mXccS-1_0.RI;ZS9mXccS-1_5.RI	chrC03_random	-	BnaC03g77860D	GSBRNA2T00008208001	AT1G51590.1	MNS1	alpha-mannosidase 1
MSTRG.31089	0	0	0	1	1	0	2	ZS9mXccS-1_0.RI;ZS9mXccS-1_5.RI	chrC01	+	BnaC01g09040D	GSBRNA2T00123045001	AT3G04900.1	T9J14.15	Heavy metal transport/detoxification superfamily protein
MSTRG.54497	0	0	0	1	1	0	2	ZS9mXccS-1_0.A5SS;ZS9mXccS-1_5.A5SS	chrC08	-	BnaC08g11810D	GSBRNA2T00000987001	AT4G24830.1	F6I7.40	arginosuccinate synthase family
MSTRG.14399	0	0	0	1	1	0	2	ZS9mXccS-1_0.A5SS;ZS9mXccS-1_5.A5SS	chrA06	-	NA	NA	NA	NA	NA
MSTRG.57003	0	0	0	1	1	0	2	ZS9mXccS-1_0.A5SS;ZS9mXccS-1_5.A5SS	chrC09	-	BnaC09g01930D	GSBRNA2T00109609001	AT3G28900.1	AT3G28900	Ribosomal protein L34e superfamily protein
MSTRG.45380	0	0	0	1	1	0	2	ZS9mXccS-1_0.A5SS;ZS9mXccS-1_5.A5SS	chrC05	+	BnaC05g12090D	GSBRNA2T00054220001	AT1G15860.2	F7H2.19	Domain of unknown function (DUF298)
MSTRG.46854	0	0	0	1	1	0	2	ZS9mXccS-1_0.RI;ZS9mXccS-1_5.RI	chrC05	+	BnaC05g35950D	GSBRNA2T00101792001	AT3G17590.1	BSH	transcription regulatory protein SNF5, putative (BSH)
MSTRG.19666	0	0	0	1	1	0	2	ZS9mXccS-1_0.A3SS;ZS9mXccS-1_5.A3SS	chrA08	-	BnaA08g06560D	GSBRNA2T00084025001	AT1G33980.1	UPF3	Smg-4/UPF3 family protein
MSTRG.2927	0	0	0	1	1	0	2	ZS9mXccS-1_0.MXE;ZS9mXccS-1_0.MXE;ZS9mXccS-1_5.MXE;ZS9mXccS-1_5.MXE	chrA02	+	BnaA02g05060D	GSBRNA2T00081342001	AT5G20720.3	CPN20	chaperonin 20
MSTRG.11856	0	0	0	1	1	0	2	ZS9mXccS-1_0.RI;ZS9mXccS-1_5.RI	chrA05	-	BnaA05g12520D	GSBRNA2T00082071001	AT2G29510.1	F16P2.11	Protein of unknown function (DUF3527)
MSTRG.55873	0	0	0	1	1	0	2	ZS9mXccS-1_0.RI;ZS9mXccS-1_5.RI	chrC08	-	BnaC08g33230D	GSBRNA2T00127225001	AT2G25970.1	F17H15.1	KH domain-containing protein
MSTRG.15512	0	0	0	1	1	0	2	ZS9mXccS-1_0.A5SS;ZS9mXccS-1_5.A5SS	chrA06	-	BnaA06g27440D	GSBRNA2T00147600001	AT5G25060.1	RRC1	RNA recognition motif (RRM)-containing protein
MSTRG.838	0	0	0	1	1	0	2	ZS9mXccS-1_0.RI;ZS9mXccS-1_5.RI	chrA01	-	NA	NA	NA	NA	NA
MSTRG.63774	0	0	0	1	1	0	2	ZS9mXccS-1_0.SE;ZS9mXccS-1_5.SE	chrCnn_random	-	BnaCnng55890D	GSBRNA2T00065973001	AT5G53850.2	DEHYDRATASE-ENOLASE-PHOSPHATASE-COMPLEX 1	haloacid dehalogenase-like hydrolase family protein
MSTRG.17085	0	0	0	1	1	0	2	ZS9mXccS-1_0.RI;ZS9mXccS-1_0.RI;ZS9mXccS-1_5.RI	chrA07	-	BnaA07g08740D	GSBRNA2T00089925001	AT4G22100.1	BGLU3	beta glucosidase 2
MSTRG.63885	0	0	0	0	1	0	1	ZS9mXccS-1_5.RI	chrCnn_random	-	BnaCnng57610D	GSBRNA2T00069252001	AT5G22460.2	MWD9.26	alpha/beta-Hydrolases superfamily protein
MSTRG.39739	0	0	0	0	1	0	1	ZS9mXccS-1_5.RI	chrC03	+	BnaC03g55190D	GSBRNA2T00047062001	AT3G44990.1	XTH31	xyloglucan endo-transglycosylase-related 8
MSTRG.11109	0	0	0	0	1	0	1	ZS9mXccS-1_5.A5SS	chrA05	-	BnaA05g01090D	GSBRNA2T00132933001	AT2G46790.1	PRR9	pseudo-response regulator 9
MSTRG.23441	0	0	0	0	1	0	1	ZS9mXccS-1_5.SE;ZS9mXccS-1_5.A5SS;ZS9mXccS-1_5.RI	chrA09	-	NA	NA	NA	NA	NA
MSTRG.49807	0	0	0	0	1	0	1	ZS9mXccS-1_5.A3SS	chrC06	-	BnaC06g30770D	GSBRNA2T00071997001	AT1G69540.1	AGL94	AGAMOUS-like 94
MSTRG.49231	0	0	0	0	1	0	1	ZS9mXccS-1_5.A3SS	chrC06	+	BnaC06g21100D	GSBRNA2T00131775001	AT1G77250.1	T14N5.11	RING/FYVE/PHD-type zinc finger family protein
MSTRG.293	0	0	0	0	1	0	1	ZS9mXccS-1_5.A3SS	chrA01	+	BnaA01g03820D	GSBRNA2T00121196001	AT4G33050.3	EDA39	calmodulin-binding family protein
MSTRG.3922	0	0	0	0	1	0	1	ZS9mXccS-1_5.RI	chrA02	+	BnaA02g20510D	GSBRNA2T00104284001	AT4G02260.2	RSH1	RELA/SPOT homolog 1
MSTRG.7412	0	0	0	0	1	0	1	ZS9mXccS-1_5.RI	chrA03	+	BnaA03g35980D	GSBRNA2T00137319001	AT3G20910.1	NF-YA9	nuclear factor Y, subunit A9
MSTRG.62611	0	0	0	0	1	0	1	ZS9mXccS-1_5.SE	chrCnn_random	-	BnaCnng36670D	GSBRNA2T00029879001	AT3G52070.1	AT3G52070	RNA/RNP complex-1-interacting phosphatase;(source:Araport11)
MSTRG.43251	0	0	0	0	1	0	1	ZS9mXccS-1_5.RI	chrC04	+	NA	NA	NA	NA	NA
MSTRG.5487	0	0	0	0	1	0	1	ZS9mXccS-1_5.RI	chrA03	+	BnaA03g07770D	GSBRNA2T00148959001	AT5G19840.1	T29J13.260	2-oxoglutarate (2OG) and Fe(II)-dependent oxygenase superfamily protein
MSTRG.32140	0	0	0	0	1	0	1	ZS9mXccS-1_5.SE	chrC01	-	BnaC01g25010D	GSBRNA2T00125824001	NA	NA	NA
MSTRG.5181	0	0	0	0	1	0	1	ZS9mXccS-1_5.A5SS	chrA03	+	BnaA03g03150D	GSBRNA2T00129783001	AT5G01960.1	T7H20.10	RING/U-box superfamily protein
MSTRG.61185	0	0	0	0	1	0	1	ZS9mXccS-1_5.A3SS	chrCnn_random	-	BnaCnng13320D	GSBRNA2T00082362001	AT5G65740.2	MPA24.9	zinc ion binding
MSTRG.1005	0	0	0	0	1	0	1	ZS9mXccS-1_5.SE;ZS9mXccS-1_5.SE;ZS9mXccS-1_5.A5SS	chrA01	-	BnaA01g14100D	GSBRNA2T00056346001	AT4G24740.1	FC2	FUS3-complementing gene 2
MSTRG.33191	0	0	0	0	1	0	1	ZS9mXccS-1_5.A3SS	chrC01_random	-	BnaC01g41860D	GSBRNA2T00044239001	AT4G15545.1	AT4G15545	PH-response transcription factor;(source:Araport11)
MSTRG.6826	0	0	0	0	1	0	1	ZS9mXccS-1_5.A3SS	chrA03	+	BnaA03g27640D	GSBRNA2T00112075001	AT3G01090.2	KIN10	SNF1 kinase homolog 10
MSTRG.32480	0	0	0	0	1	0	1	ZS9mXccS-1_5.RI	chrC01	-	BnaC01g30550D	GSBRNA2T00001177001	AT3G23600.1	AT3G23600	alpha/beta-Hydrolases superfamily protein
MSTRG.51691	0	0	0	0	1	0	1	ZS9mXccS-1_5.SE	chrC07	-	NA	NA	NA	NA	NA
MSTRG.30628	0	0	0	0	1	0	1	ZS9mXccS-1_5.RI	chrC01	+	BnaC01g02470D	GSBRNA2T00131009001	AT4G37180.2	AT4G37180	Homeodomain-like superfamily protein
MSTRG.39800	0	0	0	0	1	0	1	ZS9mXccS-1_5.A3SS	chrC03	-	BnaC03g56300D	GSBRNA2T00144159001	NA	NA	NA
MSTRG.28662	0	0	0	0	1	0	1	ZS9mXccS-1_5.A3SS	chrAnn_random	-	BnaAnng19210D	GSBRNA2T00040862001	AT3G60130.1	BGLU16	beta glucosidase 16
MSTRG.36466	0	0	0	0	1	0	1	ZS9mXccS-1_5.SE	chrC03	-	BnaC03g04570D	GSBRNA2T00140161001	AT5G10940.1	ASG2	transducin family protein / WD-40 repeat family protein
MSTRG.37494	0	0	0	0	1	0	1	ZS9mXccS-1_5.A5SS	chrC03	-	BnaC03g19680D	GSBRNA2T00132415001	AT2G35880.1	F11F19.21	TPX2 (targeting protein for Xklp2) protein family
MSTRG.6500	0	0	0	0	1	0	1	ZS9mXccS-1_5.RI	chrA03	-	BnaA03g23170D	GSBRNA2T00138725001	AT2G20960.1	pEARLI4	Arabidopsis phospholipase-like protein (PEARLI 4) family
MSTRG.19737	0	0	0	0	1	0	1	ZS9mXccS-1_5.SE	chrA08	+	BnaA08g07670D	GSBRNA2T00036966001	AT1G31812.1	ACBP6	acyl-CoA-binding protein 6
MSTRG.45875	0	0	0	0	1	0	1	ZS9mXccS-1_5.A3SS	chrC05	-	BnaC05g19560D	GSBRNA2T00084499001	NA	NA	NA
MSTRG.28354	0	0	0	0	1	0	1	ZS9mXccS-1_5.A5SS;ZS9mXccS-1_5.A5SS	chrAnn_random	-	BnaAnng14460D	GSBRNA2T00020280001	AT3G61220.2	SDR1	NAD(P)-binding Rossmann-fold superfamily protein
MSTRG.43955	0	0	0	0	1	0	1	ZS9mXccS-1_5.RI	chrC04	-	BnaC04g46760D	GSBRNA2T00155175001	AT2G39960.1	T28M21.12	Microsomal signal peptidase 25 kDa subunit (SPC25)
MSTRG.33288	0	0	0	0	1	0	1	ZS9mXccS-1_5.RI	chrC01_random	+	NA	NA	NA	NA	NA
MSTRG.62326	0	0	0	0	1	0	1	ZS9mXccS-1_5.A3SS;ZS9mXccS-1_5.RI	chrCnn_random	-	BnaCnng32110D	GSBRNA2T00022369001	AT1G54680.2	T22H22.11	translation initiation factor 3 subunit I;(source:Araport11)
MSTRG.45620	0	0	0	0	1	0	1	ZS9mXccS-1_5.SE	chrC05	+	BnaC05g15650D	GSBRNA2T00079699001	NA	NA	NA
MSTRG.19684	0	0	0	0	1	0	1	ZS9mXccS-1_5.RI	chrA08	-	BnaA08g06800D	GSBRNA2T00080632001	AT1G32750.1	HAF01	HAC13 protein (HAC13)
MSTRG.260	0	0	0	0	1	0	1	ZS9mXccS-1_5.A3SS	chrA01	-	BnaA01g03320D	GSBRNA2T00121252001	AT4G33650.1	DRP3A	dynamin-related protein 3A
MSTRG.31701	0	0	0	0	1	0	1	ZS9mXccS-1_5.SE	chrC01	-	BnaC01g18360D	GSBRNA2T00157460001	NA	NA	NA
MSTRG.33114	0	0	0	0	1	0	1	ZS9mXccS-1_5.RI	chrC01	-	BnaC01g40610D	GSBRNA2T00044462001	AT3G03640.1	BGLU25	beta glucosidase 25
MSTRG.43423	0	0	0	0	1	0	1	ZS9mXccS-1_5.RI	chrC04	-	BnaC04g37950D	GSBRNA2T00127558001	AT2G25625.1	AT2G25625	histone deacetylase-like protein;(source:Araport11)
MSTRG.51262	0	0	0	0	1	0	1	ZS9mXccS-1_5.RI	chrC07	-	BnaC07g11170D	GSBRNA2T00117377001	AT1G24440.1	F21J9.10	RING/U-box superfamily protein
MSTRG.56895	0	0	0	0	1	0	1	ZS9mXccS-1_5.A3SS	chrC08_random	+	BnaC08g49560D	GSBRNA2T00025446001	AT5G22010.1	RFC1	replication factor C1
MSTRG.39515	0	0	0	0	1	0	1	ZS9mXccS-1_5.RI	chrC03	+	NA	NA	NA	NA	NA
MSTRG.4990	0	0	0	0	1	0	1	ZS9mXccS-1_5.A3SS	chrA03	-	BnaA03g00430D	GSBRNA2T00049225001	AT5G01290.1	T10O8.2	mRNA capping enzyme family protein
MSTRG.56522	0	0	0	0	1	0	1	ZS9mXccS-1_5.RI	chrC08	+	BnaC08g43390D	GSBRNA2T00019378001	AT1G08060.2	MOM	ATP-dependent helicase family protein
MSTRG.26506	0	0	0	0	1	0	1	ZS9mXccS-1_5.SE	chrA10	+	BnaA10g18110D	GSBRNA2T00135444001	AT5G16210.1	T21H19.130	HEAT repeat-containing protein
MSTRG.58418	0	0	0	0	1	0	1	ZS9mXccS-1_5.RI	chrC09	+	BnaC09g23900D	GSBRNA2T00071213001	NA	NA	NA
MSTRG.49582	0	0	0	0	1	0	1	ZS9mXccS-1_5.SE	chrC06	-	BnaC06g27310D	GSBRNA2T00067487001	AT1G65950.1	F12P19.11	Protein kinase superfamily protein
MSTRG.9433	0	0	0	0	1	0	1	ZS9mXccS-1_5.A3SS	chrA04	-	BnaA04g04910D	GSBRNA2T00126548001	AT3G53090.2	UPL7	ubiquitin-protein ligase 7
MSTRG.22309	0	0	0	0	1	0	1	ZS9mXccS-1_5.RI	chrA09	+	BnaA09g14320D	GSBRNA2T00081578001	AT5G38850.1	K15E6.30	Disease resistance protein (TIR-NBS-LRR class)
MSTRG.27834	0	0	0	0	1	0	1	ZS9mXccS-1_5.A5SS	chrAnn_random	+	BnaAnng06520D	GSBRNA2T00072173001	AT1G43850.2	SEU	SEUSS transcriptional co-regulator
MSTRG.16408	0	0	0	0	1	0	1	ZS9mXccS-1_5.MXE	chrA06_random	+	BnaA06g39060D	GSBRNA2T00029747001	AT1G63770.3	F24D7.4	Peptidase M1 family protein
MSTRG.14547	0	0	0	0	1	0	1	ZS9mXccS-1_5.SE	chrA06	-	BnaA06g13520D	GSBRNA2T00035557001	AT1G19390.1	F18O14.11	Wall-associated kinase family protein
MSTRG.48530	0	0	0	0	1	0	1	ZS9mXccS-1_5.A3SS	chrC06	-	BnaC06g10620D	GSBRNA2T00034778001	AT1G54220.2	F20D21.4	Dihydrolipoamide acetyltransferase, long form protein
MSTRG.3436	0	0	0	0	1	0	1	ZS9mXccS-1_5.A5SS	chrA02	-	BnaA02g12680D	GSBRNA2T00070099001	AT4G26690.1	SHV3	PLC-like phosphodiesterase family protein
MSTRG.53853	0	0	0	0	1	0	1	ZS9mXccS-1_5.A3SS	chrC08	+	BnaC08g00800D	GSBRNA2T00145280001	NA	NA	NA
MSTRG.59796	0	0	0	0	1	0	1	ZS9mXccS-1_5.RI	chrC09	+	BnaC09g46320D	GSBRNA2T00103942001	AT5G10320.1	F18D22.90	ATP synthase subunit B;(source:Araport11)
MSTRG.42347	0	0	0	0	1	0	1	ZS9mXccS-1_5.RI	chrC04	+	BnaC04g18800D	GSBRNA2T00037220001	AT5G14800.1	P5CR	pyrroline-5- carboxylate (P5C) reductase
MSTRG.21049	0	0	0	0	1	0	1	ZS9mXccS-1_5.A5SS	chrA08	+	BnaA08g27360D	GSBRNA2T00089620001	AT1G03160.1	FZL	FZO-like
MSTRG.19597	0	0	0	0	1	0	1	ZS9mXccS-1_5.RI	chrA08	+	BnaA08g05320D	GSBRNA2T00086817001	AT4G14455.1	ATBET12	Target SNARE coiled-coil domain protein
MSTRG.37222	0	0	0	0	1	0	1	ZS9mXccS-1_5.RI	chrC03	-	BnaC03g15370D	GSBRNA2T00004300001	AT3G21180.1	ACA9	autoinhibited Ca(2+)-ATPase 9
MSTRG.6355	0	0	0	0	1	0	1	ZS9mXccS-1_5.RI	chrA03	+	BnaA03g21090D	GSBRNA2T00138965001	AT2G45170.2	ATG8E	AUTOPHAGY 8E
MSTRG.59947	0	0	0	0	1	0	1	ZS9mXccS-1_5.MXE	chrC09	+	BnaC09g48520D	GSBRNA2T00107102001	AT5G07300.1	BON2	Calcium-dependent phospholipid-binding Copine family protein
MSTRG.35158	0	0	0	0	1	0	1	ZS9mXccS-1_5.SE	chrC02	-	BnaC02g31720D	GSBRNA2T00146860001	NA	NA	NA
MSTRG.57127	0	0	0	0	1	0	1	ZS9mXccS-1_5.SE	chrC09	-	BnaC09g02840D	GSBRNA2T00109493001	AT5G29000.2	PHL1	Homeodomain-like superfamily protein
MSTRG.31752	0	0	0	0	1	0	1	ZS9mXccS-1_5.MXE	chrC01	-	BnaC01g19070D	GSBRNA2T00042190001	AT4G26860.1	F10M23.200	Predicted pyridoxal phosphate-dependent enzyme, YBL036C type
MSTRG.42790	0	0	0	0	1	0	1	ZS9mXccS-1_5.A3SS	chrC04	-	BnaC04g26540D	GSBRNA2T00071052001	AT1G29120.5	AT1G29130	Hydrolase-like protein family
MSTRG.42193	0	0	0	0	1	0	1	ZS9mXccS-1_5.RI	chrC04	+	NA	NA	NA	NA	NA
MSTRG.39027	0	0	0	0	1	0	1	ZS9mXccS-1_5.SE	chrC03	-	BnaC03g43750D	GSBRNA2T00158299001	AT3G24460.1	AT3G24460	Serinc-domain containing serine and sphingolipid biosynthesis protein
MSTRG.63535	0	0	0	0	1	0	1	ZS9mXccS-1_5.A3SS	chrCnn_random	-	BnaCnng52160D	GSBRNA2T00055659001	AT4G36690.1	ATU2AF65A	U2 snRNP auxilliary factor, large subunit, splicing factor
MSTRG.26742	0	0	0	0	1	0	1	ZS9mXccS-1_5.A3SS;ZS9mXccS-1_5.RI	chrA10	+	BnaA10g21460D	GSBRNA2T00135848001	AT5G10940.2	ASG2	transducin family protein / WD-40 repeat family protein
MSTRG.25425	0	0	0	0	1	0	1	ZS9mXccS-1_5.A5SS	chrA10	+	BnaA10g02360D	GSBRNA2T00150307001	AT1G04080.3	PRP39	Tetratricopeptide repeat (TPR)-like superfamily protein
MSTRG.39469	0	0	0	0	1	0	1	ZS9mXccS-1_5.SE	chrC03	-	BnaC03g50580D	GSBRNA2T00141648001	AT5G63780.1	SHA1	RING/FYVE/PHD zinc finger superfamily protein
MSTRG.63260	0	0	0	0	1	0	1	ZS9mXccS-1_5.RI	chrCnn_random	+	BnaCnng47950D	GSBRNA2T00046911001	AT3G44540.1	FAR4	fatty acid reductase 4
MSTRG.32683	0	0	0	0	1	0	1	ZS9mXccS-1_5.RI	chrC01	+	BnaC01g33890D	GSBRNA2T00101301001	NA	NA	NA
MSTRG.37214	0	0	0	0	1	0	1	ZS9mXccS-1_5.RI	chrC03	+	BnaC03g15270D	GSBRNA2T00066501001	AT5G53050.3	MNB8.11	alpha/beta-Hydrolases superfamily protein
MSTRG.35991	0	0	0	0	1	0	1	ZS9mXccS-1_5.A3SS	chrC02_random	-	NA	NA	NA	NA	NA
MSTRG.37226	0	0	0	0	1	0	1	ZS9mXccS-1_5.A3SS	chrC03	+	BnaC03g15430D	GSBRNA2T00004307001	AT5G52660.2	F6N7.15	Homeodomain-like superfamily protein
MSTRG.45185	0	0	0	0	1	0	1	ZS9mXccS-1_5.SE	chrC05	+	BnaC05g09240D	GSBRNA2T00008966001	NA	NA	NA
MSTRG.16863	0	0	0	0	1	0	1	ZS9mXccS-1_5.A5SS	chrA07	-	BnaA07g05000D	GSBRNA2T00038789001	AT5G61430.1	NAC100	NAC domain containing protein 100
MSTRG.57901	0	0	0	0	1	0	1	ZS9mXccS-1_5.A3SS	chrC09	-	BnaC09g14940D	GSBRNA2T00046451001	AT1G59890.1	SNL5	SIN3-like 5
MSTRG.28446	0	0	0	0	1	0	1	ZS9mXccS-1_5.A5SS	chrAnn_random	-	BnaAnng15970D	GSBRNA2T00025871001	AT5G17670.1	MVA3.2	alpha/beta-Hydrolases superfamily protein
MSTRG.15425	0	0	0	0	1	0	1	ZS9mXccS-1_5.SE	chrA06	+	BnaA06g26210D	GSBRNA2T00147440001	AT5G23490.1	AT5G23500	hypothetical protein;(source:Araport11)
MSTRG.41442	0	0	0	0	1	0	1	ZS9mXccS-1_5.RI	chrC04	-	BnaC04g03380D	GSBRNA2T00002221001	AT2G44140.1	F6E13.27	Peptidase family C54 protein
MSTRG.29701	0	0	0	0	1	0	1	ZS9mXccS-1_5.A5SS	chrAnn_random	+	NA	NA	NA	NA	NA
MSTRG.16540	0	0	0	0	1	0	1	ZS9mXccS-1_5.A3SS	chrA07	+	BnaA07g00290D	GSBRNA2T00050760001	AT2G20420.1	F11A3.3	ATP citrate lyase (ACL) family protein
MSTRG.44339	0	0	0	0	1	0	1	ZS9mXccS-1_5.MXE	chrC04_random	-	BnaC04g52940D	GSBRNA2T00011144001	AT2G43070.1	SPPL3	SIGNAL PEPTIDE PEPTIDASE-LIKE 3
MSTRG.19838	0	0	0	0	1	0	1	ZS9mXccS-1_5.A3SS	chrA08	+	BnaA08g09220D	GSBRNA2T00126893001	AT4G19510.1	F24J7.70	Disease resistance protein (TIR-NBS-LRR class)
MSTRG.7213	0	0	0	0	1	0	1	ZS9mXccS-1_5.A3SS	chrA03	+	BnaA03g32720D	GSBRNA2T00137715001	AT3G13200.1	EMB2769	Cwf15 / Cwc15 cell cycle control family protein
MSTRG.53824	0	0	0	0	1	0	1	ZS9mXccS-1_5.RI	chrC08	-	BnaC08g00310D	GSBRNA2T00145343001	AT1G52950.1	F14G24.22	Nucleic acid-binding, OB-fold-like protein
MSTRG.25734	0	0	0	0	1	0	1	ZS9mXccS-1_5.SE	chrA10	-	BnaA10g07100D	GSBRNA2T00078963001	AT5G53850.2	DEHYDRATASE-ENOLASE-PHOSPHATASE-COMPLEX 1	haloacid dehalogenase-like hydrolase family protein
MSTRG.42634	0	0	0	0	1	0	1	ZS9mXccS-1_5.SE;ZS9mXccS-1_5.SE;ZS9mXccS-1_5.A5SS	chrC04	-	NA	NA	NA	NA	NA
MSTRG.34112	0	0	0	0	1	0	1	ZS9mXccS-1_5.A5SS;ZS9mXccS-1_5.RI	chrC02	+	BnaC02g13350D	GSBRNA2T00122754001	AT5G55100.2	MCO15.5	SWAP (Suppressor-of-White-APricot)/surp domain-containing protein
MSTRG.3677	0	0	0	0	1	0	1	ZS9mXccS-1_5.A3SS	chrA02	+	BnaA02g16310D	GSBRNA2T00088690001	AT1G73130.1	T18K17.21	mucin;(source:Araport11)
MSTRG.46600	0	0	0	0	1	0	1	ZS9mXccS-1_5.SE	chrC05	-	BnaC05g31550D	GSBRNA2T00122319001	AT2G05310.1	F5G3.21	transmembrane protein;(source:Araport11)
MSTRG.587	0	0	0	0	1	0	1	ZS9mXccS-1_5.SE	chrA01	-	BnaA01g08140D	GSBRNA2T00058126001	AT4G28760.2	TRM20	Protein of unknown function (DUF3741)
MSTRG.54895	0	0	0	0	1	0	1	ZS9mXccS-1_5.RI	chrC08	+	BnaC08g17980D	GSBRNA2T00139607001	AT1G18450.1	ARP4	actin-related protein 4
MSTRG.39817	0	0	0	0	1	0	1	ZS9mXccS-1_5.SE	chrC03	-	BnaC03g56590D	GSBRNA2T00056980001	AT1G20480.1	F5M15.29	AMP-dependent synthetase and ligase family protein
MSTRG.27587	0	0	0	0	1	0	1	ZS9mXccS-1_5.A5SS	chrAnn_random	+	BnaAnng02600D	GSBRNA2T00005959001	AT3G05380.3	ALY2	DIRP ;Myb-like DNA-binding domain
MSTRG.27275	0	0	0	0	1	0	1	ZS9mXccS-1_5.RI	chrA10_random	+	BnaA10g28850D	GSBRNA2T00065305001	AT1G43850.2	SEU	SEUSS transcriptional co-regulator
MSTRG.25057	0	0	0	0	1	0	1	ZS9mXccS-1_5.A3SS	chrA09_random	-	BnaA09g54680D	GSBRNA2T00091816001	AT3G51390.1	AtPAT10	DHHC-type zinc finger family protein
MSTRG.53443	0	0	0	0	1	0	1	ZS9mXccS-1_5.RI	chrC07	+	BnaC07g45560D	GSBRNA2T00100070001	AT4G35335.1	AT4G35330	Nucleotide-sugar transporter family protein
MSTRG.51729	0	0	0	0	1	0	1	ZS9mXccS-1_5.A3SS	chrC07	+	BnaC07g18670D	GSBRNA2T00128539001	AT2G20142.1	AT2G20142	Toll-Interleukin-Resistance (TIR) domain family protein
MSTRG.35077	0	0	0	0	1	0	1	ZS9mXccS-1_5.RI	chrC02	-	NA	NA	NA	NA	NA
MSTRG.50045	0	0	0	0	1	0	1	ZS9mXccS-1_5.RI	chrC06	-	BnaC06g34320D	GSBRNA2T00103415001	AT1G73360.1	HDG11	homeodomain GLABROUS 11
MSTRG.62904	0	0	0	0	1	0	1	ZS9mXccS-1_5.A3SS	chrCnn_random	+	BnaCnng41820D	GSBRNA2T00039157001	AT5G67360.1	ARA12	Subtilase family protein
MSTRG.8955	0	0	0	0	1	0	1	ZS9mXccS-1_5.A3SS	chrA03_random	+	BnaA03g57940D	GSBRNA2T00017080001	AT5G61190.1	MAF19.19	putative endonuclease or glycosyl hydrolase with C2H2-type zinc finger domain
MSTRG.7031	0	0	0	0	1	0	1	ZS9mXccS-1_5.RI	chrA03	+	BnaA03g31970D	GSBRNA2T00111555001	AT3G11830.1	AT3G11830	TCP-1/cpn60 chaperonin family protein
MSTRG.51815	0	0	0	0	1	0	1	ZS9mXccS-1_5.RI	chrC07	+	BnaC07g20030D	GSBRNA2T00128778001	AT5G65260.1	MQN23.21	RNA-binding (RRM/RBD/RNP motifs) family protein
MSTRG.522	0	0	0	1	0	0	1	ZS9mXccS-1_0.RI	chrA01	+	BnaA01g07100D	GSBRNA2T00076820001	AT4G29900.1	ACA10	autoinhibited Ca(2+)-ATPase 10
MSTRG.6869	0	0	0	1	0	0	1	ZS9mXccS-1_0.A3SS	chrA03	-	BnaA03g28300D	GSBRNA2T00111994001	AT3G03560.1	T21P5.2	hypothetical protein;(source:Araport11)
MSTRG.31459	0	0	0	1	0	0	1	ZS9mXccS-1_0.RI	chrC01	-	BnaC01g14630D	GSBRNA2T00048730001	AT4G23290.2	CRK21	cysteine-rich RLK (RECEPTOR-like protein kinase) 21
MSTRG.27023	0	0	0	1	0	0	1	ZS9mXccS-1_0.RI	chrA10	-	BnaA10g25510D	GSBRNA2T00136325001	AT5G04810.1	MUK11.12	pentatricopeptide (PPR) repeat-containing protein
MSTRG.20899	0	0	0	1	0	0	1	ZS9mXccS-1_0.A3SS	chrA08	+	BnaA08g25070D	GSBRNA2T00015177001	AT1G11880.1	F12F1.28	transferases, transferring hexosyl groups
MSTRG.53100	0	0	0	1	0	0	1	ZS9mXccS-1_0.RI	chrC07	+	BnaC07g39690D	GSBRNA2T00154529001	AT4G25500.4	RS40	arginine/serine-rich splicing factor 35
MSTRG.36050	0	0	0	1	0	0	1	ZS9mXccS-1_0.MXE	chrC02_random	+	BnaC02g46600D	GSBRNA2T00040757001	AT1G80830.1	NRAMP1	natural resistance-associated macrophage protein 1
MSTRG.50400	0	0	0	1	0	0	1	ZS9mXccS-1_0.RI	chrC06	+	BnaC06g39770D	GSBRNA2T00148091001	AT1G79380.1	RGLG4	Ca(2)-dependent phospholipid-binding protein (Copine) family
MSTRG.53900	0	0	0	1	0	0	1	ZS9mXccS-1_0.A3SS	chrC08	-	BnaC08g01660D	GSBRNA2T00145153001	AT1G06070.1	T21E18.12	Basic-leucine zipper (bZIP) transcription factor family protein
MSTRG.31242	0	0	0	1	0	0	1	ZS9mXccS-1_0.A3SS;ZS9mXccS-1_0.A3SS	chrC01	+	BnaC01g11440D	GSBRNA2T00107733001	AT4G18930.1	F13C5.100	RNA ligase/cyclic nucleotide phosphodiesterase family protein
MSTRG.62006	0	0	0	1	0	0	1	ZS9mXccS-1_0.MXE	chrCnn_random	-	BnaCnng26980D	GSBRNA2T00014098001	AT2G16950.2	TRN1	transportin 1
MSTRG.31479	0	0	0	1	0	0	1	ZS9mXccS-1_0.RI	chrC01	-	BnaC01g14890D	GSBRNA2T00048769001	AT4G23290.2	CRK21	cysteine-rich RLK (RECEPTOR-like protein kinase) 21
MSTRG.51913	0	0	0	1	0	0	1	ZS9mXccS-1_0.A5SS	chrC07	-	NA	NA	NA	NA	NA
MSTRG.47022	0	0	0	1	0	0	1	ZS9mXccS-1_0.SE	chrC05	-	BnaC05g38280D	GSBRNA2T00106200001	AT3G15350.2	AT3G15350	Core-2/I-branching beta-1,6-N-acetylglucosaminyltransferase family protein
MSTRG.46313	0	0	0	1	0	0	1	ZS9mXccS-1_0.A3SS;ZS9mXccS-1_0.RI	chrC05	-	BnaC05g26490D	GSBRNA2T00124167001	AT1G50430.1	DWF5	Ergosterol biosynthesis ERG4/ERG24 family
MSTRG.28035	0	0	0	1	0	0	1	ZS9mXccS-1_0.MXE	chrAnn_random	+	BnaAnng09530D	GSBRNA2T00088440001	AT3G11710.1	ATKRS-1	lysyl-tRNA synthetase 1
MSTRG.54731	0	0	0	1	0	0	1	ZS9mXccS-1_0.SE;ZS9mXccS-1_0.RI	chrC08	-	BnaC08g15270D	GSBRNA2T00047365001	AT1G12000.1	F12F1.13	Phosphofructokinase family protein
MSTRG.20140	0	0	0	1	0	0	1	ZS9mXccS-1_0.A3SS	chrA08	-	BnaA08g14000D	GSBRNA2T00078853001	AT4G27850.1	T27E11.90	Glycine-rich protein family
MSTRG.65534	0	0	0	1	0	0	1	ZS9mXccS-1_0.A5SS	chrUnn_random	-	BnaUnng02200D	GSBRNA2T00063607001	NA	NA	NA
MSTRG.48626	0	0	0	1	0	0	1	ZS9mXccS-1_0.SE	chrC06	-	BnaC06g12130D	GSBRNA2T00036781001	AT5G37260.1	RVE2	Homeodomain-like superfamily protein
MSTRG.13094	0	0	0	1	0	0	1	ZS9mXccS-1_0.A5SS	chrA05	+	BnaA05g30470D	GSBRNA2T00027024001	AT3G07100.1	ERMO2	Sec23/Sec24 protein transport family protein
MSTRG.26466	0	0	0	1	0	0	1	ZS9mXccS-1_0.A5SS	chrA10	-	BnaA10g17610D	GSBRNA2T00135380001	AT5G16880.2	F2K13.30	Target of Myb protein 1
MSTRG.61792	0	0	0	1	0	0	1	ZS9mXccS-1_0.RI	chrCnn_random	-	BnaCnng23380D	GSBRNA2T00007867001	AT4G38470.1	STY46	ACT-like protein tyrosine kinase family protein
MSTRG.12303	0	0	0	1	0	0	1	ZS9mXccS-1_0.A3SS	chrA05	-	BnaA05g19210D	GSBRNA2T00029484001	AT3G19970.1	AT3G19970	alpha/beta-Hydrolases superfamily protein
MSTRG.23560	0	0	0	1	0	0	1	ZS9mXccS-1_0.MXE	chrA09	-	BnaA09g32650D	GSBRNA2T00129361001	AT3G52180.1	SEX4	dual specificity protein phosphatase (DsPTP1) family protein
MSTRG.18362	0	0	0	1	0	0	1	ZS9mXccS-1_0.RI	chrA07	+	BnaA07g27270D	GSBRNA2T00102034001	AT1G68580.2	F24J5.18	agenet domain-containing protein / bromo-adjacent homology (BAH) domain-containing protein
MSTRG.23284	0	0	0	1	0	0	1	ZS9mXccS-1_0.RI	chrA09	-	BnaA09g28540D	GSBRNA2T00074275001	AT1G14800.1	F10B6.21	Nucleic acid-binding, OB-fold-like protein
MSTRG.58419	0	0	0	1	0	0	1	ZS9mXccS-1_0.RI	chrC09	-	BnaC09g23880D	GSBRNA2T00071217001	AT4G11480.1	CRK32	cysteine-rich RLK (RECEPTOR-like protein kinase) 32
MSTRG.5772	0	0	0	1	0	0	1	ZS9mXccS-1_0.MXE	chrA03	-	BnaA03g12250D	GSBRNA2T00086695001	AT5G53460.3	GLT1	NADH-dependent glutamate synthase 1
MSTRG.42859	0	0	0	1	0	0	1	ZS9mXccS-1_0.RI	chrC04	-	BnaC04g27780D	GSBRNA2T00101093001	AT3G52840.1	BGAL2	beta-galactosidase 2
MSTRG.23660	0	0	0	1	0	0	1	ZS9mXccS-1_0.SE;ZS9mXccS-1_0.SE	chrA09	-	BnaA09g34080D	GSBRNA2T00129532001	AT3G54150.1	AT3G54150	S-adenosyl-L-methionine-dependent methyltransferases superfamily protein
MSTRG.26019	0	0	0	1	0	0	1	ZS9mXccS-1_0.A3SS	chrA10	-	BnaA10g11190D	GSBRNA2T00065628001	AT5G57160.1	ATLIG4	DNA ligase IV
MSTRG.13534	0	0	0	1	0	0	1	ZS9mXccS-1_0.A5SS	chrA05_random	+	BnaA05g36850D	GSBRNA2T00004039001	NA	NA	NA
MSTRG.13059	0	0	0	1	0	0	1	ZS9mXccS-1_0.A3SS	chrA05	+	BnaA05g30030D	GSBRNA2T00059501001	AT3G07580.1	AT3G07580	hypothetical protein;(source:Araport11)
MSTRG.35147	0	0	0	1	0	0	1	ZS9mXccS-1_0.RI	chrC02	+	BnaC02g31500D	GSBRNA2T00146924001	AT5G45280.2	K9E15.6	Pectinacetylesterase family protein
MSTRG.63460	0	0	0	1	0	0	1	ZS9mXccS-1_0.RI	chrCnn_random	-	BnaCnng51090D	GSBRNA2T00054438001	AT2G25930.1	ELF3	hydroxyproline-rich glycoprotein family protein
MSTRG.50069	0	0	0	1	0	0	1	ZS9mXccS-1_0.RI;ZS9mXccS-1_0.RI	chrC06	+	BnaC06g34670D	GSBRNA2T00103460001	AT4G21390.1	B120	S-locus lectin protein kinase family protein
MSTRG.42411	0	0	0	1	0	0	1	ZS9mXccS-1_0.RI;ZS9mXccS-1_0.RI	chrC04	-	BnaC04g20490D	GSBRNA2T00156706001	AT1G63770.5	F24D7.4	Peptidase M1 family protein
MSTRG.48251	0	0	0	1	0	0	1	ZS9mXccS-1_0.SE	chrC06	-	BnaC06g05440D	GSBRNA2T00069075001	AT3G18524.1	MSH2	MUTS homolog 2
MSTRG.5839	0	0	0	1	0	0	1	ZS9mXccS-1_0.RI	chrA03	+	BnaA03g13360D	GSBRNA2T00142218001	AT5G51020.1	CRL	crumpled leaf
MSTRG.43088	0	0	0	1	0	0	1	ZS9mXccS-1_0.RI	chrC04	+	BnaC04g31470D	GSBRNA2T00064819001	AT4G26900.1	AT-HF	HIS HF
MSTRG.62250	0	0	0	1	0	0	1	ZS9mXccS-1_0.A5SS	chrCnn_random	+	NA	NA	NA	NA	NA
MSTRG.3523	0	0	0	1	0	0	1	ZS9mXccS-1_0.A5SS	chrA02	+	BnaA02g14310D	GSBRNA2T00079484001	AT1G69420.1	F10D13.9	DHHC-type zinc finger family protein
MSTRG.2847	0	0	0	1	0	0	1	ZS9mXccS-1_0.A3SS;ZS9mXccS-1_0.A3SS	chrA02	-	BnaA02g04100D	GSBRNA2T00010266001	NA	NA	NA
MSTRG.20855	0	0	0	1	0	0	1	ZS9mXccS-1_0.RI	chrA08	-	BnaA08g24370D	GSBRNA2T00015262001	AT5G44600.1	K15C23.4	S-adenosyl-L-methionine-dependent methyltransferases superfamily protein
MSTRG.34472	0	0	0	1	0	0	1	ZS9mXccS-1_0.A3SS	chrC02	-	NA	NA	NA	NA	NA
MSTRG.16699	0	0	0	1	0	0	1	ZS9mXccS-1_0.RI	chrA07	+	BnaA07g02700D	GSBRNA2T00026551001	AT2G17530.3	MJB20.9	Protein kinase superfamily protein
MSTRG.9389	0	0	0	1	0	0	1	ZS9mXccS-1_0.RI	chrA04	-	BnaA04g04400D	GSBRNA2T00126479001	AT3G54020.1	AtIPCS1	Arabidopsis Inositol phosphorylceramide synthase 1
MSTRG.51593	0	0	0	1	0	0	1	ZS9mXccS-1_0.RI	chrC07	-	BnaC07g16650D	GSBRNA2T00046187001	AT5G66560.1	K1F13.23	Phototropic-responsive NPH3 family protein
MSTRG.8870	0	0	0	1	0	0	1	ZS9mXccS-1_0.RI	chrA03_random	-	BnaA03g56790D	GSBRNA2T00066782001	AT4G17910.1	T6K21.90	transferases, transferring acyl groups
MSTRG.9566	0	0	0	1	0	0	1	ZS9mXccS-1_0.RI	chrA04	+	BnaA04g06850D	GSBRNA2T00111203001	AT5G43010.1	RPT4A	regulatory particle triple-A ATPase 4A
MSTRG.58462	0	0	0	1	0	0	1	ZS9mXccS-1_0.A3SS	chrC09	+	BnaC09g24560D	GSBRNA2T00107955001	AT1G20850.1	XCP2	xylem cysteine peptidase 2
MSTRG.55476	0	0	0	1	0	0	1	ZS9mXccS-1_0.SE;ZS9mXccS-1_0.A3SS;ZS9mXccS-1_0.RI	chrC08	-	NA	NA	NA	NA	NA
MSTRG.38651	0	0	0	1	0	0	1	ZS9mXccS-1_0.A3SS	chrC03	-	BnaC03g37410D	GSBRNA2T00110636001	AT3G12150.1	AT3G12150	alpha/beta hydrolase family protein;(source:Araport11)
MSTRG.16794	0	0	0	1	0	0	1	ZS9mXccS-1_0.A5SS	chrA07	-	BnaA07g04160D	GSBRNA2T00062381001	AT2G15580.1	AT2G15580	RING/U-box superfamily protein
MSTRG.47596	0	0	0	1	0	0	1	ZS9mXccS-1_0.RI	chrC05	+	BnaC05g46620D	GSBRNA2T00073928001	AT3G05165.5	AT3G05165	Major facilitator superfamily protein
MSTRG.61730	0	0	0	1	0	0	1	ZS9mXccS-1_0.RI	chrCnn_random	-	NA	NA	NA	NA	NA
MSTRG.63227	0	0	0	1	0	0	1	ZS9mXccS-1_0.SE	chrCnn_random	-	BnaCnng47300D	GSBRNA2T00046704001	AT1G64100.2	F22C12.14	pentatricopeptide (PPR) repeat-containing protein
MSTRG.11865	0	0	0	1	0	0	1	ZS9mXccS-1_0.RI	chrA05	-	BnaA05g12670D	GSBRNA2T00082047001	AT2G29330.1	TRI	tropinone reductase
MSTRG.42483	0	0	0	1	0	0	1	ZS9mXccS-1_0.A5SS	chrC04	-	BnaC04g21690D	GSBRNA2T00077550001	NA	NA	NA
MSTRG.39031	0	0	0	1	0	0	1	ZS9mXccS-1_0.RI	chrC03	+	NA	NA	NA	NA	NA
MSTRG.60991	0	0	0	1	0	0	1	ZS9mXccS-1_0.A3SS	chrCnn_random	+	BnaCnng09940D	GSBRNA2T00072187001	AT1G61370.1	T1F9.14	S-locus lectin protein kinase family protein
MSTRG.52964	0	0	0	1	0	0	1	ZS9mXccS-1_0.SE	chrC07	-	BnaC07g37540D	GSBRNA2T00157032001	NA	NA	NA
MSTRG.17004	0	0	0	1	0	0	1	ZS9mXccS-1_0.RI	chrA07	+	BnaA07g07260D	GSBRNA2T00128509001	AT1G30550.2	F26G16.17	S-adenosyl-L-methionine-dependent methyltransferases superfamily protein
MSTRG.56105	0	0	0	1	0	0	1	ZS9mXccS-1_0.A5SS;ZS9mXccS-1_0.A5SS;ZS9mXccS-1_0.RI;ZS9mXccS-1_0.RI	chrC08	+	BnaC08g36970D	GSBRNA2T00136863001	AT1G18910.1	F14D16.31	zinc ion binding;zinc ion binding
MSTRG.35776	0	0	0	1	0	0	1	ZS9mXccS-1_0.A3SS	chrC02	-	BnaC02g41800D	GSBRNA2T00071733001	AT5G08130.4	BIM1	basic helix-loop-helix (bHLH) DNA-binding superfamily protein
MSTRG.41001	0	0	0	1	0	0	1	ZS9mXccS-1_0.A5SS	chrC03_random	-	BnaC03g74330D	GSBRNA2T00004775001	NA	NA	NA
MSTRG.22100	0	0	0	1	0	0	1	ZS9mXccS-1_0.RI	chrA09	+	BnaA09g11230D	GSBRNA2T00056441001	AT1G63830.3	T12P18.15	PLAC8 family protein
MSTRG.29395	0	0	0	1	0	0	1	ZS9mXccS-1_0.SE	chrAnn_random	+	BnaAnng29780D	GSBRNA2T00084265001	NA	NA	NA
MSTRG.1799	0	0	0	1	0	0	1	ZS9mXccS-1_0.RI	chrA01	+	BnaA01g25880D	GSBRNA2T00074419001	AT3G19820.3	DWF1	cell elongation protein / DWARF1 / DIMINUTO (DIM)
MSTRG.185	0	0	0	1	0	0	1	ZS9mXccS-1_0.A5SS	chrA01	+	BnaA01g02330D	GSBRNA2T00121365001	AT5G01220.1	SQD2	sulfoquinovosyldiacylglycerol 2
MSTRG.29553	0	0	0	1	0	0	1	ZS9mXccS-1_0.RI	chrAnn_random	+	BnaAnng31630D	GSBRNA2T00092809001	AT2G19110.1	HMA4	heavy metal atpase 4
MSTRG.17220	0	0	0	1	0	0	1	ZS9mXccS-1_0.RI	chrA07	-	BnaA07g10570D	GSBRNA2T00085922001	AT1G22280.1	PAPP2C	phytochrome-associated protein phosphatase type 2C
MSTRG.46665	0	0	0	1	0	0	1	ZS9mXccS-1_0.A3SS	chrC05	-	BnaC05g32770D	GSBRNA2T00026934001	AT3G19930.1	STP4	sugar transporter 4
MSTRG.18217	0	0	0	1	0	0	1	ZS9mXccS-1_0.A3SS	chrA07	+	BnaA07g24980D	GSBRNA2T00124409001	AT1G67500.1	REV3	recovery protein 3
MSTRG.858	0	0	0	1	0	0	1	ZS9mXccS-1_0.A3SS	chrA01	+	BnaA01g12120D	GSBRNA2T00131699001	AT4G22310.1	AT4G22310	Uncharacterised protein family (UPF0041)
MSTRG.28026	0	0	0	1	0	0	1	ZS9mXccS-1_0.MXE	chrAnn_random	+	BnaAnng09370D	GSBRNA2T00088420001	AT3G11964.1	RRP5	RNA binding;RNA binding
MSTRG.24936	0	0	0	1	0	0	1	ZS9mXccS-1_0.A5SS	chrA09_random	+	BnaA09g52690D	GSBRNA2T00067584001	AT2G14255.1	AT2G14255	Ankyrin repeat family protein with DHHC zinc finger domain
MSTRG.63007	0	0	0	1	0	0	1	ZS9mXccS-1_0.A3SS	chrCnn_random	-	BnaCnng43600D	GSBRNA2T00041050001	AT3G21810.1	AT3G21810	Zinc finger C-x8-C-x5-C-x3-H type family protein
MSTRG.65012	0	0	0	1	0	0	1	ZS9mXccS-1_0.RI	chrCnn_random	+	BnaCnng74590D	GSBRNA2T00020485001	NA	NA	NA
MSTRG.35160	0	0	0	1	0	0	1	ZS9mXccS-1_0.A3SS	chrC02	-	BnaC02g31740D	GSBRNA2T00146856001	AT5G45590.1	K2N11.6	Ribosomal protein L35
MSTRG.58263	0	0	0	1	0	0	1	ZS9mXccS-1_0.SE	chrC09	+	BnaC09g21210D	GSBRNA2T00095544001	AT2G03150.1	emb1579	ATP/GTP-binding protein family
MSTRG.14634	0	0	0	1	0	0	1	ZS9mXccS-1_0.SE;ZS9mXccS-1_0.SE	chrA06	+	NA	NA	NA	NA	NA
MSTRG.39348	0	0	0	1	0	0	1	ZS9mXccS-1_0.RI	chrC03	-	NA	NA	NA	NA	NA
MSTRG.56233	0	0	0	1	0	0	1	ZS9mXccS-1_0.RI	chrC08	+	BnaC08g38990D	GSBRNA2T00136627001	AT1G15200.4	F9L1.14	protein-protein interaction regulator family protein
MSTRG.4290	0	0	0	1	0	0	1	ZS9mXccS-1_0.A3SS	chrA02	+	BnaA02g26700D	GSBRNA2T00030796001	AT2G03150.1	emb1579	ATP/GTP-binding protein family
MSTRG.51686	0	0	0	1	0	0	1	ZS9mXccS-1_0.A3SS	chrC07	-	BnaC07g18020D	GSBRNA2T00093164001	AT5G44520.1	MFC16.20	NagB/RpiA/CoA transferase-like superfamily protein
MSTRG.63231	0	0	0	1	0	0	1	ZS9mXccS-1_0.RI	chrCnn_random	-	BnaCnng47410D	GSBRNA2T00046738001	AT1G21400.1	F24J8.4	Thiamin diphosphate-binding fold (THDP-binding) superfamily protein
MSTRG.7208	0	0	0	1	0	0	1	ZS9mXccS-1_0.RI	chrA03	+	BnaA03g32620D	GSBRNA2T00137726001	AT3G13062.1	AT3G13062	Polyketide cyclase/dehydrase and lipid transport superfamily protein
MSTRG.7782	0	0	0	1	0	0	1	ZS9mXccS-1_0.A3SS	chrA03	+	BnaA03g41210D	GSBRNA2T00151314001	AT3G51150.2	AT3G51150	ATP binding microtubule motor family protein
MSTRG.56385	0	0	0	1	0	0	1	ZS9mXccS-1_0.A5SS	chrC08	-	BnaC08g41380D	GSBRNA2T00090369001	AT1G12244.1	AT1G12244	Polynucleotidyl transferase, ribonuclease H-like superfamily protein
MSTRG.6417	0	0	0	1	0	0	1	ZS9mXccS-1_0.A5SS;ZS9mXccS-1_0.A5SS	chrA03	-	NA	NA	NA	NA	NA
MSTRG.1635	0	0	0	1	0	0	1	ZS9mXccS-1_0.RI	chrA01	-	BnaA01g23220D	GSBRNA2T00002534001	AT3G24040.1	AT3G24040	Core-2/I-branching beta-1,6-N-acetylglucosaminyltransferase family protein
MSTRG.57470	0	0	0	1	0	0	1	ZS9mXccS-1_0.A3SS	chrC09	-	BnaC09g08230D	GSBRNA2T00134994001	AT5G66130.1	ATRAD17	RADIATION SENSITIVE 17
MSTRG.6689	0	0	0	1	0	0	1	ZS9mXccS-1_0.SE	chrA03	+	BnaA03g25680D	GSBRNA2T00151616001	AT4G03390.1	SRF3	STRUBBELIG-receptor family 3
MSTRG.37569	0	0	0	1	0	0	1	ZS9mXccS-1_0.RI	chrC03	-	BnaC03g21000D	GSBRNA2T00079182001	AT2G38025.1	OTU3	Cysteine proteinases superfamily protein
MSTRG.31668	0	0	0	1	0	0	1	ZS9mXccS-1_0.RI	chrC01	-	BnaC01g17840D	GSBRNA2T00157536001	AT4G25940.1	F20B18.50	ENTH/ANTH/VHS superfamily protein
MSTRG.53912	0	0	0	1	0	0	1	ZS9mXccS-1_0.SE;ZS9mXccS-1_0.A5SS;ZS9mXccS-1_0.A5SS	chrC08	-	BnaC08g01820D	GSBRNA2T00145128001	AT1G06460.1	ACD32.1	alpha-crystallin domain 32.1
MSTRG.15117	0	0	0	1	0	0	1	ZS9mXccS-1_0.RI	chrA06	+	BnaA06g22060D	GSBRNA2T00109885001	AT5G62570.2	CBP60a	Calmodulin binding protein-like
MSTRG.55249	0	0	0	1	0	0	1	ZS9mXccS-1_0.RI	chrC08	-	BnaC08g23730D	GSBRNA2T00109199001	AT1G72040.1	dNK	P-loop containing nucleoside triphosphate hydrolases superfamily protein
MSTRG.56351	0	0	0	1	0	0	1	ZS9mXccS-1_0.RI	chrC08	-	BnaC08g40870D	GSBRNA2T00090428001	AT1G12840.1	DET3	vacuolar ATP synthase subunit C (VATC) / V-ATPase C subunit / vacuolar proton pump C subunit (DET3)
MSTRG.2842	0	0	0	1	0	0	1	ZS9mXccS-1_0.SE	chrA02	-	BnaA02g04080D	GSBRNA2T00010269001	AT5G18370.1	F20L16.90	Disease resistance protein (TIR-NBS-LRR class) family
MSTRG.5503	0	0	0	1	0	0	1	ZS9mXccS-1_0.SE	chrA03	-	BnaA03g07950D	GSBRNA2T00148933001	AT2G03780.1	F19B11.23	Translin family protein
MSTRG.23878	0	0	0	1	0	0	1	ZS9mXccS-1_0.RI	chrA09	+	BnaA09g36860D	GSBRNA2T00121967001	AT3G57550.1	AGK2	guanylate kinase
MSTRG.36527	0	0	0	1	0	0	1	ZS9mXccS-1_0.A3SS	chrC03	+	BnaC03g05360D	GSBRNA2T00140272001	AT3G12070.2	RGTB2	RAB geranylgeranyl transferase beta subunit 2
MSTRG.14912	0	0	0	1	0	0	1	ZS9mXccS-1_0.RI	chrA06	+	BnaA06g18750D	GSBRNA2T00107363001	AT1G02890.2	F22D16.11	AAA-type ATPase family protein
MSTRG.20633	0	0	0	1	0	0	1	ZS9mXccS-1_0.RI	chrA08	+	BnaA08g21340D	GSBRNA2T00102789001	AT1G21460.1	SWEET1	Nodulin MtN3 family protein
MSTRG.28616	0	0	0	1	0	0	1	ZS9mXccS-1_0.RI	chrAnn_random	-	BnaAnng18660D	GSBRNA2T00037915001	AT1G21250.1	WAK1	cell wall-associated kinase
MSTRG.41274	0	0	0	1	0	0	1	ZS9mXccS-1_0.A3SS	chrC04	+	BnaC04g00470D	GSBRNA2T00064713001	AT2G47020.1	F14M4.15	Peptide chain release factor 1
MSTRG.35726	0	0	0	1	0	0	1	ZS9mXccS-1_0.RI	chrC02	+	BnaC02g40760D	GSBRNA2T00120239001	AT2G13680.1	CALS5	callose synthase 5
MSTRG.35093	0	0	0	1	0	0	1	ZS9mXccS-1_0.RI	chrC02	-	BnaC02g30470D	GSBRNA2T00103797001	NA	NA	NA
MSTRG.59187	0	0	0	1	0	0	1	ZS9mXccS-1_0.RI	chrC09	+	BnaC09g37150D	GSBRNA2T00094349001	AT2G40550.1	ETG1	E2F target gene 1
MSTRG.50863	0	0	0	1	0	0	1	ZS9mXccS-1_0.A3SS;ZS9mXccS-1_0.RI	chrC07	+	NA	NA	NA	NA	NA
MSTRG.44476	0	0	0	1	0	0	1	ZS9mXccS-1_0.SE	chrC04_random	-	BnaC04g55480D	GSBRNA2T00004904001	AT3G57550.1	AGK2	guanylate kinase
MSTRG.37368	0	0	0	1	0	0	1	ZS9mXccS-1_0.A3SS	chrC03	-	BnaC03g17770D	GSBRNA2T00132173001	AT2G31800.1	F20M17.16	Integrin-linked protein kinase family
MSTRG.9785	0	0	0	1	0	0	1	ZS9mXccS-1_0.A5SS	chrA04	+	BnaA04g09880D	GSBRNA2T00080535001	AT2G04690.1	F28I8.27	Pyridoxamine 5'-phosphate oxidase family protein
MSTRG.24755	0	0	0	1	0	0	1	ZS9mXccS-1_0.SE	chrA09	-	BnaA09g50180D	GSBRNA2T00122082001	AT1G05900.2	NTH2	endonuclease III 2
MSTRG.14326	0	0	0	1	0	0	1	ZS9mXccS-1_0.RI	chrA06	-	BnaA06g10470D	GSBRNA2T00062292001	NA	NA	NA
MSTRG.31965	0	0	0	1	0	0	1	ZS9mXccS-1_0.A3SS	chrC01	-	BnaC01g22370D	GSBRNA2T00005025001	AT4G15570.1	MAA3	P-loop containing nucleoside triphosphate hydrolases superfamily protein
MSTRG.60004	0	0	0	1	0	0	1	ZS9mXccS-1_0.MXE	chrC09	-	BnaC09g49330D	GSBRNA2T00107008001	AT5G06090.1	GPAT7	glycerol-3-phosphate acyltransferase 7
MSTRG.52458	0	0	0	1	0	0	1	ZS9mXccS-1_0.SE	chrC07	-	BnaC07g29530D	GSBRNA2T00133586001	AT5G25220.1	KNAT3	KNOTTED1-like homeobox gene 3
MSTRG.40397	0	0	0	1	0	0	1	ZS9mXccS-1_0.RI	chrC03	+	BnaC03g65130D	GSBRNA2T00072934001	AT4G23060.1	IQD22	IQ-domain 22
MSTRG.60624	0	0	0	1	0	0	1	ZS9mXccS-1_0.RI;ZS9mXccS-1_0.RI	chrCnn_random	-	BnaCnng04240D	GSBRNA2T00085070001	AT1G61560.1	MLO6	Seven transmembrane MLO family protein
MSTRG.18505	0	0	0	1	0	0	1	ZS9mXccS-1_0.A3SS	chrA07	+	BnaA07g29220D	GSBRNA2T00102455001	AT1G71240.2	F3I17.11	Plant protein of unknown function (DUF639)
MSTRG.917	0	0	0	1	0	0	1	ZS9mXccS-1_0.RI	chrA01	-	BnaA01g12980D	GSBRNA2T00072664001	AT4G23290.2	CRK21	cysteine-rich RLK (RECEPTOR-like protein kinase) 21
MSTRG.23047	0	0	0	1	0	0	1	ZS9mXccS-1_0.SE	chrA09	-	BnaA09g25130D	GSBRNA2T00061410001	AT1G10820.1	T16B5.4	Protein of unknown function (DUF3755)
MSTRG.29874	0	0	0	1	0	0	1	ZS9mXccS-1_0.A3SS;ZS9mXccS-1_0.A5SS	chrAnn_random	-	BnaAnng35580D	GSBRNA2T00008564001	AT2G21660.2	GRP7	cold, circadian rhythm, and rna binding 2
MSTRG.23666	0	0	0	1	0	0	1	ZS9mXccS-1_0.RI	chrA09	+	BnaA09g34160D	GSBRNA2T00129540001	AT3G54240.1	AT3G54240	alpha/beta-Hydrolases superfamily protein
MSTRG.35553	0	0	0	1	0	0	1	ZS9mXccS-1_0.A5SS	chrC02	+	BnaC02g38240D	GSBRNA2T00059222001	AT3G30841.1	MJI6.21	Cofactor-independent phosphoglycerate mutase
MSTRG.33209	0	0	0	1	0	0	1	ZS9mXccS-1_0.SE;ZS9mXccS-1_0.SE;ZS9mXccS-1_0.SE	chrC01_random	-	BnaC01g42300D	GSBRNA2T00014509001	AT3G50430.1	AT3G50430	golgin;(source:Araport11)
MSTRG.21084	0	0	0	1	0	0	1	ZS9mXccS-1_0.A5SS	chrA08	-	BnaA08g27990D	GSBRNA2T00089685001	AT1G04650.1	T1G11.9	holliday junction resolvase;(source:Araport11)
MSTRG.32681	0	0	0	1	0	0	1	ZS9mXccS-1_0.RI	chrC01	-	BnaC01g33850D	GSBRNA2T00101293001	AT3G18820.1	RAB7B	RAB GTPase homolog G3F
MSTRG.46104	0	0	0	1	0	0	1	ZS9mXccS-1_0.RI	chrC05	-	BnaC05g22900D	GSBRNA2T00108593001	AT1G29970.1	RPL18AA	60S ribosomal protein L18A-1
MSTRG.25719	0	0	0	1	0	0	1	ZS9mXccS-1_0.RI	chrA10	+	BnaA10g06790D	GSBRNA2T00079007001	AT5G58550.1	EOL2	ETO1-like 2
MSTRG.10946	0	0	0	1	0	0	1	ZS9mXccS-1_0.RI	chrA04_random	-	BnaA04g28340D	GSBRNA2T00064446001	AT2G28540.2	T17D12.10	RNA binding (RRM/RBD/RNP motifs) family protein
MSTRG.11577	0	0	0	1	0	0	1	ZS9mXccS-1_0.MXE	chrA05	+	BnaA05g07940D	GSBRNA2T00117080001	AT2G36360.2	F2H17.3	Galactose oxidase/kelch repeat superfamily protein
MSTRG.8188	0	0	0	1	0	0	1	ZS9mXccS-1_0.RI	chrA03	+	BnaA03g47040D	GSBRNA2T00049002001	AT4G24970.1	F13M23.110	Histidine kinase-, DNA gyrase B-, and HSP90-like ATPase family protein
MSTRG.40257	0	0	0	1	0	0	1	ZS9mXccS-1_0.RI	chrC03	+	BnaC03g63070D	GSBRNA2T00001559001	AT4G19160.3	T18B16.130	transglutaminase family protein;(source:Araport11)
MSTRG.41114	0	0	0	1	0	0	1	ZS9mXccS-1_0.RI	chrC03_random	-	BnaC03g76330D	GSBRNA2T00039302001	AT4G39690.1	T19P19.80	MICOS complex subunit;(source:Araport11)
MSTRG.17400	0	0	0	1	0	0	1	ZS9mXccS-1_0.MXE	chrA07	-	BnaA07g13330D	GSBRNA2T00118674001	AT2G27680.1	AT2G27680	NAD(P)-linked oxidoreductase superfamily protein
MSTRG.13104	0	0	0	1	0	0	1	ZS9mXccS-1_0.SE	chrA05	-	BnaA05g30660D	GSBRNA2T00027044001	AT3G06760.1	AT3G06760	Drought-responsive family protein
MSTRG.56849	0	0	0	1	0	0	1	ZS9mXccS-1_0.RI	chrC08_random	+	BnaC08g48940D	GSBRNA2T00051261001	AT3G59430.2	AT3G59430	hypothetical protein;(source:Araport11)
MSTRG.15447	0	0	0	1	0	0	1	ZS9mXccS-1_0.A3SS	chrA06	-	BnaA06g26530D	GSBRNA2T00147478001	AT5G24000.1	MZF18.12	Protein of unknown function (DUF819)
MSTRG.14442	0	0	0	1	0	0	1	ZS9mXccS-1_0.RI;ZS9mXccS-1_0.RI	chrA06	+	BnaA06g12260D	GSBRNA2T00034851001	AT1G18030.1	T10F20.4	Protein phosphatase 2C family protein
MSTRG.14400	0	0	0	1	0	0	1	ZS9mXccS-1_0.A3SS	chrA06	+	BnaA06g11570D	GSBRNA2T00034933001	NA	NA	NA
MSTRG.26943	0	0	0	1	0	0	1	ZS9mXccS-1_0.A5SS	chrA10	+	BnaA10g24360D	GSBRNA2T00136193001	AT5G06600.1	UBP12	ubiquitin-specific protease 12
MSTRG.956	0	0	0	1	0	0	1	ZS9mXccS-1_0.RI	chrA01	+	BnaA01g13530D	GSBRNA2T00087820001	AT4G23910.2	T32A16.80	hypothetical protein;(source:Araport11)
MSTRG.58178	0	0	0	1	0	0	1	ZS9mXccS-1_0.A5SS	chrC09	+	BnaC09g19910D	GSBRNA2T00115612001	AT5G47020.1	MQD22.16	MraZ;(source:Araport11)
MSTRG.58975	0	0	0	1	0	0	1	ZS9mXccS-1_0.A3SS	chrC09	+	BnaC09g33530D	GSBRNA2T00022257001	AT5G58003.1	CPL4	C-terminal domain phosphatase-like 4
MSTRG.8200	0	0	0	1	0	0	1	ZS9mXccS-1_0.A3SS;ZS9mXccS-1_0.RI	chrA03	-	BnaA03g47260D	GSBRNA2T00049028001	AT4G25290.1	F24A6.130	DNA photolyases;DNA photolyases
MSTRG.30670	0	0	0	1	0	0	1	ZS9mXccS-1_0.RI	chrC01	-	BnaC01g02370D	GSBRNA2T00131020001	AT4G36250.1	ALDH3F1	aldehyde dehydrogenase 3F1
MSTRG.17061	0	0	0	1	0	0	1	ZS9mXccS-1_0.RI	chrA07	+	BnaA07g07740D	GSBRNA2T00079912001	AT1G29720.1	CELLULOSE SYNTHASE LIKE D2	Leucine-rich repeat transmembrane protein kinase
MSTRG.44822	0	0	0	1	0	0	1	ZS9mXccS-1_0.RI	chrC05	-	BnaC05g04010D	GSBRNA2T00031972001	AT1G05870.4	T20M3.14	Protein of unknown function (DUF1685)
MSTRG.30285	0	0	0	1	0	0	1	ZS9mXccS-1_0.RI	chrAnn_random	+	BnaAnng40280D	GSBRNA2T00025653001	AT3G43790.1	ZIFL2	zinc induced facilitator-like 2
MSTRG.6735	0	0	0	1	0	0	1	ZS9mXccS-1_0.MXE	chrA03	-	BnaA03g26410D	GSBRNA2T00151714001	AT4G01995.1	AT4G01995	beta-carotene isomerase D27;(source:Araport11)
MSTRG.1321	0	0	0	1	0	0	1	ZS9mXccS-1_0.RI	chrA01	-	BnaA01g18480D	GSBRNA2T00021280001	AT3G21540.1	AT3G21540	transducin family protein / WD-40 repeat family protein
MSTRG.51481	0	0	0	1	0	0	1	ZS9mXccS-1_0.SE	chrC07	+	NA	NA	NA	NA	NA
MSTRG.12199	0	0	0	1	0	0	1	ZS9mXccS-1_0.A3SS	chrA05	+	BnaA05g17500D	GSBRNA2T00023940001	AT1G48310.1	CHR18	chromatin remodeling factor18
MSTRG.41615	0	0	0	1	0	0	1	ZS9mXccS-1_0.RI	chrC04	-	BnaC04g06220D	GSBRNA2T00080602001	AT2G39340.1	SAC3A	SAC3/GANP/Nin1/mts3/eIF-3 p25 family
MSTRG.38321	0	0	0	1	0	0	1	ZS9mXccS-1_0.RI	chrC03	-	BnaC03g32190D	GSBRNA2T00153547001	AT4G00050.1	UNE10	basic helix-loop-helix (bHLH) DNA-binding superfamily protein
MSTRG.4270	0	0	0	1	0	0	1	ZS9mXccS-1_0.A3SS	chrA02	+	BnaA02g26480D	GSBRNA2T00030828001	AT1G14800.1	F10B6.21	Nucleic acid-binding, OB-fold-like protein
MSTRG.24212	0	0	0	1	0	0	1	ZS9mXccS-1_0.RI	chrA09	-	BnaA09g42000D	GSBRNA2T00083228001	AT2G23420.1	NAPRT2	nicotinate phosphoribosyltransferase 2
MSTRG.3764	0	0	0	1	0	0	1	ZS9mXccS-1_0.RI	chrA02	-	BnaA02g17970D	GSBRNA2T00083110001	AT3G12400.1	ELC	Ubiquitin-conjugating enzyme/RWD-like protein
MSTRG.43509	0	0	0	1	0	0	1	ZS9mXccS-1_0.RI	chrC04	+	NA	NA	NA	NA	NA
MSTRG.58674	0	0	0	1	0	0	1	ZS9mXccS-1_0.SE	chrC09	+	BnaC09g28710D	GSBRNA2T00038680001	AT5G52750.1	F6N7.24	Heavy metal transport/detoxification superfamily protein
MSTRG.39480	0	0	0	1	0	0	1	ZS9mXccS-1_0.RI	chrC03	+	BnaC03g50730D	GSBRNA2T00141633001	AT5G63620.1	MBK5.9	GroES-like zinc-binding alcohol dehydrogenase family protein
MSTRG.17751	0	0	0	1	0	0	1	ZS9mXccS-1_0.RI	chrA07	+	BnaA07g18590D	GSBRNA2T00099016001	AT3G59960.1	ASHH4	histone-lysine N-methyltransferase ASHH4

## Sheet: both
	Table S3 DAS genes specifically or commonly present in ZS9mXccR-1 and/or ZS9mXccS-1 compared to ZS9
geneid	ZS9mXccR-1_0	ZS9mXccR-1_5	ZS9mXccR-1_8	ZS9mXccS-1_0	ZS9mXccS-1_5	ZS9mXccS-1_8	Sum	AS_type	chr	strand	Bna_id	old_id	AT_id	Gene_name	Func
MSTRG.58899	1	1	1	1	1	1	6	ZS9mXccR-1_0.RI;ZS9mXccR-1_5.RI;ZS9mXccR-1_8.RI;ZS9mXccS-1_0.RI;ZS9mXccS-1_5.RI;ZS9mXccS-1_8.RI	chrC09	-	BnaC09g32470D	GSBRNA2T00040686001	AT5G55920.1	OLI2	S-adenosyl-L-methionine-dependent methyltransferases superfamily protein
MSTRG.8793	1	1	1	1	1	1	6	ZS9mXccR-1_0.A5SS;ZS9mXccR-1_5.A5SS;ZS9mXccR-1_8.A5SS;ZS9mXccS-1_0.A5SS;ZS9mXccS-1_5.A5SS;ZS9mXccS-1_8.A5SS	chrA03_random	+	BnaA03g55870D	GSBRNA2T00019722001	AT5G09850.1	MYH9.6	Transcription elongation factor (TFIIS) family protein
MSTRG.9111	1	1	1	1	1	1	6	ZS9mXccR-1_0.RI;ZS9mXccR-1_5.RI;ZS9mXccR-1_8.RI;ZS9mXccS-1_0.RI;ZS9mXccS-1_5.RI;ZS9mXccS-1_8.RI	chrA04	+	BnaA04g00070D	GSBRNA2T00149339001	AT3G63180.1	TKL	TIC-like
MSTRG.16938	1	1	1	1	1	1	6	ZS9mXccR-1_0.RI;ZS9mXccR-1_5.RI;ZS9mXccR-1_8.RI;ZS9mXccS-1_0.RI;ZS9mXccS-1_5.RI;ZS9mXccS-1_8.RI	chrA07	-	BnaA07g06240D	GSBRNA2T00128355001	AT3G23800.1	SBP3	selenium-binding protein 3
MSTRG.60719	1	1	1	1	1	1	6	ZS9mXccR-1_0.MXE;ZS9mXccR-1_0.MXE;ZS9mXccR-1_0.MXE;ZS9mXccR-1_5.MXE;ZS9mXccR-1_8.MXE;ZS9mXccS-1_0.SE;ZS9mXccS-1_0.MXE;ZS9mXccS-1_0.MXE;ZS9mXccS-1_0.MXE;ZS9mXccS-1_5.MXE;ZS9mXccS-1_8.MXE	chrCnn_random	-	BnaCnng05690D	GSBRNA2T00041310001	AT3G01320.1	SNL1	SIN3-like 1
MSTRG.27460	1	1	1	1	1	1	6	ZS9mXccR-1_0.SE;ZS9mXccR-1_0.SE;ZS9mXccR-1_0.SE;ZS9mXccR-1_0.SE;ZS9mXccR-1_0.SE;ZS9mXccR-1_5.SE;ZS9mXccR-1_5.SE;ZS9mXccR-1_5.SE;ZS9mXccR-1_5.SE;ZS9mXccR-1_5.SE;ZS9mXccR-1_8.SE;ZS9mXccR-1_8.SE;ZS9mXccS-1_0.SE;ZS9mXccS-1_0.SE;ZS9mXccS-1_5.SE;ZS9mXccS-1_5.SE;ZS9mXccS-1_5.SE;ZS9mXccS-1_5.SE;ZS9mXccS-1_5.SE;ZS9mXccS-1_8.SE;ZS9mXccS-1_8.SE	chrAnn_random	-	BnaAnng00990D	GSBRNA2T00119639001	AT5G04550.1	T32M21.140	Protein of unknown function (DUF668)
MSTRG.11879	1	1	1	1	1	1	6	ZS9mXccR-1_0.RI;ZS9mXccR-1_5.RI;ZS9mXccR-1_8.RI;ZS9mXccS-1_0.RI;ZS9mXccS-1_5.RI;ZS9mXccS-1_8.RI	chrA05	-	BnaA05g12790D	GSBRNA2T00066214001	AT5G36160.1	MAB16.11	Tyrosine transaminase family protein
MSTRG.47625	1	1	1	1	1	1	6	ZS9mXccR-1_0.SE;ZS9mXccR-1_5.SE;ZS9mXccR-1_8.SE;ZS9mXccS-1_0.SE;ZS9mXccS-1_5.SE;ZS9mXccS-1_8.SE	chrC05	-	BnaC05g47070D	GSBRNA2T00073873001	AT3G04740.1	SWP	RNA polymerase II transcription mediators
MSTRG.34839	1	1	1	1	1	1	6	ZS9mXccR-1_0.A5SS;ZS9mXccR-1_0.RI;ZS9mXccR-1_0.RI;ZS9mXccR-1_0.RI;ZS9mXccR-1_0.RI;ZS9mXccR-1_5.A5SS;ZS9mXccR-1_5.A5SS;ZS9mXccR-1_5.RI;ZS9mXccR-1_5.RI;ZS9mXccR-1_5.RI;ZS9mXccR-1_8.A5SS;ZS9mXccR-1_8.RI;ZS9mXccS-1_0.A5SS;ZS9mXccS-1_0.RI;ZS9mXccS-1_5.A5SS;ZS9mXccS-1_5.RI;ZS9mXccS-1_8.A5SS;ZS9mXccS-1_8.RI	chrC02	-	BnaC02g25640D	GSBRNA2T00018703001	NA	NA	NA
MSTRG.10878	1	1	1	1	1	1	6	ZS9mXccR-1_0.A3SS;ZS9mXccR-1_0.A3SS;ZS9mXccR-1_5.A3SS;ZS9mXccR-1_5.A3SS;ZS9mXccR-1_8.A3SS;ZS9mXccR-1_8.A3SS;ZS9mXccS-1_0.A3SS;ZS9mXccS-1_0.A3SS;ZS9mXccS-1_5.A3SS;ZS9mXccS-1_5.A3SS;ZS9mXccS-1_8.A3SS;ZS9mXccS-1_8.A3SS	chrA04_random	-	BnaA04g27290D	GSBRNA2T00053339001	AT3G62260.1	AT3G62260	Protein phosphatase 2C family protein
MSTRG.7449	1	1	1	1	1	1	6	ZS9mXccR-1_0.SE;ZS9mXccR-1_0.SE;ZS9mXccR-1_0.SE;ZS9mXccR-1_0.SE;ZS9mXccR-1_0.SE;ZS9mXccR-1_0.SE;ZS9mXccR-1_0.A3SS;ZS9mXccR-1_0.A3SS;ZS9mXccR-1_0.A5SS;ZS9mXccR-1_0.A5SS;ZS9mXccR-1_0.A5SS;ZS9mXccR-1_0.A5SS;ZS9mXccR-1_0.RI;ZS9mXccR-1_0.RI;ZS9mXccR-1_0.RI;ZS9mXccR-1_0.RI;ZS9mXccR-1_0.RI;ZS9mXccR-1_0.RI;ZS9mXccR-1_0.RI;ZS9mXccR-1_0.RI;ZS9mXccR-1_5.SE;ZS9mXccR-1_5.SE;ZS9mXccR-1_5.SE;ZS9mXccR-1_5.SE;ZS9…	chrA03	-	BnaA03g36480D	GSBRNA2T00154784001	AT2G41490.1	GPT	UDP-glcnac-adolichol phosphate glcnac-1-p-transferase
MSTRG.64387	1	1	1	1	1	1	6	ZS9mXccR-1_0.RI;ZS9mXccR-1_0.RI;ZS9mXccR-1_5.RI;ZS9mXccR-1_8.A3SS;ZS9mXccR-1_8.RI;ZS9mXccS-1_0.RI;ZS9mXccS-1_5.RI;ZS9mXccS-1_8.A3SS;ZS9mXccS-1_8.RI	chrCnn_random	-	BnaCnng65670D	GSBRNA2T00093072001	AT1G70700.1	TIFY7	TIFY domain/Divergent CCT motif family protein
MSTRG.2506	1	1	1	1	1	1	6	ZS9mXccR-1_0.RI;ZS9mXccR-1_5.RI;ZS9mXccR-1_8.RI;ZS9mXccS-1_0.RI;ZS9mXccS-1_5.RI;ZS9mXccS-1_8.RI	chrA01_random	+	BnaA01g36550D	GSBRNA2T00017163001	AT3G21810.1	AT3G21810	Zinc finger C-x8-C-x5-C-x3-H type family protein
MSTRG.55550	1	1	1	1	1	1	6	ZS9mXccR-1_0.A5SS;ZS9mXccR-1_5.A5SS;ZS9mXccR-1_8.A5SS;ZS9mXccS-1_0.A5SS;ZS9mXccS-1_5.A5SS;ZS9mXccS-1_8.A5SS	chrC08	+	BnaC08g28200D	GSBRNA2T00155843001	AT3G57280.1	AT3G57280	Transmembrane proteins 14C
MSTRG.12696	1	1	1	1	1	1	6	ZS9mXccR-1_0.A5SS;ZS9mXccR-1_5.A5SS;ZS9mXccR-1_8.A5SS;ZS9mXccS-1_0.A5SS;ZS9mXccS-1_5.A5SS;ZS9mXccS-1_8.A5SS	chrA05	-	BnaA05g25050D	GSBRNA2T00104789001	AT3G14420.2	GOX1	Aldolase-type TIM barrel family protein
MSTRG.27430	1	1	1	1	1	1	6	ZS9mXccR-1_0.RI;ZS9mXccR-1_0.RI;ZS9mXccR-1_5.RI;ZS9mXccR-1_5.RI;ZS9mXccR-1_8.RI;ZS9mXccR-1_8.RI;ZS9mXccS-1_0.RI;ZS9mXccS-1_0.RI;ZS9mXccS-1_5.RI;ZS9mXccS-1_5.RI;ZS9mXccS-1_8.RI;ZS9mXccS-1_8.RI	chrAnn_random	-	BnaAnng00500D	GSBRNA2T00119585001	AT5G02810.1	PRR7	pseudo-response regulator 7
MSTRG.46214	1	1	1	1	1	1	6	ZS9mXccR-1_0.A3SS;ZS9mXccR-1_5.A3SS;ZS9mXccR-1_5.A3SS;ZS9mXccR-1_8.A3SS;ZS9mXccS-1_0.A3SS;ZS9mXccS-1_0.A3SS;ZS9mXccS-1_5.A3SS;ZS9mXccS-1_5.A5SS;ZS9mXccS-1_8.A3SS	chrC05	+	BnaC05g24710D	GSBRNA2T00111434001	NA	NA	NA
MSTRG.41123	1	1	1	1	1	1	6	ZS9mXccR-1_0.RI;ZS9mXccR-1_5.RI;ZS9mXccR-1_8.RI;ZS9mXccS-1_0.RI;ZS9mXccS-1_5.RI;ZS9mXccS-1_8.RI	chrC03_random	+	BnaC03g76450D	GSBRNA2T00034385001	AT2G35500.1	SKL2	shikimate kinase like 2
MSTRG.9759	1	1	1	1	1	1	6	ZS9mXccR-1_0.SE;ZS9mXccR-1_0.A3SS;ZS9mXccR-1_5.SE;ZS9mXccR-1_5.A3SS;ZS9mXccR-1_5.RI;ZS9mXccR-1_8.SE;ZS9mXccS-1_0.SE;ZS9mXccS-1_5.SE;ZS9mXccS-1_5.A3SS;ZS9mXccS-1_5.RI;ZS9mXccS-1_8.SE;ZS9mXccS-1_8.A3SS;ZS9mXccS-1_8.RI	chrA04	+	BnaA04g09430D	GSBRNA2T00114315001	AT5G38080.1	F16F17.9	transmembrane protein;(source:Araport11)
MSTRG.3425	1	1	1	1	1	1	6	ZS9mXccR-1_0.SE;ZS9mXccR-1_5.SE;ZS9mXccR-1_5.SE;ZS9mXccR-1_5.SE;ZS9mXccR-1_5.RI;ZS9mXccR-1_8.SE;ZS9mXccR-1_8.RI;ZS9mXccR-1_8.RI;ZS9mXccR-1_8.RI;ZS9mXccS-1_0.SE;ZS9mXccS-1_0.SE;ZS9mXccS-1_0.MXE;ZS9mXccS-1_0.RI;ZS9mXccS-1_5.SE;ZS9mXccS-1_5.SE;ZS9mXccS-1_5.RI;ZS9mXccS-1_8.SE	chrA02	+	BnaA02g12620D	GSBRNA2T00070090001	AT1G66880.1	F4N21.1	Protein kinase superfamily protein
MSTRG.59417	1	1	1	1	1	1	6	ZS9mXccR-1_0.A5SS;ZS9mXccR-1_5.A3SS;ZS9mXccR-1_5.A5SS;ZS9mXccR-1_8.A3SS;ZS9mXccS-1_0.A5SS;ZS9mXccS-1_5.A3SS;ZS9mXccS-1_5.A5SS;ZS9mXccS-1_8.A3SS	chrC09	-	BnaC09g40690D	GSBRNA2T00094865001	AT5G17270.1	MKP11.12	Protein prenylyltransferase superfamily protein
MSTRG.13368	1	1	1	1	1	1	6	ZS9mXccR-1_0.MXE;ZS9mXccR-1_5.MXE;ZS9mXccR-1_8.MXE;ZS9mXccS-1_0.MXE;ZS9mXccS-1_0.MXE;ZS9mXccS-1_5.MXE;ZS9mXccS-1_5.MXE;ZS9mXccS-1_8.MXE;ZS9mXccS-1_8.MXE	chrA05_random	-	BnaA05g34420D	GSBRNA2T00016980001	AT2G43070.1	SPPL3	SIGNAL PEPTIDE PEPTIDASE-LIKE 3
MSTRG.42109	1	1	1	1	1	1	6	ZS9mXccR-1_0.A3SS;ZS9mXccR-1_5.A3SS;ZS9mXccR-1_8.A3SS;ZS9mXccS-1_0.A3SS;ZS9mXccS-1_5.A3SS;ZS9mXccS-1_8.A3SS	chrC04	+	BnaC04g14500D	GSBRNA2T00113406001	AT2G30250.1	WRKY25	WRKY DNA-binding protein 25
MSTRG.10483	1	1	1	1	1	1	6	ZS9mXccR-1_0.RI;ZS9mXccR-1_5.RI;ZS9mXccR-1_8.RI;ZS9mXccS-1_0.RI;ZS9mXccS-1_5.RI;ZS9mXccS-1_8.RI	chrA04	-	BnaA04g21100D	GSBRNA2T00040773001	AT2G36810.1	F13K3.21	ARM repeat superfamily protein
MSTRG.44485	1	1	1	1	1	1	6	ZS9mXccR-1_0.RI;ZS9mXccR-1_5.RI;ZS9mXccR-1_8.RI;ZS9mXccS-1_0.RI;ZS9mXccS-1_5.RI;ZS9mXccS-1_8.RI	chrC04_random	+	BnaC04g55570D	GSBRNA2T00048188001	AT3G55610.1	P5CS2	delta 1-pyrroline-5-carboxylate synthase 2
MSTRG.3101	1	1	1	1	1	1	6	ZS9mXccR-1_0.RI;ZS9mXccR-1_5.RI;ZS9mXccR-1_8.RI;ZS9mXccS-1_0.RI;ZS9mXccS-1_5.RI;ZS9mXccS-1_8.RI	chrA02	-	BnaA02g07720D	GSBRNA2T00052760001	AT5G58340.2	MCK7.21	myb-like HTH transcriptional regulator family protein
MSTRG.2158	1	1	1	1	1	1	6	ZS9mXccR-1_0.A3SS;ZS9mXccR-1_5.A3SS;ZS9mXccR-1_8.A3SS;ZS9mXccS-1_0.A3SS;ZS9mXccS-1_5.A3SS;ZS9mXccS-1_8.A3SS	chrA01	+	BnaA01g31890D	GSBRNA2T00072884001	AT3G10250.2	AT3G10250	Plant protein 1589 of unknown function
MSTRG.52014	1	1	1	1	1	1	6	ZS9mXccR-1_0.SE;ZS9mXccR-1_5.SE;ZS9mXccR-1_8.SE;ZS9mXccS-1_0.SE;ZS9mXccS-1_5.SE;ZS9mXccS-1_8.SE	chrC07	-	BnaC07g23010D	GSBRNA2T00139209001	AT3G25840.1	AT3G25840	Protein kinase superfamily protein
MSTRG.12756	1	1	1	1	1	1	6	ZS9mXccR-1_0.RI;ZS9mXccR-1_0.RI;ZS9mXccR-1_5.RI;ZS9mXccR-1_5.RI;ZS9mXccR-1_8.RI;ZS9mXccS-1_0.RI;ZS9mXccS-1_0.RI;ZS9mXccS-1_5.RI;ZS9mXccS-1_8.RI;ZS9mXccS-1_8.RI	chrA05	-	BnaA05g25830D	GSBRNA2T00079382001	AT3G13470.1	Cpn60beta2	TCP-1/cpn60 chaperonin family protein
MSTRG.62896	1	1	1	1	1	1	6	ZS9mXccR-1_0.RI;ZS9mXccR-1_5.RI;ZS9mXccR-1_8.RI;ZS9mXccS-1_0.RI;ZS9mXccS-1_0.RI;ZS9mXccS-1_5.RI;ZS9mXccS-1_8.RI	chrCnn_random	-	BnaCnng41750D	GSBRNA2T00038073001	AT5G44630.1	K15C23.7	Terpenoid cyclases/Protein prenyltransferases superfamily protein
MSTRG.26258	1	1	1	1	1	1	6	ZS9mXccR-1_0.RI;ZS9mXccR-1_5.RI;ZS9mXccR-1_8.RI;ZS9mXccS-1_0.RI;ZS9mXccS-1_5.RI;ZS9mXccS-1_8.RI	chrA10	-	BnaA10g14620D	GSBRNA2T00154186001	AT5G20930.1	TSL	Protein kinase superfamily protein
MSTRG.52991	1	1	1	1	1	1	6	ZS9mXccR-1_0.MXE;ZS9mXccR-1_5.MXE;ZS9mXccR-1_8.MXE;ZS9mXccS-1_0.MXE;ZS9mXccS-1_0.RI;ZS9mXccS-1_5.MXE;ZS9mXccS-1_8.RI	chrC07	+	BnaC07g38010D	GSBRNA2T00157093001	AT4G23180.1	CRK10	cysteine-rich RLK (RECEPTOR-like protein kinase) 10
MSTRG.2275	1	1	1	1	1	1	6	ZS9mXccR-1_0.MXE;ZS9mXccR-1_0.MXE;ZS9mXccR-1_5.MXE;ZS9mXccR-1_8.MXE;ZS9mXccR-1_8.MXE;ZS9mXccS-1_0.MXE;ZS9mXccS-1_0.MXE;ZS9mXccS-1_5.MXE;ZS9mXccS-1_8.MXE;ZS9mXccS-1_8.MXE	chrA01	+	NA	NA	NA	NA	NA
MSTRG.62998	1	1	1	1	1	1	6	ZS9mXccR-1_0.SE;ZS9mXccR-1_0.A5SS;ZS9mXccR-1_5.A5SS;ZS9mXccR-1_8.A5SS;ZS9mXccS-1_0.SE;ZS9mXccS-1_0.A5SS;ZS9mXccS-1_5.A5SS;ZS9mXccS-1_8.A5SS	chrCnn_random	+	BnaCnng43380D	GSBRNA2T00040958001	AT2G16365.2	AT2G16365	F-box family protein
MSTRG.42104	1	1	1	1	1	1	6	ZS9mXccR-1_0.A3SS;ZS9mXccR-1_5.A3SS;ZS9mXccR-1_8.A3SS;ZS9mXccS-1_0.A3SS;ZS9mXccS-1_5.A3SS;ZS9mXccS-1_8.A3SS	chrC04	+	BnaC04g14350D	GSBRNA2T00113430001	AT2G30470.1	HSI2	high-level expression of sugar-inducible gene 2
MSTRG.52352	1	1	1	1	1	1	6	ZS9mXccR-1_0.RI;ZS9mXccR-1_5.RI;ZS9mXccR-1_8.RI;ZS9mXccS-1_0.RI;ZS9mXccS-1_5.RI;ZS9mXccS-1_8.RI	chrC07	-	BnaC07g27830D	GSBRNA2T00133807001	AT5G27380.1	GSH2	glutathione synthetase 2
MSTRG.5246	1	1	1	1	1	1	6	ZS9mXccR-1_0.RI;ZS9mXccR-1_5.RI;ZS9mXccR-1_8.RI;ZS9mXccS-1_0.RI;ZS9mXccS-1_5.RI;ZS9mXccS-1_8.A3SS;ZS9mXccS-1_8.RI;ZS9mXccS-1_8.RI	chrA03	+	BnaA03g04190D	GSBRNA2T00129907001	AT5G13110.1	G6PD2	glucose-6-phosphate dehydrogenase 2
MSTRG.8559	1	1	1	1	1	1	6	ZS9mXccR-1_0.A5SS;ZS9mXccR-1_5.A5SS;ZS9mXccR-1_8.A5SS;ZS9mXccS-1_0.A5SS;ZS9mXccS-1_5.A5SS;ZS9mXccS-1_8.A5SS	chrA03	-	BnaA03g52470D	GSBRNA2T00083283001	AT4G33360.1	FLDH	NAD(P)-binding Rossmann-fold superfamily protein
MSTRG.9569	1	1	1	1	1	1	6	ZS9mXccR-1_0.A3SS;ZS9mXccR-1_5.A3SS;ZS9mXccR-1_8.A3SS;ZS9mXccS-1_0.A3SS;ZS9mXccS-1_5.A3SS;ZS9mXccS-1_8.A3SS	chrA04	+	BnaA04g06910D	GSBRNA2T00111194001	AT4G13400.1	T9E8.140	2-oxoglutarate (2OG) and Fe(II)-dependent oxygenase superfamily protein
MSTRG.39553	1	1	1	1	1	1	6	ZS9mXccR-1_0.A3SS;ZS9mXccR-1_0.A3SS;ZS9mXccR-1_0.A3SS;ZS9mXccR-1_0.A3SS;ZS9mXccR-1_5.A3SS;ZS9mXccR-1_5.A3SS;ZS9mXccR-1_5.A3SS;ZS9mXccR-1_5.A3SS;ZS9mXccR-1_8.A3SS;ZS9mXccR-1_8.A3SS;ZS9mXccS-1_0.A3SS;ZS9mXccS-1_0.A3SS;ZS9mXccS-1_5.A3SS;ZS9mXccS-1_5.A3SS;ZS9mXccS-1_8.A3SS;ZS9mXccS-1_8.A3SS	chrC03	-	BnaC03g51770D	GSBRNA2T00145706001	AT5G62290.1	MMI9.12	nucleotide-sensitive chloride conductance regulator (ICln) family protein
MSTRG.33239	1	1	1	1	1	1	6	ZS9mXccR-1_0.RI;ZS9mXccR-1_5.RI;ZS9mXccR-1_8.RI;ZS9mXccS-1_0.MXE;ZS9mXccS-1_0.RI;ZS9mXccS-1_5.RI;ZS9mXccS-1_8.RI	chrC01_random	+	NA	NA	NA	NA	NA
MSTRG.9341	1	1	1	1	1	1	6	ZS9mXccR-1_0.MXE;ZS9mXccR-1_0.MXE;ZS9mXccR-1_0.MXE;ZS9mXccR-1_0.MXE;ZS9mXccR-1_5.MXE;ZS9mXccR-1_5.MXE;ZS9mXccR-1_5.MXE;ZS9mXccR-1_5.MXE;ZS9mXccR-1_8.MXE;ZS9mXccR-1_8.MXE;ZS9mXccR-1_8.MXE;ZS9mXccS-1_0.MXE;ZS9mXccS-1_0.MXE;ZS9mXccS-1_0.MXE;ZS9mXccS-1_0.MXE;ZS9mXccS-1_5.MXE;ZS9mXccS-1_5.MXE;ZS9mXccS-1_5.MXE;ZS9mXccS-1_5.MXE;ZS9mXccS-1_8.MXE;ZS9mXccS-1_8.MXE;ZS9mXccS-1_8.MXE	chrA04	-	BnaA04g03590D	GSBRNA2T00126364001	AT3G55440.1	TPI	triosephosphate isomerase
MSTRG.7903	1	1	1	1	1	1	6	ZS9mXccR-1_0.A3SS;ZS9mXccR-1_5.A3SS;ZS9mXccR-1_8.A3SS;ZS9mXccS-1_0.A3SS;ZS9mXccS-1_5.A3SS;ZS9mXccS-1_8.A3SS	chrA03	-	NA	NA	NA	NA	NA
MSTRG.32881	1	1	1	1	1	1	6	ZS9mXccR-1_0.SE;ZS9mXccR-1_5.SE;ZS9mXccR-1_8.SE;ZS9mXccS-1_0.SE;ZS9mXccS-1_5.SE;ZS9mXccS-1_8.SE	chrC01	-	BnaC01g37210D	GSBRNA2T00054010001	AT3G14120.2	AT3G14120	nuclear pore complex protein;(source:Araport11)
MSTRG.58286	1	1	1	1	1	1	6	ZS9mXccR-1_0.A3SS;ZS9mXccR-1_5.SE;ZS9mXccR-1_5.A3SS;ZS9mXccR-1_8.A3SS;ZS9mXccS-1_0.A3SS;ZS9mXccS-1_5.A3SS;ZS9mXccS-1_8.SE;ZS9mXccS-1_8.A3SS	chrC09	-	BnaC09g21600D	GSBRNA2T00067387001	AT3G25840.1	AT3G25840	Protein kinase superfamily protein
MSTRG.29914	1	1	1	1	1	1	6	ZS9mXccR-1_0.RI;ZS9mXccR-1_5.RI;ZS9mXccR-1_8.RI;ZS9mXccS-1_0.RI;ZS9mXccS-1_0.RI;ZS9mXccS-1_5.RI;ZS9mXccS-1_8.RI	chrAnn_random	-	BnaAnng36110D	GSBRNA2T00011198001	AT5G66210.1	CPK28	calcium-dependent protein kinase 28
MSTRG.46278	1	1	1	1	1	1	6	ZS9mXccR-1_0.RI;ZS9mXccR-1_5.RI;ZS9mXccR-1_8.RI;ZS9mXccS-1_0.RI;ZS9mXccS-1_5.RI;ZS9mXccS-1_8.RI	chrC05	-	BnaC05g25730D	GSBRNA2T00118115001	AT1G48410.3	AGO1	Stabilizer of iron transporter SufD / Polynucleotidyl transferase
MSTRG.26332	1	1	1	1	1	1	6	ZS9mXccR-1_0.A3SS;ZS9mXccR-1_0.RI;ZS9mXccR-1_5.RI;ZS9mXccR-1_8.RI;ZS9mXccS-1_0.RI;ZS9mXccS-1_5.RI;ZS9mXccS-1_8.RI	chrA10	+	BnaA10g15790D	GSBRNA2T00154324001	AT5G19320.1	RANGAP2	RAN GTPase activating protein 2
MSTRG.24201	1	1	1	1	1	1	6	ZS9mXccR-1_0.RI;ZS9mXccR-1_5.RI;ZS9mXccR-1_8.RI;ZS9mXccS-1_0.SE;ZS9mXccS-1_0.RI;ZS9mXccS-1_5.SE;ZS9mXccS-1_5.RI;ZS9mXccS-1_8.SE;ZS9mXccS-1_8.RI	chrA09	+	BnaA09g41840D	GSBRNA2T00083206001	AT2G23790.1	F27L4.3	Protein of unknown function (DUF607)
MSTRG.32087	1	1	1	1	1	1	6	ZS9mXccR-1_0.A5SS;ZS9mXccR-1_5.A5SS;ZS9mXccR-1_8.A5SS;ZS9mXccS-1_0.A5SS;ZS9mXccS-1_5.A5SS;ZS9mXccS-1_8.A5SS	chrC01	-	BnaC01g24110D	GSBRNA2T00024030001	AT5G23050.1	AAE17	acyl-activating enzyme 17
MSTRG.25807	1	1	1	1	1	1	6	ZS9mXccR-1_0.RI;ZS9mXccR-1_5.RI;ZS9mXccR-1_8.RI;ZS9mXccS-1_0.RI;ZS9mXccS-1_5.RI;ZS9mXccS-1_8.RI	chrA10	+	NA	NA	NA	NA	NA
MSTRG.1676	1	1	1	1	1	1	6	ZS9mXccR-1_0.RI;ZS9mXccR-1_5.RI;ZS9mXccR-1_8.A3SS;ZS9mXccR-1_8.RI;ZS9mXccS-1_0.RI;ZS9mXccS-1_5.RI;ZS9mXccS-1_8.RI	chrA01	-	BnaA01g23900D	GSBRNA2T00058567001	AT3G23280.2	XBAT35	XB3 ortholog 5 in Arabidopsis thaliana
MSTRG.9338	1	1	1	1	1	1	6	ZS9mXccR-1_0.RI;ZS9mXccR-1_5.RI;ZS9mXccR-1_8.RI;ZS9mXccS-1_0.RI;ZS9mXccS-1_5.RI;ZS9mXccS-1_8.RI	chrA04	-	BnaA04g03570D	GSBRNA2T00126361001	AT3G55450.1	PBL1	PBS1-like 1
MSTRG.39702	1	1	1	1	1	1	6	ZS9mXccR-1_0.SE;ZS9mXccR-1_5.SE;ZS9mXccR-1_8.SE;ZS9mXccS-1_0.SE;ZS9mXccS-1_5.SE;ZS9mXccS-1_8.SE	chrC03	+	NA	NA	NA	NA	NA
MSTRG.34632	1	1	1	1	1	1	6	ZS9mXccR-1_0.SE;ZS9mXccR-1_0.A3SS;ZS9mXccR-1_0.A5SS;ZS9mXccR-1_0.A5SS;ZS9mXccR-1_0.RI;ZS9mXccR-1_0.RI;ZS9mXccR-1_0.RI;ZS9mXccR-1_5.SE;ZS9mXccR-1_5.RI;ZS9mXccR-1_5.RI;ZS9mXccR-1_5.RI;ZS9mXccR-1_8.SE;ZS9mXccR-1_8.RI;ZS9mXccR-1_8.RI;ZS9mXccS-1_0.SE;ZS9mXccS-1_5.SE;ZS9mXccS-1_8.SE	chrC02	-	BnaC02g22410D	GSBRNA2T00137052001	AT2G37220.1	F3G5.1	RNA-binding (RRM/RBD/RNP motifs) family protein
MSTRG.9564	1	1	1	1	1	1	6	ZS9mXccR-1_0.A3SS;ZS9mXccR-1_5.A3SS;ZS9mXccR-1_8.A3SS;ZS9mXccS-1_0.A3SS;ZS9mXccS-1_5.A3SS;ZS9mXccS-1_8.A3SS	chrA04	+	BnaA04g06840D	GSBRNA2T00111204001	AT4G23250.1	EMB1290	kinases;protein kinases
MSTRG.27910	1	1	1	1	1	1	6	ZS9mXccR-1_0.SE;ZS9mXccR-1_0.SE;ZS9mXccR-1_5.SE;ZS9mXccR-1_8.SE;ZS9mXccS-1_0.SE;ZS9mXccS-1_0.SE;ZS9mXccS-1_0.RI;ZS9mXccS-1_5.SE;ZS9mXccS-1_5.A3SS;ZS9mXccS-1_5.RI;ZS9mXccS-1_8.SE;ZS9mXccS-1_8.SE;ZS9mXccS-1_8.RI	chrAnn_random	+	BnaAnng07430D	GSBRNA2T00077217001	AT3G13640.1	ABCE1	RNAse l inhibitor protein 1
MSTRG.3937	1	1	1	1	1	1	6	ZS9mXccR-1_0.RI;ZS9mXccR-1_5.RI;ZS9mXccR-1_8.RI;ZS9mXccS-1_0.RI;ZS9mXccS-1_5.RI;ZS9mXccS-1_8.RI	chrA02	-	BnaA02g20740D	GSBRNA2T00104325001	AT4G02715.1	AT4G02715	flocculation FLO11-like protein;(source:Araport11)
MSTRG.34734	1	1	1	1	1	1	6	ZS9mXccR-1_0.A5SS;ZS9mXccR-1_0.RI;ZS9mXccR-1_5.A5SS;ZS9mXccR-1_5.RI;ZS9mXccR-1_8.A5SS;ZS9mXccS-1_0.A5SS;ZS9mXccS-1_0.RI;ZS9mXccS-1_5.RI;ZS9mXccS-1_8.A5SS	chrC02	+	BnaC02g24140D	GSBRNA2T00012445001	AT1G76520.2	F14G6.12	Auxin efflux carrier family protein
MSTRG.35630	1	1	1	1	1	1	6	ZS9mXccR-1_0.MXE;ZS9mXccR-1_0.MXE;ZS9mXccR-1_0.MXE;ZS9mXccR-1_0.A3SS;ZS9mXccR-1_5.MXE;ZS9mXccR-1_5.A3SS;ZS9mXccR-1_8.MXE;ZS9mXccS-1_0.MXE;ZS9mXccS-1_0.MXE;ZS9mXccS-1_0.A3SS;ZS9mXccS-1_5.MXE;ZS9mXccS-1_5.MXE;ZS9mXccS-1_8.MXE;ZS9mXccS-1_8.MXE	chrC02	+	BnaC02g39630D	GSBRNA2T00028880001	AT5G27150.1	NHX1	Na+/H+ exchanger 1
MSTRG.52005	1	1	1	1	1	1	6	ZS9mXccR-1_0.SE;ZS9mXccR-1_0.A5SS;ZS9mXccR-1_5.SE;ZS9mXccR-1_5.A5SS;ZS9mXccR-1_5.RI;ZS9mXccR-1_8.SE;ZS9mXccR-1_8.RI;ZS9mXccS-1_0.SE;ZS9mXccS-1_0.A5SS;ZS9mXccS-1_5.SE;ZS9mXccS-1_5.A5SS;ZS9mXccS-1_5.RI;ZS9mXccS-1_8.RI	chrC07	-	BnaC07g22950D	GSBRNA2T00139191001	AT2G27450.1	NLP1	nitrilase-like protein 1
MSTRG.42269	1	1	1	1	1	1	6	ZS9mXccR-1_0.RI;ZS9mXccR-1_5.RI;ZS9mXccR-1_8.RI;ZS9mXccS-1_0.RI;ZS9mXccS-1_5.RI;ZS9mXccS-1_8.RI	chrC04	-	BnaC04g17360D	GSBRNA2T00148411001	AT5G43100.1	MMG4.12	Eukaryotic aspartyl protease family protein
MSTRG.31866	1	1	1	1	1	1	6	ZS9mXccR-1_0.RI;ZS9mXccR-1_5.RI;ZS9mXccR-1_8.RI;ZS9mXccS-1_0.RI;ZS9mXccS-1_5.RI;ZS9mXccS-1_8.RI	chrC01	-	BnaC01g20920D	GSBRNA2T00006208001	AT1G06790.2	F4H5.12	RNA polymerase Rpb7 N-terminal domain-containing protein
MSTRG.28227	1	1	1	1	1	1	6	ZS9mXccR-1_0.A3SS;ZS9mXccR-1_5.A3SS;ZS9mXccR-1_8.A3SS;ZS9mXccS-1_0.A3SS;ZS9mXccS-1_5.A3SS;ZS9mXccS-1_8.A3SS	chrAnn_random	-	BnaAnng12540D	GSBRNA2T00011272001	AT3G63420.2	GG1	Ggamma-subunit 1
MSTRG.26481	1	1	1	1	1	1	6	ZS9mXccR-1_0.A3SS;ZS9mXccR-1_5.A3SS;ZS9mXccR-1_8.A3SS;ZS9mXccS-1_0.RI;ZS9mXccS-1_5.RI;ZS9mXccS-1_8.RI	chrA10	-	BnaA10g17770D	GSBRNA2T00135397001	AT5G16710.1	DHAR3	dehydroascorbate reductase 1
MSTRG.55483	1	1	1	1	1	1	6	ZS9mXccR-1_0.A3SS;ZS9mXccR-1_5.A3SS;ZS9mXccR-1_8.A3SS;ZS9mXccR-1_8.A3SS;ZS9mXccS-1_0.A3SS;ZS9mXccS-1_5.A3SS;ZS9mXccS-1_8.A3SS	chrC08	-	BnaC08g27270D	GSBRNA2T00155971001	AT3G56320.1	AT3G56320	PAP/OAS1 substrate-binding domain superfamily
MSTRG.38903	1	1	1	1	1	1	6	ZS9mXccR-1_0.RI;ZS9mXccR-1_5.RI;ZS9mXccR-1_8.RI;ZS9mXccS-1_0.RI;ZS9mXccS-1_5.RI;ZS9mXccS-1_8.RI	chrC03	+	BnaC03g41620D	GSBRNA2T00059849001	AT3G20520.1	SVL3	SHV3-like 3
MSTRG.58293	1	1	1	1	1	1	6	ZS9mXccR-1_0.RI;ZS9mXccR-1_0.RI;ZS9mXccR-1_5.RI;ZS9mXccR-1_5.RI;ZS9mXccR-1_8.RI;ZS9mXccR-1_8.RI;ZS9mXccS-1_0.RI;ZS9mXccS-1_5.RI;ZS9mXccS-1_5.RI;ZS9mXccS-1_8.RI;ZS9mXccS-1_8.RI	chrC09	+	BnaC09g21710D	GSBRNA2T00067367001	AT3G26090.1	RGS1	G-protein coupled receptors;GTPase activators
MSTRG.24932	1	1	1	1	1	1	6	ZS9mXccR-1_0.A5SS;ZS9mXccR-1_5.A5SS;ZS9mXccR-1_8.A5SS;ZS9mXccS-1_0.A5SS;ZS9mXccS-1_5.A5SS;ZS9mXccS-1_8.A5SS	chrA09_random	-	BnaA09g52620D	GSBRNA2T00020571001	AT3G50670.1	U1-70K	U1 small nuclear ribonucleoprotein-70K
MSTRG.54643	1	1	1	1	1	1	6	ZS9mXccR-1_0.RI;ZS9mXccR-1_5.RI;ZS9mXccR-1_8.RI;ZS9mXccS-1_0.RI;ZS9mXccS-1_5.RI;ZS9mXccS-1_8.RI	chrC08	-	BnaC08g13990D	GSBRNA2T00012844001	AT1G10120.1	CIB4	basic helix-loop-helix (bHLH) DNA-binding superfamily protein
MSTRG.20188	1	1	1	1	1	1	6	ZS9mXccR-1_0.RI;ZS9mXccR-1_5.RI;ZS9mXccR-1_8.RI;ZS9mXccS-1_0.RI;ZS9mXccS-1_5.RI;ZS9mXccS-1_8.RI	chrA08	-	BnaA08g14780D	GSBRNA2T00027308001	AT4G24280.1	cpHsc70-1	chloroplast heat shock protein 70-1
MSTRG.51520	1	1	1	1	1	1	6	ZS9mXccR-1_0.RI;ZS9mXccR-1_5.RI;ZS9mXccR-1_8.A5SS;ZS9mXccS-1_0.RI;ZS9mXccS-1_5.RI;ZS9mXccS-1_8.RI	chrC07	+	BnaC07g15520D	GSBRNA2T00050650001	AT1G20200.1	EMB2719	PAM domain (PCI/PINT associated module) protein
MSTRG.20234	1	1	1	1	1	1	6	ZS9mXccR-1_0.A3SS;ZS9mXccR-1_0.RI;ZS9mXccR-1_0.RI;ZS9mXccR-1_5.A3SS;ZS9mXccR-1_5.RI;ZS9mXccR-1_8.A3SS;ZS9mXccR-1_8.RI;ZS9mXccR-1_8.RI;ZS9mXccS-1_0.A3SS;ZS9mXccS-1_0.RI;ZS9mXccS-1_0.RI;ZS9mXccS-1_5.A3SS;ZS9mXccS-1_5.RI;ZS9mXccS-1_5.RI;ZS9mXccS-1_8.SE;ZS9mXccS-1_8.A3SS;ZS9mXccS-1_8.RI;ZS9mXccS-1_8.RI	chrA08	-	BnaA08g15370D	GSBRNA2T00027219001	AT4G36690.1	ATU2AF65A	U2 snRNP auxilliary factor, large subunit, splicing factor
MSTRG.32577	1	1	1	1	1	1	6	ZS9mXccR-1_0.A3SS;ZS9mXccR-1_0.A3SS;ZS9mXccR-1_0.RI;ZS9mXccR-1_0.RI;ZS9mXccR-1_5.A3SS;ZS9mXccR-1_5.A3SS;ZS9mXccR-1_5.RI;ZS9mXccR-1_5.RI;ZS9mXccR-1_8.A3SS;ZS9mXccR-1_8.RI;ZS9mXccR-1_8.RI;ZS9mXccR-1_8.RI;ZS9mXccS-1_0.A3SS;ZS9mXccS-1_0.RI;ZS9mXccS-1_0.RI;ZS9mXccS-1_5.RI;ZS9mXccS-1_8.A3SS;ZS9mXccS-1_8.RI;ZS9mXccS-1_8.RI;ZS9mXccS-1_8.RI	chrC01	+	BnaC01g32120D	GSBRNA2T00006587001	AT5G38840.1	K15E6.5	SMAD/FHA domain-containing protein
MSTRG.22267	1	1	1	1	1	1	6	ZS9mXccR-1_0.RI;ZS9mXccR-1_5.RI;ZS9mXccR-1_8.RI;ZS9mXccS-1_0.RI;ZS9mXccS-1_0.RI;ZS9mXccS-1_5.RI;ZS9mXccS-1_8.RI	chrA09	+	BnaA09g13660D	GSBRNA2T00070575001	AT1G61660.1	T13M11.1	basic helix-loop-helix (bHLH) DNA-binding superfamily protein
MSTRG.11585	1	1	1	1	1	1	6	ZS9mXccR-1_0.MXE;ZS9mXccR-1_0.MXE;ZS9mXccR-1_0.MXE;ZS9mXccR-1_5.MXE;ZS9mXccR-1_5.MXE;ZS9mXccR-1_5.MXE;ZS9mXccR-1_8.MXE;ZS9mXccR-1_8.MXE;ZS9mXccR-1_8.MXE;ZS9mXccS-1_0.MXE;ZS9mXccS-1_5.MXE;ZS9mXccS-1_8.MXE	chrA05	-	BnaA05g08120D	GSBRNA2T00117100001	AT3G52590.1	UBQ1	ubiquitin extension protein 1
MSTRG.21377	1	1	1	1	1	1	6	ZS9mXccR-1_0.RI;ZS9mXccR-1_5.RI;ZS9mXccR-1_8.MXE;ZS9mXccR-1_8.MXE;ZS9mXccR-1_8.RI;ZS9mXccS-1_0.RI;ZS9mXccS-1_5.RI;ZS9mXccS-1_8.RI	chrA09	+	BnaA09g00640D	GSBRNA2T00018405001	AT4G01930.1	T7B11.19	Cysteine/Histidine-rich C1 domain family protein
MSTRG.30332	1	1	1	1	1	1	6	ZS9mXccR-1_0.RI;ZS9mXccR-1_5.A3SS;ZS9mXccR-1_5.A3SS;ZS9mXccR-1_5.A3SS;ZS9mXccR-1_5.RI;ZS9mXccR-1_8.A3SS;ZS9mXccR-1_8.A3SS;ZS9mXccR-1_8.A3SS;ZS9mXccS-1_0.RI;ZS9mXccS-1_5.A3SS;ZS9mXccS-1_8.A3SS;ZS9mXccS-1_8.A3SS;ZS9mXccS-1_8.A3SS	chrAnn_random	-	BnaAnng40710D	GSBRNA2T00027702001	AT1G80670.1	RAE1	Transducin/WD40 repeat-like superfamily protein
MSTRG.47935	1	1	1	1	1	1	6	ZS9mXccR-1_0.RI;ZS9mXccR-1_5.A3SS;ZS9mXccR-1_5.A3SS;ZS9mXccR-1_5.RI;ZS9mXccR-1_8.RI;ZS9mXccS-1_0.RI;ZS9mXccS-1_5.RI;ZS9mXccS-1_8.RI	chrC06	+	BnaC06g00070D	GSBRNA2T00095075001	AT1G47420.1	SDH5	succinate dehydrogenase 5
MSTRG.3012	1	1	1	1	1	1	6	ZS9mXccR-1_0.RI;ZS9mXccR-1_5.RI;ZS9mXccR-1_8.RI;ZS9mXccS-1_0.RI;ZS9mXccS-1_5.RI;ZS9mXccS-1_8.RI	chrA02	-	BnaA02g06350D	GSBRNA2T00001457001	AT5G60410.1	SIZ1	DNA-binding protein with MIZ/SP-RING zinc finger, PHD-finger and SAP domain
MSTRG.20174	1	1	1	1	1	1	6	ZS9mXccR-1_0.RI;ZS9mXccR-1_5.RI;ZS9mXccR-1_8.RI;ZS9mXccS-1_0.RI;ZS9mXccS-1_5.RI;ZS9mXccS-1_8.RI	chrA08	-	BnaA08g14520D	GSBRNA2T00027343001	AT4G25300.1	F24A6.140	2-oxoglutarate (2OG) and Fe(II)-dependent oxygenase superfamily protein
MSTRG.24170	1	1	1	1	1	1	6	ZS9mXccR-1_0.RI;ZS9mXccR-1_5.RI;ZS9mXccR-1_8.RI;ZS9mXccR-1_8.RI;ZS9mXccS-1_0.RI;ZS9mXccS-1_5.RI;ZS9mXccS-1_8.RI	chrA09	-	BnaA09g41150D	GSBRNA2T00057287001	AT3G63520.1	CCD1	carotenoid cleavage dioxygenase 1
MSTRG.58291	1	1	1	1	1	1	6	ZS9mXccR-1_0.A3SS;ZS9mXccR-1_5.A3SS;ZS9mXccR-1_8.A3SS;ZS9mXccS-1_0.A3SS;ZS9mXccS-1_5.A3SS;ZS9mXccS-1_8.A3SS	chrC09	+	BnaC09g21700D	GSBRNA2T00067368001	AT3G26040.1	AT3G26040	HXXXD-type acyl-transferase family protein
MSTRG.19747	1	1	1	1	1	1	6	ZS9mXccR-1_0.SE;ZS9mXccR-1_0.A5SS;ZS9mXccR-1_0.A5SS;ZS9mXccR-1_5.A5SS;ZS9mXccR-1_5.A5SS;ZS9mXccR-1_5.A5SS;ZS9mXccR-1_8.A5SS;ZS9mXccR-1_8.A5SS;ZS9mXccS-1_0.SE;ZS9mXccS-1_0.A5SS;ZS9mXccS-1_5.A5SS;ZS9mXccS-1_8.SE	chrA08	-	NA	NA	NA	NA	NA
MSTRG.194	1	1	1	1	1	1	6	ZS9mXccR-1_0.A5SS;ZS9mXccR-1_5.A5SS;ZS9mXccR-1_8.A5SS;ZS9mXccS-1_0.A5SS;ZS9mXccS-1_5.A5SS;ZS9mXccS-1_8.A5SS	chrA01	-	BnaA01g02470D	GSBRNA2T00121348001	AT4G34700.1	CIB22	LYR family of Fe/S cluster biogenesis protein
MSTRG.43902	1	1	1	1	1	1	6	ZS9mXccR-1_0.RI;ZS9mXccR-1_5.RI;ZS9mXccR-1_8.RI;ZS9mXccS-1_0.RI;ZS9mXccS-1_5.RI;ZS9mXccS-1_8.RI	chrC04	-	BnaC04g45950D	GSBRNA2T00155273001	NA	NA	NA
MSTRG.24684	1	1	1	1	1	1	6	ZS9mXccR-1_0.A3SS;ZS9mXccR-1_5.A3SS;ZS9mXccR-1_8.A3SS;ZS9mXccS-1_0.A3SS;ZS9mXccS-1_5.A3SS;ZS9mXccS-1_8.A3SS	chrA09	+	BnaA09g49060D	GSBRNA2T00122221001	AT1G08060.2	MOM	ATP-dependent helicase family protein
MSTRG.41272	1	1	1	1	1	1	6	ZS9mXccR-1_0.A3SS;ZS9mXccR-1_5.A3SS;ZS9mXccR-1_8.A3SS;ZS9mXccS-1_0.A3SS;ZS9mXccS-1_5.A3SS;ZS9mXccS-1_8.A3SS	chrC04	-	BnaC04g00420D	GSBRNA2T00064718001	AT2G47070.1	SPL1	squamosa promoter binding protein-like 1
MSTRG.63006	1	1	1	1	1	1	6	ZS9mXccR-1_0.A5SS;ZS9mXccR-1_5.A5SS;ZS9mXccR-1_8.SE;ZS9mXccR-1_8.A5SS;ZS9mXccS-1_0.A5SS;ZS9mXccS-1_5.A5SS;ZS9mXccS-1_8.SE;ZS9mXccS-1_8.A5SS	chrCnn_random	+	BnaCnng43590D	GSBRNA2T00041049001	AT3G21820.1	ATXR2	histone-lysine N-methyltransferase ATXR2
MSTRG.15843	1	1	1	1	1	1	6	ZS9mXccR-1_0.SE;ZS9mXccR-1_0.A3SS;ZS9mXccR-1_0.RI;ZS9mXccR-1_0.RI;ZS9mXccR-1_0.RI;ZS9mXccR-1_5.RI;ZS9mXccR-1_5.RI;ZS9mXccR-1_8.RI;ZS9mXccR-1_8.RI;ZS9mXccS-1_0.SE;ZS9mXccS-1_0.A3SS;ZS9mXccS-1_0.RI;ZS9mXccS-1_0.RI;ZS9mXccS-1_0.RI;ZS9mXccS-1_0.RI;ZS9mXccS-1_5.RI;ZS9mXccS-1_5.RI;ZS9mXccS-1_8.MXE;ZS9mXccS-1_8.RI;ZS9mXccS-1_8.RI	chrA06	-	BnaA06g31670D	GSBRNA2T00144598001	AT3G28100.1	UMAMIT45	nodulin MtN21 /EamA-like transporter family protein
MSTRG.24564	1	1	1	1	1	1	6	ZS9mXccR-1_0.MXE;ZS9mXccR-1_5.MXE;ZS9mXccR-1_8.MXE;ZS9mXccS-1_0.MXE;ZS9mXccS-1_5.MXE;ZS9mXccS-1_5.MXE;ZS9mXccS-1_8.MXE	chrA09	-	BnaA09g47190D	GSBRNA2T00035422001	AT1G12360.1	KEU	Sec1/munc18-like (SM) proteins superfamily
MSTRG.4676	1	1	1	1	1	1	6	ZS9mXccR-1_0.MXE;ZS9mXccR-1_0.MXE;ZS9mXccR-1_0.RI;ZS9mXccR-1_5.MXE;ZS9mXccR-1_5.MXE;ZS9mXccR-1_8.MXE;ZS9mXccR-1_8.MXE;ZS9mXccR-1_8.MXE;ZS9mXccR-1_8.RI;ZS9mXccS-1_0.MXE;ZS9mXccS-1_0.MXE;ZS9mXccS-1_5.MXE;ZS9mXccS-1_5.MXE;ZS9mXccS-1_5.RI;ZS9mXccS-1_8.MXE;ZS9mXccS-1_8.MXE;ZS9mXccS-1_8.A3SS;ZS9mXccS-1_8.RI	chrA02	-	BnaA02g33090D	GSBRNA2T00046018001	AT5G61960.2	ML1	MEI2-like protein 1
MSTRG.32353	1	1	1	1	1	1	6	ZS9mXccR-1_0.RI;ZS9mXccR-1_5.RI;ZS9mXccR-1_8.RI;ZS9mXccS-1_0.RI;ZS9mXccS-1_5.RI;ZS9mXccS-1_8.RI	chrC01	+	BnaC01g28280D	GSBRNA2T00082871001	AT4G17270.1	DL4670W	Mo25 family protein
MSTRG.32112	1	1	1	1	1	1	6	ZS9mXccR-1_0.MXE;ZS9mXccR-1_5.MXE;ZS9mXccR-1_8.MXE;ZS9mXccS-1_0.MXE;ZS9mXccS-1_5.MXE;ZS9mXccS-1_8.MXE	chrC01	-	BnaC01g24580D	GSBRNA2T00125746001	AT3G46510.1	PUB13	plant U-box 13
MSTRG.20938	1	1	1	1	1	1	6	ZS9mXccR-1_0.A3SS;ZS9mXccR-1_5.A3SS;ZS9mXccR-1_8.A3SS;ZS9mXccR-1_8.A3SS;ZS9mXccS-1_0.RI;ZS9mXccS-1_5.RI;ZS9mXccS-1_8.RI	chrA08	-	BnaA08g25610D	GSBRNA2T00015111001	AT1G10660.1	F20B24.10	transmembrane protein;(source:Araport11)
MSTRG.62868	1	1	1	1	1	1	6	ZS9mXccR-1_0.SE;ZS9mXccR-1_5.SE;ZS9mXccR-1_5.A3SS;ZS9mXccR-1_8.SE;ZS9mXccS-1_0.SE;ZS9mXccS-1_5.SE;ZS9mXccS-1_8.SE	chrCnn_random	+	NA	NA	NA	NA	NA
MSTRG.31566	0	1	1	1	1	1	5	ZS9mXccR-1_5.A3SS;ZS9mXccR-1_8.A3SS;ZS9mXccS-1_0.RI;ZS9mXccS-1_5.A3SS;ZS9mXccS-1_5.RI;ZS9mXccS-1_8.A3SS	chrC01	+	BnaC01g16330D	GSBRNA2T00116103001	AT4G24400.1	CIPK8	CBL-interacting protein kinase 8
MSTRG.24304	0	1	1	1	1	1	5	ZS9mXccR-1_5.A3SS;ZS9mXccR-1_8.A3SS;ZS9mXccS-1_0.A3SS;ZS9mXccS-1_5.A3SS;ZS9mXccS-1_8.A3SS	chrA09	-	BnaA09g43260D	GSBRNA2T00078267001	AT2G21270.2	UFD1	ubiquitin fusion degradation 1
MSTRG.9776	0	1	1	1	1	1	5	ZS9mXccR-1_5.SE;ZS9mXccR-1_5.RI;ZS9mXccR-1_8.SE;ZS9mXccS-1_0.SE;ZS9mXccS-1_0.RI;ZS9mXccS-1_5.SE;ZS9mXccS-1_5.RI;ZS9mXccS-1_8.SE;ZS9mXccS-1_8.RI	chrA04	+	BnaA04g09740D	GSBRNA2T00114266001	AT5G39940.1	MYH19.13	FAD/NAD(P)-binding oxidoreductase family protein
MSTRG.291	0	1	1	1	1	1	5	ZS9mXccR-1_5.A3SS;ZS9mXccR-1_5.A5SS;ZS9mXccR-1_8.A3SS;ZS9mXccS-1_0.SE;ZS9mXccS-1_5.SE;ZS9mXccS-1_8.SE;ZS9mXccS-1_8.SE;ZS9mXccS-1_8.A5SS	chrA01	+	BnaA01g03680D	GSBRNA2T00121212001	AT4G33150.2	F4I10.80	lysine-ketoglutarate reductase/saccharopine dehydrogenase bifunctional enzyme
MSTRG.12198	0	1	1	1	1	1	5	ZS9mXccR-1_5.RI;ZS9mXccR-1_8.RI;ZS9mXccS-1_0.RI;ZS9mXccS-1_5.RI;ZS9mXccS-1_8.RI	chrA05	+	BnaA05g17490D	GSBRNA2T00023941001	AT2G47800.1	ABCC4	multidrug resistance-associated protein 4
MSTRG.23493	0	1	1	1	1	1	5	ZS9mXccR-1_5.RI;ZS9mXccR-1_8.RI;ZS9mXccS-1_0.RI;ZS9mXccS-1_5.RI;ZS9mXccS-1_8.RI	chrA09	-	BnaA09g31670D	GSBRNA2T00129236001	AT3G51010.1	AT3G51010	protein translocase subunit;(source:Araport11)
MSTRG.18835	0	1	1	1	1	1	5	ZS9mXccR-1_5.RI;ZS9mXccR-1_5.RI;ZS9mXccR-1_8.RI;ZS9mXccS-1_0.RI;ZS9mXccS-1_5.RI;ZS9mXccS-1_8.RI	chrA07	+	BnaA07g33710D	GSBRNA2T00146493001	AT1G77800.2	T32E8.13	PHD finger family protein
MSTRG.11258	0	1	1	1	1	1	5	ZS9mXccR-1_5.A5SS;ZS9mXccR-1_8.A5SS;ZS9mXccS-1_0.A5SS;ZS9mXccS-1_5.A5SS;ZS9mXccS-1_8.A5SS	chrA05	-	BnaA05g03320D	GSBRNA2T00132664001	AT2G43420.1	T1O24.16	3-beta hydroxysteroid dehydrogenase/isomerase family protein
MSTRG.12246	0	1	1	1	1	1	5	ZS9mXccR-1_5.RI;ZS9mXccR-1_8.RI;ZS9mXccS-1_0.RI;ZS9mXccS-1_5.RI;ZS9mXccS-1_5.RI;ZS9mXccS-1_8.RI	chrA05	-	BnaA05g18480D	GSBRNA2T00040220001	AT1G34120.1	IP5PI	inositol polyphosphate 5-phosphatase I
MSTRG.52874	0	1	1	1	1	1	5	ZS9mXccR-1_5.A5SS;ZS9mXccR-1_8.A5SS;ZS9mXccS-1_0.A5SS;ZS9mXccS-1_5.A5SS;ZS9mXccS-1_8.A5SS	chrC07	+	BnaC07g35900D	GSBRNA2T00112650001	AT4G19500.2	F24J7.60	nucleoside-triphosphatases;transmembrane receptors;nucleotide binding;ATP binding
MSTRG.6332	0	1	1	1	1	1	5	ZS9mXccR-1_5.A3SS;ZS9mXccR-1_8.A3SS;ZS9mXccS-1_0.A3SS;ZS9mXccS-1_5.A3SS;ZS9mXccS-1_8.SE;ZS9mXccS-1_8.A3SS	chrA03	-	BnaA03g20690D	GSBRNA2T00139014001	AT2G44180.1	MAP2A	methionine aminopeptidase 2A
MSTRG.3768	1	0	1	1	1	1	5	ZS9mXccR-1_0.MXE;ZS9mXccR-1_8.MXE;ZS9mXccR-1_8.MXE;ZS9mXccR-1_8.MXE;ZS9mXccS-1_0.MXE;ZS9mXccS-1_5.MXE;ZS9mXccS-1_5.MXE;ZS9mXccS-1_8.MXE;ZS9mXccS-1_8.MXE;ZS9mXccS-1_8.MXE	chrA02	-	BnaA02g18010D	GSBRNA2T00083106001	AT4G20095.3	AT4G20095	Protein of unknown function (DUF626)
MSTRG.2253	1	0	1	1	1	1	5	ZS9mXccR-1_0.MXE;ZS9mXccR-1_8.MXE;ZS9mXccS-1_0.MXE;ZS9mXccS-1_0.MXE;ZS9mXccS-1_5.MXE;ZS9mXccS-1_8.MXE	chrA01	+	BnaA01g32710D	GSBRNA2T00057519001	AT3G06620.1	F5E6.5	PAS domain-containing protein tyrosine kinase family protein
MSTRG.5917	1	0	1	1	1	1	5	ZS9mXccR-1_0.MXE;ZS9mXccR-1_8.MXE;ZS9mXccS-1_0.MXE;ZS9mXccS-1_5.MXE;ZS9mXccS-1_8.MXE	chrA03	+	BnaA03g14630D	GSBRNA2T00142060001	AT3G53870.1	AT3G53870	Ribosomal protein S3 family protein
MSTRG.8671	1	0	1	1	1	1	5	ZS9mXccR-1_0.A3SS;ZS9mXccR-1_0.RI;ZS9mXccR-1_0.RI;ZS9mXccR-1_8.RI;ZS9mXccS-1_0.RI;ZS9mXccS-1_5.RI;ZS9mXccS-1_8.RI	chrA03	+	NA	NA	NA	NA	NA
MSTRG.20998	1	0	1	1	1	1	5	ZS9mXccR-1_0.A3SS;ZS9mXccR-1_8.A3SS;ZS9mXccS-1_0.A3SS;ZS9mXccS-1_5.A3SS;ZS9mXccS-1_8.A3SS	chrA08	-	BnaA08g26560D	GSBRNA2T00047189001	AT1G09195.2	AT1G09195	Ppx-GppA phosphatase;(source:Araport11)
MSTRG.27396	0	0	1	1	1	1	4	ZS9mXccR-1_8.RI;ZS9mXccS-1_0.RI;ZS9mXccS-1_5.RI;ZS9mXccS-1_8.RI	chrAnn_random	-	BnaAnng00070D	GSBRNA2T00119533001	AT5G01850.1	T20L15.120	Protein kinase superfamily protein
MSTRG.39804	0	0	1	1	1	1	4	ZS9mXccR-1_8.RI;ZS9mXccS-1_0.RI;ZS9mXccS-1_5.A3SS;ZS9mXccS-1_5.RI;ZS9mXccS-1_8.RI	chrC03	+	BnaC03g56360D	GSBRNA2T00144171001	AT3G47060.1	ftsh7	FTSH protease 7
MSTRG.19967	0	0	1	1	1	1	4	ZS9mXccR-1_8.MXE;ZS9mXccS-1_0.MXE;ZS9mXccS-1_5.MXE;ZS9mXccS-1_8.MXE	chrA08	+	BnaA08g11450D	GSBRNA2T00089473001	AT4G33760.1	T16L1.250	tRNA synthetase class II (D, K and N) family protein
MSTRG.32111	0	0	1	1	1	1	4	ZS9mXccR-1_8.RI;ZS9mXccS-1_0.RI;ZS9mXccS-1_5.RI;ZS9mXccS-1_8.RI	chrC01	-	BnaC01g24540D	GSBRNA2T00125716001	AT3G46440.2	UXS5	UDP-XYL synthase 5
MSTRG.16736	0	0	1	1	1	1	4	ZS9mXccR-1_8.A5SS;ZS9mXccS-1_0.A3SS;ZS9mXccS-1_0.A3SS;ZS9mXccS-1_0.RI;ZS9mXccS-1_0.RI;ZS9mXccS-1_5.RI;ZS9mXccS-1_5.RI;ZS9mXccS-1_8.A3SS;ZS9mXccS-1_8.RI;ZS9mXccS-1_8.RI	chrA07	+	BnaA07g03330D	GSBRNA2T00047609001	AT2G16920.1	UBC23	ubiquitin-conjugating enzyme 23
MSTRG.34628	1	1	0	1	1	1	5	ZS9mXccR-1_0.RI;ZS9mXccR-1_5.RI;ZS9mXccS-1_0.RI;ZS9mXccS-1_0.RI;ZS9mXccS-1_5.RI;ZS9mXccS-1_8.RI	chrC02	-	BnaC02g22330D	GSBRNA2T00137069001	AT1G73680.1	ALPHA DOX2	alpha dioxygenase
MSTRG.10485	1	1	0	1	1	1	5	ZS9mXccR-1_0.MXE;ZS9mXccR-1_5.MXE;ZS9mXccR-1_5.MXE;ZS9mXccS-1_0.MXE;ZS9mXccS-1_0.MXE;ZS9mXccS-1_0.A3SS;ZS9mXccS-1_5.MXE;ZS9mXccS-1_5.MXE;ZS9mXccS-1_5.MXE;ZS9mXccS-1_5.MXE;ZS9mXccS-1_8.MXE	chrA04	-	BnaA04g21130D	GSBRNA2T00005477001	AT2G36895.1	AT2G36895	D-tagatose-1,6-bisphosphate aldolase subunit;(source:Araport11)
MSTRG.26138	1	1	0	1	1	1	5	ZS9mXccR-1_0.A3SS;ZS9mXccR-1_5.A3SS;ZS9mXccS-1_0.A3SS;ZS9mXccS-1_5.A3SS;ZS9mXccS-1_8.A3SS	chrA10	-	BnaA10g12930D	GSBRNA2T00047902001	AT5G60100.3	PRR3	pseudo-response regulator 3
MSTRG.52856	1	1	0	1	1	1	5	ZS9mXccR-1_0.A3SS;ZS9mXccR-1_0.A3SS;ZS9mXccR-1_5.A3SS;ZS9mXccS-1_0.A3SS;ZS9mXccS-1_0.A3SS;ZS9mXccS-1_5.A3SS;ZS9mXccS-1_5.A3SS;ZS9mXccS-1_8.A3SS;ZS9mXccS-1_8.A3SS	chrC07	-	BnaC07g35700D	GSBRNA2T00112622001	AT4G19110.2	T18B16.80	Protein kinase superfamily protein
MSTRG.41587	1	1	0	1	1	1	5	ZS9mXccR-1_0.RI;ZS9mXccR-1_5.RI;ZS9mXccS-1_0.A5SS;ZS9mXccS-1_0.RI;ZS9mXccS-1_5.A5SS;ZS9mXccS-1_5.RI;ZS9mXccS-1_8.A5SS	chrC04	+	BnaC04g05750D	GSBRNA2T00012560001	NA	NA	NA
MSTRG.51490	1	1	0	1	1	1	5	ZS9mXccR-1_0.A5SS;ZS9mXccR-1_0.A5SS;ZS9mXccR-1_5.A5SS;ZS9mXccS-1_0.A5SS;ZS9mXccS-1_0.A5SS;ZS9mXccS-1_5.SE;ZS9mXccS-1_5.A5SS;ZS9mXccS-1_8.A5SS;ZS9mXccS-1_8.A5SS	chrC07	+	BnaC07g15160D	GSBRNA2T00050598001	AT4G35090.1	CAT2	catalase 2
MSTRG.38462	1	1	0	1	1	1	5	ZS9mXccR-1_0.RI;ZS9mXccR-1_5.RI;ZS9mXccS-1_0.RI;ZS9mXccS-1_5.RI;ZS9mXccS-1_8.RI	chrC03	-	BnaC03g34120D	GSBRNA2T00071581001	AT3G05090.2	LRS1	Transducin/WD40 repeat-like superfamily protein
MSTRG.35679	1	1	0	1	1	1	5	ZS9mXccR-1_0.RI;ZS9mXccR-1_5.RI;ZS9mXccS-1_0.RI;ZS9mXccS-1_5.RI;ZS9mXccS-1_8.RI	chrC02	+	NA	NA	NA	NA	NA
MSTRG.3851	1	1	0	1	1	1	5	ZS9mXccR-1_0.RI;ZS9mXccR-1_0.RI;ZS9mXccR-1_5.RI;ZS9mXccR-1_5.RI;ZS9mXccS-1_0.RI;ZS9mXccS-1_0.RI;ZS9mXccS-1_5.RI;ZS9mXccS-1_8.RI;ZS9mXccS-1_8.RI	chrA02	-	NA	NA	NA	NA	NA
MSTRG.31523	0	1	0	1	1	1	4	ZS9mXccR-1_5.SE;ZS9mXccR-1_5.SE;ZS9mXccR-1_5.RI;ZS9mXccS-1_0.SE;ZS9mXccS-1_5.SE;ZS9mXccS-1_5.SE;ZS9mXccS-1_5.RI;ZS9mXccS-1_8.SE;ZS9mXccS-1_8.SE;ZS9mXccS-1_8.A3SS	chrC01	+	BnaC01g15750D	GSBRNA2T00116189001	AT4G23910.2	T32A16.80	hypothetical protein;(source:Araport11)
MSTRG.52993	0	1	0	1	1	1	4	ZS9mXccR-1_5.RI;ZS9mXccS-1_0.RI;ZS9mXccS-1_5.RI;ZS9mXccS-1_8.RI	chrC07	-	BnaC07g38000D	GSBRNA2T00157090001	AT4G23130.1	CRK5	cysteine-rich RLK (RECEPTOR-like protein kinase) 5
MSTRG.6252	0	1	0	1	1	1	4	ZS9mXccR-1_5.A3SS;ZS9mXccS-1_0.A5SS;ZS9mXccS-1_0.RI;ZS9mXccS-1_0.RI;ZS9mXccS-1_5.RI;ZS9mXccS-1_5.RI;ZS9mXccS-1_8.RI;ZS9mXccS-1_8.RI	chrA03	-	BnaA03g19460D	GSBRNA2T00058404001	NA	NA	NA
MSTRG.35626	0	1	0	1	1	1	4	ZS9mXccR-1_5.RI;ZS9mXccS-1_0.A5SS;ZS9mXccS-1_5.A5SS;ZS9mXccS-1_8.A5SS	chrC02	-	BnaC02g39530D	GSBRNA2T00097024001	AT5G27970.2	F15F15.40	ARM repeat superfamily protein
MSTRG.13653	1	0	0	1	1	1	4	ZS9mXccR-1_0.MXE;ZS9mXccS-1_0.A3SS;ZS9mXccS-1_5.A3SS;ZS9mXccS-1_8.A3SS;ZS9mXccS-1_8.RI	chrA06	-	BnaA06g00980D	GSBRNA2T00024647001	AT1G53390.1	ABCG24	P-loop containing nucleoside triphosphate hydrolases superfamily protein
MSTRG.55513	1	0	0	1	1	1	4	ZS9mXccR-1_0.A5SS;ZS9mXccS-1_0.RI;ZS9mXccS-1_0.RI;ZS9mXccS-1_5.RI;ZS9mXccS-1_5.RI;ZS9mXccS-1_8.RI;ZS9mXccS-1_8.RI	chrC08	-	BnaC08g27590D	GSBRNA2T00155923001	AT3G56710.1	SIB1	sigma factor binding protein 1
MSTRG.11344	1	0	0	1	1	1	4	ZS9mXccR-1_0.MXE;ZS9mXccS-1_0.MXE;ZS9mXccS-1_5.MXE;ZS9mXccS-1_8.MXE	chrA05	+	BnaA05g04750D	GSBRNA2T00116691001	AT1G48860.1	T24P22.2	RNA 3'-terminal phosphate cyclase/enolpyruvate transferase, alpha/beta
MSTRG.46029	1	0	0	1	1	1	4	ZS9mXccR-1_0.RI;ZS9mXccS-1_0.RI;ZS9mXccS-1_5.A3SS;ZS9mXccS-1_5.RI;ZS9mXccS-1_8.RI	chrC05	-	BnaC05g21770D	GSBRNA2T00046240001	AT1G28320.1	DEG15	protease-related
MSTRG.40074	1	0	0	1	1	1	4	ZS9mXccR-1_0.SE;ZS9mXccS-1_0.SE;ZS9mXccS-1_5.SE;ZS9mXccS-1_8.SE	chrC03	-	BnaC03g60380D	GSBRNA2T00061112001	AT4G39120.1	IMPL2	myo-inositol monophosphatase like 2
MSTRG.21819	1	1	1	0	1	1	5	ZS9mXccR-1_0.SE;ZS9mXccR-1_5.SE;ZS9mXccR-1_5.A5SS;ZS9mXccR-1_8.SE;ZS9mXccR-1_8.A5SS;ZS9mXccS-1_5.A5SS;ZS9mXccS-1_8.A5SS	chrA09	-	BnaA09g07460D	GSBRNA2T00005713001	AT5G67340.1	K8K14.6	ARM repeat superfamily protein
MSTRG.52380	1	1	1	0	1	1	5	ZS9mXccR-1_0.A5SS;ZS9mXccR-1_5.SE;ZS9mXccR-1_5.A5SS;ZS9mXccR-1_8.SE;ZS9mXccR-1_8.A5SS;ZS9mXccS-1_5.SE;ZS9mXccS-1_5.A5SS;ZS9mXccS-1_8.SE;ZS9mXccS-1_8.A5SS	chrC07	-	BnaC07g28360D	GSBRNA2T00133737001	AT5G27920.1	F15F15.2	F-box family protein
MSTRG.38312	1	1	1	0	1	1	5	ZS9mXccR-1_0.A3SS;ZS9mXccR-1_5.A3SS;ZS9mXccR-1_5.RI;ZS9mXccR-1_8.RI;ZS9mXccR-1_8.RI;ZS9mXccS-1_5.RI;ZS9mXccS-1_8.RI	chrC03	-	BnaC03g32070D	GSBRNA2T00153532001	AT4G00520.2	AT4G00520	Acyl-CoA thioesterase family protein
MSTRG.27493	1	1	1	0	1	1	5	ZS9mXccR-1_0.SE;ZS9mXccR-1_5.SE;ZS9mXccR-1_8.SE;ZS9mXccS-1_5.SE;ZS9mXccS-1_8.SE	chrAnn_random	+	BnaAnng01600D	GSBRNA2T00119708001	AT5G06120.2	K16F4.8	ARM repeat superfamily protein
MSTRG.17634	1	1	1	0	1	1	5	ZS9mXccR-1_0.A3SS;ZS9mXccR-1_0.A3SS;ZS9mXccR-1_0.A3SS;ZS9mXccR-1_0.A5SS;ZS9mXccR-1_5.A3SS;ZS9mXccR-1_5.A3SS;ZS9mXccR-1_5.A3SS;ZS9mXccR-1_5.A5SS;ZS9mXccR-1_5.RI;ZS9mXccR-1_8.A3SS;ZS9mXccR-1_8.A3SS;ZS9mXccR-1_8.A3SS;ZS9mXccR-1_8.A3SS;ZS9mXccR-1_8.A3SS;ZS9mXccR-1_8.A5SS;ZS9mXccS-1_5.RI;ZS9mXccS-1_8.RI	chrA07	+	BnaA07g16680D	GSBRNA2T00098785001	AT3G55890.1	AT3G55890	Yippee family putative zinc-binding protein
MSTRG.36545	1	1	1	0	1	1	5	ZS9mXccR-1_0.MXE;ZS9mXccR-1_5.MXE;ZS9mXccR-1_8.MXE;ZS9mXccS-1_5.MXE;ZS9mXccS-1_8.MXE	chrC03	+	BnaC03g05570D	GSBRNA2T00140298001	AT5G12400.1	AT5G12400	DNA binding;zinc ion binding;DNA binding
MSTRG.45752	1	1	1	0	1	1	5	ZS9mXccR-1_0.RI;ZS9mXccR-1_5.RI;ZS9mXccR-1_8.RI;ZS9mXccS-1_5.RI;ZS9mXccS-1_8.RI	chrC05	-	BnaC05g17450D	GSBRNA2T00065563001	AT1G22280.1	PAPP2C	phytochrome-associated protein phosphatase type 2C
MSTRG.41638	1	1	1	0	1	1	5	ZS9mXccR-1_0.RI;ZS9mXccR-1_5.RI;ZS9mXccR-1_8.RI;ZS9mXccS-1_5.RI;ZS9mXccS-1_8.RI	chrC04	-	BnaC04g06490D	GSBRNA2T00152863001	AT2G38880.7	NF-YB1	nuclear factor Y, subunit B1
MSTRG.62895	1	1	1	0	1	1	5	ZS9mXccR-1_0.RI;ZS9mXccR-1_5.RI;ZS9mXccR-1_8.RI;ZS9mXccS-1_5.RI;ZS9mXccS-1_8.RI	chrCnn_random	+	BnaCnng41740D	GSBRNA2T00038072001	AT5G18500.2	T28N17.1	Protein kinase superfamily protein
MSTRG.36129	1	1	1	0	1	1	5	ZS9mXccR-1_0.RI;ZS9mXccR-1_5.RI;ZS9mXccR-1_8.RI;ZS9mXccS-1_5.RI;ZS9mXccS-1_8.RI	chrC02_random	+	BnaC02g47930D	GSBRNA2T00041196001	AT2G03120.1	SPP	signal peptide peptidase
MSTRG.43913	0	1	1	0	1	1	4	ZS9mXccR-1_5.SE;ZS9mXccR-1_5.A5SS;ZS9mXccR-1_8.A5SS;ZS9mXccS-1_5.A5SS;ZS9mXccS-1_8.A5SS	chrC04	+	BnaC04g46100D	GSBRNA2T00155248001	AT2G39110.1	T7F6.28	Protein kinase superfamily protein
MSTRG.49906	0	1	1	0	1	1	4	ZS9mXccR-1_5.SE;ZS9mXccR-1_5.SE;ZS9mXccR-1_8.SE;ZS9mXccR-1_8.SE;ZS9mXccS-1_5.SE;ZS9mXccS-1_5.SE;ZS9mXccS-1_8.SE;ZS9mXccS-1_8.SE	chrC06	-	BnaC06g32300D	GSBRNA2T00103165001	AT3G59100.1	GSL11	glucan synthase-like 11
MSTRG.45766	0	1	1	0	1	1	4	ZS9mXccR-1_5.RI;ZS9mXccR-1_8.RI;ZS9mXccS-1_5.RI;ZS9mXccS-1_8.RI	chrC05	+	BnaC05g17740D	GSBRNA2T00119517001	AT1G22450.1	COX6B	cytochrome C oxidase 6B
MSTRG.22604	0	1	1	0	1	1	4	ZS9mXccR-1_5.SE;ZS9mXccR-1_8.SE;ZS9mXccS-1_5.SE;ZS9mXccS-1_8.SE	chrA09	-	BnaA09g18680D	GSBRNA2T00117719001	AT2G01540.1	F2I9.16	Calcium-dependent lipid-binding (CaLB domain) family protein
MSTRG.53147	0	1	1	0	1	1	4	ZS9mXccR-1_5.RI;ZS9mXccR-1_8.RI;ZS9mXccS-1_5.RI;ZS9mXccS-1_8.RI	chrC07	+	BnaC07g40420D	GSBRNA2T00154609001	AT4G27040.4	VPS22	EAP30/Vps36 family protein
MSTRG.7653	0	1	1	0	1	1	4	ZS9mXccR-1_5.SE;ZS9mXccR-1_8.SE;ZS9mXccS-1_5.SE;ZS9mXccS-1_8.SE	chrA03	-	BnaA03g39390D	GSBRNA2T00113646001	AT2G16900.1	F12A24.8	Arabidopsis phospholipase-like protein (PEARLI 4) family
MSTRG.24572	0	1	1	0	1	1	4	ZS9mXccR-1_5.RI;ZS9mXccR-1_8.RI;ZS9mXccS-1_5.RI;ZS9mXccS-1_8.RI	chrA09	+	NA	NA	NA	NA	NA
MSTRG.53139	0	1	1	0	1	1	4	ZS9mXccR-1_5.RI;ZS9mXccR-1_8.RI;ZS9mXccS-1_5.RI;ZS9mXccS-1_8.RI	chrC07	+	BnaC07g40290D	GSBRNA2T00154594001	AT4G26410.1	M3E9.160	Uncharacterised conserved protein UCP022280
MSTRG.24181	0	1	1	0	1	1	4	ZS9mXccR-1_5.A3SS;ZS9mXccR-1_8.A3SS;ZS9mXccS-1_5.A3SS;ZS9mXccS-1_8.A3SS	chrA09	+	BnaA09g41440D	GSBRNA2T00057322001	AT2G24360.1	T28I24.9	Protein kinase superfamily protein
MSTRG.12378	0	1	1	0	1	1	4	ZS9mXccR-1_5.RI;ZS9mXccR-1_5.RI;ZS9mXccR-1_5.RI;ZS9mXccR-1_8.RI;ZS9mXccR-1_8.RI;ZS9mXccS-1_5.RI;ZS9mXccS-1_5.RI;ZS9mXccS-1_5.RI;ZS9mXccS-1_8.RI;ZS9mXccS-1_8.RI	chrA05	+	BnaA05g20210D	GSBRNA2T00009281001	AT4G28550.1	F20O9.250	Ypt/Rab-GAP domain of gyp1p superfamily protein
MSTRG.6739	0	1	1	0	1	1	4	ZS9mXccR-1_5.A3SS;ZS9mXccR-1_8.A3SS;ZS9mXccS-1_5.A3SS;ZS9mXccS-1_8.A3SS	chrA03	+	BnaA03g26500D	GSBRNA2T00112219001	AT4G01880.1	T7B11.14	methyltransferases
MSTRG.9257	1	0	1	0	1	1	4	ZS9mXccR-1_0.SE;ZS9mXccR-1_0.SE;ZS9mXccR-1_0.RI;ZS9mXccR-1_8.SE;ZS9mXccR-1_8.SE;ZS9mXccS-1_5.SE;ZS9mXccS-1_5.SE;ZS9mXccS-1_5.RI;ZS9mXccS-1_8.RI	chrA04	-	BnaA04g02340D	GSBRNA2T00149054001	AT3G57550.1	AGK2	guanylate kinase
MSTRG.6861	1	0	1	0	1	1	4	ZS9mXccR-1_0.RI;ZS9mXccR-1_8.RI;ZS9mXccS-1_5.RI;ZS9mXccS-1_8.RI	chrA03	-	BnaA03g28120D	GSBRNA2T00112016001	AT3G02800.1	PFA-DSP3	Tyrosine phosphatase family protein
MSTRG.289	0	0	1	0	1	1	3	ZS9mXccR-1_8.MXE;ZS9mXccS-1_5.MXE;ZS9mXccS-1_5.MXE;ZS9mXccS-1_8.MXE	chrA01	+	BnaA01g03640D	GSBRNA2T00121216001	AT4G33200.3	XI-I	myosin, putative
MSTRG.32070	0	0	1	0	1	1	3	ZS9mXccR-1_8.RI;ZS9mXccS-1_5.A5SS;ZS9mXccS-1_5.RI;ZS9mXccS-1_8.RI	chrC01	+	BnaC01g23810D	GSBRNA2T00035353001	AT3G50660.1	DWF4	Cytochrome P450 superfamily protein
MSTRG.43888	0	0	1	0	1	1	3	ZS9mXccR-1_8.A5SS;ZS9mXccR-1_8.A5SS;ZS9mXccS-1_5.A3SS;ZS9mXccS-1_5.RI;ZS9mXccS-1_8.A5SS;ZS9mXccS-1_8.A5SS	chrC04	+	BnaC04g45730D	GSBRNA2T00155298001	AT2G38180.1	F16M14.11	SGNH hydrolase-type esterase superfamily protein
MSTRG.61657	0	1	0	0	1	1	3	ZS9mXccR-1_5.RI;ZS9mXccR-1_5.RI;ZS9mXccR-1_5.RI;ZS9mXccS-1_5.RI;ZS9mXccS-1_8.RI	chrCnn_random	+	BnaCnng21090D	GSBRNA2T00003852001	NA	NA	NA
MSTRG.31895	0	1	0	0	1	1	3	ZS9mXccR-1_5.SE;ZS9mXccS-1_5.SE;ZS9mXccS-1_8.SE	chrC01	-	BnaC01g21300D	GSBRNA2T00058964001	AT4G17010.1	DL4535W	transcription factor IIIB;(source:Araport11)
MSTRG.57611	0	1	0	0	1	1	3	ZS9mXccR-1_5.A5SS;ZS9mXccS-1_5.RI;ZS9mXccS-1_8.A5SS;ZS9mXccS-1_8.RI	chrC09	+	BnaC09g10200D	GSBRNA2T00115919001	AT2G19880.2	F6F22.9	Nucleotide-diphospho-sugar transferases superfamily protein
MSTRG.39006	0	1	0	0	1	1	3	ZS9mXccR-1_5.RI;ZS9mXccS-1_5.RI;ZS9mXccS-1_8.SE;ZS9mXccS-1_8.RI	chrC03	+	BnaC03g43340D	GSBRNA2T00158384001	AT3G23530.1	AT3G23530	Cyclopropane-fatty-acyl-phospholipid synthase
MSTRG.8084	0	1	0	0	1	1	3	ZS9mXccR-1_5.RI;ZS9mXccS-1_5.RI;ZS9mXccS-1_8.RI	chrA03	-	BnaA03g45680D	GSBRNA2T00106867001	AT4G23010.2	UTR2	UDP-galactose transporter 2
MSTRG.13121	0	1	0	0	1	1	3	ZS9mXccR-1_5.SE;ZS9mXccR-1_5.RI;ZS9mXccS-1_5.SE;ZS9mXccS-1_5.RI;ZS9mXccS-1_8.SE;ZS9mXccS-1_8.RI	chrA05	-	BnaA05g30860D	GSBRNA2T00027068001	AT3G06500.1	A/N-InvC	Plant neutral invertase family protein
MSTRG.41591	0	1	0	0	1	1	3	ZS9mXccR-1_5.A3SS;ZS9mXccS-1_5.A3SS;ZS9mXccS-1_8.A3SS	chrC04	+	BnaC04g05850D	GSBRNA2T00012545001	AT2G39630.1	F12L6.29	Nucleotide-diphospho-sugar transferases superfamily protein
MSTRG.46909	0	1	0	0	1	1	3	ZS9mXccR-1_5.RI;ZS9mXccS-1_5.SE;ZS9mXccS-1_8.SE;ZS9mXccS-1_8.SE	chrC05	+	BnaC05g36720D	GSBRNA2T00076072001	AT3G16520.3	UGT88A1	UDP-glucosyl transferase 88A1
MSTRG.24295	0	1	0	0	1	1	3	ZS9mXccR-1_5.RI;ZS9mXccS-1_5.A3SS;ZS9mXccS-1_5.RI;ZS9mXccS-1_8.A3SS	chrA09	+	BnaA09g43130D	GSBRNA2T00078252001	AT2G21510.1	F3K23.27	DNAJ heat shock N-terminal domain-containing protein
MSTRG.20567	0	1	0	0	1	1	3	ZS9mXccR-1_5.A3SS;ZS9mXccR-1_5.RI;ZS9mXccS-1_5.A3SS;ZS9mXccS-1_5.RI;ZS9mXccS-1_8.A3SS;ZS9mXccS-1_8.RI	chrA08	-	BnaA08g20100D	GSBRNA2T00083969001	AT1G27110.1	T7N9.17	Tetratricopeptide repeat (TPR)-like superfamily protein
MSTRG.32407	1	0	0	0	1	1	3	ZS9mXccR-1_0.RI;ZS9mXccS-1_5.RI;ZS9mXccS-1_8.RI	chrC01	-	NA	NA	NA	NA	NA
MSTRG.41489	1	1	1	1	0	1	5	ZS9mXccR-1_0.MXE;ZS9mXccR-1_5.MXE;ZS9mXccR-1_8.MXE;ZS9mXccR-1_8.MXE;ZS9mXccS-1_0.MXE;ZS9mXccS-1_8.MXE	chrC04	+	BnaC04g04110D	GSBRNA2T00006148001	AT2G45240.1	MAP1A	methionine aminopeptidase 1A
MSTRG.51511	1	1	1	1	0	1	5	ZS9mXccR-1_0.RI;ZS9mXccR-1_5.RI;ZS9mXccR-1_8.RI;ZS9mXccS-1_0.RI;ZS9mXccS-1_8.RI	chrC07	+	BnaC07g15400D	GSBRNA2T00050635001	AT1G20410.1	F5M15.23	Pseudouridine synthase family protein
MSTRG.34735	1	1	1	1	0	1	5	ZS9mXccR-1_0.SE;ZS9mXccR-1_5.SE;ZS9mXccR-1_8.SE;ZS9mXccS-1_0.SE;ZS9mXccS-1_8.SE	chrC02	+	BnaC02g24150D	GSBRNA2T00012444001	AT1G76570.1	AtLHCB7	Chlorophyll A-B binding family protein
MSTRG.37423	1	1	1	1	0	1	5	ZS9mXccR-1_0.A3SS;ZS9mXccR-1_5.RI;ZS9mXccR-1_8.A3SS;ZS9mXccS-1_0.A3SS;ZS9mXccS-1_8.A3SS	chrC03	+	BnaC03g18610D	GSBRNA2T00132276001	AT2G33390.1	F4P9.16	hypothetical protein;(source:Araport11)
MSTRG.1816	1	1	1	1	0	1	5	ZS9mXccR-1_0.RI;ZS9mXccR-1_5.RI;ZS9mXccR-1_8.RI;ZS9mXccS-1_0.SE;ZS9mXccS-1_0.SE;ZS9mXccS-1_0.A5SS;ZS9mXccS-1_0.A5SS;ZS9mXccS-1_0.A5SS;ZS9mXccS-1_0.A5SS;ZS9mXccS-1_0.RI;ZS9mXccS-1_8.A3SS;ZS9mXccS-1_8.A5SS;ZS9mXccS-1_8.A5SS;ZS9mXccS-1_8.A5SS;ZS9mXccS-1_8.A5SS;ZS9mXccS-1_8.RI	chrA01	+	BnaA01g26060D	GSBRNA2T00096055001	AT5G57030.1	LUT2	Lycopene beta/epsilon cyclase protein
MSTRG.28908	1	1	1	1	0	1	5	ZS9mXccR-1_0.A3SS;ZS9mXccR-1_0.RI;ZS9mXccR-1_5.A3SS;ZS9mXccR-1_5.RI;ZS9mXccR-1_8.A3SS;ZS9mXccR-1_8.RI;ZS9mXccS-1_0.A3SS;ZS9mXccS-1_0.RI;ZS9mXccS-1_8.A3SS;ZS9mXccS-1_8.RI	chrAnn_random	+	BnaAnng22980D	GSBRNA2T00056588001	AT5G27860.2	F14I23.20	hypothetical protein;(source:Araport11)
MSTRG.106	1	1	1	1	0	1	5	ZS9mXccR-1_0.RI;ZS9mXccR-1_5.RI;ZS9mXccR-1_8.RI;ZS9mXccS-1_0.RI;ZS9mXccS-1_8.RI	chrA01	-	BnaA01g01410D	GSBRNA2T00121464001	AT4G36210.3	F23E13.100	Protein of unknown function (DUF726)
MSTRG.21270	0	1	1	1	0	1	4	ZS9mXccR-1_5.A3SS;ZS9mXccR-1_5.RI;ZS9mXccR-1_8.A3SS;ZS9mXccR-1_8.RI;ZS9mXccS-1_0.RI;ZS9mXccS-1_8.RI	chrA08_random	+	BnaA08g30960D	GSBRNA2T00006795001	AT4G25500.4	RS40	arginine/serine-rich splicing factor 35
MSTRG.49224	0	1	1	1	0	1	4	ZS9mXccR-1_5.RI;ZS9mXccR-1_8.MXE;ZS9mXccR-1_8.RI;ZS9mXccS-1_0.RI;ZS9mXccS-1_8.MXE;ZS9mXccS-1_8.RI	chrC06	-	BnaC06g20880D	GSBRNA2T00131808001	AT1G77140.1	VPS45	vacuolar protein sorting 45
MSTRG.24144	1	0	1	1	0	1	4	ZS9mXccR-1_0.A5SS;ZS9mXccR-1_8.A5SS;ZS9mXccS-1_0.A5SS;ZS9mXccS-1_8.A5SS	chrA09	-	BnaA09g40760D	GSBRNA2T00049590001	AT2G25740.1	F3N11.21	ATP-dependent protease La (LON) domain protein
MSTRG.54298	1	0	1	1	0	1	4	ZS9mXccR-1_0.SE;ZS9mXccR-1_8.RI;ZS9mXccS-1_0.RI;ZS9mXccS-1_8.RI	chrC08	-	BnaC08g08370D	GSBRNA2T00061564001	NA	NA	NA
MSTRG.61006	1	0	1	1	0	1	4	ZS9mXccR-1_0.MXE;ZS9mXccR-1_8.MXE;ZS9mXccS-1_0.RI;ZS9mXccS-1_8.MXE;ZS9mXccS-1_8.MXE	chrCnn_random	+	BnaCnng09840D	GSBRNA2T00071929001	AT1G21720.1	PBC1	proteasome beta subunit C1
MSTRG.44176	1	0	1	1	0	1	4	ZS9mXccR-1_0.RI;ZS9mXccR-1_8.RI;ZS9mXccS-1_0.RI;ZS9mXccS-1_8.RI	chrC04	+	BnaC04g50460D	GSBRNA2T00037296001	AT2G45790.1	PMM	phosphomannomutase
MSTRG.13916	1	0	1	1	0	1	4	ZS9mXccR-1_0.SE;ZS9mXccR-1_0.SE;ZS9mXccR-1_8.SE;ZS9mXccR-1_8.SE;ZS9mXccS-1_0.SE;ZS9mXccS-1_0.SE;ZS9mXccS-1_8.SE;ZS9mXccS-1_8.SE	chrA06	+	BnaA06g04750D	GSBRNA2T00156253001	AT1G08310.1	T23G18.18	alpha/beta-Hydrolases superfamily protein
MSTRG.48023	1	0	1	1	0	1	4	ZS9mXccR-1_0.RI;ZS9mXccR-1_8.RI;ZS9mXccS-1_0.RI;ZS9mXccS-1_8.RI	chrC06	-	BnaC06g01590D	GSBRNA2T00013315001	AT1G48090.1	AT1G48090	calcium-dependent lipid-binding family protein
MSTRG.1594	1	0	1	1	0	1	4	ZS9mXccR-1_0.RI;ZS9mXccR-1_8.RI;ZS9mXccS-1_0.RI;ZS9mXccS-1_8.RI	chrA01	-	BnaA01g22680D	GSBRNA2T00087677001	AT1G61560.1	MLO6	Seven transmembrane MLO family protein
MSTRG.29225	1	0	1	1	0	1	4	ZS9mXccR-1_0.SE;ZS9mXccR-1_8.SE;ZS9mXccS-1_0.SE;ZS9mXccS-1_8.SE	chrAnn_random	+	BnaAnng27220D	GSBRNA2T00074197001	AT2G37150.2	T2N18.9	RING/U-box superfamily protein
MSTRG.43903	1	0	1	1	0	1	4	ZS9mXccR-1_0.SE;ZS9mXccR-1_8.SE;ZS9mXccS-1_0.SE;ZS9mXccS-1_8.SE	chrC04	+	BnaC04g45930D	GSBRNA2T00155275001	AT2G26900.1	BASS2	Sodium Bile acid symporter family
MSTRG.348	0	0	1	1	0	1	3	ZS9mXccR-1_8.RI;ZS9mXccS-1_0.RI;ZS9mXccS-1_8.RI	chrA01	-	BnaA01g04570D	GSBRNA2T00121104001	AT4G32440.2	F8B4.140	Plant Tudor-like RNA-binding protein
MSTRG.53180	0	0	1	1	0	1	3	ZS9mXccR-1_8.A3SS;ZS9mXccS-1_0.A3SS;ZS9mXccS-1_8.A3SS	chrC07	+	BnaC07g40970D	GSBRNA2T00154672001	AT4G27780.1	ACBP2	acyl-CoA binding protein 2
MSTRG.14046	0	0	1	1	0	1	3	ZS9mXccR-1_8.RI;ZS9mXccS-1_0.SE;ZS9mXccS-1_8.SE	chrA06	+	BnaA06g06480D	GSBRNA2T00156059001	AT1G10600.1	AMSH2	associated molecule with the SH3 domain of STAM 2
MSTRG.22290	0	0	1	1	0	1	3	ZS9mXccR-1_8.A3SS;ZS9mXccS-1_0.A3SS;ZS9mXccS-1_8.A3SS	chrA09	+	BnaA09g14010D	GSBRNA2T00070529001	AT1G60930.1	RECQ4B	RECQ helicase L4B
MSTRG.39127	0	0	1	1	0	1	3	ZS9mXccR-1_8.A3SS;ZS9mXccS-1_0.A3SS;ZS9mXccS-1_8.A3SS	chrC03	+	BnaC03g45180D	GSBRNA2T00149960001	AT2G13360.2	AGT	alanine:glyoxylate aminotransferase
MSTRG.17060	0	0	1	1	0	1	3	ZS9mXccR-1_8.SE;ZS9mXccS-1_0.RI;ZS9mXccS-1_8.RI	chrA07	+	BnaA07g07760D	GSBRNA2T00079920001	AT1G29720.1	CELLULOSE SYNTHASE LIKE D2	Leucine-rich repeat transmembrane protein kinase
MSTRG.37485	1	1	0	1	0	1	4	ZS9mXccR-1_0.RI;ZS9mXccR-1_5.RI;ZS9mXccS-1_0.RI;ZS9mXccS-1_8.RI	chrC03	+	BnaC03g19540D	GSBRNA2T00132396001	AT2G35690.1	ACX5	acyl-CoA oxidase 5
MSTRG.26231	1	1	0	1	0	1	4	ZS9mXccR-1_0.MXE;ZS9mXccR-1_5.MXE;ZS9mXccS-1_0.MXE;ZS9mXccS-1_8.MXE	chrA10	+	BnaA10g14250D	GSBRNA2T00154144001	AT3G44110.1	J3	DNAJ homologue 3
MSTRG.43806	1	1	0	1	0	1	4	ZS9mXccR-1_0.SE;ZS9mXccR-1_0.A3SS;ZS9mXccR-1_5.RI;ZS9mXccS-1_0.A5SS;ZS9mXccS-1_0.RI;ZS9mXccS-1_8.A5SS;ZS9mXccS-1_8.RI	chrC04	-	BnaC04g44420D	GSBRNA2T00051489001	AT2G35510.1	SRO1	similar to RCD one 1
MSTRG.7587	0	1	0	1	0	1	3	ZS9mXccR-1_5.RI;ZS9mXccR-1_5.RI;ZS9mXccR-1_5.RI;ZS9mXccS-1_0.A5SS;ZS9mXccS-1_0.RI;ZS9mXccS-1_8.RI	chrA03	-	BnaA03g38490D	GSBRNA2T00155046001	NA	NA	NA
MSTRG.33311	0	1	0	1	0	1	3	ZS9mXccR-1_5.RI;ZS9mXccR-1_5.RI;ZS9mXccS-1_0.RI;ZS9mXccS-1_8.RI;ZS9mXccS-1_8.RI	chrC01_random	+	NA	NA	NA	NA	NA
MSTRG.51357	0	1	0	1	0	1	3	ZS9mXccR-1_5.RI;ZS9mXccS-1_0.RI;ZS9mXccS-1_8.RI	chrC07	+	BnaC07g13140D	GSBRNA2T00061779001	AT1G23310.1	GGT1	glutamate:glyoxylate aminotransferase
MSTRG.56777	0	1	0	1	0	1	3	ZS9mXccR-1_5.SE;ZS9mXccS-1_0.SE;ZS9mXccS-1_8.SE	chrC08_random	+	BnaC08g47830D	GSBRNA2T00008702001	NA	NA	NA
MSTRG.16303	0	1	0	1	0	1	3	ZS9mXccR-1_5.SE;ZS9mXccR-1_5.A3SS;ZS9mXccS-1_0.A3SS;ZS9mXccS-1_8.SE;ZS9mXccS-1_8.A3SS	chrA06_random	+	BnaA06g37780D	GSBRNA2T00051196001	AT1G09140.1	SR30	SERINE-ARGININE PROTEIN 30
MSTRG.23388	1	0	0	1	0	1	3	ZS9mXccR-1_0.MXE;ZS9mXccS-1_0.MXE;ZS9mXccS-1_8.MXE	chrA09	-	BnaA09g30060D	GSBRNA2T00015811001	AT1G23190.1	PGM3	Phosphoglucomutase/phosphomannomutase family protein
MSTRG.5589	1	0	0	1	0	1	3	ZS9mXccR-1_0.A5SS;ZS9mXccS-1_0.A5SS;ZS9mXccS-1_8.A5SS	chrA03	-	BnaA03g09320D	GSBRNA2T00148767001	AT5G59970.1	MMN10.3	Histone superfamily protein
MSTRG.61985	1	1	1	0	0	1	4	ZS9mXccR-1_0.A3SS;ZS9mXccR-1_0.A3SS;ZS9mXccR-1_5.MXE;ZS9mXccR-1_5.A3SS;ZS9mXccR-1_5.A3SS;ZS9mXccR-1_8.MXE;ZS9mXccR-1_8.A3SS;ZS9mXccR-1_8.A3SS;ZS9mXccR-1_8.A3SS;ZS9mXccS-1_8.SE	chrCnn_random	+	BnaCnng26470D	GSBRNA2T00013601001	AT5G66630.1	DAR5	DA1-related protein 5
MSTRG.6329	1	1	1	0	0	1	4	ZS9mXccR-1_0.RI;ZS9mXccR-1_5.RI;ZS9mXccR-1_8.RI;ZS9mXccS-1_8.RI	chrA03	-	BnaA03g20660D	GSBRNA2T00139018001	AT2G44120.1	F6E13.25	Ribosomal protein L30/L7 family protein
MSTRG.51604	1	1	1	0	0	1	4	ZS9mXccR-1_0.A3SS;ZS9mXccR-1_0.A3SS;ZS9mXccR-1_0.RI;ZS9mXccR-1_0.RI;ZS9mXccR-1_5.A3SS;ZS9mXccR-1_5.A3SS;ZS9mXccR-1_5.A3SS;ZS9mXccR-1_5.RI;ZS9mXccR-1_5.RI;ZS9mXccR-1_8.A3SS;ZS9mXccR-1_8.A3SS;ZS9mXccR-1_8.RI;ZS9mXccR-1_8.RI;ZS9mXccS-1_8.RI	chrC07	+	BnaC07g16750D	GSBRNA2T00046202001	AT5G66470.1	K1F13.13	RNA binding;GTP binding
MSTRG.35258	1	1	1	0	0	1	4	ZS9mXccR-1_0.A3SS;ZS9mXccR-1_5.A3SS;ZS9mXccR-1_5.A5SS;ZS9mXccR-1_5.RI;ZS9mXccR-1_5.RI;ZS9mXccR-1_8.RI;ZS9mXccS-1_8.RI;ZS9mXccS-1_8.RI	chrC02	-	BnaC02g33380D	GSBRNA2T00069879001	AT5G47620.2	MNJ7.21	RNA-binding (RRM/RBD/RNP motifs) family protein
MSTRG.13229	1	1	1	0	0	1	4	ZS9mXccR-1_0.MXE;ZS9mXccR-1_0.MXE;ZS9mXccR-1_0.MXE;ZS9mXccR-1_0.MXE;ZS9mXccR-1_0.MXE;ZS9mXccR-1_0.MXE;ZS9mXccR-1_5.MXE;ZS9mXccR-1_5.MXE;ZS9mXccR-1_5.MXE;ZS9mXccR-1_5.MXE;ZS9mXccR-1_5.MXE;ZS9mXccR-1_8.MXE;ZS9mXccR-1_8.MXE;ZS9mXccR-1_8.MXE;ZS9mXccR-1_8.MXE;ZS9mXccS-1_8.MXE	chrA05	-	BnaA05g32480D	GSBRNA2T00076110001	AT3G03250.1	UGP1	UDP-GLUCOSE PYROPHOSPHORYLASE 1
MSTRG.51451	1	1	1	0	0	1	4	ZS9mXccR-1_0.RI;ZS9mXccR-1_5.RI;ZS9mXccR-1_8.RI;ZS9mXccS-1_8.RI	chrC07	+	BnaC07g14550D	GSBRNA2T00109987001	AT5G36930.2	MLF18.50	Disease resistance protein (TIR-NBS-LRR class) family
MSTRG.13894	1	1	1	0	0	1	4	ZS9mXccR-1_0.RI;ZS9mXccR-1_5.RI;ZS9mXccR-1_8.RI;ZS9mXccS-1_8.RI	chrA06	+	BnaA06g04470D	GSBRNA2T00156281001	AT1G07990.1	T6D22.8	SIT4 phosphatase-associated family protein
MSTRG.2650	0	1	1	0	0	1	3	ZS9mXccR-1_5.RI;ZS9mXccR-1_8.RI;ZS9mXccS-1_8.RI	chrA02	+	BnaA02g01340D	GSBRNA2T00143417001	AT5G12950.1	T24H18.120	Putative glycosyl hydrolase of unknown function (DUF1680)
MSTRG.26582	0	1	1	0	0	1	3	ZS9mXccR-1_5.A5SS;ZS9mXccR-1_5.RI;ZS9mXccR-1_8.A5SS;ZS9mXccR-1_8.RI;ZS9mXccS-1_8.RI	chrA10	+	BnaA10g19310D	GSBRNA2T00135595001	AT5G14410.1	F18O22.200	hypothetical protein;(source:Araport11)
MSTRG.62133	0	1	1	0	0	1	3	ZS9mXccR-1_5.SE;ZS9mXccR-1_8.SE;ZS9mXccS-1_8.SE	chrCnn_random	-	BnaCnng29200D	GSBRNA2T00017368001	AT3G01200.1	RP2	PPDK regulatory protein 2
MSTRG.37722	0	1	1	0	0	1	3	ZS9mXccR-1_5.SE;ZS9mXccR-1_8.SE;ZS9mXccS-1_8.SE	chrC03	-	BnaC03g23340D	GSBRNA2T00019106001	NA	NA	NA
MSTRG.34627	0	1	1	0	0	1	3	ZS9mXccR-1_5.A3SS;ZS9mXccR-1_8.SE;ZS9mXccS-1_8.SE	chrC02	-	BnaC02g22380D	GSBRNA2T00137060001	NA	NA	NA
MSTRG.50329	0	1	1	0	0	1	3	ZS9mXccR-1_5.SE;ZS9mXccR-1_5.A5SS;ZS9mXccR-1_8.SE;ZS9mXccR-1_8.A5SS;ZS9mXccS-1_8.SE;ZS9mXccS-1_8.SE	chrC06	+	BnaC06g38570D	GSBRNA2T00147951001	AT1G78070.1	F28K19.28	Transducin/WD40 repeat-like superfamily protein
MSTRG.9639	0	1	1	0	0	1	3	ZS9mXccR-1_5.RI;ZS9mXccR-1_8.RI;ZS9mXccS-1_8.RI	chrA04	-	BnaA04g07780D	GSBRNA2T00114574001	AT5G36890.1	BGLU42	beta glucosidase 42
MSTRG.55300	0	1	1	0	0	1	3	ZS9mXccR-1_5.A3SS;ZS9mXccR-1_5.RI;ZS9mXccR-1_8.A3SS;ZS9mXccR-1_8.RI;ZS9mXccS-1_8.A3SS;ZS9mXccS-1_8.RI	chrC08	-	BnaC08g24530D	GSBRNA2T00109081001	AT3G53500.2	RS2Z32	RNA-binding (RRM/RBD/RNP motifs) family protein with retrovirus zinc finger-like domain
MSTRG.32379	0	1	1	0	0	1	3	ZS9mXccR-1_5.RI;ZS9mXccR-1_8.RI;ZS9mXccS-1_8.RI	chrC01	+	BnaC01g28690D	GSBRNA2T00056087001	AT1G60620.1	RPAC43	RNA polymerase I subunit 43
MSTRG.31894	1	0	1	0	0	1	3	ZS9mXccR-1_0.RI;ZS9mXccR-1_8.RI;ZS9mXccS-1_8.RI	chrC01	+	BnaC01g21290D	GSBRNA2T00058963001	AT4G17020.1	DL4540C	transcription factor-related
MSTRG.24244	1	0	1	0	0	1	3	ZS9mXccR-1_0.A5SS;ZS9mXccR-1_0.A5SS;ZS9mXccR-1_0.A5SS;ZS9mXccR-1_8.A5SS;ZS9mXccR-1_8.A5SS;ZS9mXccS-1_8.A5SS;ZS9mXccS-1_8.A5SS	chrA09	-	BnaA09g42400D	GSBRNA2T00078170001	AT2G22720.3	T9I22.16	SPT2 chromatin protein
MSTRG.18364	1	0	1	0	0	1	3	ZS9mXccR-1_0.SE;ZS9mXccR-1_8.SE;ZS9mXccS-1_8.SE	chrA07	-	BnaA07g27290D	GSBRNA2T00102030001	AT3G62850.1	AT3G62850	zinc finger protein-related
MSTRG.20469	1	0	1	0	0	1	3	ZS9mXccR-1_0.A3SS;ZS9mXccR-1_8.A3SS;ZS9mXccS-1_8.A3SS	chrA08	+	BnaA08g18720D	GSBRNA2T00150630001	AT1G27900.1	F13K9.28	RNA helicase family protein
MSTRG.11189	1	0	1	0	0	1	3	ZS9mXccR-1_0.RI;ZS9mXccR-1_8.SE;ZS9mXccR-1_8.A5SS;ZS9mXccS-1_8.SE;ZS9mXccS-1_8.A5SS	chrA05	-	BnaA05g02330D	GSBRNA2T00132779001	AT2G41680.1	NTRC	NADPH-dependent thioredoxin reductase C
MSTRG.24199	1	0	1	0	0	1	3	ZS9mXccR-1_0.SE;ZS9mXccR-1_8.SE;ZS9mXccS-1_8.SE	chrA09	+	BnaA09g41810D	GSBRNA2T00057367001	AT2G23810.1	TET8	tetraspanin8
MSTRG.17385	1	0	1	0	0	1	3	ZS9mXccR-1_0.A5SS;ZS9mXccR-1_8.A5SS;ZS9mXccS-1_8.A5SS	chrA07	+	BnaA07g13090D	GSBRNA2T00118645001	AT2G27230.2	LHW	transcription factor-related
MSTRG.46345	1	0	1	0	0	1	3	ZS9mXccR-1_0.SE;ZS9mXccR-1_8.SE;ZS9mXccR-1_8.SE;ZS9mXccS-1_8.SE	chrC05	-	BnaC05g27080D	GSBRNA2T00058890001	NA	NA	NA
MSTRG.12676	0	0	1	0	0	1	2	ZS9mXccR-1_8.RI;ZS9mXccS-1_8.RI	chrA05	-	BnaA05g24730D	GSBRNA2T00104824001	AT3G14840.2	LIK1	Leucine-rich repeat transmembrane protein kinase
MSTRG.29093	0	0	1	0	0	1	2	ZS9mXccR-1_8.A5SS;ZS9mXccR-1_8.RI;ZS9mXccS-1_8.RI	chrAnn_random	-	BnaAnng25420D	GSBRNA2T00067581001	NA	NA	NA
MSTRG.58882	0	0	1	0	0	1	2	ZS9mXccR-1_8.SE;ZS9mXccS-1_8.SE	chrC09	-	NA	NA	NA	NA	NA
MSTRG.48358	0	0	1	0	0	1	2	ZS9mXccR-1_8.A3SS;ZS9mXccS-1_8.A3SS	chrC06	+	BnaC06g07220D	GSBRNA2T00053676001	AT1G55325.2	GCT	RNA polymerase II transcription mediators
MSTRG.579	0	0	1	0	0	1	2	ZS9mXccR-1_8.RI;ZS9mXccS-1_8.RI	chrA01	-	BnaA01g07970D	GSBRNA2T00058148001	AT4G28940.1	F25O24.60	Phosphorylase superfamily protein
MSTRG.62518	0	0	1	0	0	1	2	ZS9mXccR-1_8.A5SS;ZS9mXccS-1_8.A5SS	chrCnn_random	+	BnaCnng35140D	GSBRNA2T00026210001	NA	NA	NA
MSTRG.49710	0	0	1	0	0	1	2	ZS9mXccR-1_8.MXE;ZS9mXccS-1_8.MXE	chrC06	+	BnaC06g29120D	GSBRNA2T00113057001	AT1G67950.3	T23K23.20	RNA-binding (RRM/RBD/RNP motifs) family protein
MSTRG.16597	0	0	1	0	0	1	2	ZS9mXccR-1_8.MXE;ZS9mXccR-1_8.MXE;ZS9mXccS-1_8.MXE	chrA07	-	BnaA07g01130D	GSBRNA2T00059411001	AT2G19600.1	KEA4	K+ efflux antiporter 4
MSTRG.49506	0	0	1	0	0	1	2	ZS9mXccR-1_8.RI;ZS9mXccS-1_8.RI	chrC06	+	BnaC06g26140D	GSBRNA2T00117909001	AT1G68080.1	T23K23.7	2-oxoglutarate (2OG) and Fe(II)-dependent oxygenase superfamily protein
MSTRG.4476	0	0	1	0	0	1	2	ZS9mXccR-1_8.RI;ZS9mXccS-1_8.RI	chrA02	+	BnaA02g29830D	GSBRNA2T00080067001	AT3G29320.1	PHS1	Glycosyl transferase, family 35
MSTRG.33335	0	0	1	0	0	1	2	ZS9mXccR-1_8.A3SS;ZS9mXccS-1_8.A3SS	chrC01_random	+	BnaC01g44180D	GSBRNA2T00097151001	AT3G07900.1	AT3G07900	O-fucosyltransferase family protein
MSTRG.54635	0	0	1	0	0	1	2	ZS9mXccR-1_8.A3SS;ZS9mXccS-1_8.A3SS	chrC08	-	BnaC08g13900D	GSBRNA2T00012855001	AT3G59020.1	AT3G59020	ARM repeat superfamily protein
MSTRG.45454	0	0	1	0	0	1	2	ZS9mXccR-1_8.RI;ZS9mXccS-1_8.RI	chrC05	-	BnaC05g13310D	GSBRNA2T00091163001	AT1G17147.1	AT1G17147	VQ motif-containing protein
MSTRG.55626	0	0	1	0	0	1	2	ZS9mXccR-1_8.A3SS;ZS9mXccS-1_8.A3SS	chrC08	+	BnaC08g29330D	GSBRNA2T00155698001	AT3G58620.1	TTL4	tetratricopetide-repeat thioredoxin-like 4
MSTRG.43719	0	0	1	0	0	1	2	ZS9mXccR-1_8.RI;ZS9mXccR-1_8.RI;ZS9mXccS-1_8.RI	chrC04	-	BnaC04g43010D	GSBRNA2T00085598001	AT2G32415.1	AT2G32420	Polynucleotidyl transferase, ribonuclease H fold protein with HRDC domain
MSTRG.65365	0	0	1	0	0	1	2	ZS9mXccR-1_8.RI;ZS9mXccS-1_8.RI	chrCnn_random	-	NA	NA	NA	NA	NA
MSTRG.19180	0	0	1	0	0	1	2	ZS9mXccR-1_8.SE;ZS9mXccS-1_8.SE	chrA07_random	+	BnaA07g38670D	GSBRNA2T00019709001	AT1G67850.2	F12A21.2	Protein of unknown function (DUF707)
MSTRG.63701	0	0	1	0	0	1	2	ZS9mXccR-1_8.A5SS;ZS9mXccS-1_8.A5SS;ZS9mXccS-1_8.A5SS	chrCnn_random	+	BnaCnng54590D	GSBRNA2T00062782001	AT3G52430.1	PAD4	alpha/beta-Hydrolases superfamily protein
MSTRG.58038	0	0	1	0	0	1	2	ZS9mXccR-1_8.A3SS;ZS9mXccS-1_8.A5SS	chrC09	+	BnaC09g17420D	GSBRNA2T00076916001	AT1G56140.1	T6H22.26	Leucine-rich repeat transmembrane protein kinase
MSTRG.25277	0	0	1	0	0	1	2	ZS9mXccR-1_8.RI;ZS9mXccS-1_8.RI	chrA10	+	BnaA10g00310D	GSBRNA2T00150555001	AT1G01680.1	PUB54	plant U-box 54
MSTRG.38356	0	0	1	0	0	1	2	ZS9mXccR-1_8.A3SS;ZS9mXccS-1_8.A3SS	chrC03	-	BnaC03g32690D	GSBRNA2T00153608001	AT3G01040.2	GAUT13	galacturonosyltransferase 13
MSTRG.37075	0	0	1	0	0	1	2	ZS9mXccR-1_8.RI;ZS9mXccS-1_8.RI	chrC03	-	BnaC03g13250D	GSBRNA2T00060738001	AT5G56870.1	BGAL4	beta-galactosidase 4
MSTRG.41665	0	0	1	0	0	1	2	ZS9mXccR-1_8.RI;ZS9mXccS-1_8.RI	chrC04	-	BnaC04g06960D	GSBRNA2T00152787001	AT1G73490.2	T9L24.49	RNA-binding (RRM/RBD/RNP motifs) family protein
MSTRG.63212	0	0	1	0	0	1	2	ZS9mXccR-1_8.A5SS;ZS9mXccS-1_8.A5SS	chrCnn_random	-	BnaCnng47150D	GSBRNA2T00046592001	AT5G56850.1	MIK19.5	hypothetical protein;(source:Araport11)
MSTRG.58449	0	0	1	0	0	1	2	ZS9mXccR-1_8.A3SS;ZS9mXccS-1_8.A3SS	chrC09	+	NA	NA	NA	NA	NA
MSTRG.48464	0	0	1	0	0	1	2	ZS9mXccR-1_8.SE;ZS9mXccR-1_8.A5SS;ZS9mXccS-1_8.A5SS	chrC06	-	BnaC06g09170D	GSBRNA2T00147038001	AT2G18040.1	PIN1AT	peptidylprolyl cis/trans isomerase, NIMA-interacting 1
MSTRG.52488	0	0	1	0	0	1	2	ZS9mXccR-1_8.A3SS;ZS9mXccS-1_8.A3SS	chrC07	-	BnaC07g29870D	GSBRNA2T00133541001	AT5G24610.1	K18P6.15	cyclic AMP-responsive element-binding protein;(source:Araport11)
MSTRG.22849	0	0	1	0	0	1	2	ZS9mXccR-1_8.A3SS;ZS9mXccS-1_8.A3SS	chrA09	-	BnaA09g22370D	GSBRNA2T00145602001	NA	NA	NA
MSTRG.49817	0	0	1	0	0	1	2	ZS9mXccR-1_8.SE;ZS9mXccR-1_8.SE;ZS9mXccS-1_8.SE;ZS9mXccS-1_8.SE	chrC06	+	BnaC06g30750D	GSBRNA2T00071992001	NA	NA	NA
MSTRG.22554	0	0	1	0	0	1	2	ZS9mXccR-1_8.A5SS;ZS9mXccS-1_8.A5SS	chrA09	+	BnaA09g18000D	GSBRNA2T00058057001	AT4G18100.1	F15J5.70	Ribosomal protein L32e
MSTRG.53669	0	0	1	0	0	1	2	ZS9mXccR-1_8.MXE;ZS9mXccS-1_8.MXE;ZS9mXccS-1_8.RI	chrC07_random	+	BnaC07g49260D	GSBRNA2T00014258001	AT3G61110.1	RS27A	ribosomal protein S27
MSTRG.12973	0	0	1	0	0	1	2	ZS9mXccR-1_8.RI;ZS9mXccS-1_8.RI	chrA05	-	BnaA05g28890D	GSBRNA2T00080695001	AT2G37340.1	RS2Z33	arginine/serine-rich zinc knuckle-containing protein 33
MSTRG.22710	0	0	1	0	0	1	2	ZS9mXccR-1_8.RI;ZS9mXccS-1_8.RI	chrA09	+	BnaA09g20190D	GSBRNA2T00094477001	AT4G04880.1	T4B21.20	adenosine/AMP deaminase family protein
MSTRG.52439	0	0	1	0	0	1	2	ZS9mXccR-1_8.A3SS;ZS9mXccS-1_8.A3SS	chrC07	-	BnaC07g29220D	GSBRNA2T00133626001	AT5G25520.2	T14C9.60	SPOC domain / Transcription elongation factor S-II protein
MSTRG.31313	0	0	1	0	0	1	2	ZS9mXccR-1_8.RI;ZS9mXccS-1_8.RI	chrC01	-	BnaC01g12410D	GSBRNA2T00138121001	AT4G20910.2	HEN1	double-stranded RNA binding protein-related / DsRBD protein-related
MSTRG.57266	0	0	1	0	0	1	2	ZS9mXccR-1_8.A3SS;ZS9mXccS-1_8.A3SS	chrC09	+	BnaC09g05100D	GSBRNA2T00146121001	AT5G60980.2	MSL3.12	Nuclear transport factor 2 (NTF2) family protein with RNA binding (RRM-RBD-RNP motifs) domain
MSTRG.13469	0	0	1	0	0	1	2	ZS9mXccR-1_8.A3SS;ZS9mXccS-1_8.A3SS	chrA05_random	+	BnaA05g35820D	GSBRNA2T00091934001	AT1G32400.3	TOM2A	tobamovirus multiplication 2A
MSTRG.1833	1	1	0	0	0	1	3	ZS9mXccR-1_0.SE;ZS9mXccR-1_5.SE;ZS9mXccS-1_8.SE	chrA01	-	NA	NA	NA	NA	NA
MSTRG.21971	1	1	0	0	0	1	3	ZS9mXccR-1_0.A3SS;ZS9mXccR-1_0.RI;ZS9mXccR-1_5.A3SS;ZS9mXccR-1_5.RI;ZS9mXccS-1_8.A3SS;ZS9mXccS-1_8.RI	chrA09	-	BnaA09g09640D	GSBRNA2T00044985001	AT4G36690.4	ATU2AF65A	U2 snRNP auxilliary factor, large subunit, splicing factor
MSTRG.14552	1	1	0	0	0	1	3	ZS9mXccR-1_0.MXE;ZS9mXccR-1_5.MXE;ZS9mXccS-1_8.MXE	chrA06	-	BnaA06g13670D	GSBRNA2T00043028001	AT1G19450.1	F18O14.22	Major facilitator superfamily protein
MSTRG.19770	0	1	0	0	0	1	2	ZS9mXccR-1_5.RI;ZS9mXccS-1_8.SE	chrA08	-	BnaA08g08200D	GSBRNA2T00127022001	AT4G17070.1	DL4565C	peptidyl-prolyl cis-trans isomerases
MSTRG.62757	0	1	0	0	0	1	2	ZS9mXccR-1_5.RI;ZS9mXccS-1_8.A3SS	chrCnn_random	-	BnaCnng39200D	GSBRNA2T00035974001	NA	NA	NA
MSTRG.40863	0	1	0	0	0	1	2	ZS9mXccR-1_5.A5SS;ZS9mXccS-1_8.SE	chrC03_random	+	BnaC03g72270D	GSBRNA2T00028500001	AT2G40020.2	T28M21.18	Nucleolar histone methyltransferase-related protein
MSTRG.55052	0	1	0	0	0	1	2	ZS9mXccR-1_5.MXE;ZS9mXccS-1_8.MXE	chrC08	-	BnaC08g20470D	GSBRNA2T00121668001	AT3G48750.1	CDC2	cell division control 2
MSTRG.55969	0	1	0	0	0	1	2	ZS9mXccR-1_5.RI;ZS9mXccS-1_8.RI	chrC08	+	BnaC08g34910D	GSBRNA2T00127428001	AT2G22570.1	NIC1	nicotinamidase 1
MSTRG.7237	0	1	0	0	0	1	2	ZS9mXccR-1_5.SE;ZS9mXccS-1_8.SE	chrA03	+	BnaA03g33060D	GSBRNA2T00137663001	AT3G13810.1	IDD11	indeterminate(ID)-domain 11
MSTRG.57766	0	1	0	0	0	1	2	ZS9mXccR-1_5.SE;ZS9mXccR-1_5.SE;ZS9mXccS-1_8.SE;ZS9mXccS-1_8.SE	chrC09	-	BnaC09g12760D	GSBRNA2T00000011001	AT1G63730.1	F24D7.8	Disease resistance protein (TIR-NBS-LRR class) family
MSTRG.32395	0	1	0	0	0	1	2	ZS9mXccR-1_5.RI;ZS9mXccS-1_8.RI	chrC01	+	BnaC01g28840D	GSBRNA2T00117135001	AT1G60900.1	T7P1.5	U2 snRNP auxilliary factor, large subunit, splicing factor
MSTRG.41565	0	1	0	0	0	1	2	ZS9mXccR-1_5.SE;ZS9mXccS-1_8.SE	chrC04	+	BnaC04g05420D	GSBRNA2T00012606001	AT2G39950.1	T28M21.11	flocculation protein;(source:Araport11)
MSTRG.48345	0	1	0	0	0	1	2	ZS9mXccR-1_5.MXE;ZS9mXccS-1_8.MXE	chrC06	+	BnaC06g07010D	GSBRNA2T00053721001	AT1G54210.1	ATG12A	Ubiquitin-like superfamily protein
MSTRG.15073	0	1	0	0	0	1	2	ZS9mXccR-1_5.A3SS;ZS9mXccR-1_5.RI;ZS9mXccS-1_8.A3SS	chrA06	-	NA	NA	NA	NA	NA
MSTRG.24219	0	1	0	0	0	1	2	ZS9mXccR-1_5.A3SS;ZS9mXccS-1_8.A3SS	chrA09	-	BnaA09g42040D	GSBRNA2T00083232001	AT4G37270.1	HMA1	heavy metal atpase 1
MSTRG.27782	0	1	0	0	0	1	2	ZS9mXccR-1_5.A3SS;ZS9mXccS-1_8.SE;ZS9mXccS-1_8.A5SS	chrAnn_random	+	BnaAnng05980D	GSBRNA2T00071630001	AT5G08710.1	RUG1	Regulator of chromosome condensation (RCC1) family protein
MSTRG.61477	0	1	0	0	0	1	2	ZS9mXccR-1_5.RI;ZS9mXccS-1_8.A3SS	chrCnn_random	+	BnaCnng18210D	GSBRNA2T00093873001	AT5G44720.1	K23L20.6	Molybdenum cofactor sulfurase family protein
MSTRG.3688	1	0	0	0	0	1	2	ZS9mXccR-1_0.RI;ZS9mXccS-1_8.RI	chrA02	-	BnaA02g16460D	GSBRNA2T00023444001	AT1G73540.1	NUDT21	nudix hydrolase homolog 21
MSTRG.56016	1	0	0	0	0	1	2	ZS9mXccR-1_0.A3SS;ZS9mXccS-1_8.A5SS	chrC08	+	BnaC08g35630D	GSBRNA2T00137021001	AT5G60690.1	REV	Homeobox-leucine zipper family protein / lipid-binding START domain-containing protein
MSTRG.50315	1	0	0	0	0	1	2	ZS9mXccR-1_0.RI;ZS9mXccS-1_8.RI	chrC06	-	BnaC06g38390D	GSBRNA2T00147922001	AT1G79520.1	T8K14.6	Cation efflux family protein
MSTRG.15384	1	0	0	0	0	1	2	ZS9mXccR-1_0.RI;ZS9mXccS-1_8.RI	chrA06	+	BnaA06g25660D	GSBRNA2T00042091001	AT2G17700.1	STY8	ACT-like protein tyrosine kinase family protein
MSTRG.53993	1	0	0	0	0	1	2	ZS9mXccR-1_0.RI;ZS9mXccS-1_8.A5SS	chrC08	+	BnaC08g03120D	GSBRNA2T00127978001	NA	NA	NA
MSTRG.33955	1	1	1	1	1	0	5	ZS9mXccR-1_0.RI;ZS9mXccR-1_5.RI;ZS9mXccR-1_8.RI;ZS9mXccS-1_0.RI;ZS9mXccS-1_5.RI	chrC02	+	BnaC02g10410D	GSBRNA2T00115056001	AT5G58950.1	K19M22.20	Protein kinase superfamily protein
MSTRG.9137	1	1	1	1	1	0	5	ZS9mXccR-1_0.MXE;ZS9mXccR-1_5.MXE;ZS9mXccR-1_8.MXE;ZS9mXccS-1_0.MXE;ZS9mXccS-1_5.MXE	chrA04	-	BnaA04g00400D	GSBRNA2T00149295001	AT4G27830.1	BGLU10	beta glucosidase 10
MSTRG.46951	1	1	1	1	1	0	5	ZS9mXccR-1_0.SE;ZS9mXccR-1_5.SE;ZS9mXccR-1_8.SE;ZS9mXccS-1_0.SE;ZS9mXccS-1_5.SE	chrC05	+	BnaC05g37150D	GSBRNA2T00044725001	AT3G16250.1	PnsB3	NDH-dependent cyclic electron flow 1
MSTRG.9652	1	1	1	1	1	0	5	ZS9mXccR-1_0.RI;ZS9mXccR-1_5.RI;ZS9mXccR-1_8.RI;ZS9mXccS-1_0.RI;ZS9mXccS-1_5.RI	chrA04	-	BnaA04g07980D	GSBRNA2T00114548001	AT5G37360.1	MNJ8.18	LOW protein: ammonium transporter 1-like protein;(source:Araport11)
MSTRG.59478	1	1	1	1	1	0	5	ZS9mXccR-1_0.RI;ZS9mXccR-1_5.RI;ZS9mXccR-1_8.RI;ZS9mXccS-1_0.RI;ZS9mXccS-1_5.RI	chrC09	+	BnaC09g41540D	GSBRNA2T00017031001	AT4G11340.1	F8L21.130	Disease resistance protein (TIR-NBS-LRR class) family
MSTRG.29108	1	1	1	1	1	0	5	ZS9mXccR-1_0.A3SS;ZS9mXccR-1_0.RI;ZS9mXccR-1_0.RI;ZS9mXccR-1_5.RI;ZS9mXccR-1_5.RI;ZS9mXccR-1_8.A3SS;ZS9mXccR-1_8.A5SS;ZS9mXccR-1_8.RI;ZS9mXccS-1_0.RI;ZS9mXccS-1_5.RI	chrAnn_random	-	BnaAnng25580D	GSBRNA2T00067691001	AT4G23290.2	CRK21	cysteine-rich RLK (RECEPTOR-like protein kinase) 21
MSTRG.32139	1	1	1	1	1	0	5	ZS9mXccR-1_0.RI;ZS9mXccR-1_5.RI;ZS9mXccR-1_8.RI;ZS9mXccS-1_0.RI;ZS9mXccS-1_5.RI	chrC01	-	BnaC01g25000D	GSBRNA2T00125822001	AT5G62700.1	TUB3	tubulin beta chain 3
MSTRG.7151	1	1	1	1	1	0	5	ZS9mXccR-1_0.A3SS;ZS9mXccR-1_5.A3SS;ZS9mXccR-1_8.A3SS;ZS9mXccS-1_0.A3SS;ZS9mXccS-1_5.A3SS	chrA03	+	BnaA03g31300D	GSBRNA2T00111643001	AT3G10572.1	APEM9	3-phosphoinositide-dependent protein kinase-1, putative
MSTRG.31841	1	1	1	1	1	0	5	ZS9mXccR-1_0.SE;ZS9mXccR-1_5.SE;ZS9mXccR-1_8.SE;ZS9mXccS-1_0.SE;ZS9mXccS-1_5.SE	chrC01	+	BnaC01g20490D	GSBRNA2T00006268001	AT4G27870.1	T27E11.110	Vacuolar iron transporter (VIT) family protein
MSTRG.28002	1	1	1	1	1	0	5	ZS9mXccR-1_0.A3SS;ZS9mXccR-1_0.A3SS;ZS9mXccR-1_0.A3SS;ZS9mXccR-1_0.A3SS;ZS9mXccR-1_0.RI;ZS9mXccR-1_0.RI;ZS9mXccR-1_0.RI;ZS9mXccR-1_5.A3SS;ZS9mXccR-1_5.A3SS;ZS9mXccR-1_5.A3SS;ZS9mXccR-1_5.RI;ZS9mXccR-1_5.RI;ZS9mXccR-1_8.A3SS;ZS9mXccR-1_8.A3SS;ZS9mXccR-1_8.A3SS;ZS9mXccR-1_8.A3SS;ZS9mXccR-1_8.A3SS;ZS9mXccR-1_8.RI;ZS9mXccR-1_8.RI;ZS9mXccS-1_0.RI;ZS9mXccS-1_5.A3SS	chrAnn_random	+	BnaAnng08980D	GSBRNA2T00087558001	AT1G75730.2	F10A5.7	hypothetical protein;(source:Araport11)
MSTRG.24317	0	1	1	1	1	0	4	ZS9mXccR-1_5.A3SS;ZS9mXccR-1_8.A3SS;ZS9mXccS-1_0.A3SS;ZS9mXccS-1_5.A3SS	chrA09	-	BnaA09g43510D	GSBRNA2T00078296001	AT2G20950.1	F26H11.29	Arabidopsis phospholipase-like protein (PEARLI 4) family
MSTRG.57045	0	1	1	1	1	0	4	ZS9mXccR-1_5.SE;ZS9mXccR-1_8.SE;ZS9mXccS-1_0.SE;ZS9mXccS-1_5.SE	chrC09	-	BnaC09g01340D	GSBRNA2T00109684001	AT3G27100.1	AT3G27100	transcription/mRNA export factor;(source:Araport11)
MSTRG.12410	1	0	1	1	1	0	4	ZS9mXccR-1_0.SE;ZS9mXccR-1_8.SE;ZS9mXccS-1_0.SE;ZS9mXccS-1_5.RI	chrA05	+	BnaA05g20710D	GSBRNA2T00091724001	AT1G33970.5	F12G12.21	P-loop containing nucleoside triphosphate hydrolases superfamily protein
MSTRG.23279	1	0	1	1	1	0	4	ZS9mXccR-1_0.RI;ZS9mXccR-1_8.RI;ZS9mXccS-1_0.RI;ZS9mXccS-1_5.RI	chrA09	-	BnaA09g28500D	GSBRNA2T00074281001	AT1G25390.1	F2J7.14	Protein kinase superfamily protein
MSTRG.13563	0	0	1	1	1	0	3	ZS9mXccR-1_8.RI;ZS9mXccS-1_0.RI;ZS9mXccS-1_5.RI	chrA05_random	+	BnaA05g37330D	GSBRNA2T00097701001	AT3G04000.1	T11I18.11	NAD(P)-binding Rossmann-fold superfamily protein
MSTRG.16428	0	0	1	1	1	0	3	ZS9mXccR-1_8.A5SS;ZS9mXccR-1_8.A5SS;ZS9mXccR-1_8.RI;ZS9mXccS-1_0.A5SS;ZS9mXccS-1_0.A5SS;ZS9mXccS-1_0.A5SS;ZS9mXccS-1_0.RI;ZS9mXccS-1_0.RI;ZS9mXccS-1_5.A5SS;ZS9mXccS-1_5.A5SS;ZS9mXccS-1_5.A5SS;ZS9mXccS-1_5.RI;ZS9mXccS-1_5.RI	chrA06_random	-	BnaA06g39540D	GSBRNA2T00058833001	AT5G26340.1	MSS1	Major facilitator superfamily protein
MSTRG.38581	0	0	1	1	1	0	3	ZS9mXccR-1_8.A5SS;ZS9mXccS-1_0.A5SS;ZS9mXccS-1_5.A5SS	chrC03	-	BnaC03g36000D	GSBRNA2T00125125001	AT3G09360.1	AT3G09360	Cyclin/Brf1-like TBP-binding protein
MSTRG.28253	1	1	0	1	1	0	4	ZS9mXccR-1_0.RI;ZS9mXccR-1_5.RI;ZS9mXccS-1_0.RI;ZS9mXccS-1_5.RI	chrAnn_random	+	BnaAnng12790D	GSBRNA2T00011336001	AT5G16650.1	MTG13.10	Chaperone DnaJ-domain superfamily protein
MSTRG.9981	1	1	0	1	1	0	4	ZS9mXccR-1_0.RI;ZS9mXccR-1_5.RI;ZS9mXccS-1_0.A3SS;ZS9mXccS-1_5.A3SS	chrA04	+	BnaA04g13150D	GSBRNA2T00032904001	AT2G22730.1	T9I22.17	Major facilitator superfamily protein
MSTRG.31666	1	1	0	1	1	0	4	ZS9mXccR-1_0.SE;ZS9mXccR-1_5.SE;ZS9mXccS-1_0.SE;ZS9mXccS-1_5.SE	chrC01	+	BnaC01g17820D	GSBRNA2T00157538001	AT4G25900.1	F14M19.180	Galactose mutarotase-like superfamily protein
MSTRG.59027	1	1	0	1	1	0	4	ZS9mXccR-1_0.MXE;ZS9mXccR-1_5.MXE;ZS9mXccS-1_0.MXE;ZS9mXccS-1_5.MXE	chrC09	+	BnaC09g34200D	GSBRNA2T00133344001	AT5G58940.1	CRCK1	calmodulin-binding receptor-like cytoplasmic kinase 1
MSTRG.23314	1	1	0	1	1	0	4	ZS9mXccR-1_0.RI;ZS9mXccR-1_5.RI;ZS9mXccS-1_0.RI;ZS9mXccS-1_5.RI	chrA09	-	BnaA09g28910D	GSBRNA2T00090597001	AT1G26440.2	UPS5	ureide permease 5
MSTRG.237	1	1	0	1	1	0	4	ZS9mXccR-1_0.RI;ZS9mXccR-1_5.RI;ZS9mXccS-1_0.RI;ZS9mXccS-1_5.RI	chrA01	-	BnaA01g03000D	GSBRNA2T00121288001	NA	NA	NA
MSTRG.54448	1	1	0	1	1	0	4	ZS9mXccR-1_0.A5SS;ZS9mXccR-1_0.RI;ZS9mXccR-1_5.A5SS;ZS9mXccR-1_5.RI;ZS9mXccS-1_0.A5SS;ZS9mXccS-1_0.RI;ZS9mXccS-1_5.A5SS;ZS9mXccS-1_5.RI	chrC08	-	BnaC08g10840D	GSBRNA2T00076716001	AT4G29090.1	F19B15.120	Ribonuclease H-like superfamily protein
MSTRG.44618	1	1	0	1	1	0	4	ZS9mXccR-1_0.RI;ZS9mXccR-1_5.RI;ZS9mXccR-1_5.RI;ZS9mXccS-1_0.RI;ZS9mXccS-1_0.RI;ZS9mXccS-1_5.RI;ZS9mXccS-1_5.RI	chrC05	+	BnaC05g00740D	GSBRNA2T00085381001	AT1G01170.2	F6F3.32	Protein of unknown function (DUF1138)
MSTRG.25856	1	1	0	1	1	0	4	ZS9mXccR-1_0.RI;ZS9mXccR-1_5.RI;ZS9mXccS-1_0.RI;ZS9mXccS-1_5.RI	chrA10	+	BnaA10g08830D	GSBRNA2T00084965001	AT1G44130.1	T7O23.17	Eukaryotic aspartyl protease family protein
MSTRG.32057	1	1	0	1	1	0	4	ZS9mXccR-1_0.SE;ZS9mXccR-1_0.A5SS;ZS9mXccR-1_5.SE;ZS9mXccR-1_5.A5SS;ZS9mXccS-1_0.SE;ZS9mXccS-1_0.A5SS;ZS9mXccS-1_5.A5SS	chrC01	-	BnaC01g23470D	GSBRNA2T00090823001	NA	NA	NA
MSTRG.33186	1	1	0	1	1	0	4	ZS9mXccR-1_0.RI;ZS9mXccR-1_5.RI;ZS9mXccS-1_0.RI;ZS9mXccS-1_5.RI	chrC01_random	-	BnaC01g41710D	GSBRNA2T00042296001	AT4G17360.1	DL4715C	Formyl transferase
MSTRG.35951	1	1	0	1	1	0	4	ZS9mXccR-1_0.SE;ZS9mXccR-1_5.SE;ZS9mXccS-1_0.SE;ZS9mXccS-1_5.SE	chrC02_random	+	BnaC02g44980D	GSBRNA2T00016593001	AT2G24270.4	ALDH11A3	aldehyde dehydrogenase 11A3
MSTRG.6795	1	1	0	1	1	0	4	ZS9mXccR-1_0.RI;ZS9mXccR-1_5.RI;ZS9mXccS-1_0.RI;ZS9mXccS-1_5.RI	chrA03	-	BnaA03g27190D	GSBRNA2T00112124001	AT4G00050.1	UNE10	basic helix-loop-helix (bHLH) DNA-binding superfamily protein
MSTRG.27058	1	1	0	1	1	0	4	ZS9mXccR-1_0.RI;ZS9mXccR-1_5.RI;ZS9mXccS-1_0.RI;ZS9mXccS-1_5.RI	chrA10	-	BnaA10g25940D	GSBRNA2T00136383001	AT5G04290.1	KTF1	kow domain-containing transcription factor 1
MSTRG.41829	1	1	0	1	1	0	4	ZS9mXccR-1_0.RI;ZS9mXccR-1_5.RI;ZS9mXccS-1_0.RI;ZS9mXccS-1_5.RI	chrC04	+	BnaC04g09690D	GSBRNA2T00141258001	AT2G35430.1	T32F12.19	Zinc finger C-x8-C-x5-C-x3-H type family protein
MSTRG.28247	1	1	0	1	1	0	4	ZS9mXccR-1_0.A3SS;ZS9mXccR-1_0.RI;ZS9mXccR-1_5.A3SS;ZS9mXccR-1_5.RI;ZS9mXccS-1_0.A3SS;ZS9mXccS-1_0.RI;ZS9mXccS-1_5.A3SS;ZS9mXccS-1_5.RI	chrAnn_random	-	BnaAnng12720D	GSBRNA2T00011328001	AT2G47510.2	FUM1	fumarase 1
MSTRG.19143	1	1	0	1	1	0	4	ZS9mXccR-1_0.RI;ZS9mXccR-1_5.RI;ZS9mXccS-1_0.RI;ZS9mXccS-1_5.RI	chrA07_random	-	BnaA07g38220D	GSBRNA2T00011683001	AT3G61540.1	AT3G61540	alpha/beta-Hydrolases superfamily protein
MSTRG.12490	0	1	0	1	1	0	3	ZS9mXccR-1_5.A5SS;ZS9mXccS-1_0.A3SS;ZS9mXccS-1_5.A5SS	chrA05	-	NA	NA	NA	NA	NA
MSTRG.64376	0	1	0	1	1	0	3	ZS9mXccR-1_5.RI;ZS9mXccS-1_0.RI;ZS9mXccS-1_5.A5SS;ZS9mXccS-1_5.RI	chrCnn_random	-	BnaCnng65520D	GSBRNA2T00092798001	AT1G03590.1	F21B7.20	Protein phosphatase 2C family protein
MSTRG.6405	0	1	0	1	1	0	3	ZS9mXccR-1_5.RI;ZS9mXccS-1_0.RI;ZS9mXccS-1_0.RI;ZS9mXccS-1_5.RI	chrA03	-	BnaA03g21850D	GSBRNA2T00138880001	AT4G22100.1	BGLU3	beta glucosidase 2
MSTRG.36068	1	0	0	1	1	0	3	ZS9mXccR-1_0.SE;ZS9mXccR-1_0.SE;ZS9mXccR-1_0.MXE;ZS9mXccS-1_0.SE;ZS9mXccS-1_0.MXE;ZS9mXccS-1_5.SE	chrC02_random	-	BnaC02g46860D	GSBRNA2T00004011001	AT4G17310.1	DL4690C	hypothetical protein;(source:Araport11)
MSTRG.54215	1	0	0	1	1	0	3	ZS9mXccR-1_0.RI;ZS9mXccS-1_0.RI;ZS9mXccS-1_5.RI	chrC08	+	BnaC08g07070D	GSBRNA2T00153364001	AT1G34060.1	F12G12.12	Pyridoxal phosphate (PLP)-dependent transferases superfamily protein
MSTRG.9472	1	0	0	1	1	0	3	ZS9mXccR-1_0.SE;ZS9mXccR-1_0.SE;ZS9mXccR-1_0.A5SS;ZS9mXccS-1_0.SE;ZS9mXccS-1_0.SE;ZS9mXccS-1_0.A5SS;ZS9mXccS-1_5.SE;ZS9mXccS-1_5.RI	chrA04	-	BnaA04g05540D	GSBRNA2T00021745001	AT3G52310.1	ABCG27	ABC-2 type transporter family protein
MSTRG.11715	1	0	0	1	1	0	3	ZS9mXccR-1_0.A3SS;ZS9mXccS-1_0.RI;ZS9mXccS-1_5.A3SS	chrA05	-	BnaA05g10380D	GSBRNA2T00095210001	NA	NA	NA
MSTRG.24187	1	0	0	1	1	0	3	ZS9mXccR-1_0.RI;ZS9mXccS-1_0.RI;ZS9mXccS-1_5.RI	chrA09	+	BnaA09g41600D	GSBRNA2T00057338001	AT2G24150.1	HHP3	heptahelical protein 3
MSTRG.657	1	1	1	0	1	0	4	ZS9mXccR-1_0.SE;ZS9mXccR-1_5.SE;ZS9mXccR-1_8.SE;ZS9mXccS-1_5.SE	chrA01	-	BnaA01g09200D	GSBRNA2T00131329001	AT4G18422.1	AT4G18422	transmembrane protein;(source:Araport11)
MSTRG.4800	1	1	1	0	1	0	4	ZS9mXccR-1_0.A3SS;ZS9mXccR-1_0.RI;ZS9mXccR-1_5.A3SS;ZS9mXccR-1_5.A3SS;ZS9mXccR-1_8.A3SS;ZS9mXccR-1_8.A3SS;ZS9mXccR-1_8.A3SS;ZS9mXccR-1_8.A3SS;ZS9mXccS-1_5.RI	chrA02	-	BnaA02g34910D	GSBRNA2T00016409001	NA	NA	NA
MSTRG.3490	1	1	1	0	1	0	4	ZS9mXccR-1_0.A3SS;ZS9mXccR-1_0.RI;ZS9mXccR-1_5.A3SS;ZS9mXccR-1_8.A3SS;ZS9mXccS-1_5.RI	chrA02	+	BnaA02g13610D	GSBRNA2T00070221001	AT1G56130.1	T6H22.8	Leucine-rich repeat transmembrane protein kinase
MSTRG.907	1	1	1	0	1	0	4	ZS9mXccR-1_0.A5SS;ZS9mXccR-1_5.A5SS;ZS9mXccR-1_8.A5SS;ZS9mXccS-1_5.A5SS	chrA01	-	BnaA01g12900D	GSBRNA2T00072672001	AT4G23100.3	GSH1	glutamate-cysteine ligase
MSTRG.14633	1	1	1	0	1	0	4	ZS9mXccR-1_0.A3SS;ZS9mXccR-1_5.A3SS;ZS9mXccR-1_8.A3SS;ZS9mXccR-1_8.A3SS;ZS9mXccS-1_5.A3SS	chrA06	-	BnaA06g14770D	GSBRNA2T00043178001	AT1G20910.1	F9H16.11	ARID/BRIGHT DNA-binding domain-containing protein
MSTRG.59601	0	1	1	0	1	0	3	ZS9mXccR-1_5.RI;ZS9mXccR-1_8.RI;ZS9mXccS-1_5.MXE	chrC09	-	BnaC09g43380D	GSBRNA2T00031546001	AT2G29350.1	SAG13	senescence-associated gene 13
MSTRG.52334	0	1	1	0	1	0	3	ZS9mXccR-1_5.A5SS;ZS9mXccR-1_8.A5SS;ZS9mXccR-1_8.A5SS;ZS9mXccS-1_5.A5SS	chrC07	+	BnaC07g27590D	GSBRNA2T00091511001	AT2G38470.1	WRKY33	WRKY DNA-binding protein 33
MSTRG.49310	0	1	1	0	1	0	3	ZS9mXccR-1_5.A5SS;ZS9mXccR-1_8.A5SS;ZS9mXccS-1_5.A5SS	chrC06	-	BnaC06g22520D	GSBRNA2T00143687001	AT1G75210.1	F22H5.7	HAD-superfamily hydrolase, subfamily IG, 5'-nucleotidase
MSTRG.9602	0	1	1	0	1	0	3	ZS9mXccR-1_5.A3SS;ZS9mXccR-1_8.A3SS;ZS9mXccS-1_5.A3SS	chrA04	+	BnaA04g07260D	GSBRNA2T00068469001	AT2G39780.1	RNS2	ribonuclease 2
MSTRG.45883	0	1	1	0	1	0	3	ZS9mXccR-1_5.RI;ZS9mXccR-1_8.RI;ZS9mXccS-1_5.RI	chrC05	+	BnaC05g19630D	GSBRNA2T00084513001	AT1G27100.1	T7N9.16	Actin cross-linking protein
MSTRG.40765	1	0	1	0	1	0	3	ZS9mXccR-1_0.RI;ZS9mXccR-1_8.A5SS;ZS9mXccS-1_5.RI	chrC03	+	BnaC03g70780D	GSBRNA2T00032490001	AT1G56220.1	F14G9.17	Dormancy/auxin associated family protein
MSTRG.51171	0	0	1	0	1	0	2	ZS9mXccR-1_8.RI;ZS9mXccS-1_5.RI	chrC07	+	BnaC07g09550D	GSBRNA2T00158072001	AT1G29720.1	CELLULOSE SYNTHASE LIKE D2	Leucine-rich repeat transmembrane protein kinase
MSTRG.46375	0	0	1	0	1	0	2	ZS9mXccR-1_8.RI;ZS9mXccR-1_8.RI;ZS9mXccS-1_5.RI	chrC05	+	BnaC05g27830D	GSBRNA2T00106442001	NA	NA	NA
MSTRG.55559	0	0	1	0	1	0	2	ZS9mXccR-1_8.A3SS;ZS9mXccS-1_5.A3SS	chrC08	-	BnaC08g28290D	GSBRNA2T00155834001	AT5G36930.2	MLF18.50	Disease resistance protein (TIR-NBS-LRR class) family
MSTRG.11670	0	0	1	0	1	0	2	ZS9mXccR-1_8.RI;ZS9mXccS-1_5.RI	chrA05	-	BnaA05g09590D	GSBRNA2T00095302001	AT2G39660.1	BIK1	botrytis-induced kinase1
MSTRG.35737	0	0	1	0	1	0	2	ZS9mXccR-1_8.A3SS;ZS9mXccS-1_5.A3SS	chrC02	+	BnaC02g41030D	GSBRNA2T00120289001	AT3G24255.1	AT3G24255	RNA-directed DNA polymerase (reverse transcriptase)-related family protein
MSTRG.57038	1	1	0	0	1	0	3	ZS9mXccR-1_0.RI;ZS9mXccR-1_5.RI;ZS9mXccS-1_5.RI	chrC09	+	BnaC09g01270D	GSBRNA2T00109691001	AT3G26980.1	MUB4	membrane-anchored ubiquitin-fold protein 4 precursor
MSTRG.61053	1	1	0	0	1	0	3	ZS9mXccR-1_0.RI;ZS9mXccR-1_5.A3SS;ZS9mXccR-1_5.A3SS;ZS9mXccS-1_5.A3SS;ZS9mXccS-1_5.A3SS;ZS9mXccS-1_5.A3SS;ZS9mXccS-1_5.RI;ZS9mXccS-1_5.RI	chrCnn_random	-	BnaCnng10830D	GSBRNA2T00075926001	AT3G20410.1	CPK9	calmodulin-domain protein kinase 9
MSTRG.10120	1	1	0	0	1	0	3	ZS9mXccR-1_0.MXE;ZS9mXccR-1_5.MXE;ZS9mXccS-1_5.MXE	chrA04	+	BnaA04g15430D	GSBRNA2T00088994001	AT2G27190.1	PAP12	purple acid phosphatase 12
MSTRG.3437	1	1	0	0	1	0	3	ZS9mXccR-1_0.A5SS;ZS9mXccR-1_5.A5SS;ZS9mXccS-1_5.A5SS	chrA02	+	BnaA02g12730D	GSBRNA2T00070104001	AT4G26690.1	SHV3	PLC-like phosphodiesterase family protein
MSTRG.1104	1	1	0	0	1	0	3	ZS9mXccR-1_0.A3SS;ZS9mXccR-1_5.A3SS;ZS9mXccR-1_5.A3SS;ZS9mXccR-1_5.RI;ZS9mXccS-1_5.A3SS;ZS9mXccS-1_5.RI	chrA01	+	BnaA01g15640D	GSBRNA2T00149551001	AT4G26530.2	FBA5	Aldolase superfamily protein
MSTRG.14567	1	1	0	0	1	0	3	ZS9mXccR-1_0.SE;ZS9mXccR-1_5.SE;ZS9mXccS-1_5.SE	chrA06	-	BnaA06g13890D	GSBRNA2T00043001001	AT1G19720.1	F14P1.33	Pentatricopeptide repeat (PPR-like) superfamily protein
MSTRG.12626	1	1	0	0	1	0	3	ZS9mXccR-1_0.MXE;ZS9mXccR-1_5.MXE;ZS9mXccS-1_5.MXE	chrA05	-	BnaA05g23920D	GSBRNA2T00104932001	AT3G15605.4	AT3G15605	nucleic acid binding
MSTRG.20447	1	1	0	0	1	0	3	ZS9mXccR-1_0.SE;ZS9mXccR-1_5.SE;ZS9mXccS-1_5.SE;ZS9mXccS-1_5.SE	chrA08	+	BnaA08g18350D	GSBRNA2T00150681001	AT1G28395.3	AT1G28395	hypothetical protein;(source:Araport11)
MSTRG.12724	0	1	0	0	1	0	2	ZS9mXccR-1_5.RI;ZS9mXccS-1_5.RI	chrA05	+	BnaA05g25360D	GSBRNA2T00104754001	AT3G14090.1	EXO70D3	exocyst subunit exo70 family protein D3
MSTRG.16594	0	1	0	0	1	0	2	ZS9mXccR-1_5.RI;ZS9mXccS-1_5.RI	chrA07	-	BnaA07g01090D	GSBRNA2T00059416001	AT2G19690.1	PLA2-BETA	phospholipase A2-beta
MSTRG.37491	0	1	0	0	1	0	2	ZS9mXccR-1_5.RI;ZS9mXccS-1_5.RI	chrC03	+	BnaC03g19630D	GSBRNA2T00132407001	AT2G35800.1	SAMTL	mitochondrial substrate carrier family protein
MSTRG.49317	0	1	0	0	1	0	2	ZS9mXccR-1_5.MXE;ZS9mXccS-1_5.MXE	chrC06	-	BnaC06g22580D	GSBRNA2T00143677001	AT3G48110.1	EDD1	glycine-tRNA ligases
MSTRG.45472	0	1	0	0	1	0	2	ZS9mXccR-1_5.A3SS;ZS9mXccS-1_5.A3SS	chrC05	+	BnaC05g13520D	GSBRNA2T00089258001	AT1G17360.1	F28G4.18	LOW protein: protein phosphatase 1 regulatory subunit-like protein;(source:Araport11)
MSTRG.6956	0	1	0	0	1	0	2	ZS9mXccR-1_5.A3SS;ZS9mXccS-1_5.A3SS	chrA03	-	BnaA03g29580D	GSBRNA2T00111840001	AT5G38340.1	MSI17.60	Disease resistance protein (TIR-NBS-LRR class) family
MSTRG.26665	0	1	0	0	1	0	2	ZS9mXccR-1_5.A3SS;ZS9mXccS-1_5.A3SS	chrA10	-	BnaA10g20460D	GSBRNA2T00135727001	AT5G12210.1	RGTB1	RAB geranylgeranyl transferase beta subunit 1
MSTRG.48026	0	1	0	0	1	0	2	ZS9mXccR-1_5.RI;ZS9mXccS-1_5.RI	chrC06	+	BnaC06g01770D	GSBRNA2T00076333001	AT1G48175.1	emb2191	Cytidine/deoxycytidylate deaminase family protein
MSTRG.37556	0	1	0	0	1	0	2	ZS9mXccR-1_5.RI;ZS9mXccS-1_5.RI	chrC03	+	BnaC03g20870D	GSBRNA2T00132575001	AT2G37690.1	F13M22.19	phosphoribosylaminoimidazole carboxylase, putative / AIR carboxylase, putative
MSTRG.60278	0	1	0	0	1	0	2	ZS9mXccR-1_5.A3SS;ZS9mXccR-1_5.A3SS;ZS9mXccR-1_5.A3SS;ZS9mXccR-1_5.A3SS;ZS9mXccS-1_5.A3SS;ZS9mXccS-1_5.A3SS;ZS9mXccS-1_5.A3SS;ZS9mXccS-1_5.A3SS;ZS9mXccS-1_5.RI	chrC09_random	+	BnaC09g53580D	GSBRNA2T00092948001	NA	NA	NA
MSTRG.1066	0	1	0	0	1	0	2	ZS9mXccR-1_5.RI;ZS9mXccS-1_5.RI	chrA01	+	BnaA01g15080D	GSBRNA2T00149617001	AT4G25900.1	F14M19.180	Galactose mutarotase-like superfamily protein
MSTRG.64674	0	1	0	0	1	0	2	ZS9mXccR-1_5.A3SS;ZS9mXccS-1_5.A3SS	chrCnn_random	-	BnaCnng70160D	GSBRNA2T00008162001	AT4G11670.1	T5C23.100	Protein of unknown function (DUF810)
MSTRG.44868	0	1	0	0	1	0	2	ZS9mXccR-1_5.RI;ZS9mXccS-1_5.RI	chrC05	+	BnaC05g04700D	GSBRNA2T00032049001	AT2G30570.1	PSBW	photosystem II reaction center W
MSTRG.13396	0	1	0	0	1	0	2	ZS9mXccR-1_5.RI;ZS9mXccS-1_5.RI	chrA05_random	-	BnaA05g34810D	GSBRNA2T00030020001	AT2G38610.2	T6A23.19	RNA-binding KH domain-containing protein
MSTRG.61453	0	1	0	0	1	0	2	ZS9mXccR-1_5.A3SS;ZS9mXccS-1_5.A3SS	chrCnn_random	+	BnaCnng17840D	GSBRNA2T00093496001	AT5G48960.1	K19E20.8	HAD-superfamily hydrolase, subfamily IG, 5'-nucleotidase
MSTRG.12212	0	1	0	0	1	0	2	ZS9mXccR-1_5.RI;ZS9mXccS-1_5.RI	chrA05	-	BnaA05g17970D	GSBRNA2T00036627001	AT1G32730.1	F6N18.11	electron carrier/iron ion-binding protein;(source:Araport11)
MSTRG.11358	0	1	0	0	1	0	2	ZS9mXccR-1_5.SE;ZS9mXccS-1_5.SE	chrA05	+	BnaA05g04920D	GSBRNA2T00116714001	AT2G45510.1	CYP704A2	cytochrome P450, family 704, subfamily A, polypeptide 2
MSTRG.17530	0	1	0	0	1	0	2	ZS9mXccR-1_5.RI;ZS9mXccS-1_5.RI	chrA07	+	BnaA07g15260D	GSBRNA2T00098597001	AT5G41080.1	GDPD2	PLC-like phosphodiesterases superfamily protein
MSTRG.40252	0	1	0	0	1	0	2	ZS9mXccR-1_5.A3SS;ZS9mXccS-1_5.A3SS	chrC03	+	BnaC03g62990D	GSBRNA2T00001541001	AT2G06500.1	T12H3.5	hAT family dimerisation domain
MSTRG.45772	0	1	0	0	1	0	2	ZS9mXccR-1_5.A3SS;ZS9mXccS-1_5.A3SS	chrC05	-	BnaC05g17900D	GSBRNA2T00119497001	AT1G22620.1	ATSAC1	Phosphoinositide phosphatase family protein
MSTRG.17843	0	1	0	0	1	0	2	ZS9mXccR-1_5.MXE;ZS9mXccS-1_5.MXE	chrA07	+	BnaA07g20050D	GSBRNA2T00099177001	AT1G80750.1	F23A5.10	Ribosomal protein L30/L7 family protein
MSTRG.63550	0	1	0	0	1	0	2	ZS9mXccR-1_5.SE;ZS9mXccR-1_5.A3SS;ZS9mXccS-1_5.SE;ZS9mXccS-1_5.A3SS	chrCnn_random	+	BnaCnng52400D	GSBRNA2T00055769001	AT4G38730.1	T9A14.10	Protein of unknown function (DUF803)
MSTRG.58364	0	1	0	0	1	0	2	ZS9mXccR-1_5.RI;ZS9mXccS-1_5.RI	chrC09	-	BnaC09g22950D	GSBRNA2T00157791001	AT1G12000.1	F12F1.13	Phosphofructokinase family protein
MSTRG.11130	0	1	0	0	1	0	2	ZS9mXccR-1_5.A3SS;ZS9mXccS-1_5.A3SS	chrA05	-	BnaA05g01390D	GSBRNA2T00132895001	AT2G46420.1	F11C10.11	Plant protein 1589 of unknown function
MSTRG.47062	0	1	0	0	1	0	2	ZS9mXccR-1_5.RI;ZS9mXccS-1_5.RI	chrC05	-	BnaC05g38780D	GSBRNA2T00106134001	AT3G14840.2	LIK1	Leucine-rich repeat transmembrane protein kinase
MSTRG.4246	0	1	0	0	1	0	2	ZS9mXccR-1_5.SE;ZS9mXccS-1_5.SE	chrA02	-	NA	NA	NA	NA	NA
MSTRG.20353	0	1	0	0	1	0	2	ZS9mXccR-1_5.RI;ZS9mXccS-1_5.RI	chrA08	-	BnaA08g17100D	GSBRNA2T00150847001	AT4G38470.1	STY46	ACT-like protein tyrosine kinase family protein
MSTRG.37359	0	1	0	0	1	0	2	ZS9mXccR-1_5.MXE;ZS9mXccS-1_5.MXE	chrC03	+	BnaC03g17640D	GSBRNA2T00132159001	AT3G53870.1	AT3G53870	Ribosomal protein S3 family protein
MSTRG.22800	0	1	0	0	1	0	2	ZS9mXccR-1_5.A3SS;ZS9mXccS-1_5.A3SS	chrA09	+	BnaA09g21500D	GSBRNA2T00145481001	AT4G11670.1	T5C23.100	Protein of unknown function (DUF810)
MSTRG.13325	0	1	0	0	1	0	2	ZS9mXccR-1_5.A3SS;ZS9mXccS-1_5.A3SS	chrA05	-	BnaA05g33850D	GSBRNA2T00064138001	AT3G01460.1	MBD9	methyl-CPG-binding domain 9
MSTRG.65008	0	1	0	0	1	0	2	ZS9mXccR-1_5.RI;ZS9mXccS-1_5.A3SS	chrCnn_random	+	NA	NA	NA	NA	NA
MSTRG.12802	0	1	0	0	1	0	2	ZS9mXccR-1_5.SE;ZS9mXccR-1_5.SE;ZS9mXccS-1_5.SE	chrA05	+	BnaA05g26470D	GSBRNA2T00000165001	AT3G12710.1	AT3G12710	DNA glycosylase superfamily protein
MSTRG.53088	0	1	0	0	1	0	2	ZS9mXccR-1_5.RI;ZS9mXccS-1_5.RI	chrC07	-	BnaC07g39460D	GSBRNA2T00154501001	AT4G25290.1	F24A6.130	DNA photolyases;DNA photolyases
MSTRG.57996	0	1	0	0	1	0	2	ZS9mXccR-1_5.A3SS;ZS9mXccS-1_5.A3SS	chrC09	-	BnaC09g16700D	GSBRNA2T00100790001	AT2G23840.1	T29E15.4	HNH endonuclease
MSTRG.8442	1	0	0	0	1	0	2	ZS9mXccR-1_0.A3SS;ZS9mXccS-1_5.A3SS	chrA03	-	BnaA03g50810D	GSBRNA2T00092682001	AT4G34020.2	DJ1C	Class I glutamine amidotransferase-like superfamily protein
MSTRG.1533	1	0	0	0	1	0	2	ZS9mXccR-1_0.A5SS;ZS9mXccS-1_5.A5SS	chrA01	-	BnaA01g21680D	GSBRNA2T00024224001	NA	NA	NA
MSTRG.49682	1	0	0	0	1	0	2	ZS9mXccR-1_0.MXE;ZS9mXccS-1_5.MXE	chrC06	+	BnaC06g28740D	GSBRNA2T00113004001	NA	NA	NA
MSTRG.13209	1	0	0	0	1	0	2	ZS9mXccR-1_0.A3SS;ZS9mXccS-1_5.A3SS	chrA05	-	BnaA05g32190D	GSBRNA2T00038618001	AT3G04970.1	T9J14.8	DHHC-type zinc finger family protein
MSTRG.24394	1	0	0	0	1	0	2	ZS9mXccR-1_0.A3SS;ZS9mXccS-1_5.RI	chrA09	-	BnaA09g44660D	GSBRNA2T00016211001	AT5G26830.1	F2P16.7	Threonyl-tRNA synthetase
MSTRG.31849	1	0	0	0	1	0	2	ZS9mXccR-1_0.A3SS;ZS9mXccS-1_5.A3SS	chrC01	+	BnaC01g20610D	GSBRNA2T00006251001	AT4G28070.2	T13J8.180	AFG1-like ATPase family protein
MSTRG.34760	1	0	0	0	1	0	2	ZS9mXccR-1_0.A3SS;ZS9mXccS-1_5.A3SS	chrC02	-	NA	NA	NA	NA	NA
MSTRG.9000	1	0	0	0	1	0	2	ZS9mXccR-1_0.A5SS;ZS9mXccS-1_5.A3SS	chrA03_random	+	BnaA03g58880D	GSBRNA2T00027928001	AT4G29040.1	RPT2a	regulatory particle AAA-ATPase 2A
MSTRG.12208	1	1	1	1	0	0	4	ZS9mXccR-1_0.RI;ZS9mXccR-1_5.RI;ZS9mXccR-1_8.RI;ZS9mXccS-1_0.RI	chrA05	+	BnaA05g17880D	GSBRNA2T00036646001	AT1G33400.1	TPR9	Tetratricopeptide repeat (TPR)-like superfamily protein
MSTRG.41462	1	1	1	1	0	0	4	ZS9mXccR-1_0.A5SS;ZS9mXccR-1_0.RI;ZS9mXccR-1_0.RI;ZS9mXccR-1_5.A5SS;ZS9mXccR-1_5.RI;ZS9mXccR-1_5.RI;ZS9mXccR-1_8.A5SS;ZS9mXccR-1_8.RI;ZS9mXccR-1_8.RI;ZS9mXccS-1_0.RI	chrC04	+	BnaC04g03740D	GSBRNA2T00002169001	AT2G44450.1	BGLU15	beta glucosidase 15
MSTRG.50590	1	1	1	1	0	0	4	ZS9mXccR-1_0.RI;ZS9mXccR-1_5.RI;ZS9mXccR-1_8.RI;ZS9mXccS-1_0.RI	chrC06_random	+	BnaC06g42820D	GSBRNA2T00042694001	AT3G60250.1	CKB3	casein kinase II beta chain 3
MSTRG.55797	1	1	1	1	0	0	4	ZS9mXccR-1_0.A3SS;ZS9mXccR-1_5.RI;ZS9mXccR-1_8.A3SS;ZS9mXccR-1_8.A3SS;ZS9mXccS-1_0.RI	chrC08	-	BnaC08g32120D	GSBRNA2T00127090001	AT3G62310.1	AT3G62310	RNA helicase family protein
MSTRG.13311	1	1	1	1	0	0	4	ZS9mXccR-1_0.A5SS;ZS9mXccR-1_0.RI;ZS9mXccR-1_0.RI;ZS9mXccR-1_5.A5SS;ZS9mXccR-1_8.A5SS;ZS9mXccS-1_0.RI	chrA05	-	BnaA05g33620D	GSBRNA2T00022301001	AT3G02290.1	F14P3.6	RING/U-box superfamily protein
MSTRG.16107	1	1	1	1	0	0	4	ZS9mXccR-1_0.A3SS;ZS9mXccR-1_0.RI;ZS9mXccR-1_5.A3SS;ZS9mXccR-1_5.RI;ZS9mXccR-1_5.RI;ZS9mXccR-1_8.A3SS;ZS9mXccR-1_8.RI;ZS9mXccR-1_8.RI;ZS9mXccS-1_0.A3SS;ZS9mXccS-1_0.RI	chrA06	+	BnaA06g34920D	GSBRNA2T00001892001	AT5G50650.1	AT5G50650	Transducin/WD40 repeat-like superfamily protein
MSTRG.3081	1	1	1	1	0	0	4	ZS9mXccR-1_0.A5SS;ZS9mXccR-1_5.A5SS;ZS9mXccR-1_8.A5SS;ZS9mXccS-1_0.A5SS	chrA02	+	BnaA02g07360D	GSBRNA2T00052716001	AT5G58950.1	K19M22.20	Protein kinase superfamily protein
MSTRG.22598	1	1	1	1	0	0	4	ZS9mXccR-1_0.RI;ZS9mXccR-1_5.RI;ZS9mXccR-1_8.RI;ZS9mXccS-1_0.RI	chrA09	-	BnaA09g18460D	GSBRNA2T00072385001	AT5G47760.1	PGLP2	2-phosphoglycolate phosphatase 2
MSTRG.35388	1	1	1	1	0	0	4	ZS9mXccR-1_0.RI;ZS9mXccR-1_5.RI;ZS9mXccR-1_5.RI;ZS9mXccR-1_8.RI;ZS9mXccR-1_8.RI;ZS9mXccS-1_0.RI	chrC02	+	BnaC02g35320D	GSBRNA2T00108461001	AT2G04030.1	CR88	Chaperone protein htpG family protein
MSTRG.38712	0	1	1	1	0	0	3	ZS9mXccR-1_5.SE;ZS9mXccR-1_8.RI;ZS9mXccS-1_0.A3SS	chrC03	+	BnaC03g38270D	GSBRNA2T00123671001	AT3G14010.4	CID4	CTC-interacting domain 4
MSTRG.65486	0	1	1	1	0	0	3	ZS9mXccR-1_5.A5SS;ZS9mXccR-1_8.A5SS;ZS9mXccS-1_0.A5SS	chrUnn_random	+	BnaUnng01410D	GSBRNA2T00053298001	AT5G67270.1	EB1C	end binding protein 1C
MSTRG.32522	0	1	1	1	0	0	3	ZS9mXccR-1_5.RI;ZS9mXccR-1_8.RI;ZS9mXccS-1_0.RI;ZS9mXccS-1_0.RI	chrC01	-	BnaC01g31800D	GSBRNA2T00006658001	NA	NA	NA
MSTRG.50063	0	1	1	1	0	0	3	ZS9mXccR-1_5.RI;ZS9mXccR-1_8.RI;ZS9mXccS-1_0.RI	chrC06	+	BnaC06g34600D	GSBRNA2T00103452001	AT1G73750.1	F25P22.17	Uncharacterised conserved protein UCP031088, alpha/beta hydrolase
MSTRG.9739	0	1	1	1	0	0	3	ZS9mXccR-1_5.SE;ZS9mXccR-1_8.SE;ZS9mXccR-1_8.A5SS;ZS9mXccS-1_0.SE	chrA04	-	BnaA04g09200D	GSBRNA2T00114351001	AT5G39380.1	MUL8.6	Plant calmodulin-binding protein-related
MSTRG.39837	0	1	1	1	0	0	3	ZS9mXccR-1_5.SE;ZS9mXccR-1_5.SE;ZS9mXccR-1_8.SE;ZS9mXccR-1_8.RI;ZS9mXccS-1_0.A3SS	chrC03	-	BnaC03g57030D	GSBRNA2T00024796001	AT1G29840.1	F1N18.12	alpha/beta-Hydrolases superfamily protein
MSTRG.56094	0	1	1	1	0	0	3	ZS9mXccR-1_5.SE;ZS9mXccR-1_5.SE;ZS9mXccR-1_8.SE;ZS9mXccR-1_8.SE;ZS9mXccS-1_0.SE	chrC08	+	BnaC08g36740D	GSBRNA2T00136890001	AT1G19390.1	F18O14.11	Wall-associated kinase family protein
MSTRG.51684	1	0	1	1	0	0	3	ZS9mXccR-1_0.MXE;ZS9mXccR-1_8.MXE;ZS9mXccS-1_0.RI	chrC07	-	BnaC07g17930D	GSBRNA2T00158251001	AT1G10095.1	AT1G10095	Protein prenylyltransferase superfamily protein
MSTRG.5933	1	0	1	1	0	0	3	ZS9mXccR-1_0.MXE;ZS9mXccR-1_0.A5SS;ZS9mXccR-1_8.MXE;ZS9mXccR-1_8.A5SS;ZS9mXccS-1_0.MXE;ZS9mXccS-1_0.A5SS	chrA03	+	BnaA03g14730D	GSBRNA2T00142048001	AT2G31810.1	F20M17.15	ACT domain-containing small subunit of acetolactate synthase protein
MSTRG.50425	1	0	1	1	0	0	3	ZS9mXccR-1_0.A3SS;ZS9mXccR-1_8.A3SS;ZS9mXccS-1_0.A3SS	chrC06	-	BnaC06g40080D	GSBRNA2T00148127001	AT1G80940.1	F23A5.30	Snf1 kinase interactor-like protein;(source:Araport11)
MSTRG.25697	1	0	1	1	0	0	3	ZS9mXccR-1_0.A3SS;ZS9mXccR-1_8.A3SS;ZS9mXccS-1_0.A3SS;ZS9mXccS-1_0.RI	chrA10	-	BnaA10g06550D	GSBRNA2T00093054001	AT5G53180.1	PTB2	polypyrimidine tract-binding protein 2
MSTRG.35569	1	0	1	1	0	0	3	ZS9mXccR-1_0.SE;ZS9mXccR-1_8.SE;ZS9mXccS-1_0.SE	chrC02	+	BnaC02g38530D	GSBRNA2T00120685001	AT5G48385.1	AT5G48385	FRIGIDA-like protein
MSTRG.24655	1	0	1	1	0	0	3	ZS9mXccR-1_0.MXE;ZS9mXccR-1_0.RI;ZS9mXccR-1_8.MXE;ZS9mXccR-1_8.MXE;ZS9mXccS-1_0.RI	chrA09	-	BnaA09g48640D	GSBRNA2T00122269001	AT1G08930.2	ERD6	Major facilitator superfamily protein
MSTRG.43315	0	0	1	1	0	0	2	ZS9mXccR-1_8.RI;ZS9mXccS-1_0.RI	chrC04	-	BnaC04g35780D	GSBRNA2T00149877001	NA	NA	NA
MSTRG.11936	0	0	1	1	0	0	2	ZS9mXccR-1_8.A3SS;ZS9mXccS-1_0.A3SS	chrA05	-	BnaA05g13810D	GSBRNA2T00125561001	AT1G55325.2	GCT	RNA polymerase II transcription mediators
MSTRG.6510	0	0	1	1	0	0	2	ZS9mXccR-1_8.MXE;ZS9mXccS-1_0.MXE	chrA03	-	BnaA03g23230D	GSBRNA2T00138717001	AT5G49760.1	K2I5.13	Leucine-rich repeat protein kinase family protein
MSTRG.49864	0	0	1	1	0	0	2	ZS9mXccR-1_8.A5SS;ZS9mXccS-1_0.A5SS	chrC06	+	BnaC06g31450D	GSBRNA2T00049708001	AT1G70430.1	F17O7.3	Protein kinase superfamily protein
MSTRG.11012	0	0	1	1	0	0	2	ZS9mXccR-1_8.MXE;ZS9mXccS-1_0.MXE	chrA04_random	-	BnaA04g29370D	GSBRNA2T00008114001	AT2G40430.1	T2P4.22	Nop53 protein;(source:Araport11)
MSTRG.12231	0	0	1	1	0	0	2	ZS9mXccR-1_8.MXE;ZS9mXccS-1_0.RI	chrA05	+	BnaA05g18210D	GSBRNA2T00040269001	AT1G29720.1	CELLULOSE SYNTHASE LIKE D2	Leucine-rich repeat transmembrane protein kinase
MSTRG.29620	0	0	1	1	0	0	2	ZS9mXccR-1_8.A5SS;ZS9mXccS-1_0.A5SS	chrAnn_random	+	BnaAnng32540D	GSBRNA2T00096272001	AT4G38470.1	STY46	ACT-like protein tyrosine kinase family protein
MSTRG.20726	0	0	1	1	0	0	2	ZS9mXccR-1_8.A3SS;ZS9mXccS-1_0.A3SS	chrA08	+	BnaA08g22670D	GSBRNA2T00102939001	AT1G18335.1	AT1G18335	Acyl-CoA N-acyltransferases (NAT) superfamily protein
MSTRG.63908	1	1	0	1	0	0	3	ZS9mXccR-1_0.A5SS;ZS9mXccR-1_0.RI;ZS9mXccR-1_5.A5SS;ZS9mXccR-1_5.RI;ZS9mXccS-1_0.A5SS;ZS9mXccS-1_0.RI	chrCnn_random	-	BnaCnng58230D	GSBRNA2T00072099001	AT1G56130.1	T6H22.8	Leucine-rich repeat transmembrane protein kinase
MSTRG.23369	1	1	0	1	0	0	3	ZS9mXccR-1_0.A3SS;ZS9mXccR-1_5.A3SS;ZS9mXccS-1_0.A3SS	chrA09	+	BnaA09g29720D	GSBRNA2T00090700001	AT1G24160.2	F3I6.9	triadin;(source:Araport11)
MSTRG.22484	1	1	0	1	0	0	3	ZS9mXccR-1_0.RI;ZS9mXccR-1_5.RI;ZS9mXccS-1_0.RI	chrA09	+	BnaA09g16770D	GSBRNA2T00071000001	AT5G43920.1	MRH10.1	transducin family protein / WD-40 repeat family protein
MSTRG.14492	1	1	0	1	0	0	3	ZS9mXccR-1_0.SE;ZS9mXccR-1_5.SE;ZS9mXccS-1_0.SE	chrA06	-	BnaA06g13020D	GSBRNA2T00035623001	AT1G18840.2	IQD30	IQ-domain 30
MSTRG.54590	1	1	0	1	0	0	3	ZS9mXccR-1_0.RI;ZS9mXccR-1_5.RI;ZS9mXccS-1_0.RI	chrC08	+	BnaC08g13120D	GSBRNA2T00104613001	AT4G28550.1	F20O9.250	Ypt/Rab-GAP domain of gyp1p superfamily protein
MSTRG.4598	1	1	0	1	0	0	3	ZS9mXccR-1_0.SE;ZS9mXccR-1_0.RI;ZS9mXccR-1_5.SE;ZS9mXccS-1_0.SE	chrA02	+	NA	NA	NA	NA	NA
MSTRG.57267	1	1	0	1	0	0	3	ZS9mXccR-1_0.SE;ZS9mXccR-1_5.SE;ZS9mXccR-1_5.SE;ZS9mXccR-1_5.A5SS;ZS9mXccR-1_5.RI;ZS9mXccR-1_5.RI;ZS9mXccS-1_0.RI;ZS9mXccS-1_0.RI;ZS9mXccS-1_0.RI	chrC09	-	BnaC09g04850D	GSBRNA2T00146092001	AT5G23490.1	AT5G23500	hypothetical protein;(source:Araport11)
MSTRG.5135	1	1	0	1	0	0	3	ZS9mXccR-1_0.A3SS;ZS9mXccR-1_5.A3SS;ZS9mXccS-1_0.A3SS	chrA03	-	BnaA03g02610D	GSBRNA2T00129713001	AT5G08650.1	T2K12.1	Small GTP-binding protein
MSTRG.12039	1	1	0	1	0	0	3	ZS9mXccR-1_0.A5SS;ZS9mXccR-1_5.A5SS;ZS9mXccS-1_0.A5SS	chrA05	+	BnaA05g15320D	GSBRNA2T00077515001	AT1G51690.3	B ALPHA	protein phosphatase 2A 55 kDa regulatory subunit B alpha isoform
MSTRG.90	1	1	0	1	0	0	3	ZS9mXccR-1_0.RI;ZS9mXccR-1_5.RI;ZS9mXccS-1_0.RI	chrA01	-	BnaA01g01240D	GSBRNA2T00121485001	AT4G36470.1	AP22.82	S-adenosyl-L-methionine-dependent methyltransferases superfamily protein
MSTRG.53379	1	1	0	1	0	0	3	ZS9mXccR-1_0.A3SS;ZS9mXccR-1_0.RI;ZS9mXccR-1_0.RI;ZS9mXccR-1_5.A3SS;ZS9mXccR-1_5.RI;ZS9mXccR-1_5.RI;ZS9mXccS-1_0.A3SS	chrC07	+	BnaC07g44600D	GSBRNA2T00099941001	AT4G33920.1	APD5	Protein phosphatase 2C family protein
MSTRG.41399	1	1	0	1	0	0	3	ZS9mXccR-1_0.SE;ZS9mXccR-1_5.SE;ZS9mXccS-1_0.SE	chrC04	-	BnaC04g02750D	GSBRNA2T00002303001	AT2G43140.2	F14B2.8	basic helix-loop-helix (bHLH) DNA-binding superfamily protein
MSTRG.50498	1	1	0	1	0	0	3	ZS9mXccR-1_0.RI;ZS9mXccR-1_5.RI;ZS9mXccS-1_0.RI	chrC06_random	+	BnaC06g41300D	GSBRNA2T00017873001	AT4G10320.1	F24G24.120	tRNA synthetase class I (I, L, M and V) family protein
MSTRG.33102	1	1	0	1	0	0	3	ZS9mXccR-1_0.A3SS;ZS9mXccR-1_5.A3SS;ZS9mXccS-1_0.A3SS	chrC01	+	BnaC01g40370D	GSBRNA2T00044489001	AT3G03940.1	T11I18.5	Protein kinase family protein
MSTRG.39141	1	1	0	1	0	0	3	ZS9mXccR-1_0.RI;ZS9mXccR-1_5.RI;ZS9mXccR-1_5.RI;ZS9mXccS-1_0.RI;ZS9mXccS-1_0.RI	chrC03	-	BnaC03g45290D	GSBRNA2T00149975001	AT2G13790.1	SERK4	somatic embryogenesis receptor-like kinase 4
MSTRG.8713	0	1	0	1	0	0	2	ZS9mXccR-1_5.RI;ZS9mXccS-1_0.RI	chrA03_random	+	BnaA03g54910D	GSBRNA2T00017028001	AT5G02290.2	NAK	Protein kinase superfamily protein
MSTRG.31410	0	1	0	1	0	0	2	ZS9mXccR-1_5.A5SS;ZS9mXccS-1_0.A5SS	chrC01	-	BnaC01g14000D	GSBRNA2T00138346001	AT4G22540.1	ORP2A	OSBP(oxysterol binding protein)-related protein 2A
MSTRG.21857	0	1	0	1	0	0	2	ZS9mXccR-1_5.RI;ZS9mXccS-1_0.RI	chrA09	+	BnaA09g08020D	GSBRNA2T00005646001	AT5G66210.1	CPK28	calcium-dependent protein kinase 28
MSTRG.39447	0	1	0	1	0	0	2	ZS9mXccR-1_5.RI;ZS9mXccS-1_0.RI	chrC03	-	BnaC03g50260D	GSBRNA2T00141689001	AT5G64000.1	SAL2	Inositol monophosphatase family protein
MSTRG.2701	0	1	0	1	0	0	2	ZS9mXccR-1_5.RI;ZS9mXccS-1_0.RI	chrA02	+	BnaA02g01970D	GSBRNA2T00143343001	AT5G14030.4	MUA22.2	translocon-associated protein beta (TRAPB) family protein
MSTRG.53458	0	1	0	1	0	0	2	ZS9mXccR-1_5.RI;ZS9mXccS-1_0.A5SS	chrC07	+	BnaC07g45720D	GSBRNA2T00100087001	AT4G35600.2	CST	Protein kinase superfamily protein
MSTRG.42888	0	1	0	1	0	0	2	ZS9mXccR-1_5.SE;ZS9mXccR-1_5.SE;ZS9mXccS-1_0.A5SS	chrC04	-	BnaC04g28280D	GSBRNA2T00100999001	AT3G52310.1	ABCG27	ABC-2 type transporter family protein
MSTRG.53247	0	1	0	1	0	0	2	ZS9mXccR-1_5.RI;ZS9mXccS-1_0.RI;ZS9mXccS-1_0.RI	chrC07	-	BnaC07g42210D	GSBRNA2T00086026001	AT4G29900.1	ACA10	autoinhibited Ca(2+)-ATPase 10
MSTRG.30505	0	1	0	1	0	0	2	ZS9mXccR-1_5.A3SS;ZS9mXccR-1_5.A3SS;ZS9mXccS-1_0.A5SS	chrC01	-	BnaC01g00280D	GSBRNA2T00075122001	AT4G39260.2	CCR1	cold, circadian rhythm, and RNA binding 1
MSTRG.59512	0	1	0	1	0	0	2	ZS9mXccR-1_5.A3SS;ZS9mXccS-1_0.A5SS	chrC09	+	BnaC09g42140D	GSBRNA2T00035253001	AT5G15700.1	F14F8.80	DNA/RNA polymerases superfamily protein
MSTRG.5343	0	1	0	1	0	0	2	ZS9mXccR-1_5.RI;ZS9mXccS-1_0.RI	chrA03	+	BnaA03g05560D	GSBRNA2T00130062001	AT5G15630.1	IRX6	COBRA-like extracellular glycosyl-phosphatidyl inositol-anchored protein family
MSTRG.36947	0	1	0	1	0	0	2	ZS9mXccR-1_5.RI;ZS9mXccS-1_0.RI	chrC03	+	BnaC03g11210D	GSBRNA2T00140981001	AT5G60335.1	AT5G60335	Thioesterase superfamily protein
MSTRG.63281	0	1	0	1	0	0	2	ZS9mXccR-1_5.RI;ZS9mXccR-1_5.RI;ZS9mXccS-1_0.RI	chrCnn_random	+	BnaCnng48270D	GSBRNA2T00048015001	AT3G17690.1	CNGC19	cyclic nucleotide gated channel 19
MSTRG.4965	0	1	0	1	0	0	2	ZS9mXccR-1_5.A3SS;ZS9mXccS-1_0.SE	chrA03	+	BnaA03g00050D	GSBRNA2T00049181001	AT1G06840.1	F4H5.8	Leucine-rich repeat protein kinase family protein
MSTRG.58288	0	1	0	1	0	0	2	ZS9mXccR-1_5.A3SS;ZS9mXccS-1_0.A3SS	chrC09	+	BnaC09g21720D	GSBRNA2T00067366001	AT3G26100.2	AT3G26100	Regulator of chromosome condensation (RCC1) family protein
MSTRG.43568	1	0	0	1	0	0	2	ZS9mXccR-1_0.RI;ZS9mXccS-1_0.RI	chrC04	-	BnaC04g40260D	GSBRNA2T00127902001	AT2G29090.2	CYP707A2	cytochrome P450, family 707, subfamily A, polypeptide 2
MSTRG.23535	1	0	0	1	0	0	2	ZS9mXccR-1_0.MXE;ZS9mXccS-1_0.MXE	chrA09	+	BnaA09g32270D	GSBRNA2T00129315001	AT3G51730.1	AT3G51730	saposin B domain-containing protein
MSTRG.49379	1	0	0	1	0	0	2	ZS9mXccR-1_0.SE;ZS9mXccS-1_0.RI	chrC06	+	BnaC06g23720D	GSBRNA2T00049104001	NA	NA	NA
MSTRG.58928	1	0	0	1	0	0	2	ZS9mXccR-1_0.SE;ZS9mXccR-1_0.SE;ZS9mXccS-1_0.SE;ZS9mXccS-1_0.SE	chrC09	+	BnaC09g32930D	GSBRNA2T00033404001	AT5G57290.1	MJB24.10	60S acidic ribosomal protein family
MSTRG.13787	1	0	0	1	0	0	2	ZS9mXccR-1_0.RI;ZS9mXccS-1_0.RI	chrA06	-	BnaA06g02850D	GSBRNA2T00021134001	AT1G50380.1	F14I3.4	Prolyl oligopeptidase family protein
MSTRG.41676	1	0	0	1	0	0	2	ZS9mXccR-1_0.A5SS;ZS9mXccS-1_0.A5SS	chrC04	+	BnaC04g07100D	GSBRNA2T00152761001	AT2G38290.2	AMT2	ammonium transporter 2
MSTRG.6712	1	0	0	1	0	0	2	ZS9mXccR-1_0.SE;ZS9mXccS-1_0.SE	chrA03	-	BnaA03g26120D	GSBRNA2T00151672001	AT4G02570.4	CUL1	cullin 1
MSTRG.58229	1	0	0	1	0	0	2	ZS9mXccR-1_0.A3SS;ZS9mXccS-1_0.A3SS	chrC09	+	BnaC09g20720D	GSBRNA2T00091374001	NA	NA	NA
MSTRG.56123	1	0	0	1	0	0	2	ZS9mXccR-1_0.RI;ZS9mXccS-1_0.RI	chrC08	+	BnaC08g37190D	GSBRNA2T00136833001	NA	NA	NA
MSTRG.1582	1	0	0	1	0	0	2	ZS9mXccR-1_0.A3SS;ZS9mXccS-1_0.A3SS	chrA01	-	BnaA01g22500D	GSBRNA2T00026863001	AT1G60640.5	F8A5.16	stress response protein;(source:Araport11)
MSTRG.59434	1	0	0	1	0	0	2	ZS9mXccR-1_0.A5SS;ZS9mXccS-1_0.A5SS	chrC09	-	BnaC09g40970D	GSBRNA2T00094904001	AT5G16890.1	F2K13.40	Exostosin family protein
MSTRG.8118	1	0	0	1	0	0	2	ZS9mXccR-1_0.RI;ZS9mXccS-1_0.RI	chrA03	+	BnaA03g46230D	GSBRNA2T00048901001	AT4G23740.1	F9D16.210	Leucine-rich repeat protein kinase family protein
MSTRG.37600	1	0	0	1	0	0	2	ZS9mXccR-1_0.RI;ZS9mXccS-1_0.RI	chrC03	+	BnaC03g21610D	GSBRNA2T00079103001	AT2G38780.1	T6A23.2	cytochrome C oxidase subunit;(source:Araport11)
MSTRG.62298	1	0	0	1	0	0	2	ZS9mXccR-1_0.RI;ZS9mXccS-1_0.RI	chrCnn_random	-	BnaCnng31980D	GSBRNA2T00020937001	AT5G58470.2	TAF15b	TBP-associated factor 15B
MSTRG.56881	1	0	0	1	0	0	2	ZS9mXccR-1_0.A3SS;ZS9mXccS-1_0.RI	chrC08_random	+	BnaC08g49310D	GSBRNA2T00027660001	AT1G64710.1	F13O11.3	GroES-like zinc-binding dehydrogenase family protein
MSTRG.31736	1	0	0	1	0	0	2	ZS9mXccR-1_0.RI;ZS9mXccR-1_0.RI;ZS9mXccS-1_0.RI	chrC01	+	BnaC01g18840D	GSBRNA2T00157394001	AT4G26670.1	F10M23.10	Mitochondrial import inner membrane translocase subunit Tim17/Tim22/Tim23 family protein
MSTRG.3987	1	0	0	1	0	0	2	ZS9mXccR-1_0.SE;ZS9mXccR-1_0.A3SS;ZS9mXccS-1_0.SE	chrA02	+	NA	NA	NA	NA	NA
MSTRG.4361	1	0	0	1	0	0	2	ZS9mXccR-1_0.RI;ZS9mXccS-1_0.RI	chrA02	-	BnaA02g27850D	GSBRNA2T00072275001	NA	NA	NA
MSTRG.30946	1	0	0	1	0	0	2	ZS9mXccR-1_0.RI;ZS9mXccS-1_0.RI	chrC01	-	BnaC01g06660D	GSBRNA2T00130498001	AT4G31800.1	WRKY18	WRKY DNA-binding protein 18
MSTRG.54916	1	0	0	1	0	0	2	ZS9mXccR-1_0.A3SS;ZS9mXccS-1_0.SE;ZS9mXccS-1_0.A3SS	chrC08	-	BnaC08g18400D	GSBRNA2T00139556001	AT1G18840.2	IQD30	IQ-domain 30
MSTRG.37118	1	0	0	1	0	0	2	ZS9mXccR-1_0.RI;ZS9mXccS-1_0.RI	chrC03	-	BnaC03g13670D	GSBRNA2T00060789001	AT5G56290.1	PEX5	peroxin 5
MSTRG.11972	1	0	0	1	0	0	2	ZS9mXccR-1_0.A5SS;ZS9mXccR-1_0.RI;ZS9mXccS-1_0.SE;ZS9mXccS-1_0.A5SS	chrA05	+	BnaA05g14400D	GSBRNA2T00033281001	AT1G53510.1	MPK18	mitogen-activated protein kinase 18
MSTRG.53017	1	0	0	1	0	0	2	ZS9mXccR-1_0.RI;ZS9mXccS-1_0.A5SS	chrC07	+	BnaC07g38470D	GSBRNA2T00157158001	AT4G23740.1	F9D16.210	Leucine-rich repeat protein kinase family protein
MSTRG.12416	1	0	0	1	0	0	2	ZS9mXccR-1_0.A3SS;ZS9mXccS-1_0.A3SS	chrA05	-	BnaA05g20870D	GSBRNA2T00154048001	AT3G19290.1	ABF4	ABRE binding factor 4
MSTRG.35995	1	0	0	1	0	0	2	ZS9mXccR-1_0.RI;ZS9mXccR-1_0.RI;ZS9mXccS-1_0.RI	chrC02_random	+	BnaC02g45660D	GSBRNA2T00011919001	AT1G72450.1	JAZ6	jasmonate-zim-domain protein 6
MSTRG.54109	1	0	0	1	0	0	2	ZS9mXccR-1_0.RI;ZS9mXccS-1_0.RI	chrC08	+	BnaC08g04990D	GSBRNA2T00076244001	AT1G45150.1	F27F5.22	alpha-1,6-mannosyl-glycoprotein 2-beta-N-acetylglucosaminyltransferase;(source:Araport11)
MSTRG.56019	1	0	0	1	0	0	2	ZS9mXccR-1_0.A3SS;ZS9mXccS-1_0.A3SS	chrC08	-	BnaC08g35720D	GSBRNA2T00137010001	AT2G21410.1	VHA-A2	vacuolar proton ATPase A2
MSTRG.6994	1	0	0	1	0	0	2	ZS9mXccR-1_0.A3SS;ZS9mXccS-1_0.A3SS	chrA03	+	BnaA03g30210D	GSBRNA2T00111768001	AT3G07860.1	AT3G07860	Ubiquitin-like superfamily protein
MSTRG.15179	1	0	0	1	0	0	2	ZS9mXccR-1_0.RI;ZS9mXccS-1_0.SE;ZS9mXccS-1_0.A3SS	chrA06	+	BnaA06g22890D	GSBRNA2T00073163001	AT5G63780.1	SHA1	RING/FYVE/PHD zinc finger superfamily protein
MSTRG.18471	1	0	0	1	0	0	2	ZS9mXccR-1_0.RI;ZS9mXccS-1_0.RI	chrA07	+	BnaA07g28780D	GSBRNA2T00102399001	AT1G70650.1	F5A18.17	Ran BP2/NZF zinc finger-like superfamily protein
MSTRG.141	1	0	0	1	0	0	2	ZS9mXccR-1_0.RI;ZS9mXccS-1_0.RI	chrA01	-	BnaA01g01780D	GSBRNA2T00121422001	AT4G35770.1	SEN1	Rhodanese/Cell cycle control phosphatase superfamily protein
MSTRG.45774	1	0	0	1	0	0	2	ZS9mXccR-1_0.RI;ZS9mXccS-1_0.RI	chrC05	-	NA	NA	NA	NA	NA
MSTRG.12098	1	0	0	1	0	0	2	ZS9mXccR-1_0.RI;ZS9mXccS-1_0.RI	chrA05	-	BnaA05g16180D	GSBRNA2T00042920001	AT1G49350.1	F13F21.22	pfkB-like carbohydrate kinase family protein
MSTRG.24660	1	0	0	1	0	0	2	ZS9mXccR-1_0.A5SS;ZS9mXccS-1_0.SE	chrA09	+	BnaA09g48710D	GSBRNA2T00122262001	AT1G08840.2	emb2411	DNA replication helicase, putative
MSTRG.9369	1	0	0	1	0	0	2	ZS9mXccR-1_0.A5SS;ZS9mXccS-1_0.A5SS	chrA04	+	BnaA04g04080D	GSBRNA2T00126434001	AT3G54480.1	SKIP5	SKP1/ASK-interacting protein 5
MSTRG.40773	1	0	0	1	0	0	2	ZS9mXccR-1_0.RI;ZS9mXccS-1_0.RI	chrC03	+	BnaC03g70920D	GSBRNA2T00032474001	AT1G55910.1	ZIP11	zinc transporter 11 precursor
MSTRG.49540	1	0	0	1	0	0	2	ZS9mXccR-1_0.A3SS;ZS9mXccS-1_0.A3SS	chrC06	+	BnaC06g26710D	GSBRNA2T00041568001	AT1G67500.1	REV3	recovery protein 3
MSTRG.142	1	0	0	1	0	0	2	ZS9mXccR-1_0.RI;ZS9mXccS-1_0.RI	chrA01	+	BnaA01g01790D	GSBRNA2T00121421001	AT4G35760.1	LTO1	NAD(P)H dehydrogenase (quinone)s
MSTRG.55220	1	0	0	1	0	0	2	ZS9mXccR-1_0.SE;ZS9mXccS-1_0.SE	chrC08	+	BnaC08g23360D	GSBRNA2T00109247001	AT3G52050.3	AT3G52050	5'-3' exonuclease family protein
MSTRG.3550	1	0	0	1	0	0	2	ZS9mXccR-1_0.A5SS;ZS9mXccR-1_0.RI;ZS9mXccS-1_0.A5SS	chrA02	+	BnaA02g14670D	GSBRNA2T00096395001	AT1G55750.1	F20N2.28	BSD domain (BTF2-like transcription factors, Synapse-associated proteins and DOS2-like proteins)
