# Supplementary material for: Unravelling alternative splicing patterns in susceptible and resistant Brassica napus lines in response to Xanthomonas campestris infection
Source: BMC Plant Biol. 2024 Oct 30;24:1027. doi: 10.1186/s12870-024-05728-8 (PMC11523580; doi:10.1186/s12870-024-05728-8)
Supplement: Supplementary file 1 — Supplementary Material 1: Figure S1. Topology analysis of co-expression networks. A, Scale independence and mean connectivity based on a set of soft thresholds. B, Heatmap showing correlations between modules and samples. Figure S2. Number of genes and transcripts within each module. Figure S3. Bubble diagrams showing the result of GO enriched terms in tan (A), cyan (B), purple (C), and lightcyan (D) modules. Bubble size indicates gene number. Figure S4. Sashimi plot and isoform structure of the DAS gene PBL30. A5SS (A), SE (B), and RI (C) events of PBL30 in the resistant line ZS9mXccR-1 at 0, 5, and 8 dpi with Xcc. Figure S5. Sashimi plot and isoform structure of the DAS gene PBL1. RI events of PBL1 in the resistant line ZS9mXccR-1 (A) and the susceptible line ZS9mXccS-1 (B) at 0, 5, and 8 dpi with Xcc. C, Isoform structure of PBL1. Figure S6. Various differential splicing events of the disease resistance gene MVA3.30 in the susceptible line ZS9mXccS-1 during the time course of Xcc infection. A-D, SE events resulting into different isoforms. E, A5SS events resulting into different isoforms. Figure S7. Sashimi plot and isoform structure of the DAS genes LHY and WD40-like. A, RI events of LHY in the susceptible line ZS9mXccS-1 at 5 and 8 dpi with Xcc. B, SE events of WD40-like in the resistant line ZS9mXccR-1 at 0 and 5 dpi with Xcc. Figure S8. Flow chart for alternative splicing analysis. Table S1. FPKM values of all identified transcripts in 27 samples. Table S2. List of identified DAS genes. Table S3. DAS genes specifically or commonly present in ZS9mXccR-1 and/or ZS9mXccS-1 compared to ZS9. Table S4. Enriched GO terms of DAS genes specifically or commonly present in ZS9mXccR-1 and/or ZS9mXccS-1. Table S5. List of hub transcripts with DAS precursors in selected modules. Table S6. List of DAS hub genes potentially playing a role in black rot resistance. Data S1. Basic code scripts for each part of the analysis. [file 12870_2024_5728_MOESM1_ESM.zip › Table S4.xlsx]

## Sheet: R
	Table S4 Enriched GO terms of DAS genes specifically or commonly present in ZS9mXccR-1 and/or ZS9mXccS-1
GO_ID	GO_Term	GO_Class	Pvalue	AdjustedPv	x1	x2	n	N	EnrichDirect	GOlevl	GeneID
GO:0022857	transmembrane transporter activity	MF	2.38408e-08	1.28785e-05	36	1651	411	46386	Over	3	GSBRNA2T00086311001,GSBRNA2T00102183001,GSBRNA2T00038596001,GSBRNA2T00142019001,GSBRNA2T00008883001,GSBRNA2T00053575001,GSBRNA2T00070514001,GSBRNA2T00002627001,GSBRNA2T00094480001,GSBRNA2T00065343001,GSBRNA2T00005582001,GSBRNA2T00043188001,GSBRNA2T00092704001,GSBRNA2T00103630001,GSBRNA2T00000741001,GSBRNA2T00006252001,GSBRNA2T00126624001,GSBRNA2T00150564001,GSBRNA2T00124858001,GSBRNA2T00086284001…
GO:0055085	transmembrane transport	BP	3.08838e-08	1.28785e-05	38	1798	411	46386	Over	3	GSBRNA2T00086311001,GSBRNA2T00102183001,GSBRNA2T00140349001,GSBRNA2T00038596001,GSBRNA2T00008883001,GSBRNA2T00053575001,GSBRNA2T00070879001,GSBRNA2T00152545001,GSBRNA2T00070514001,GSBRNA2T00002627001,GSBRNA2T00094480001,GSBRNA2T00065343001,GSBRNA2T00005582001,GSBRNA2T00043188001,GSBRNA2T00092704001,GSBRNA2T00103630001,GSBRNA2T00000741001,GSBRNA2T00157240001,GSBRNA2T00047495001,GSBRNA2T00151878001…
GO:0005215	transporter activity	MF	1.30966e-06	0.000364086	40	2144	411	46386	Over	2	GSBRNA2T00086311001,GSBRNA2T00102183001,GSBRNA2T00038596001,GSBRNA2T00142019001,GSBRNA2T00008883001,GSBRNA2T00053575001,GSBRNA2T00070879001,GSBRNA2T00070514001,GSBRNA2T00002627001,GSBRNA2T00094480001,GSBRNA2T00065343001,GSBRNA2T00005582001,GSBRNA2T00043188001,GSBRNA2T00092704001,GSBRNA2T00103630001,GSBRNA2T00000741001,GSBRNA2T00006252001,GSBRNA2T00126624001,GSBRNA2T00150564001,GSBRNA2T00124858001…
GO:0022804	active transmembrane transporter activity	MF	8.06667e-06	0.0016819	17	659	411	46386	Over	4	GSBRNA2T00102183001,GSBRNA2T00053575001,GSBRNA2T00002627001,GSBRNA2T00094480001,GSBRNA2T00092704001,GSBRNA2T00000741001,GSBRNA2T00126624001,GSBRNA2T00150564001,GSBRNA2T00124858001,GSBRNA2T00085231001,GSBRNA2T00081720001,GSBRNA2T00024851001,GSBRNA2T00099986001,GSBRNA2T00000466001,GSBRNA2T00117761001,GSBRNA2T00148708001,GSBRNA2T00114570001
GO:0051179	localization	BP	4.40882e-05	0.00702565	57	3819	411	46386	Over	2	GSBRNA2T00086311001,GSBRNA2T00135712001,GSBRNA2T00102183001,GSBRNA2T00140349001,GSBRNA2T00038596001,GSBRNA2T00142019001,GSBRNA2T00008883001,GSBRNA2T00053575001,GSBRNA2T00070879001,GSBRNA2T00152545001,GSBRNA2T00070514001,GSBRNA2T00002627001,GSBRNA2T00128646001,GSBRNA2T00147507001,GSBRNA2T00142275001,GSBRNA2T00094480001,GSBRNA2T00065343001,GSBRNA2T00005582001,GSBRNA2T00043188001,GSBRNA2T00041556001…
GO:0006810	transport	BP	5.89683e-05	0.00702565	56	3765	411	46386	Over	3	GSBRNA2T00086311001,GSBRNA2T00135712001,GSBRNA2T00102183001,GSBRNA2T00140349001,GSBRNA2T00038596001,GSBRNA2T00142019001,GSBRNA2T00008883001,GSBRNA2T00053575001,GSBRNA2T00070879001,GSBRNA2T00152545001,GSBRNA2T00070514001,GSBRNA2T00002627001,GSBRNA2T00128646001,GSBRNA2T00147507001,GSBRNA2T00142275001,GSBRNA2T00094480001,GSBRNA2T00065343001,GSBRNA2T00005582001,GSBRNA2T00043188001,GSBRNA2T00041556001…
GO:0022891	substrate-specific transmembrane transporter activity	MF	7.19812e-05	0.00721309	20	932	411	46386	Over	4	GSBRNA2T00086311001,GSBRNA2T00142019001,GSBRNA2T00053575001,GSBRNA2T00094480001,GSBRNA2T00006252001,GSBRNA2T00126624001,GSBRNA2T00150564001,GSBRNA2T00086284001,GSBRNA2T00058294001,GSBRNA2T00081720001,GSBRNA2T00101781001,GSBRNA2T00072992001,GSBRNA2T00038197001,GSBRNA2T00000466001,GSBRNA2T00117761001,GSBRNA2T00092180001,GSBRNA2T00000223001,GSBRNA2T00045656001,GSBRNA2T00112178001,GSBRNA2T00114570001
GO:0022892	substrate-specific transporter activity	MF	7.78391e-05	0.00721309	21	1004	411	46386	Over	3	GSBRNA2T00086311001,GSBRNA2T00142019001,GSBRNA2T00053575001,GSBRNA2T00094480001,GSBRNA2T00006252001,GSBRNA2T00126624001,GSBRNA2T00150564001,GSBRNA2T00086284001,GSBRNA2T00058294001,GSBRNA2T00081720001,GSBRNA2T00101781001,GSBRNA2T00072992001,GSBRNA2T00038197001,GSBRNA2T00000466001,GSBRNA2T00113137001,GSBRNA2T00117761001,GSBRNA2T00092180001,GSBRNA2T00000223001,GSBRNA2T00045656001,GSBRNA2T00112178001…
GO:0015297	antiporter activity	MF	0.000137485	0.0114663	12	371	411	46386	Over	6	GSBRNA2T00102183001,GSBRNA2T00002627001,GSBRNA2T00094480001,GSBRNA2T00092704001,GSBRNA2T00000741001,GSBRNA2T00150564001,GSBRNA2T00124858001,GSBRNA2T00085231001,GSBRNA2T00081720001,GSBRNA2T00099986001,GSBRNA2T00000466001,GSBRNA2T00117761001
GO:0015075	ion transmembrane transporter activity	MF	0.000315301	0.0239056	18	865	411	46386	Over	5	GSBRNA2T00086311001,GSBRNA2T00142019001,GSBRNA2T00094480001,GSBRNA2T00006252001,GSBRNA2T00126624001,GSBRNA2T00150564001,GSBRNA2T00086284001,GSBRNA2T00058294001,GSBRNA2T00081720001,GSBRNA2T00101781001,GSBRNA2T00072992001,GSBRNA2T00038197001,GSBRNA2T00000466001,GSBRNA2T00117761001,GSBRNA2T00092180001,GSBRNA2T00000223001,GSBRNA2T00045656001,GSBRNA2T00112178001
GO:0016020	membrane	CC	0.000527186	0.033821	72	5514	411	46386	Over	3	GSBRNA2T00055803001,GSBRNA2T00086311001,GSBRNA2T00102183001,GSBRNA2T00140349001,GSBRNA2T00038596001,GSBRNA2T00142019001,GSBRNA2T00008883001,GSBRNA2T00053575001,GSBRNA2T00030203001,GSBRNA2T00070879001,GSBRNA2T00111546001,GSBRNA2T00127332001,GSBRNA2T00058512001,GSBRNA2T00070514001,GSBRNA2T00002627001,GSBRNA2T00022796001,GSBRNA2T00128646001,GSBRNA2T00015144001,GSBRNA2T00009187001,GSBRNA2T00142275001…

## Sheet: S
	Table S4 Enriched GO terms of DAS genes specifically or commonly present in ZS9mXccR-1 and/or ZS9mXccS-1
GO_ID	GO_Term	GO_Class	Pvalue	AdjustedPv	x1	x2	n	N	EnrichDirect	GOlevl	GeneID
GO:0006397	mRNA processing	BP	0.000101568	0.0472888	6	105	325	46386	Over	6	GSBRNA2T00101395001,GSBRNA2T00091296001,GSBRNA2T00049225001,GSBRNA2T00150307001,GSBRNA2T00137715001,GSBRNA2T00088420001
GO:0016071	mRNA metabolic process	BP	0.000118667	0.0472888	6	108	325	46386	Over	6	GSBRNA2T00101395001,GSBRNA2T00091296001,GSBRNA2T00049225001,GSBRNA2T00150307001,GSBRNA2T00137715001,GSBRNA2T00088420001

## Sheet: both
	Table S4 Enriched GO terms of DAS genes specifically or commonly present in ZS9mXccR-1 and/or ZS9mXccS-1
GO_ID	GO_Term	GO_Class	Pvalue	AdjustedPv	x1	x2	n	N	EnrichDirect	GOlevl	GeneID
GO:0016310	phosphorylation	BP	1.82747e-07	0.000110991	47	3607	292	46386	Over	6	GSBRNA2T00070090001,GSBRNA2T00139209001,GSBRNA2T00154186001,GSBRNA2T00157093001,GSBRNA2T00067387001,GSBRNA2T00126361001,GSBRNA2T00111204001,GSBRNA2T00116103001,GSBRNA2T00057519001,GSBRNA2T00119533001,GSBRNA2T00112622001,GSBRNA2T00157090001,GSBRNA2T00061112001,GSBRNA2T00038072001,GSBRNA2T00155248001,GSBRNA2T00057322001,GSBRNA2T00079920001,GSBRNA2T00104824001,GSBRNA2T00121668001,GSBRNA2T00042091001…
GO:0004672	protein kinase activity	MF	6.44548e-07	0.000110991	45	3508	292	46386	Over	6	GSBRNA2T00070090001,GSBRNA2T00139209001,GSBRNA2T00154186001,GSBRNA2T00157093001,GSBRNA2T00067387001,GSBRNA2T00126361001,GSBRNA2T00111204001,GSBRNA2T00116103001,GSBRNA2T00057519001,GSBRNA2T00119533001,GSBRNA2T00112622001,GSBRNA2T00157090001,GSBRNA2T00038072001,GSBRNA2T00155248001,GSBRNA2T00057322001,GSBRNA2T00079920001,GSBRNA2T00104824001,GSBRNA2T00121668001,GSBRNA2T00042091001,GSBRNA2T00115056001…
GO:0006468	protein phosphorylation	BP	7.70768e-07	0.000110991	45	3525	292	46386	Over	6	GSBRNA2T00070090001,GSBRNA2T00139209001,GSBRNA2T00154186001,GSBRNA2T00157093001,GSBRNA2T00067387001,GSBRNA2T00126361001,GSBRNA2T00111204001,GSBRNA2T00116103001,GSBRNA2T00057519001,GSBRNA2T00119533001,GSBRNA2T00112622001,GSBRNA2T00157090001,GSBRNA2T00038072001,GSBRNA2T00155248001,GSBRNA2T00057322001,GSBRNA2T00079920001,GSBRNA2T00104824001,GSBRNA2T00121668001,GSBRNA2T00042091001,GSBRNA2T00115056001…
GO:0016772	transferase activity, transferring phosphorus-containing groups	MF	1.18206e-06	0.000141847	53	4463	292	46386	Over	4	GSBRNA2T00070090001,GSBRNA2T00139209001,GSBRNA2T00154186001,GSBRNA2T00157093001,GSBRNA2T00067387001,GSBRNA2T00126361001,GSBRNA2T00111204001,GSBRNA2T00155971001,GSBRNA2T00116103001,GSBRNA2T00057519001,GSBRNA2T00119533001,GSBRNA2T00112622001,GSBRNA2T00157090001,GSBRNA2T00116691001,GSBRNA2T00038072001,GSBRNA2T00155248001,GSBRNA2T00057322001,GSBRNA2T00079920001,GSBRNA2T00076110001,GSBRNA2T00017368001…
GO:0006464	protein modification process	BP	2.74493e-06	0.000282336	49	4102	292	46386	Over	5	GSBRNA2T00070090001,GSBRNA2T00139209001,GSBRNA2T00154186001,GSBRNA2T00157093001,GSBRNA2T00067387001,GSBRNA2T00126361001,GSBRNA2T00111204001,GSBRNA2T00125746001,GSBRNA2T00116103001,GSBRNA2T00057519001,GSBRNA2T00119533001,GSBRNA2T00112622001,GSBRNA2T00157090001,GSBRNA2T00005713001,GSBRNA2T00038072001,GSBRNA2T00155248001,GSBRNA2T00057322001,GSBRNA2T00079920001,GSBRNA2T00104824001,GSBRNA2T00150555001…
GO:0016773	phosphotransferase activity, alcohol group as acceptor	MF	6.83686e-06	0.000575977	46	3864	292	46386	Over	5	GSBRNA2T00070090001,GSBRNA2T00139209001,GSBRNA2T00154186001,GSBRNA2T00157093001,GSBRNA2T00067387001,GSBRNA2T00126361001,GSBRNA2T00111204001,GSBRNA2T00116103001,GSBRNA2T00057519001,GSBRNA2T00119533001,GSBRNA2T00112622001,GSBRNA2T00157090001,GSBRNA2T00038072001,GSBRNA2T00155248001,GSBRNA2T00057322001,GSBRNA2T00079920001,GSBRNA2T00104824001,GSBRNA2T00121668001,GSBRNA2T00042091001,GSBRNA2T00115056001…
GO:0016301	kinase activity	MF	7.99968e-06	0.000575977	46	3882	292	46386	Over	5	GSBRNA2T00070090001,GSBRNA2T00139209001,GSBRNA2T00154186001,GSBRNA2T00157093001,GSBRNA2T00067387001,GSBRNA2T00126361001,GSBRNA2T00111204001,GSBRNA2T00116103001,GSBRNA2T00057519001,GSBRNA2T00119533001,GSBRNA2T00112622001,GSBRNA2T00157090001,GSBRNA2T00038072001,GSBRNA2T00155248001,GSBRNA2T00057322001,GSBRNA2T00079920001,GSBRNA2T00104824001,GSBRNA2T00121668001,GSBRNA2T00042091001,GSBRNA2T00115056001…
GO:0044267	cellular protein metabolic process	BP	3.10153e-05	0.00203009	65	6367	292	46386	Over	5	GSBRNA2T00070090001,GSBRNA2T00139209001,GSBRNA2T00079382001,GSBRNA2T00154186001,GSBRNA2T00157093001,GSBRNA2T00067387001,GSBRNA2T00126361001,GSBRNA2T00111204001,GSBRNA2T00117100001,GSBRNA2T00125746001,GSBRNA2T00116103001,GSBRNA2T00078267001,GSBRNA2T00057519001,GSBRNA2T00142060001,GSBRNA2T00119533001,GSBRNA2T00089473001,GSBRNA2T00112622001,GSBRNA2T00157090001,GSBRNA2T00005713001,GSBRNA2T00038072001…
GO:0019538	protein metabolic process	BP	0.000834271	0.0469799	69	7545	292	46386	Over	4	GSBRNA2T00070090001,GSBRNA2T00139209001,GSBRNA2T00079382001,GSBRNA2T00154186001,GSBRNA2T00157093001,GSBRNA2T00067387001,GSBRNA2T00126361001,GSBRNA2T00111204001,GSBRNA2T00148411001,GSBRNA2T00117100001,GSBRNA2T00125746001,GSBRNA2T00116103001,GSBRNA2T00078267001,GSBRNA2T00057519001,GSBRNA2T00142060001,GSBRNA2T00119533001,GSBRNA2T00144171001,GSBRNA2T00089473001,GSBRNA2T00112622001,GSBRNA2T00157090001…
GO:0003824	catalytic activity	MF	0.000848249	0.0469799	157	20380	292	46386	Over	2	GSBRNA2T00053339001,GSBRNA2T00104789001,GSBRNA2T00070090001,GSBRNA2T00016980001,GSBRNA2T00048188001,GSBRNA2T00139209001,GSBRNA2T00038073001,GSBRNA2T00154186001,GSBRNA2T00157093001,GSBRNA2T00133807001,GSBRNA2T00129907001,GSBRNA2T00083283001,GSBRNA2T00126364001,GSBRNA2T00067387001,GSBRNA2T00024030001,GSBRNA2T00058567001,GSBRNA2T00126361001,GSBRNA2T00111204001,GSBRNA2T00077217001,GSBRNA2T00148411001…
