# Supplementary material for: Unravelling alternative splicing patterns in susceptible and resistant Brassica napus lines in response to Xanthomonas campestris infection
Source: BMC Plant Biol. 2024 Oct 30;24:1027. doi: 10.1186/s12870-024-05728-8 (PMC11523580; doi:10.1186/s12870-024-05728-8)
Supplement: Supplementary file 1 — Supplementary Material 1: Figure S1. Topology analysis of co-expression networks. A, Scale independence and mean connectivity based on a set of soft thresholds. B, Heatmap showing correlations between modules and samples. Figure S2. Number of genes and transcripts within each module. Figure S3. Bubble diagrams showing the result of GO enriched terms in tan (A), cyan (B), purple (C), and lightcyan (D) modules. Bubble size indicates gene number. Figure S4. Sashimi plot and isoform structure of the DAS gene PBL30. A5SS (A), SE (B), and RI (C) events of PBL30 in the resistant line ZS9mXccR-1 at 0, 5, and 8 dpi with Xcc. Figure S5. Sashimi plot and isoform structure of the DAS gene PBL1. RI events of PBL1 in the resistant line ZS9mXccR-1 (A) and the susceptible line ZS9mXccS-1 (B) at 0, 5, and 8 dpi with Xcc. C, Isoform structure of PBL1. Figure S6. Various differential splicing events of the disease resistance gene MVA3.30 in the susceptible line ZS9mXccS-1 during the time course of Xcc infection. A-D, SE events resulting into different isoforms. E, A5SS events resulting into different isoforms. Figure S7. Sashimi plot and isoform structure of the DAS genes LHY and WD40-like. A, RI events of LHY in the susceptible line ZS9mXccS-1 at 5 and 8 dpi with Xcc. B, SE events of WD40-like in the resistant line ZS9mXccR-1 at 0 and 5 dpi with Xcc. Figure S8. Flow chart for alternative splicing analysis. Table S1. FPKM values of all identified transcripts in 27 samples. Table S2. List of identified DAS genes. Table S3. DAS genes specifically or commonly present in ZS9mXccR-1 and/or ZS9mXccS-1 compared to ZS9. Table S4. Enriched GO terms of DAS genes specifically or commonly present in ZS9mXccR-1 and/or ZS9mXccS-1. Table S5. List of hub transcripts with DAS precursors in selected modules. Table S6. List of DAS hub genes potentially playing a role in black rot resistance. Data S1. Basic code scripts for each part of the analysis. [file 12870_2024_5728_MOESM1_ESM.zip › Table S5.xlsx]

## Sheet: tan
		Table S5 List of hub transcripts with DAS precursors in selected modules
Module	most_related_trait_cor	tr_sum	gene_sum	AS_type	tr	kME	kWithin	Transcript_id	chr	strand	gene_id	Bna_id	old_id	AT_id	Gene_name	Func
tan	R316_0__0.918203240949615	907	814	R316_0.A5SS;R316_0.RI;S315_0.A5SS;	MSTRG.3550.7	0.832093	576.007	MSTRG.3550.7	chrA02	+	MSTRG.3550	BnaA02g14670D	GSBRNA2T00096395001	AT1G55750.1	F20N2.28	BSD domain (BTF2-like transcription factors, Synapse-associated proteins and DOS2-like proteins)
tan	R316_0__0.918203240949615	907	814	R316_0.RI;S315_8.RI;	MSTRG.3688.1	0.913662	736.809	MSTRG.3688.1	chrA02	-	MSTRG.3688	BnaA02g16460D	GSBRNA2T00023444001	AT1G73540.1	NUDT21	nudix hydrolase homolog 21
tan	R316_0__0.918203240949615	907	814	R316_0.RI;S315_8.RI;	MSTRG.3688.2	0.944551	588.191	MSTRG.3688.2	chrA02	-	MSTRG.3688	BnaA02g16460D	GSBRNA2T00023444001	AT1G73540.1	NUDT21	nudix hydrolase homolog 21
tan	R316_0__0.918203240949615	907	814	R316_0.RI;S315_8.RI;	MSTRG.3688.3	0.921758	520.925	MSTRG.3688.3	chrA02	-	MSTRG.3688	BnaA02g16460D	GSBRNA2T00023444001	AT1G73540.1	NUDT21	nudix hydrolase homolog 21
tan	R316_0__0.918203240949615	907	814	R316_0.SE;R316_5.SE;R316_8.SE;	MSTRG.4633.1	0.834051	367.057	MSTRG.4633.1	chrA02	+	MSTRG.4633	BnaA02g32320D	GSBRNA2T00120371001	AT5G24810.1	F6A4.20	ABC1 family protein
tan	R316_0__0.918203240949615	907	814	R316_0.RI;R316_5.RI;	MSTRG.4757.1	0.888918	769.507	MSTRG.4757.1	chrA02	-	MSTRG.4757	BnaA02g34200D	GSBRNA2T00047495001	AT5G64410.1	OPT4	oligopeptide transporter 4
tan	R316_0__0.918203240949615	907	814	R316_0.RI;R316_8.RI;S315_5.RI;S315_8.RI;	MSTRG.6861.1	0.927656	1326.5	MSTRG.6861.1	chrA03	-	MSTRG.6861	BnaA03g28120D	GSBRNA2T00112016001	AT3G02800.1	PFA-DSP3	Tyrosine phosphatase family protein
tan	R316_0__0.918203240949615	907	814	R316_5.RI;R316_5.RI;R316_5.RI;S315_0.A5SS;S315_0.RI;S315_8.RI;	MSTRG.7587.2	0.925781	551.227	MSTRG.7587.2	chrA03	-	MSTRG.7587	BnaA03g38490D	GSBRNA2T00155046001	NA	NA	NA
tan	R316_0__0.918203240949615	907	814	R316_0.A3SS;R316_5.RI;	MSTRG.8360.3	0.900539	683.686	MSTRG.8360.3	chrA03	+	MSTRG.8360	BnaA03g49680D	GSBRNA2T00044806001	AT1G14350.2	FLP	Duplicated homeodomain-like superfamily protein
tan	R316_0__0.918203240949615	907	814	R316_5.RI;	MSTRG.8626.2	0.876535	1129.99	MSTRG.8626.2	chrA03	+	MSTRG.8626	BnaA03g53450D	GSBRNA2T00071468001	AT4G35600.2	CST	Protein kinase superfamily protein
tan	R316_0__0.918203240949615	907	814	R316_5.A5SS;	MSTRG.13783.1	0.801108	1568.66	MSTRG.13783.1	chrA06	+	MSTRG.13783	BnaA06g02810D	GSBRNA2T00021138001	AT1G50450.1	F11F12.19	Saccharopine dehydrogenase
tan	R316_0__0.918203240949615	907	814	S315_8.A3SS;	MSTRG.14277.2	0.854425	1859.79	MSTRG.14277.2	chrA06	-	MSTRG.14277	BnaA06g09860D	GSBRNA2T00062212001	AT1G15200.2	F9L1.14	protein-protein interaction regulator family protein
tan	R316_0__0.918203240949615	907	814	S315_0.A3SS;S315_5.A3SS;S315_8.A3SS;	MSTRG.14289.5	0.877709	442.203	MSTRG.14289.5	chrA06	-	MSTRG.14289	BnaA06g10020D	GSBRNA2T00062230001	AT1G15350.1	F9L1.29	DUF4050 family protein;(source:Araport11)
tan	R316_0__0.918203240949615	907	814	R316_5.RI;	MSTRG.14737.1	0.825054	406.899	MSTRG.14737.1	chrA06	-	MSTRG.14737	BnaA06g16150D	GSBRNA2T00125390001	AT3G49120.1	PRXCB	peroxidase CB
tan	R316_0__0.918203240949615	907	814	R316_0.SE;R316_0.SE;R316_0.A3SS;R316_0.A5SS;R316_0.RI;R316_5.SE;R316_5.SE;R316_5.A3SS;R316_5.A5SS;R316_5.RI;R316_8.SE;R316_8.SE;R316_8.A3SS;R316_8.A5SS;R316_8.RI;	MSTRG.14842.7	0.830931	455.239	MSTRG.14842.7	chrA06	+	MSTRG.14842	BnaA06g17710D	GSBRNA2T00107221001	AT3G46970.1	PHS2	alpha-glucan phosphorylase 2
tan	R316_0__0.918203240949615	907	814	S315_0.RI;	BnaA06g22060D	0.874595	360.945	BnaA06g22060D	chrA06	+	MSTRG.15117	BnaA06g22060D	GSBRNA2T00109885001	AT5G62570.2	CBP60a	Calmodulin binding protein-like
tan	R316_0__0.918203240949615	907	814	R316_0.A5SS;R316_5.RI;	MSTRG.16108.2	0.8822	696.821	MSTRG.16108.2	chrA06	+	MSTRG.16108	BnaA06g34930D	GSBRNA2T00001893001	AT2G01450.4	MPK17	MAP kinase 17
tan	R316_0__0.918203240949615	907	814	S315_0.RI;	BnaA07g07260D	0.876967	1886.97	BnaA07g07260D	chrA07	+	MSTRG.17004	BnaA07g07260D	GSBRNA2T00128509001	AT1G30550.2	F26G16.17	S-adenosyl-L-methionine-dependent methyltransferases superfamily protein
tan	R316_0__0.918203240949615	907	814	R316_0.A3SS;R316_0.A3SS;R316_0.A3SS;R316_0.A5SS;R316_5.A3SS;R316_5.A3SS;R316_5.A3SS;R316_5.A5SS;R316_5.RI;R316_8.A3SS;R316_8.A3SS;R316_8.A3SS;R316_8.A3SS;R316_8.A3SS;R316_8.A5SS;S315_5.RI;S315_8.RI;	MSTRG.17634.3	0.870319	1388.85	MSTRG.17634.3	chrA07	+	MSTRG.17634	BnaA07g16680D	GSBRNA2T00098785001	AT3G55890.1	AT3G55890	Yippee family putative zinc-binding protein
tan	R316_0__0.918203240949615	907	814	S315_0.SE;S315_0.SE;S315_0.SE;S315_0.SE;S315_0.A5SS;S315_5.SE;S315_5.SE;S315_5.SE;S315_5.SE;S315_5.A5SS;S315_8.SE;S315_8.SE;S315_8.SE;S315_8.A5SS;S315_8.RI;	BnaA07g34770D	0.835971	494.186	BnaA07g34770D	chrA07	-	MSTRG.18901	BnaA07g34770D	GSBRNA2T00146370001	AT5G17680.1	MVA3.30	disease resistance protein (TIR-NBS-LRR class), putative
tan	R316_0__0.918203240949615	907	814	R316_5.A3SS;	MSTRG.21351.2	0.86204	1370.89	MSTRG.21351.2	chrA09	-	MSTRG.21351	BnaA09g00290D	GSBRNA2T00091192001	AT4G00990.1	AT4G00990	Transcription factor jumonji (jmjC) domain-containing protein
tan	R316_0__0.918203240949615	907	814	R316_5.RI;S315_0.RI;	MSTRG.21857.1	0.912079	554.611	MSTRG.21857.1	chrA09	+	MSTRG.21857	BnaA09g08020D	GSBRNA2T00005646001	AT5G66210.1	CPK28	calcium-dependent protein kinase 28
tan	R316_0__0.918203240949615	907	814	R316_5.RI;S315_0.RI;	MSTRG.21857.2	0.959711	981.654	MSTRG.21857.2	chrA09	+	MSTRG.21857	BnaA09g08020D	GSBRNA2T00005646001	AT5G66210.1	CPK28	calcium-dependent protein kinase 28
tan	R316_0__0.918203240949615	907	814	S315_8.RI;	BnaA09g10660D	0.832363	1132.54	BnaA09g10660D	chrA09	-	MSTRG.22039	BnaA09g10660D	GSBRNA2T00068628001	AT1G62800.2	ASP4	aspartate aminotransferase 4
tan	R316_0__0.918203240949615	907	814	S315_0.RI;	MSTRG.22100.3	0.858663	713.907	MSTRG.22100.3	chrA09	+	MSTRG.22100	BnaA09g11230D	GSBRNA2T00056441001	AT1G63830.3	T12P18.15	PLAC8 family protein
tan	R316_0__0.918203240949615	907	814	S315_0.MXE;S315_5.MXE;S315_8.MXE;	MSTRG.23776.1	0.833698	1372.59	MSTRG.23776.1	chrA09	-	MSTRG.23776	BnaA09g35560D	GSBRNA2T00037120001	AT3G56090.1	FER3	ferritin 3
tan	R316_0__0.918203240949615	907	814	S315_0.RI;	MSTRG.23878.4	0.913606	917.214	MSTRG.23878.4	chrA09	+	MSTRG.23878	BnaA09g36860D	GSBRNA2T00121967001	AT3G57550.1	AGK2	guanylate kinase
tan	R316_0__0.918203240949615	907	814	R316_0.A3SS;R316_5.A3SS;S315_0.A3SS;S315_5.A3SS;S315_8.A3SS;	MSTRG.26138.1	0.863617	1897.08	MSTRG.26138.1	chrA10	-	MSTRG.26138	BnaA10g12930D	GSBRNA2T00047902001	AT5G60100.3	PRR3	pseudo-response regulator 3
tan	R316_0__0.918203240949615	907	814	S315_0.SE;S315_0.A5SS;S315_5.SE;S315_5.A5SS;S315_8.SE;S315_8.A5SS;	MSTRG.26456.2	0.830117	1329.54	MSTRG.26456.2	chrA10	+	MSTRG.26456	BnaA10g17430D	GSBRNA2T00135360001	AT5G17230.2	PSY	PHYTOENE SYNTHASE
tan	R316_0__0.918203240949615	907	814	S315_0.RI;	MSTRG.31479.8	0.929498	643.792	MSTRG.31479.8	chrC01	-	MSTRG.31479	BnaC01g14890D	GSBRNA2T00048769001	AT4G23290.2	CRK21	cysteine-rich RLK (RECEPTOR-like protein kinase) 21
tan	R316_0__0.918203240949615	907	814	R316_0.SE;R316_5.SE;S315_0.SE;S315_5.SE;	MSTRG.31666.1	0.909637	975.931	MSTRG.31666.1	chrC01	+	MSTRG.31666	BnaC01g17820D	GSBRNA2T00157538001	AT4G25900.1	F14M19.180	Galactose mutarotase-like superfamily protein
tan	R316_0__0.918203240949615	907	814	S315_0.RI;S315_5.RI;	BnaC01g29980D	0.880269	631.78	BnaC01g29980D	chrC01	-	MSTRG.32449	BnaC01g29980D	GSBRNA2T00029429001	AT1G61890.1	F8K4.9	MATE efflux family protein
tan	R316_0__0.918203240949615	907	814	R316_0.A5SS;R316_0.RI;R316_0.RI;R316_0.RI;R316_0.RI;R316_5.A5SS;R316_5.A5SS;R316_5.RI;R316_5.RI;R316_5.RI;R316_8.A5SS;R316_8.RI;S315_0.A5SS;S315_0.RI;S315_5.A5SS;S315_5.RI;S315_8.A5SS;S315_8.RI;	BnaC02g25630D	0.854755	395.212	BnaC02g25630D	chrC02	-	MSTRG.34839	BnaC02g25640D	GSBRNA2T00018703001	NA	NA	NA
tan	R316_0__0.918203240949615	907	814	R316_0.RI;R316_5.RI;R316_8.RI;S315_0.RI;S315_5.RI;S315_8.RI;	MSTRG.38903.2	0.881752	946.057	MSTRG.38903.2	chrC03	+	MSTRG.38903	BnaC03g41620D	GSBRNA2T00059849001	AT3G20520.1	SVL3	SHV3-like 3
tan	R316_0__0.918203240949615	907	814	R316_5.RI;	MSTRG.39079.1	0.90452	764.358	MSTRG.39079.1	chrC03	+	MSTRG.39079	BnaC03g44480D	GSBRNA2T00085231001	AT2G04040.1	DTX1	MATE efflux family protein
tan	R316_0__0.918203240949615	907	814	R316_5.RI;	MSTRG.39079.2	0.932668	727.121	MSTRG.39079.2	chrC03	+	MSTRG.39079	BnaC03g44480D	GSBRNA2T00085231001	AT2G04040.1	DTX1	MATE efflux family protein
tan	R316_0__0.918203240949615	907	814	R316_5.RI;	MSTRG.39079.3	0.840793	573.45	MSTRG.39079.3	chrC03	+	MSTRG.39079	BnaC03g44480D	GSBRNA2T00085231001	AT2G04040.1	DTX1	MATE efflux family protein
tan	R316_0__0.918203240949615	907	814	R316_5.RI;	BnaC03g44480D	0.876544	849.538	BnaC03g44480D	chrC03	+	MSTRG.39079	BnaC03g44480D	GSBRNA2T00085231001	AT2G04040.1	DTX1	MATE efflux family protein
tan	R316_0__0.918203240949615	907	814	S315_0.RI;S315_5.RI;S315_5.RI;S315_8.RI;S315_8.RI;S315_8.RI;	MSTRG.39957.3	0.858668	379.615	MSTRG.39957.3	chrC03	-	MSTRG.39957	BnaC03g58870D	GSBRNA2T00076363001	AT1G28960.5	NUDX15	nudix hydrolase homolog 15
tan	R316_0__0.918203240949615	907	814	R316_0.A5SS;R316_0.RI;R316_0.RI;R316_5.A5SS;R316_5.RI;R316_5.RI;R316_8.A5SS;R316_8.RI;R316_8.RI;S315_0.RI;	MSTRG.41462.1	0.934788	876.452	MSTRG.41462.1	chrC04	+	MSTRG.41462	BnaC04g03740D	GSBRNA2T00002169001	AT2G44450.1	BGLU15	beta glucosidase 15
tan	R316_0__0.918203240949615	907	814	R316_0.A5SS;R316_0.RI;R316_0.RI;R316_5.A5SS;R316_5.RI;R316_5.RI;R316_8.A5SS;R316_8.RI;R316_8.RI;S315_0.RI;	MSTRG.41462.2	0.980211	844.174	MSTRG.41462.2	chrC04	+	MSTRG.41462	BnaC04g03740D	GSBRNA2T00002169001	AT2G44450.1	BGLU15	beta glucosidase 15
tan	R316_0__0.918203240949615	907	814	R316_0.SE;R316_0.SE;R316_0.A5SS;R316_5.SE;R316_8.A5SS;	MSTRG.43036.2	0.934977	1120.28	MSTRG.43036.2	chrC04	+	MSTRG.43036	BnaC04g30700D	GSBRNA2T00112760001	AT1G66880.1	F4N21.1	Protein kinase superfamily protein
tan	R316_0__0.918203240949615	907	814	R316_0.SE;R316_0.A3SS;R316_5.RI;S315_0.A5SS;S315_0.RI;S315_8.A5SS;S315_8.RI;	MSTRG.43806.1	0.948997	1021.21	MSTRG.43806.1	chrC04	-	MSTRG.43806	BnaC04g44420D	GSBRNA2T00051489001	AT2G35510.1	SRO1	similar to RCD one 1
tan	R316_0__0.918203240949615	907	814	R316_0.SE;R316_0.A3SS;R316_5.RI;S315_0.A5SS;S315_0.RI;S315_8.A5SS;S315_8.RI;	MSTRG.43806.4	0.909058	834.044	MSTRG.43806.4	chrC04	-	MSTRG.43806	BnaC04g44420D	GSBRNA2T00051489001	AT2G35510.1	SRO1	similar to RCD one 1
tan	R316_0__0.918203240949615	907	814	R316_5.RI;R316_8.RI;S315_5.RI;	BnaC05g19630D	0.928591	451.848	BnaC05g19630D	chrC05	+	MSTRG.45883	BnaC05g19630D	GSBRNA2T00084513001	AT1G27100.1	T7N9.16	Actin cross-linking protein
tan	R316_0__0.918203240949615	907	814	R316_0.SE;R316_5.SE;R316_8.SE;S315_0.SE;S315_5.SE;	BnaC05g37150D	0.836074	1100.96	BnaC05g37150D	chrC05	+	MSTRG.46951	BnaC05g37150D	GSBRNA2T00044725001	AT3G16250.1	PnsB3	NDH-dependent cyclic electron flow 1
tan	R316_0__0.918203240949615	907	814	S315_0.RI;S315_0.RI;	MSTRG.50069.6	0.802128	271.041	MSTRG.50069.6	chrC06	+	MSTRG.50069	BnaC06g34670D	GSBRNA2T00103460001	AT4G21390.1	B120	S-locus lectin protein kinase family protein
tan	R316_0__0.918203240949615	907	814	R316_0.A3SS;R316_0.RI;R316_0.RI;R316_5.A3SS;R316_5.RI;R316_5.RI;S315_0.A3SS;	BnaC07g44600D	0.950892	1490.57	BnaC07g44600D	chrC07	+	MSTRG.53379	BnaC07g44600D	GSBRNA2T00099941001	AT4G33920.1	APD5	Protein phosphatase 2C family protein
tan	R316_0__0.918203240949615	907	814	R316_0.A3SS;R316_0.RI;R316_0.RI;R316_5.A3SS;R316_5.RI;R316_5.RI;S315_0.A3SS;	MSTRG.53379.4	0.9106	1196.56	MSTRG.53379.4	chrC07	+	MSTRG.53379	BnaC07g44600D	GSBRNA2T00099941001	AT4G33920.1	APD5	Protein phosphatase 2C family protein
tan	R316_0__0.918203240949615	907	814	R316_5.RI;S315_0.A5SS;	MSTRG.53458.2	0.863756	1246.24	MSTRG.53458.2	chrC07	+	MSTRG.53458	BnaC07g45720D	GSBRNA2T00100087001	AT4G35600.2	CST	Protein kinase superfamily protein
tan	R316_0__0.918203240949615	907	814	R316_5.RI;S315_0.A5SS;	MSTRG.53458.1	0.930504	662.789	MSTRG.53458.1	chrC07	+	MSTRG.53458	BnaC07g45720D	GSBRNA2T00100087001	AT4G35600.2	CST	Protein kinase superfamily protein
tan	R316_0__0.918203240949615	907	814	R316_0.RI;R316_5.RI;R316_8.RI;S315_0.RI;S315_5.RI;S315_8.RI;	BnaC08g13980D	0.814001	276.946	BnaC08g13980D	chrC08	-	MSTRG.54643	BnaC08g13990D	GSBRNA2T00012844001	AT1G10120.1	CIB4	basic helix-loop-helix (bHLH) DNA-binding superfamily protein
tan	R316_0__0.918203240949615	907	814	S315_0.MXE;S315_5.MXE;S315_8.MXE;	MSTRG.54901.1	0.899694	658.366	MSTRG.54901.1	chrC08	+	MSTRG.54901	BnaC08g18090D	GSBRNA2T00139596001	AT1G18570.1	MYB51	myb domain protein 51
tan	R316_0__0.918203240949615	907	814	S315_0.MXE;S315_5.MXE;S315_8.MXE;	MSTRG.54901.4	0.907076	710.466	MSTRG.54901.4	chrC08	+	MSTRG.54901	BnaC08g18090D	GSBRNA2T00139596001	AT1G18570.1	MYB51	myb domain protein 51
tan	R316_0__0.918203240949615	907	814	S315_0.MXE;S315_5.MXE;S315_8.MXE;	MSTRG.54901.5	0.840869	554.143	MSTRG.54901.5	chrC08	+	MSTRG.54901	BnaC08g18090D	GSBRNA2T00139596001	AT1G18570.1	MYB51	myb domain protein 51
tan	R316_0__0.918203240949615	907	814	R316_0.SE;	MSTRG.55700.2	0.854888	260.676	MSTRG.55700.2	chrC08	+	MSTRG.55700	BnaC08g30510D	GSBRNA2T00155545001	AT3G60260.4	AT3G60260	ELMO/CED-12 family protein
tan	R316_0__0.918203240949615	907	814	R316_8.RI;	MSTRG.57231.1	0.953617	687.378	MSTRG.57231.1	chrC09	+	MSTRG.57231	BnaC09g04490D	GSBRNA2T00146042001	AT5G24260.1	MOP9.8	prolyl oligopeptidase family protein
tan	R316_0__0.918203240949615	907	814	R316_0.SE;R316_5.SE;R316_5.SE;R316_5.A5SS;R316_5.RI;R316_5.RI;S315_0.RI;S315_0.RI;S315_0.RI;	MSTRG.57267.8	0.810604	207.343	MSTRG.57267.8	chrC09	-	MSTRG.57267	BnaC09g04850D	GSBRNA2T00146092001	AT5G23490.1	AT5G23500	hypothetical protein;(source:Araport11)
tan	R316_0__0.918203240949615	907	814	S315_0.RI;	MSTRG.58419.2	0.815393	427.699	MSTRG.58419.2	chrC09	-	MSTRG.58419	BnaC09g23880D	GSBRNA2T00071217001	AT4G11480.1	CRK32	cysteine-rich RLK (RECEPTOR-like protein kinase) 32

## Sheet: cyan
			Table S5 List of hub transcripts with DAS precursors in selected modules
Module	most_related_trait_cor	tr_sum	gene_sum	AS_type	tr	kME	kWithin	Transcript_id	chr	strand	gene_id	Bna_id	old_id	AT_id	Gene_name	Func
cyan	R316_8__0.753971336283961	614	592	S315_8.RI;	BnaA01g22600D	0.803695	222.222	BnaA01g22600D	chrA01	-	MSTRG.1589	BnaA01g22660D	GSBRNA2T00087675001	AT1G61490.1	T1F9.1	S-locus lectin protein kinase family protein
cyan	R316_8__0.753971336283961	614	592	R316_8.A3SS;	MSTRG.6578.1	0.871179	318.37	MSTRG.6578.1	chrA03	-	MSTRG.6578	BnaA03g24140D	GSBRNA2T00151422001	AT1G34120.1	IP5PI	inositol polyphosphate 5-phosphatase I
cyan	R316_8__0.753971336283961	614	592	S315_0.RI;S315_5.RI;	MSTRG.8091.1	0.927511	384.782	MSTRG.8091.1	chrA03	-	MSTRG.8091	BnaA03g45810D	GSBRNA2T00048835001	AT4G23130.2	CRK5	cysteine-rich RLK (RECEPTOR-like protein kinase) 5
cyan	R316_8__0.753971336283961	614	592	R316_0.RI;R316_5.RI;R316_8.RI;S315_0.RI;S315_5.RI;S315_8.RI;	BnaA04g03570D	0.886216	262.213	BnaA04g03570D	chrA04	-	MSTRG.9338	BnaA04g03570D	GSBRNA2T00126361001	AT3G55450.1	PBL1	PBS1-like 1
cyan	R316_8__0.753971336283961	614	592	R316_5.A3SS;	MSTRG.20142.1	0.841398	323.546	MSTRG.20142.1	chrA08	-	MSTRG.20142	BnaA08g14010D	GSBRNA2T00078854001	AT4G27740.1	T29A15.230	Yippee family putative zinc-binding protein
cyan	R316_8__0.753971336283961	614	592	S315_8.RI;	BnaA09g08980D	0.807916	267.904	BnaA09g08980D	chrA09	-	MSTRG.21927	BnaA09g08980D	GSBRNA2T00087544001	AT2G17220.2	Kin3	Protein kinase superfamily protein
cyan	R316_8__0.753971336283961	614	592	S315_0.RI;S315_5.RI;S315_8.RI;	BnaA10g26640D	0.817705	169.471	BnaA10g26640D	chrA10	-	MSTRG.27174	BnaA10g26670D	GSBRNA2T00136471001	AT5G03280.1	EIN2	NRAMP metal ion transporter family protein
cyan	R316_8__0.753971336283961	614	592	S315_5.A3SS;	MSTRG.37226.1	0.852179	194.321	MSTRG.37226.1	chrC03	+	MSTRG.37226	BnaC03g15430D	GSBRNA2T00004307001	AT5G52660.2	F6N7.15	Homeodomain-like superfamily protein
cyan	R316_8__0.753971336283961	614	592	R316_0.RI;	BnaC03g41820D	0.806671	734.755	BnaC03g41820D	chrC03	+	MSTRG.38916	BnaC03g41820D	GSBRNA2T00051978001	AT3G20910.1	NF-YA9	nuclear factor Y, subunit A9
cyan	R316_8__0.753971336283961	614	592	R316_0.SE;R316_0.A3SS;R316_5.RI;S315_0.A5SS;S315_0.RI;S315_8.A5SS;S315_8.RI;	BnaC04g44420D	0.83614	272.829	BnaC04g44420D	chrC04	-	MSTRG.43806	BnaC04g44420D	GSBRNA2T00051489001	AT2G35510.1	SRO1	similar to RCD one 1
cyan	R316_8__0.753971336283961	614	592	S315_8.RI;	MSTRG.48507.1	-0.85502	802.848	MSTRG.48507.1	chrC06	-	MSTRG.48507	BnaC06g10100D	GSBRNA2T00096918001	AT1G53090.2	SPA4	SPA1-related 4

## Sheet: purple
				Table S5 List of hub transcripts with DAS precursors in selected modules
Module	most_related_trait_cor	tr_sum	gene_sum	AS_type	tr	kME	kWithin	Transcript_id	chr	strand	gene_id	Bna_id	old_id	AT_id	Gene_name	Func
purple	R316_8__0.878160092254668	1604	1458	R316_0.RI;R316_5.RI;R316_8.RI;S315_0.RI;S315_8.RI;	MSTRG.106.2	0.845027	450.614	MSTRG.106.2	chrA01	-	MSTRG.106	BnaA01g01410D	GSBRNA2T00121464001	AT4G36210.3	F23E13.100	Protein of unknown function (DUF726)
purple	R316_8__0.878160092254668	1604	1458	R316_0.RI;R316_5.RI;R316_8.RI;	MSTRG.910.4	0.951663	861.196	MSTRG.910.4	chrA01	-	MSTRG.910	BnaA01g12920D	GSBRNA2T00072670001	AT4G23180.1	CRK10	cysteine-rich RLK (RECEPTOR-like protein kinase) 10
purple	R316_8__0.878160092254668	1604	1458	R316_0.RI;R316_5.RI;R316_8.RI;	MSTRG.910.1	0.9251	710.354	MSTRG.910.1	chrA01	-	MSTRG.910	BnaA01g12920D	GSBRNA2T00072670001	AT4G23180.1	CRK10	cysteine-rich RLK (RECEPTOR-like protein kinase) 10
purple	R316_8__0.878160092254668	1604	1458	R316_0.RI;R316_5.RI;R316_8.RI;	MSTRG.910.5	0.910403	1630.25	MSTRG.910.5	chrA01	-	MSTRG.910	BnaA01g12920D	GSBRNA2T00072670001	AT4G23180.1	CRK10	cysteine-rich RLK (RECEPTOR-like protein kinase) 10
purple	R316_8__0.878160092254668	1604	1458	R316_5.SE;	MSTRG.1567.1	0.889611	460.85	MSTRG.1567.1	chrA01	-	MSTRG.1567	BnaA01g22200D	GSBRNA2T00026823001	AT1G60140.1	TPS10	trehalose phosphate synthase
purple	R316_8__0.878160092254668	1604	1458	R316_0.SE;R316_5.SE;R316_5.SE;R316_5.SE;R316_5.RI;R316_8.SE;R316_8.RI;R316_8.RI;R316_8.RI;S315_0.SE;S315_0.SE;S315_0.MXE;S315_0.RI;S315_5.SE;S315_5.SE;S315_5.RI;S315_8.SE;	MSTRG.3425.1	0.872347	963.667	MSTRG.3425.1	chrA02	+	MSTRG.3425	BnaA02g12620D	GSBRNA2T00070090001	AT1G66880.1	F4N21.1	Protein kinase superfamily protein
purple	R316_8__0.878160092254668	1604	1458	R316_0.SE;R316_5.SE;R316_5.SE;R316_5.SE;R316_5.RI;R316_8.SE;R316_8.RI;R316_8.RI;R316_8.RI;S315_0.SE;S315_0.SE;S315_0.MXE;S315_0.RI;S315_5.SE;S315_5.SE;S315_5.RI;S315_8.SE;	MSTRG.3425.2	0.890079	1004.19	MSTRG.3425.2	chrA02	+	MSTRG.3425	BnaA02g12620D	GSBRNA2T00070090001	AT1G66880.1	F4N21.1	Protein kinase superfamily protein
purple	R316_8__0.878160092254668	1604	1458	R316_0.SE;R316_5.SE;R316_5.SE;R316_5.SE;R316_5.RI;R316_8.SE;R316_8.RI;R316_8.RI;R316_8.RI;S315_0.SE;S315_0.SE;S315_0.MXE;S315_0.RI;S315_5.SE;S315_5.SE;S315_5.RI;S315_8.SE;	MSTRG.3425.3	0.918665	614.182	MSTRG.3425.3	chrA02	+	MSTRG.3425	BnaA02g12620D	GSBRNA2T00070090001	AT1G66880.1	F4N21.1	Protein kinase superfamily protein
purple	R316_8__0.878160092254668	1604	1458	R316_0.SE;	MSTRG.4386.1	0.840416	356.923	MSTRG.4386.1	chrA02	-	MSTRG.4386	BnaA02g28160D	GSBRNA2T00092180001	AT3G26670.3	AT3G26670	Protein of unknown function (DUF803)
purple	R316_8__0.878160092254668	1604	1458	R316_0.A3SS;R316_8.A3SS;	MSTRG.11125.8	0.892552	591.579	MSTRG.11125.8	chrA05	+	MSTRG.11125	BnaA05g01280D	GSBRNA2T00132907001	AT2G46550.1	F13A10.8	transmembrane protein;(source:Araport11)
purple	R316_8__0.878160092254668	1604	1458	R316_5.A3SS;R316_8.A3SS;	MSTRG.11141.2	0.898351	1269.51	MSTRG.11141.2	chrA05	-	MSTRG.11141	BnaA05g01530D	GSBRNA2T00132876001	AT2G46260.1	LRB1	BTB/POZ/Kelch-associated protein
purple	R316_8__0.878160092254668	1604	1458	S315_5.A5SS;S315_8.A5SS;	MSTRG.13262.2	0.842692	1014.21	MSTRG.13262.2	chrA05	-	MSTRG.13262	BnaA05g33010D	GSBRNA2T00092876001	AT3G04450.2	T27C4.10	Homeodomain-like superfamily protein
purple	R316_8__0.878160092254668	1604	1458	R316_0.RI;R316_5.RI;R316_8.RI;	MSTRG.13303.1	0.822634	1256.61	MSTRG.13303.1	chrA05	-	MSTRG.13303	BnaA05g33520D	GSBRNA2T00022313001	AT3G02468.1	NA	NA
purple	R316_8__0.878160092254668	1604	1458	R316_0.RI;R316_5.RI;R316_8.RI;	MSTRG.13303.3	0.874703	1318.97	MSTRG.13303.3	chrA05	-	MSTRG.13303	BnaA05g33520D	GSBRNA2T00022313001	AT3G02468.1	NA	NA
purple	R316_8__0.878160092254668	1604	1458	R316_0.A5SS;R316_5.A5SS;R316_8.A5SS;	MSTRG.13312.4	0.865533	889.803	MSTRG.13312.4	chrA05	-	MSTRG.13312	BnaA05g33670D	GSBRNA2T00064116001	AT3G01760.1	F28J7.9	Transmembrane amino acid transporter family protein
purple	R316_8__0.878160092254668	1604	1458	S315_8.A3SS;	MSTRG.14277.1	0.865792	1775.86	MSTRG.14277.1	chrA06	-	MSTRG.14277	BnaA06g09860D	GSBRNA2T00062212001	AT1G15200.2	F9L1.14	protein-protein interaction regulator family protein
purple	R316_8__0.878160092254668	1604	1458	R316_0.A3SS;R316_5.A3SS;R316_8.A3SS;	MSTRG.14287.1	0.888853	1543.25	MSTRG.14287.1	chrA06	+	MSTRG.14287	BnaA06g09960D	GSBRNA2T00062223001	AT1G15280.2	F9L1.22	CASC3/Barentsz eIF4AIII binding
purple	R316_8__0.878160092254668	1604	1458	S315_0.A3SS;S315_5.A3SS;S315_8.A3SS;	MSTRG.14289.3	0.887847	687.622	MSTRG.14289.3	chrA06	-	MSTRG.14289	BnaA06g10020D	GSBRNA2T00062230001	AT1G15350.1	F9L1.29	DUF4050 family protein;(source:Araport11)
purple	R316_8__0.878160092254668	1604	1458	S315_0.A3SS;S315_5.A3SS;S315_8.A3SS;	MSTRG.14289.4	0.816381	405.019	MSTRG.14289.4	chrA06	-	MSTRG.14289	BnaA06g10020D	GSBRNA2T00062230001	AT1G15350.1	F9L1.29	DUF4050 family protein;(source:Araport11)
purple	R316_8__0.878160092254668	1604	1458	R316_0.A3SS;R316_5.A3SS;R316_8.A3SS;R316_8.A3SS;S315_5.A3SS;	MSTRG.14633.2	0.845887	1421.19	MSTRG.14633.2	chrA06	-	MSTRG.14633	BnaA06g14770D	GSBRNA2T00043178001	AT1G20910.1	F9H16.11	ARID/BRIGHT DNA-binding domain-containing protein
purple	R316_8__0.878160092254668	1604	1458	S315_8.SE;	MSTRG.16054.1	0.895584	595.578	MSTRG.16054.1	chrA06	-	MSTRG.16054	BnaA06g35160D	GSBRNA2T00001918001	AT2G01100.3	F23H14.7	FAM133-like protein;(source:Araport11)
purple	R316_8__0.878160092254668	1604	1458	S315_0.RI;	MSTRG.17220.1	0.814553	937.617	MSTRG.17220.1	chrA07	-	MSTRG.17220	BnaA07g10570D	GSBRNA2T00085922001	AT1G22280.1	PAPP2C	phytochrome-associated protein phosphatase type 2C
purple	R316_8__0.878160092254668	1604	1458	S315_0.RI;	BnaA07g10570D	0.928945	577.173	BnaA07g10570D	chrA07	-	MSTRG.17220	BnaA07g10570D	GSBRNA2T00085922001	AT1G22280.1	PAPP2C	phytochrome-associated protein phosphatase type 2C
purple	R316_8__0.878160092254668	1604	1458	R316_0.A3SS;R316_0.A3SS;R316_0.A3SS;R316_0.A5SS;R316_5.A3SS;R316_5.A3SS;R316_5.A3SS;R316_5.A5SS;R316_5.RI;R316_8.A3SS;R316_8.A3SS;R316_8.A3SS;R316_8.A3SS;R316_8.A3SS;R316_8.A5SS;S315_5.RI;S315_8.RI;	MSTRG.17634.5	0.871533	1639.81	MSTRG.17634.5	chrA07	+	MSTRG.17634	BnaA07g16680D	GSBRNA2T00098785001	AT3G55890.1	AT3G55890	Yippee family putative zinc-binding protein
purple	R316_8__0.878160092254668	1604	1458	R316_0.SE;R316_5.SE;	MSTRG.18847.1	0.892666	860.319	MSTRG.18847.1	chrA07	+	MSTRG.18847	BnaA07g33920D	GSBRNA2T00146467001	AT1G78070.1	F28K19.28	Transducin/WD40 repeat-like superfamily protein
purple	R316_8__0.878160092254668	1604	1458	S315_8.MXE;	MSTRG.20091.1	0.859841	384.364	MSTRG.20091.1	chrA08	+	MSTRG.20091	BnaA08g13240D	GSBRNA2T00078755001	AT4G30060.1	F6G3.90	Core-2/I-branching beta-1,6-N-acetylglucosaminyltransferase family protein
purple	R316_8__0.878160092254668	1604	1458	R316_0.SE;R316_0.A5SS;R316_0.RI;R316_5.SE;R316_5.A5SS;R316_5.RI;R316_8.SE;R316_8.A5SS;R316_8.RI;	BnaA08g14950D	0.924791	1299.81	BnaA08g14950D	chrA08	-	MSTRG.20200	BnaA08g14950D	GSBRNA2T00027281001	AT4G35600.1	CST	Protein kinase superfamily protein
purple	R316_8__0.878160092254668	1604	1458	S315_0.RI;S315_0.RI;S315_5.RI;S315_8.RI;	MSTRG.20408.7	0.886315	881.756	MSTRG.20408.7	chrA08	+	MSTRG.20408	BnaA08g17790D	GSBRNA2T00150762001	AT1G29720.1	CELLULOSE SYNTHASE LIKE D2	Leucine-rich repeat transmembrane protein kinase
purple	R316_8__0.878160092254668	1604	1458	R316_0.A3SS;R316_5.A3SS;R316_8.A3SS;R316_8.A3SS;S315_0.RI;S315_5.RI;S315_8.RI;	MSTRG.20938.2	0.934558	1512.6	MSTRG.20938.2	chrA08	-	MSTRG.20938	BnaA08g25610D	GSBRNA2T00015111001	AT1G10660.1	F20B24.10	transmembrane protein;(source:Araport11)
purple	R316_8__0.878160092254668	1604	1458	R316_0.A3SS;R316_5.A3SS;R316_8.A3SS;R316_8.A3SS;S315_0.RI;S315_5.RI;S315_8.RI;	MSTRG.20938.3	0.86216	504.396	MSTRG.20938.3	chrA08	-	MSTRG.20938	BnaA08g25610D	GSBRNA2T00015111001	AT1G10660.1	F20B24.10	transmembrane protein;(source:Araport11)
purple	R316_8__0.878160092254668	1604	1458	R316_0.RI;R316_5.RI;R316_8.MXE;R316_8.MXE;R316_8.RI;S315_0.RI;S315_5.RI;S315_8.RI;	MSTRG.21377.6	0.92135	1049.3	MSTRG.21377.6	chrA09	+	MSTRG.21377	BnaA09g00640D	GSBRNA2T00018405001	AT4G01930.1	T7B11.19	Cysteine/Histidine-rich C1 domain family protein
purple	R316_8__0.878160092254668	1604	1458	S315_8.SE;	MSTRG.21454.2	0.840798	847.875	MSTRG.21454.2	chrA09	-	MSTRG.21454	BnaA09g01570D	GSBRNA2T00091296001	AT4G03430.1	EMB2770	pre-mRNA splicing factor-related
purple	R316_8__0.878160092254668	1604	1458	R316_0.SE;R316_5.SE;R316_5.A5SS;R316_8.SE;R316_8.A5SS;S315_5.A5SS;S315_8.A5SS;	MSTRG.21819.3	0.917798	766.748	MSTRG.21819.3	chrA09	-	MSTRG.21819	BnaA09g07460D	GSBRNA2T00005713001	AT5G67340.1	K8K14.6	ARM repeat superfamily protein
purple	R316_8__0.878160092254668	1604	1458	R316_0.MXE;R316_0.RI;R316_8.MXE;R316_8.MXE;S315_0.RI;	BnaA09g48640D	0.875541	1045.62	BnaA09g48640D	chrA09	-	MSTRG.24655	BnaA09g48640D	GSBRNA2T00122269001	AT1G08930.2	ERD6	Major facilitator superfamily protein
purple	R316_8__0.878160092254668	1604	1458	R316_0.SE;	MSTRG.24676.1	0.898173	475.72	MSTRG.24676.1	chrA09	+	MSTRG.24676	BnaA09g48890D	GSBRNA2T00122242001	AT1G08450.1	CRT3	calreticulin 3
purple	R316_8__0.878160092254668	1604	1458	R316_0.SE;R316_5.SE;R316_8.SE;	MSTRG.25959.3	0.921265	1102.49	MSTRG.25959.3	chrA10	+	MSTRG.25959	BnaA10g10320D	GSBRNA2T00095512001	AT5G56170.1	LLG1	LORELEI-LIKE-GPI-ANCHORED PROTEIN 1
purple	R316_8__0.878160092254668	1604	1458	S315_0.RI;	MSTRG.31479.6	0.805535	1225.75	MSTRG.31479.6	chrC01	-	MSTRG.31479	BnaC01g14890D	GSBRNA2T00048769001	AT4G23290.2	CRK21	cysteine-rich RLK (RECEPTOR-like protein kinase) 21
purple	R316_8__0.878160092254668	1604	1458	S315_0.RI;	BnaC01g14880D	0.862219	481.336	BnaC01g14880D	chrC01	-	MSTRG.31479	BnaC01g14890D	GSBRNA2T00048769001	AT4G23290.2	CRK21	cysteine-rich RLK (RECEPTOR-like protein kinase) 21
purple	R316_8__0.878160092254668	1604	1458	S315_0.RI;	BnaC01g14890D	0.945228	774.12	BnaC01g14890D	chrC01	-	MSTRG.31479	BnaC01g14890D	GSBRNA2T00048769001	AT4G23290.2	CRK21	cysteine-rich RLK (RECEPTOR-like protein kinase) 21
purple	R316_8__0.878160092254668	1604	1458	R316_0.MXE;R316_0.MXE;R316_5.MXE;R316_8.MXE;	MSTRG.32368.1	0.811442	308.473	MSTRG.32368.1	chrC01	+	MSTRG.32368	BnaC01g28380D	GSBRNA2T00054919001	AT1G59820.1	ALA3	aminophospholipid ATPase 3
purple	R316_8__0.878160092254668	1604	1458	R316_0.RI;R316_8.RI;	BnaC02g06970D	0.906107	1040.38	BnaC02g06970D	chrC02	-	MSTRG.33759	BnaC02g06970D	GSBRNA2T00065343001	AT5G17010.3	F2K13.160	Major facilitator superfamily protein
purple	R316_8__0.878160092254668	1604	1458	S315_0.A3SS;S315_0.RI;S315_5.RI;S315_8.RI;	MSTRG.35442.2	0.892121	1086.4	MSTRG.35442.2	chrC02	-	MSTRG.35442	BnaC02g36250D	GSBRNA2T00040459001	AT3G26670.3	AT3G26670	Protein of unknown function (DUF803)
purple	R316_8__0.878160092254668	1604	1458	S315_5.RI;	MSTRG.37214.1	0.827256	332.873	MSTRG.37214.1	chrC03	+	MSTRG.37214	BnaC03g15270D	GSBRNA2T00066501001	AT5G53050.3	MNB8.11	alpha/beta-Hydrolases superfamily protein
purple	R316_8__0.878160092254668	1604	1458	S315_0.A3SS;	MSTRG.37368.2	0.844634	636.599	MSTRG.37368.2	chrC03	-	MSTRG.37368	BnaC03g17770D	GSBRNA2T00132173001	AT2G31800.1	F20M17.16	Integrin-linked protein kinase family
purple	R316_8__0.878160092254668	1604	1458	R316_8.SE;	MSTRG.38624.2	0.900682	583.125	MSTRG.38624.2	chrC03	-	MSTRG.38624	BnaC03g36890D	GSBRNA2T00110549001	AT5G54165.1	AT5G54165	Avr9/Cf-9 rapidly elicited protein;(source:Araport11)
purple	R316_8__0.878160092254668	1604	1458	S315_5.RI;S315_8.RI;S315_8.RI;	BnaC03g68550D	0.849499	548.972	BnaC03g68550D	chrC03	-	MSTRG.40624	BnaC03g68550D	GSBRNA2T00116343001	AT4G14365.1	XBAT34	XB3 ortholog 4 in Arabidopsis thaliana
purple	R316_8__0.878160092254668	1604	1458	R316_0.SE;R316_0.SE;R316_0.A5SS;R316_5.SE;R316_8.A5SS;	MSTRG.43036.1	0.879825	473.11	MSTRG.43036.1	chrC04	+	MSTRG.43036	BnaC04g30700D	GSBRNA2T00112760001	AT1G66880.1	F4N21.1	Protein kinase superfamily protein
purple	R316_8__0.878160092254668	1604	1458	S315_5.A3SS;	MSTRG.45875.4	0.871872	492.218	MSTRG.45875.4	chrC05	-	MSTRG.45875	BnaC05g19560D	GSBRNA2T00084499001	NA	NA	NA
purple	R316_8__0.878160092254668	1604	1458	R316_5.SE;R316_5.SE;R316_5.A3SS;R316_8.SE;R316_8.SE;R316_8.A3SS;	BnaC05g23660D	0.86099	334.667	BnaC05g23660D	chrC05	+	MSTRG.46150	BnaC05g23660D	GSBRNA2T00031160001	AT1G30640.1	T5I8.9	Protein kinase family protein
purple	R316_8__0.878160092254668	1604	1458	R316_5.RI;	BnaC05g35840D	0.825587	281.33	BnaC05g35840D	chrC05	-	MSTRG.46852	BnaC05g35840D	GSBRNA2T00101781001	AT3G17700.1	CNBT1	cyclic nucleotide-binding transporter 1
purple	R316_8__0.878160092254668	1604	1458	R316_5.RI;S315_5.RI;	BnaC06g01770D	0.852689	649.79	BnaC06g01770D	chrC06	+	MSTRG.48026	BnaC06g01770D	GSBRNA2T00076333001	AT1G48175.1	emb2191	Cytidine/deoxycytidylate deaminase family protein
purple	R316_8__0.878160092254668	1604	1458	R316_5.RI;S315_0.RI;S315_0.RI;	MSTRG.53247.3	0.925497	678.564	MSTRG.53247.3	chrC07	-	MSTRG.53247	BnaC07g42210D	GSBRNA2T00086026001	AT4G29900.1	ACA10	autoinhibited Ca(2+)-ATPase 10
purple	R316_8__0.878160092254668	1604	1458	S315_5.RI;	MSTRG.53443.1	0.821666	1415.21	MSTRG.53443.1	chrC07	+	MSTRG.53443	BnaC07g45560D	GSBRNA2T00100070001	AT4G35335.1	AT4G35330	Nucleotide-sugar transporter family protein
purple	R316_8__0.878160092254668	1604	1458	R316_5.RI;S315_0.A5SS;	BnaC07g45720D	0.862532	547.063	BnaC07g45720D	chrC07	+	MSTRG.53458	BnaC07g45720D	GSBRNA2T00100087001	AT4G35600.2	CST	Protein kinase superfamily protein
purple	R316_8__0.878160092254668	1604	1458	S315_0.RI;S315_5.RI;	MSTRG.55873.1	0.843183	834.675	MSTRG.55873.1	chrC08	-	MSTRG.55873	BnaC08g33230D	GSBRNA2T00127225001	AT2G25970.1	F17H15.1	KH domain-containing protein
purple	R316_8__0.878160092254668	1604	1458	R316_5.A5SS;	MSTRG.56183.1	0.935185	1212.16	MSTRG.56183.1	chrC08	+	MSTRG.56183	BnaC08g38150D	GSBRNA2T00136726001	AT1G16840.1	F17F16.27	hypothetical protein;(source:Araport11)
purple	R316_8__0.878160092254668	1604	1458	R316_5.A5SS;	MSTRG.56183.2	0.901231	1467.71	MSTRG.56183.2	chrC08	+	MSTRG.56183	BnaC08g38150D	GSBRNA2T00136726001	AT1G16840.1	F17F16.27	hypothetical protein;(source:Araport11)
purple	R316_8__0.878160092254668	1604	1458	R316_5.A5SS;	MSTRG.56183.5	0.906226	1383.37	MSTRG.56183.5	chrC08	+	MSTRG.56183	BnaC08g38150D	GSBRNA2T00136726001	AT1G16840.1	F17F16.27	hypothetical protein;(source:Araport11)
purple	R316_8__0.878160092254668	1604	1458	R316_5.RI;	MSTRG.56200.2	0.88644	768.668	MSTRG.56200.2	chrC08	+	MSTRG.56200	BnaC08g38450D	GSBRNA2T00136689001	AT1G16260.2	F3O9.6	Wall-associated kinase family protein

## Sheet: lightcyan
				Table S5 List of hub transcripts with DAS precursors in selected modules
Module	most_related_trait_cor	tr_sum	gene_sum	AS_type	tr	kME	kWithin	Transcript_id	chr	strand	gene_id	Bna_id	old_id	AT_id	Gene_name	Func
lightcyan	S315_8__0.759754719379485	138	137	R316_5.RI;	MSTRG.15542.2	0.806621	187.994	MSTRG.15542.2	chrA06	+	MSTRG.15542	BnaA06g27860D	GSBRNA2T00147658001	AT5G25760.2	PEX4	peroxin4
lightcyan	S315_8__0.759754719379485	138	137	R316_0.RI;	BnaA07g31090D	-0.858314	721.79	BnaA07g31090D	chrA07	-	MSTRG.18635	BnaA07g31090D	GSBRNA2T00102676001	AT1G73950.1	F2P9.18	Transmembrane Fragile-X-F-associated protein
lightcyan	S315_8__0.759754719379485	138	137	S315_5.RI;S315_8.RI;	BnaC03g00040D	0.905347	767.91	BnaC03g00040D	chrC03	+	MSTRG.36187	BnaC03g00040D	GSBRNA2T00134120001	AT1G01060.4	LHY	Homeodomain-like superfamily protein
lightcyan	S315_8__0.759754719379485	138	137	R316_0.SE;R316_5.SE;R316_5.SE;R316_8.SE;	MSTRG.44925.2	0.908512	1204.07	MSTRG.44925.2	chrC05	+	MSTRG.44925	BnaC05g05550D	GSBRNA2T00100654001	AT1G07890.8	APX1	ascorbate peroxidase 1
lightcyan	S315_8__0.759754719379485	138	137	R316_0.RI;	MSTRG.45038.5	0.814322	390.38	MSTRG.45038.5	chrC05	+	MSTRG.45038	BnaC05g07060D	GSBRNA2T00100453001	AT1G09480.1	F14J9.14	NAD(P)-binding Rossmann-fold superfamily protein
