# Supplementary material for: Unravelling alternative splicing patterns in susceptible and resistant Brassica napus lines in response to Xanthomonas campestris infection
Source: BMC Plant Biol. 2024 Oct 30;24:1027. doi: 10.1186/s12870-024-05728-8 (PMC11523580; doi:10.1186/s12870-024-05728-8)
Supplement: Supplementary file 1 — Supplementary Material 1: Figure S1. Topology analysis of co-expression networks. A, Scale independence and mean connectivity based on a set of soft thresholds. B, Heatmap showing correlations between modules and samples. Figure S2. Number of genes and transcripts within each module. Figure S3. Bubble diagrams showing the result of GO enriched terms in tan (A), cyan (B), purple (C), and lightcyan (D) modules. Bubble size indicates gene number. Figure S4. Sashimi plot and isoform structure of the DAS gene PBL30. A5SS (A), SE (B), and RI (C) events of PBL30 in the resistant line ZS9mXccR-1 at 0, 5, and 8 dpi with Xcc. Figure S5. Sashimi plot and isoform structure of the DAS gene PBL1. RI events of PBL1 in the resistant line ZS9mXccR-1 (A) and the susceptible line ZS9mXccS-1 (B) at 0, 5, and 8 dpi with Xcc. C, Isoform structure of PBL1. Figure S6. Various differential splicing events of the disease resistance gene MVA3.30 in the susceptible line ZS9mXccS-1 during the time course of Xcc infection. A-D, SE events resulting into different isoforms. E, A5SS events resulting into different isoforms. Figure S7. Sashimi plot and isoform structure of the DAS genes LHY and WD40-like. A, RI events of LHY in the susceptible line ZS9mXccS-1 at 5 and 8 dpi with Xcc. B, SE events of WD40-like in the resistant line ZS9mXccR-1 at 0 and 5 dpi with Xcc. Figure S8. Flow chart for alternative splicing analysis. Table S1. FPKM values of all identified transcripts in 27 samples. Table S2. List of identified DAS genes. Table S3. DAS genes specifically or commonly present in ZS9mXccR-1 and/or ZS9mXccS-1 compared to ZS9. Table S4. Enriched GO terms of DAS genes specifically or commonly present in ZS9mXccR-1 and/or ZS9mXccS-1. Table S5. List of hub transcripts with DAS precursors in selected modules. Table S6. List of DAS hub genes potentially playing a role in black rot resistance. Data S1. Basic code scripts for each part of the analysis. [file 12870_2024_5728_MOESM1_ESM.zip › Table S6.xlsx]

## Sheet: Sheet1
				Table S6 List of DAS hub genes potentially playing a role in black rot resistance
Gene_id	Bna_id	Old_id	Module presented	Most_related_trait__cor	Transcript sum in the module	Gene sum in the module	Transcript in the module	AS_type	kME	kWithin	Chr	Strand	AT_id	Gene_name	Function	Group
MSTRG.910	BnaA01g12920D	GSBRNA2T00072670001	purple	R316_8__0.878160092254668	1604	1458	MSTRG.910.4	ZS9mXccR-1_0.RI;ZS9mXccR-1_5.RI;ZS9mXccR-1_8.RI;	0.951663	861.196	chrA01	-	AT4G23180.1	CRK10	cysteine-rich RLK (RECEPTOR-like protein kinase) 10	Cell receptors and kinases	Immunity and defense signalling
MSTRG.910	BnaA01g12920D	GSBRNA2T00072670001	purple	R316_8__0.878160092254668	1604	1458	MSTRG.910.1	ZS9mXccR-1_0.RI;ZS9mXccR-1_5.RI;ZS9mXccR-1_8.RI;	0.9251	710.354	chrA01	-	AT4G23180.1	CRK10	cysteine-rich RLK (RECEPTOR-like protein kinase) 10
MSTRG.910	BnaA01g12920D	GSBRNA2T00072670001	purple	R316_8__0.878160092254668	1604	1458	MSTRG.910.5	ZS9mXccR-1_0.RI;ZS9mXccR-1_5.RI;ZS9mXccR-1_8.RI;	0.910403	1630.25	chrA01	-	AT4G23180.1	CRK10	cysteine-rich RLK (RECEPTOR-like protein kinase) 10
MSTRG.31479	BnaC01g14890D	GSBRNA2T00048769001	tan	R316_0__0.918203240949615	907	814	MSTRG.31479.8	ZS9mXccS-1_0.RI;	0.929498	643.792	chrC01	-	AT4G23290.2	CRK21	cysteine-rich RLK (RECEPTOR-like protein kinase) 21
MSTRG.31479	BnaC01g14890D	GSBRNA2T00048769001	purple	R316_8__0.878160092254668	1604	1458	MSTRG.31479.6	ZS9mXccS-1_0.RI;	0.805535	1225.75	chrC01	-	AT4G23290.2	CRK21	cysteine-rich RLK (RECEPTOR-like protein kinase) 21
MSTRG.31479	BnaC01g14890D	GSBRNA2T00048769001	purple	R316_8__0.878160092254668	1604	1458	BnaC01g14880D	ZS9mXccS-1_0.RI;	0.862219	481.336	chrC01	-	AT4G23290.2	CRK21	cysteine-rich RLK (RECEPTOR-like protein kinase) 21
MSTRG.31479	BnaC01g14890D	GSBRNA2T00048769001	purple	R316_8__0.878160092254668	1604	1458	BnaC01g14890D	ZS9mXccS-1_0.RI;	0.945228	774.12	chrC01	-	AT4G23290.2	CRK21	cysteine-rich RLK (RECEPTOR-like protein kinase) 21
MSTRG.58419	BnaC09g23880D	GSBRNA2T00071217001	tan	R316_0__0.918203240949615	907	814	MSTRG.58419.2	ZS9mXccS-1_0.RI;	0.815393	427.699	chrC09	-	AT4G11480.1	CRK32	cysteine-rich RLK (RECEPTOR-like protein kinase) 32
MSTRG.46150	BnaC05g23660D	GSBRNA2T00031160001	purple	R316_8__0.878160092254668	1604	1458	BnaC05g23660D	ZS9mXccR-1_5.SE;ZS9mXccR-1_5.SE;ZS9mXccR-1_5.A3SS;ZS9mXccR-1_8.SE;ZS9mXccR-1_8.SE;ZS9mXccR-1_8.A3SS;	0.86099	334.667	chrC05	+	AT1G30640.1	T5I8.9	Protein kinase family protein
MSTRG.8626	BnaA03g53450D	GSBRNA2T00071468001	tan	R316_0__0.918203240949615	907	814	MSTRG.8626.2	ZS9mXccR-1_5.RI;	0.876535	1129.99	chrA03	+	AT4G35600.2	PBL30	Protein kinase superfamily protein
MSTRG.20200	BnaA08g14950D	GSBRNA2T00027281001	purple	R316_8__0.878160092254668	1604	1458	BnaA08g14950D	ZS9mXccR-1_0.SE;ZS9mXccR-1_0.A5SS;ZS9mXccR-1_0.RI;ZS9mXccR-1_5.SE;ZS9mXccR-1_5.A5SS;ZS9mXccR-1_5.RI;ZS9mXccR-1_8.SE;ZS9mXccR-1_8.A5SS;ZS9mXccR-1_8.RI;	0.924791	1299.81	chrA08	-	AT4G35600.1	PBL30	Protein kinase superfamily protein
MSTRG.53458	BnaC07g45720D	GSBRNA2T00100087001	tan	R316_0__0.918203240949615	907	814	MSTRG.53458.2	ZS9mXccR-1_5.RI;ZS9mXccS-1_0.A5SS;	0.863756	1246.24	chrC07	+	AT4G35600.2	PBL30	Protein kinase superfamily protein
MSTRG.53458	BnaC07g45720D	GSBRNA2T00100087001	tan	R316_0__0.918203240949615	907	814	MSTRG.53458.1	ZS9mXccR-1_5.RI;ZS9mXccS-1_0.A5SS;	0.930504	662.789	chrC07	+	AT4G35600.2	PBL30	Protein kinase superfamily protein
MSTRG.53458	BnaC07g45720D	GSBRNA2T00100087001	purple	R316_8__0.878160092254668	1604	1458	BnaC07g45720D	ZS9mXccR-1_5.RI;ZS9mXccS-1_0.A5SS;	0.862532	547.063	chrC07	+	AT4G35600.2	PBL30	Protein kinase superfamily protein
MSTRG.43036	BnaC04g30700D	GSBRNA2T00112760001	tan	R316_0__0.918203240949615	907	814	MSTRG.43036.2	ZS9mXccR-1_0.SE;ZS9mXccR-1_0.SE;ZS9mXccR-1_0.A5SS;ZS9mXccR-1_5.SE;ZS9mXccR-1_8.A5SS;	0.934977	1120.28	chrC04	+	AT1G66880.1	F4N21.1	Protein kinase superfamily protein
MSTRG.43036	BnaC04g30700D	GSBRNA2T00112760001	purple	R316_8__0.878160092254668	1604	1458	MSTRG.43036.1	ZS9mXccR-1_0.SE;ZS9mXccR-1_0.SE;ZS9mXccR-1_0.A5SS;ZS9mXccR-1_5.SE;ZS9mXccR-1_8.A5SS;	0.879825	473.11	chrC04	+	AT1G66880.1	F4N21.1	Protein kinase superfamily protein
MSTRG.21927	BnaA09g08980D	GSBRNA2T00087544001	cyan	R316_8__0.753971336283961	614	592	BnaA09g08980D	ZS9mXccS-1_8.RI;	0.807916	267.904	chrA09	-	AT2G17220.2	Kin3/PBL32	Protein kinase superfamily protein
MSTRG.3425	BnaA02g12620D	GSBRNA2T00070090001	purple	R316_8__0.878160092254668	1604	1458	MSTRG.3425.1	ZS9mXccR-1_0.SE;ZS9mXccR-1_5.SE;ZS9mXccR-1_5.SE;ZS9mXccR-1_5.SE;ZS9mXccR-1_5.RI;ZS9mXccR-1_8.SE;ZS9mXccR-1_8.RI;ZS9mXccR-1_8.RI;ZS9mXccR-1_8.RI;ZS9mXccS-1_0.SE;ZS9mXccS-1_0.SE;ZS9mXccS-1_0.MXE;ZS9mXccS-1_0.RI;ZS9mXccS-1_5.SE;ZS9mXccS-1_5.SE;ZS9mXccS-1_5.RI;ZS9mXccS-1_8.SE;	0.872347	963.667	chrA02	+	AT1G66880.1	F4N21.1	Protein kinase superfamily protein
MSTRG.3425	BnaA02g12620D	GSBRNA2T00070090001	purple	R316_8__0.878160092254668	1604	1458	MSTRG.3425.2	ZS9mXccR-1_0.SE;ZS9mXccR-1_5.SE;ZS9mXccR-1_5.SE;ZS9mXccR-1_5.SE;ZS9mXccR-1_5.RI;ZS9mXccR-1_8.SE;ZS9mXccR-1_8.RI;ZS9mXccR-1_8.RI;ZS9mXccR-1_8.RI;ZS9mXccS-1_0.SE;ZS9mXccS-1_0.SE;ZS9mXccS-1_0.MXE;ZS9mXccS-1_0.RI;ZS9mXccS-1_5.SE;ZS9mXccS-1_5.SE;ZS9mXccS-1_5.RI;ZS9mXccS-1_8.SE;	0.890079	1004.19	chrA02	+	AT1G66880.1	F4N21.1	Protein kinase superfamily protein
MSTRG.3425	BnaA02g12620D	GSBRNA2T00070090001	purple	R316_8__0.878160092254668	1604	1458	MSTRG.3425.3	ZS9mXccR-1_0.SE;ZS9mXccR-1_5.SE;ZS9mXccR-1_5.SE;ZS9mXccR-1_5.SE;ZS9mXccR-1_5.RI;ZS9mXccR-1_8.SE;ZS9mXccR-1_8.RI;ZS9mXccR-1_8.RI;ZS9mXccR-1_8.RI;ZS9mXccS-1_0.SE;ZS9mXccS-1_0.SE;ZS9mXccS-1_0.MXE;ZS9mXccS-1_0.RI;ZS9mXccS-1_5.SE;ZS9mXccS-1_5.SE;ZS9mXccS-1_5.RI;ZS9mXccS-1_8.SE;	0.918665	614.182	chrA02	+	AT1G66880.1	F4N21.1	Protein kinase superfamily protein
MSTRG.50069	BnaC06g34670D	GSBRNA2T00103460001	tan	R316_0__0.918203240949615	907	814	MSTRG.50069.6	ZS9mXccS-1_0.RI;ZS9mXccS-1_0.RI;	0.802128	271.041	chrC06	+	AT4G21390.1	B120	S-locus lectin protein kinase family protein
MSTRG.1589	BnaA01g22660D	GSBRNA2T00087675001	cyan	R316_8__0.753971336283961	614	592	BnaA01g22600D	ZS9mXccS-1_8.RI;	0.803695	222.222	chrA01	-	AT1G61490.1	T1F9.1	S-locus lectin protein kinase family protein
MSTRG.9338	BnaA04g03570D	GSBRNA2T00126361001	cyan	R316_8__0.753971336283961	614	592	BnaA04g03570D	ZS9mXccR-1_0.RI;ZS9mXccR-1_5.RI;ZS9mXccR-1_8.RI;ZS9mXccS-1_0.RI;ZS9mXccS-1_5.RI;ZS9mXccS-1_8.RI;	0.886216	262.213	chrA04	-	AT3G55450.1	PBL1	PBS1-like 1
MSTRG.18901	BnaA07g34770D	GSBRNA2T00146370001	tan	R316_0__0.918203240949615	907	814	BnaA07g34770D	ZS9mXccS-1_0.SE;ZS9mXccS-1_0.SE;ZS9mXccS-1_0.SE;ZS9mXccS-1_0.SE;ZS9mXccS-1_0.A5SS;ZS9mXccS-1_5.SE;ZS9mXccS-1_5.SE;ZS9mXccS-1_5.SE;ZS9mXccS-1_5.SE;ZS9mXccS-1_5.A5SS;ZS9mXccS-1_8.SE;ZS9mXccS-1_8.SE;ZS9mXccS-1_8.SE;ZS9mXccS-1_8.A5SS;ZS9mXccS-1_8.RI;	0.835971	494.186	chrA07	-	AT5G17680.1	MVA3.30	disease resistance protein (TIR-NBS-LRR class), putative
MSTRG.4633	BnaA02g32320D	GSBRNA2T00120371001	tan	R316_0__0.918203240949615	907	814	MSTRG.4633.1	ZS9mXccR-1_0.SE;ZS9mXccR-1_5.SE;ZS9mXccR-1_8.SE;	0.834051	367.057	chrA02	+	AT5G24810.1	F6A4.20	ABC1 family protein
MSTRG.37368	BnaC03g17770D	GSBRNA2T00132173001	purple	R316_8__0.878160092254668	1604	1458	MSTRG.37368.2	ZS9mXccS-1_0.A3SS;	0.844634	636.599	chrC03	-	AT2G31800.1	F20M17.16	Integrin-linked protein kinase family
MSTRG.16108	BnaA06g34930D	GSBRNA2T00001893001	tan	R316_0__0.918203240949615	907	814	MSTRG.16108.2	ZS9mXccR-1_0.A5SS;ZS9mXccR-1_5.RI;	0.8822	696.821	chrA06	+	AT2G01450.4	MPK17	MAP kinase 17	MAPK
MSTRG.21857	BnaA09g08020D	GSBRNA2T00005646001	tan	R316_0__0.918203240949615	907	814	MSTRG.21857.1	ZS9mXccR-1_5.RI;ZS9mXccS-1_0.RI;	0.912079	554.611	chrA09	+	AT5G66210.1	CPK28	calcium-dependent protein kinase 28	Ca2+ related
MSTRG.21857	BnaA09g08020D	GSBRNA2T00005646001	tan	R316_0__0.918203240949615	907	814	MSTRG.21857.2	ZS9mXccR-1_5.RI;ZS9mXccS-1_0.RI;	0.959711	981.654	chrA09	+	AT5G66210.1	CPK28	calcium-dependent protein kinase 28
MSTRG.15117	BnaA06g22060D	GSBRNA2T00109885001	tan	R316_0__0.918203240949615	907	814	BnaA06g22060D	ZS9mXccS-1_0.RI;	0.874595	360.945	chrA06	+	AT5G62570.2	CBP60a	Calmodulin binding protein-like
MSTRG.24676	BnaA09g48890D	GSBRNA2T00122242001	purple	R316_8__0.878160092254668	1604	1458	MSTRG.24676.1	ZS9mXccR-1_0.SE;	0.898173	475.72	chrA09	+	AT1G08450.1	CRT3	calreticulin 3
MSTRG.54901	BnaC08g18090D	GSBRNA2T00139596001	tan	R316_0__0.918203240949615	907	814	MSTRG.54901.1	ZS9mXccS-1_0.MXE;ZS9mXccS-1_5.MXE;ZS9mXccS-1_8.MXE;	0.899694	658.366	chrC08	+	AT1G18570.1	MYB51	myb domain protein 51	Translational regulation
MSTRG.54901	BnaC08g18090D	GSBRNA2T00139596001	tan	R316_0__0.918203240949615	907	814	MSTRG.54901.4	ZS9mXccS-1_0.MXE;ZS9mXccS-1_5.MXE;ZS9mXccS-1_8.MXE;	0.907076	710.466	chrC08	+	AT1G18570.1	MYB51	myb domain protein 51
MSTRG.54901	BnaC08g18090D	GSBRNA2T00139596001	tan	R316_0__0.918203240949615	907	814	MSTRG.54901.5	ZS9mXccS-1_0.MXE;ZS9mXccS-1_5.MXE;ZS9mXccS-1_8.MXE;	0.840869	554.143	chrC08	+	AT1G18570.1	MYB51	myb domain protein 51
MSTRG.21351	BnaA09g00290D	GSBRNA2T00091192001	tan	R316_0__0.918203240949615	907	814	MSTRG.21351.2	ZS9mXccR-1_5.A3SS;	0.86204	1370.89	chrA09	-	AT4G00990.1		Transcription factor jumonji (jmjC) domain-containing protein
MSTRG.36187	BnaC03g00040D	GSBRNA2T00134120001	lightcyan	S315_8__0.759754719379485	138	137	BnaC03g00040D	ZS9mXccS-1_5.RI;ZS9mXccS-1_8.RI;	0.905347	767.91	chrC03	+	AT1G01060.4	LHY	Homeodomain-like superfamily protein
MSTRG.14737	BnaA06g16150D	GSBRNA2T00125390001	tan	R316_0__0.918203240949615	907	814	MSTRG.14737.1	ZS9mXccR-1_5.RI;	0.825054	406.899	chrA06	-	AT3G49120.1	PRXCB	peroxidase CB	Oxidation reduction
MSTRG.44925	BnaC05g05550D	GSBRNA2T00100654001	lightcyan	S315_8__0.759754719379485	138	137	MSTRG.44925.2	ZS9mXccR-1_0.SE;ZS9mXccR-1_5.SE;ZS9mXccR-1_5.SE;ZS9mXccR-1_8.SE;	0.908512	1204.07	chrC05	+	AT1G07890.8	APX1	ascorbate peroxidase 1
MSTRG.27174	BnaA10g26670D	GSBRNA2T00136471001	cyan	R316_8__0.753971336283961	614	592	BnaA10g26640D	ZS9mXccS-1_0.RI;ZS9mXccS-1_5.RI;ZS9mXccS-1_8.RI;	0.817705	169.471	chrA10	-	AT5G03280.1	EIN2	NRAMP metal ion transporter family protein	other
MSTRG.18847	BnaA07g33920D	GSBRNA2T00146467001	purple	R316_8__0.878160092254668	1604	1458	MSTRG.18847.1	ZS9mXccR-1_0.SE;ZS9mXccR-1_5.SE;	0.892666	860.319	chrA07	+	AT1G78070.1	F28K19.28	Transducin/WD40 repeat-like superfamily protein
MSTRG.45883	BnaC05g19630D	GSBRNA2T00084513001	tan	R316_0__0.918203240949615	907	814	BnaC05g19630D	ZS9mXccR-1_5.RI;ZS9mXccR-1_8.RI;ZS9mXccS-1_5.RI;	0.928591	451.848	chrC05	+	AT1G27100.1	T7N9.16	Actin cross-linking protein
MSTRG.37214	BnaC03g15270D	GSBRNA2T00066501001	purple	R316_8__0.878160092254668	1604	1458	MSTRG.37214.1	ZS9mXccS-1_5.RI;	0.827256	332.873	chrC03	+	AT5G53050.3	MNB8.11	alpha/beta-Hydrolases superfamily protein
MSTRG.31666	BnaC01g17820D	GSBRNA2T00157538001	tan	R316_0__0.918203240949615	907	814	MSTRG.31666.1	ZS9mXccR-1_0.SE;ZS9mXccR-1_5.SE;ZS9mXccS-1_0.SE;ZS9mXccS-1_5.SE;	0.909637	975.931	chrC01	+	AT4G25900.1	F14M19.180	Galactose mutarotase-like superfamily protein
MSTRG.32449	BnaC01g29980D	GSBRNA2T00029429001	tan	R316_0__0.918203240949615	907	814	BnaC01g29980D	ZS9mXccS-1_0.RI;ZS9mXccS-1_5.RI;	0.880269	631.78	chrC01	-	AT1G61890.1	F8K4.9	MATE efflux family protein
MSTRG.3688	BnaA02g16460D	GSBRNA2T00023444001	tan	R316_0__0.918203240949615	907	814	MSTRG.3688.1	ZS9mXccR-1_0.RI;ZS9mXccS-1_8.RI;	0.913662	736.809	chrA02	-	AT1G73540.1	NUDT21	nudix hydrolase homolog 21
MSTRG.3688	BnaA02g16460D	GSBRNA2T00023444001	tan	R316_0__0.918203240949615	907	814	MSTRG.3688.2	ZS9mXccR-1_0.RI;ZS9mXccS-1_8.RI;	0.944551	588.191	chrA02	-	AT1G73540.1	NUDT21	nudix hydrolase homolog 21
MSTRG.3688	BnaA02g16460D	GSBRNA2T00023444001	tan	R316_0__0.918203240949615	907	814	MSTRG.3688.3	ZS9mXccR-1_0.RI;ZS9mXccS-1_8.RI;	0.921758	520.925	chrA02	-	AT1G73540.1	NUDT21	nudix hydrolase homolog 21
MSTRG.22100	BnaA09g11230D	GSBRNA2T00056441001	tan	R316_0__0.918203240949615	907	814	MSTRG.22100.3	ZS9mXccS-1_0.RI;	0.858663	713.907	chrA09	+	AT1G63830.3	T12P18.15	PLAC8 family protein
MSTRG.56200	BnaC08g38450D	GSBRNA2T00136689001	purple	R316_8__0.878160092254668	1604	1458	MSTRG.56200.2	ZS9mXccR-1_5.RI;	0.88644	768.668	chrC08	+	AT1G16260.2	F3O9.6	Wall-associated kinase family protein
MSTRG.40624	BnaC03g68550D	GSBRNA2T00116343001	purple	R316_8__0.878160092254668	1604	1458	BnaC03g68550D	ZS9mXccS-1_5.RI;ZS9mXccS-1_8.RI;ZS9mXccS-1_8.RI;	0.849499	548.972	chrC03	-	AT4G14365.1	XBAT34	XB3 ortholog 4 in Arabidopsis thaliana
MSTRG.20142	BnaA08g14010D	GSBRNA2T00078854001	cyan	R316_8__0.753971336283961	614	592	MSTRG.20142.1	ZS9mXccR-1_5.A3SS;	0.841398	323.546	chrA08	-	AT4G27740.1	T29A15.230	Yippee family putative zinc-binding protein
